# Supplementary material for: Constitutive expression of the Type VI Secretion System carries no measurable fitness cost in Vibrio cholerae
Source: Ecol Evol. 2024 Mar 1;14(3):e11081. doi: 10.1002/ece3.11081 (PMC10905242; doi:10.1002/ece3.11081)
Supplement: Supplementary file 1 — Appendix S1 [file ECE3-14-e11081-s001.zip]

Archive with 1 entries (1 files):
- ece311081-sup-0001-AppendixS1.ipynb
