# Supplementary material for: Constitutive expression of the Type VI Secretion System carries no measurable fitness cost in Vibrio cholerae
Source: Ecol Evol. 2024 Mar 1;14(3):e11081. doi: 10.1002/ece3.11081 (PMC10905242; doi:10.1002/ece3.11081)
Supplement: Supplementary file 4 — Table S1 [file ECE3-14-e11081-s003.xlsx]

## Sheet: Strain list
Strain Designation	Organism	Ancestral Strain	Genotype	Markers	Notes	Source of strain
JT101	V. cholerae El Tor	C6706str2	Ptac-qstR	KanS, StrpR	Constitutive T6SS activity	10.1128/mbio.00422-22	Ng. et al 2022
SN598	V. cholerae El Tor	C6706str2	Ptac-qstR , T6SS large cluster promoter replaced with T4 terminator	KanS, StrpR	No measurable T6SS activity	10.1128/mBio.00654-17	Thomas et al 2017
CZ0005	V. cholerae El Tor	C6706str2	Ptac-qstR , Spec inserted into LacZ	KanS, StrpR, SpecR	Constitutive T6SS activity, white in a blue/white screen, resistant to Spectinomycin	This Study
CZ0006	V. cholerae El Tor	C6706str2	Ptac-qstR , T6SS large cluster promoter replaced with T4 terminator, Spec inserted into LacZ	KanS, StrpR, SpecR	No measurable T6SS activity, white in a blue/white screen, resistant to Spectinomycin	This Study
PB501	E. coli	MG1655	araBAD::cat	CmR	Utilized as a target strain	10.1128/mbio.00422-22	Ng. et al 2022

## Sheet: Metabolic Cost Competition Expe
		Quantity of bacteria counted on a plate
		day 0			day 1			day 2			day 3			day 4			day 5
		blue	total		blue	total		blue	total		blue	total		blue	total		blue	total
	Mixture 1 (JT101 and CZ0006)	231	439		354	556		53	78		37	48		55	71		56	64
		236	456		432	706		62	89		48	58		43	47		53	60
		224	412		368	654		47	65		24	32		53	62		64	71
		192	388		334	544		49	73		36	42		66	76		66	75
		186	358		362	624		58	77		38	58		43	54		71	81
		248	482		366	588		33	52		33	46		27	33		47	54
		332	702		36	52		56	69		107	137		84	97		91	100
		574	1104		27	38		38	53		86	102		51	62		99	106
		372	758		23	39		51	67		69	92		75	90		80	95
	Mixture 2 (SN598 and CZ0005)	508	924		27	47		36	51		78	104		55	70		94	106
		316	646		29	44		39	67		59	82		48	57		71	92
		378	804		28	45		28	39		63	87		55	64		86	98
		312	774		CFU counting plate contaminated – original stock uncontaminated	CFU counting plate contaminated – original stock uncontaminated		45	66		58	82		43	59		78	94
		362	730		24	42		47	70		61	85		47	55		100	113
		458	974		24	39		34	51		70	98		61	77		91	101
		380	764		29	50		47	68		49	70		53	63		95	104
		338	798		31	58		48	71		49	61		49	62		79	90
		416	878		33	53		40	61		58	78		60	79		105	118
	Dilution factor per day:			50			5000000			5000000			5000000			5000000			1000000
		TOTAL DILUTION FACTOR		Total number of generations
		3.125e+34		114.589
		quantity of bacteria in solution (start of week)					quantity of bacteria in solution (end of week)				Malthusian – Blue (mBlue)	Malthusian – White (mWhite)		mBlue/mWhite
		blue	white	whole			blue	white	whole
	Mixture 1	23100	20800	43900			1.75e+36	2.5e+35	2e+36		14.681	14.3128		1.02573		average		difference in averages
		23600	22000	45600			1.65625e+36	2.1875e+35	1.875e+36		14.6657	14.2749		1.02738		1.02846		0.000248692
		22400	18800	41200			2e+36	2.1875e+35	2.21875e+36		14.7139	14.3063		1.02849
		19200	19600	38800			2.0625e+36	2.8125e+35	2.34375e+36		14.7509	14.3483		1.02806		standard deviation		degrees of freedom
		18600	17200	35800			2.21875e+36	3.125e+35	2.53125e+36		14.7718	14.3954		1.02614		0.00413428		16
		24800	23400	48200			1.46875e+36	2.1875e+35	1.6875e+36		14.6318	14.2625		1.02589
		33200	37000	70200			2.84375e+36	2.8125e+35	3.125e+36		14.7056	14.2212		1.03406		count		95% t statistic
		57400	53000	110400			3.09375e+36	2.1875e+35	3.3125e+36		14.6129	14.099		1.03645		9		2.12
		37200	38600	75800			2.5e+36	4.6875e+35	2.96875e+36		14.6571	14.3149		1.0239
																		pooled standard deviation
																		0.00450348
	Mixture 2	50800	41600	92400			2.9375e+36	3.75e+35	3.3125e+36		14.627	14.2553		1.02608		average
		31600	33000	64600			2.21875e+36	6.5625e+35	2.875e+36		14.6658	14.4135		1.0175		1.0287		95% confidence range
		37800	42600	80400			2.6875e+36	3.75e+35	3.0625e+36		14.6683	14.2505		1.02932				0.00450067
		31200	46200	77400			2.4375e+36	5e+35	2.9375e+36		14.6872	14.2918		1.02766		standard deviation
		36200	36800	73000			3.125e+36	4.0625e+35	3.53125e+36		14.7071	14.2958		1.02877		0.00484462		bottom of ci
		45800	51600	97400			2.84375e+36	3.125e+35	3.15625e+36		14.6412	14.1757		1.03284				-0.00425198
		38000	38400	76400			2.96875e+36	2.8125e+35	3.25e+36		14.6872	14.2137		1.03331		count
		33800	46000	79800			2.46875e+36	3.4375e+35	2.8125e+36		14.6737	14.2178		1.03207		9		top of ci
		41600	46200	87800			3.28125e+36	4.0625e+35	3.6875e+36		14.6891	14.2503		1.03079				0.00474937
																		T-score
														Assuming T6SS does not have a cost: Calculations for the cost of the antibiotic:				0.117144
																		P = 0.906991
														average antibiotic cost		95% t statistic
														0.0285799		2.11
														stdev antibiotic cost		T-score
														0.00437089		4.24264
														95% ci		P = .000274
														0.00217378

## Sheet: Social Cost Competition Experim
		day 0			day 1			day 2			day 3			day 4			day 5
		blue	whole		blue	whole		blue	whole		blue	whole		blue	whole		blue	whole
	Mixture 1 (JT101 and CZ0006)	370	658		594	846		746	1066		756	922		621	674		364	397
		302	600		654	968		418	582		312	368		206	251		115	119
		342	594		376	544		338	430		CFU counting plate contaminated – original stock uncontaminated	CFU counting plate contaminated – original stock uncontaminated		265	322		352	396
		334	602		474	780		384	552		538	658		627	776		427	483
		354	658		314	478		292	410		358	428		284	315		94	103
		232	456		580	776		380	496		240	276		148	172		122	138
	Mixture 2 (SN598 and CZ0005)	274	534		532	804		183	280		160	214		322	374		97	107
		321	561		318	480		233	309		170	204		193	209		57	59
		279	552		354	578		204	270		173	197		441	473		422	431
		345	600		252	424		133	157		78	87		91	110		22	22
		264	360		320	496		168	233		134	164		398	443		178	189
		240	492		199	337		165	285		110	161		126	167		38	53
	Dilution Factor	0	1.1	1.2	1.3	2.1	2.2	2.3	3.1	3.2	3.3	4.1	4.2	4.3	5.1	5.2	5.3
			100000	10000	10000	100000	100000	10000	10000	500000	100000	100000	10000	300000	300000	300000	300000
			100000	10000	10000	100000	100000	10000	10000	500000	10000	300000	10000	300000	300000	300000	300000
		TOTAL DILUTION mix1			TOTAL DILUTION mix2			total number of generations mix 1		total number of generations mix 2
		4.05e+72			1.215e+72			241.197		239.46
		quantity of bacteria in solution (start of week)					quantity of bacteria in solution (end of week)				Malthusian – Blue (mBlue)	Malthusian – White (mWhite)		mBlue/mWhite
		blue	white	whole			blue	white	whole
	Mixture 1	37000	28800	65800			1.4742e+75	1.3365e+74	1.60785e+75		32.5127	32.0826		1.0134		average		difference in averages
		30200	29800	60000			4.6575e+74	1.62e+73	4.8195e+74		32.3228	31.6538		1.02114		1.01385		0.00117046
		34200	25200	59400			1.4256e+75	1.782e+74	1.6038e+75		32.5217	32.1669		1.01103
		33400	26800	60200			1.72935e+75	2.268e+74	1.95615e+75		32.5651	32.2028		1.01125		standard deviation		degrees of freedom
		35400	30400	65800			3.807e+74	3.645e+73	4.1715e+74		32.2507	31.812		1.01379		0.00373865		9
		23200	22400	45600			4.941e+74	6.48e+73	5.589e+74		32.3874	31.9881		1.01248
																count		95% t statistic
																6		2.262
																		pooled standard deviation
																		0.00547053
	Mixture 2	27400	26000	53400			1.17855e+74	1.215e+73	1.30005e+74		32.0675	31.6235		1.01404		average
		32100	24000	56100			6.9255e+73	2.43e+72	7.1685e+73		31.9295	31.3176		1.01954		1.01502		95% confidence range
		27900	27300	55200			5.1273e+74	1.0935e+73	5.23665e+74		32.3579	31.5927		1.02422				0.00749303
		34500	25500	60000			omitted due to no white cells									standard deviation
		26400	9600	36000			2.1627e+74	1.3365e+73	2.29635e+74		32.1963	31.8418		1.01113		0.00706139		bottom of ci
		24000	25200	49200			4.617e+73	1.8225e+73	6.4395e+73		31.9065	31.7109		1.00617				-0.00632257
																count
																5		top of ci
																		0.00866349
																		T-score
																		0.353338
																		P = 0.731998

## Sheet: Descriptive statistics on propo
	Liquid Media Competition Experiment Data		Quantity of bacteria counted on a plate
			Day 0			Day 1			Day 2			Day 3			Day 4			Day 5
			blue	whole		blue	whole		blue	whole		blue	whole		blue	whole		blue	whole
		Mixture 1 (JT101 and CZ0006)	231	439		354	556		53	78		37	48		55	71		56	64
			236	456		432	706		62	89		48	58		43	47		53	60
			224	412		368	654		47	65		24	32		53	62		64	71
			192	388		334	544		49	73		36	42		66	76		66	75
			186	358		362	624		58	77		38	58		43	54		71	81
			248	482		366	588		33	52		33	46		27	33		47	54
			332	702		36	52		56	69		107	137		84	97		91	100
			574	1104		27	38		38	53		86	102		51	62		99	106
			372	758		23	39		51	67		69	92		75	90		80	95
		Mixture 2 (SN598 and CZ0005)	508	924		27	47		36	51		78	104		55	70		94	106
			316	646		29	44		39	67		59	82		48	57		71	92
			378	804		28	45		28	39		63	87		55	64		86	98
			312	774		contaminated	contaminated		45	66		58	82		43	59		78	94
			362	730		24	42		47	70		61	85		47	55		100	113
			458	974		24	39		34	51		70	98		61	77		91	101
			380	764		29	50		47	68		49	70		53	63		95	104
			338	798		31	58		48	71		49	61		49	62		79	90
			416	878		33	53		40	61		58	78		60	79		105	118
			proportion of blue bacteria per day
			Day 0			Day 1			Day 2			Day 3			Day 4			Day 5
		Mixture 1 (JT101 and CZ0006)	0.526196			0.636691			0.679487			0.770833			0.774648			0.875
			0.517544			0.611898			0.696629			0.827586			0.914894			0.883333
			0.543689			0.562691			0.723077			0.75			0.854839			0.901408
			0.494845			0.613971			0.671233			0.857143			0.868421			0.88
			0.519553			0.580128			0.753247			0.655172			0.796296			0.876543
			0.514523			0.622449			0.634615			0.717391			0.818182			0.87037
			0.472934			0.692308			0.811594			0.781022			0.865979			0.91
			0.519928			0.710526			0.716981			0.843137			0.822581			0.933962
			0.490765			0.589744			0.761194			0.75			0.833333			0.842105
		Mixture 2 (SN598 and CZ0005)	0.549784			0.574468			0.705882			0.75			0.785714			0.886792
			0.489164			0.659091			0.58209			0.719512			0.842105			0.771739
			0.470149			0.622222			0.717949			0.724138			0.859375			0.877551
			0.403101						0.681818			0.707317			0.728814			0.829787
			0.49589			0.571429			0.671429			0.717647			0.854545			0.884956
			0.470226			0.615385			0.666667			0.714286			0.792208			0.90099
			0.497382			0.58			0.691176			0.7			0.84127			0.913462
			0.423559			0.534483			0.676056			0.803279			0.790323			0.877778
			0.473804			0.622642			0.655738			0.74359			0.759494			0.889831
		Mixture 1 (JT101 and CZ0006)	Average Mix 1			Average Mix 1			Average Mix 1			Average Mix 1			Average Mix 1			Average Mix 1
			0.511109			0.624489			0.716451			0.772476			0.838797			0.885858
			Stdev Mix 1			Stdev Mix 1			Stdev Mix 1			Stdev Mix 1			Stdev Mix 1			Stdev Mix 1
			0.0212923			0.0492673			0.0535645			0.0643031			0.0422843			0.0263111
			ci Mix 1			ci Mix 1			ci Mix 1			ci Mix 1			ci Mix 1			ci Mix 1
			0.0163667			0.0378701			0.0411733			0.0494277			0.0325026			0.0202245
		Mixture 2 (SN598 and CZ0005)	Average Mix 2			Average Mix 2			Average Mix 2			Average Mix 2			Average Mix 2			Average Mix 2
			0.474784			0.597465			0.672089			0.731085			0.805983			0.870321
			Stdev Mix 2			Stdev Mix 2			Stdev Mix 2			Stdev Mix 2			Stdev Mix 2			Stdev Mix 2
			0.0427106			0.0393595			0.0389181			0.031429			0.0457182			0.0434986
			ci mix 2			ci mix 2			ci mix 2			ci mix 2			ci mix 2			ci mix 2
			0.0328302			0.0329106			0.029915			0.0241584			0.035142			0.033436
	Solid Media Competition Experiment Data		day 0			day 1			day 2			day 3			day 4			day 5
			blue	whole		blue	whole		blue	whole		blue	whole		blue	whole		blue	whole
		Mixture 1 (JT101 and CZ0006)	370	658		594	846		746	1066		756	922		621	674		364	397
			302	600		654	968		418	582		312	368		206	251		115	119
			342	594		376	544		338	430		contaminated	contaminated		265	322		352	396
			334	602		474	780		384	552		538	658		627	776		427	483
			354	658		314	478		292	410		358	428		284	315		94	103
			232	456		580	776		380	496		240	276		148	172		122	138
		Mixture 2 (SN598 and CZ0005)	274	534		532	804		183	280		160	214		322	374		97	107
			321	561		318	480		233	309		170	204		193	209		57	59
			279	552		354	578		204	270		173	197		441	473		422	431
			345	600		252	424		133	157		78	87		91	110		22	22
			264	360		320	496		168	233		134	164		398	443		178	189
			240	492		199	337		165	285		110	161		126	167		38	53
			proportion of blue bacteria per day
			Day 0			Day 1			Day 2			Day 3			Day 4			Day 5
		Mixture 1 (JT101 and CZ0006)	0.56231			0.702128			0.699812			0.819957			0.921365			0.916877
			0.503333			0.67562			0.718213			0.847826			0.820717			0.966387
			0.575758			0.691176			0.786047						0.822981			0.888889
			0.554817			0.607692			0.695652			0.817629			0.80799			0.884058
			0.537994			0.656904			0.712195			0.836449			0.901587			0.912621
			0.508772			0.747423			0.766129			0.869565			0.860465			0.884058
		Mixture 2 (SN598 and CZ0005)	0.513109			0.661692			0.653571			0.747664			0.860963			0.906542
			0.572193			0.6625			0.754045			0.833333			0.923445			0.966102
			0.505435			0.612457			0.755556			0.878173			0.932347			0.979118
			0.575			0.59434			0.847134			0.896552			0.827273			1
			0.733333			0.645161			0.72103			0.817073			0.89842			0.941799
			0.487805			0.590504			0.578947			0.68323			0.754491			0.716981
		Mixture 1 (JT101 and CZ0006)	Average Mix 1			Average Mix 1			Average Mix 1			Average Mix 1			Average Mix 1			Average Mix 1
			0.540497			0.680157			0.729675			0.838285			0.855851			0.908815
			Stdev Mix 1			Stdev Mix 1			Stdev Mix 1			Stdev Mix 1			Stdev Mix 1			Stdev Mix 1
			0.0293873			0.0467787			0.0373976			0.0214211			0.0469269			0.031676
			ci Mix 1			ci Mix 1			ci Mix 1			ci Mix 1			ci Mix 1			ci Mix 1
			0.0333046			0.0530142			0.0423826			0.0304829			0.0531822			0.0358983
		Mixture 2 (SN598 and CZ0005)	Average Mix 2			Average Mix 2			Average Mix 2			Average Mix 2			Average Mix 2			Average Mix 2
			0.564479			0.627776			0.718381			0.809337			0.866156			0.918424
			Stdev Mix 2			Stdev Mix 2			Stdev Mix 2			Stdev Mix 2			Stdev Mix 2			Stdev Mix 2
			0.0902065			0.0328637			0.0926069			0.0808543			0.0673975			0.103806
			ci mix 2			ci mix 2			ci mix 2			ci mix 2			ci mix 2			ci mix 2
			0.102231			0.0372443			0.104951			0.0916319			0.0763815			0.117643
