# Supplementary material for: Constitutive expression of the Type VI Secretion System carries no measurable fitness cost in Vibrio cholerae
Source: Ecol Evol. 2024 Mar 1;14(3):e11081. doi: 10.1002/ece3.11081 (PMC10905242; doi:10.1002/ece3.11081)
Supplement: Supplementary file 5 — Table S2 [file ECE3-14-e11081-s004.csv]

	0	1	2	3	4	5	6	7	8	9	10	11	12	13	14	15	16	17	18	19	20	21	22	23	24	25	26	27	28	29	30	31	32	33	34	35	36	37	38	39	40	41	42	43	44	45	46	47	48
0	500000	500000	500000	500000	500000	500000	500000	500000	500000	500000	500000	500000	500000	500000	500000	500000	500000	500000	500000	500000	500000	500000	500000	500000	500000	500000	500000	500000	500000	500000	500000	500000	500000	500000	500000	500000	500000	500000	500000	500000	500000	500000	500000	500000	500000	500000	500000	500000	500000
1	499981	499892	499815	499775	500830	499649	500204	500774	499754	499994	499626	500530	500602	500091	499269	499985	500254	500415	499661	500554	499468	500659	500117	500529	499389	500210	499375	499545	499150	499902	499869	500082	500700	500083	499726	499486	499771	499343	500538	500230	500140	499936	500452	500074	500110	499619	500882	500714	500336
2	500123	499880	499896	499421	499861	498975	499570	501372	499768	499832	499249	500057	499597	499598	498369	499932	499895	500151	498807	500473	499565	500118	500766	500032	498841	500167	499320	498738	498881	499573	499959	500168	501570	500297	498903	499497	500191	500069	500685	499938	500597	500330	499168	500246	500195	499204	500881	500845	500531
3	499309	498831	500166	499500	499230	499304	499598	501238	499274	499487	498893	500587	499109	498942	497370	498840	500098	500022	498355	500209	499887	499920	501197	500974	498233	500724	499134	499536	498253	499880	499925	500880	501983	500764	499268	499725	500398	500651	499597	499852	500319	500557	498680	499430	499666	499631	501319	501405	500985
4	498964	498410	499613	499432	499099	499687	500275	501235	498575	499223	498535	500317	499147	498432	497432	498021	500402	499911	498437	499748	499092	500319	501214	500532	498496	500615	498231	499498	498654	499292	499925	500687	501249	501017	499041	499959	500064	500260	499693	499332	500317	500177	499139	499193	499713	500479	502261	501186	501332
5	497955	497317	499216	498802	499282	499690	501119	500962	497820	499582	499013	500099	498726	498324	498929	498073	500992	500123	497840	500250	499069	499988	501374	500406	498233	500106	498129	499848	497778	500044	499664	500478	501032	501139	499241	500231	500050	499898	499995	499225	500660	499785	500016	499406	500154	500467	502023	501500	501897
6	498243	497209	498621	497529	499499	499676	500265	501070	497863	499394	499040	501523	497555	496725	498644	497690	500891	499925	497637	500487	499193	500763	502017	500608	497803	499707	497324	500278	497705	500982	498919	500019	500575	500545	498755	501004	500057	499642	500034	499197	500179	499317	499694	498819	499386	499812	501871	501102	501060
7	497856	497122	498897	497615	499522	499228	500539	500876	498736	499654	499663	501761	497125	496019	499258	497744	500787	499929	497426	500791	497952	500863	500876	500637	498662	499465	497846	500898	497814	501137	498462	500731	500878	500661	498853	501330	500497	499861	500053	499223	500483	499142	499545	498843	499626	499312	502318	501206	501682
8	498440	496846	498391	497571	499524	499918	501039	500791	498454	498566	499444	501699	497219	495530	499395	497409	500260	500093	497312	500490	497409	500817	500381	500868	498588	498866	497463	501394	497790	501254	498075	501087	501242	500881	498046	500384	499435	499888	500690	499176	500456	500436	500060	498402	499156	499858	502624	501201	501551
9	497584	497099	498362	497238	499440	500465	500746	499244	498981	498253	499191	500755	496654	495001	499255	497712	500169	499429	497887	499816	497155	500628	499718	500901	498821	498590	497655	501616	497762	501221	497886	500984	500559	500558	497172	500150	498368	499973	500212	499084	499336	500626	500581	498716	498410	499977	502204	501445	501476
10	497607	497226	497996	496749	499560	500406	500193	499017	499767	498046	499050	500785	496451	495164	498219	497111	500319	498150	498113	498879	497585	501510	499543	500157	498259	499303	497880	502579	498167	500979	498160	501026	500133	500199	496497	500030	498462	498853	500416	499877	499101	501215	500929	498137	498332	499353	502050	501267	500971
11	497359	497206	498099	496994	499979	500598	499987	498456	500957	498128	499476	499993	496730	494525	497767	496897	499636	498334	497763	498490	498449	500851	498667	499788	497988	500349	498025	502852	498126	501745	498061	500962	500878	500502	496697	500298	499154	499980	500189	499327	499273	500535	500151	497646	498525	499443	501538	500568	500799
12	498254	497525	498314	496877	499891	500451	499381	498880	500776	498027	499282	500001	497236	494086	497772	496751	498900	497950	496883	498887	498046	500638	498299	499844	498219	500658	497505	501716	498610	500452	497406	500936	500342	500229	496798	499787	498522	500296	500519	499565	499341	500404	499825	496998	498367	499615	501415	500270	499451
13	498367	496871	499069	496982	500241	499578	499537	498375	501130	497780	498818	498906	497943	494663	497819	496685	499293	497493	497213	500011	497910	500445	498389	499564	498367	501254	497092	502342	498920	500727	497048	500919	500571	500091	496820	499104	497785	500905	500948	499376	499442	499735	499476	496860	498811	499273	501809	499641	500398
14	497800	497028	499627	496530	501274	498951	499169	497233	500942	497732	498776	499061	497605	494792	497381	496578	499329	497429	497429	500554	497587	500102	498867	499226	498319	501103	497336	502151	498312	500682	496437	501114	500475	499538	497429	498689	497831	500792	500761	499589	499142	500545	500207	496403	498487	499177	501962	499736	499760
15	497711	496647	499596	496609	501393	498800	498796	496566	500768	497569	498907	500502	497849	494999	497152	497036	499280	497234	496940	500122	498101	500246	498524	499610	498515	500594	497386	501433	497509	500183	496450	501423	500017	499731	497121	498930	496936	501217	500741	499994	500201	500324	499761	496079	498697	499257	502901	500007	499376
16	497499	496974	499685	497278	501062	498923	498965	496714	500495	497196	499039	500190	497327	494856	497334	497182	498857	497041	497808	500718	497696	499921	498767	500110	498529	500413	497274	501152	497015	500298	496568	502126	500167	500062	496836	498684	497204	501407	500067	499870	500720	500578	499469	496895	499174	498571	503218	499494	498826
17	497867	497280	499598	497423	501487	499450	499468	496226	501052	496890	498667	500033	498002	495623	498023	497701	498790	498290	497481	500223	497297	499622	498963	499601	497595	499591	496805	501832	496849	499961	496634	501863	500733	499557	497014	499609	497380	501675	499557	500038	500518	501020	498935	497279	498349	497862	504039	499855	498395
18	498105	497858	499890	497284	501605	499785	499199	496648	500890	497724	499148	499929	497795	496541	498694	497681	498917	497998	497472	500170	498165	499273	498643	499258	498270	499969	496806	501615	496477	500066	496710	503159	500083	500042	496987	499397	496648	501897	498676	499873	501599	501158	499986	496855	498597	497119	503847	499367	498995
19	498372	498023	500095	496223	501304	499829	499085	496597	499733	498665	500162	500012	497599	496845	499399	497468	498712	497588	497956	500187	498173	498960	499123	499339	498319	500117	496877	501949	496573	500117	497419	503031	499773	500728	497091	499645	496830	502810	497874	499358	501106	500113	499481	497147	497183	496883	503835	499836	498915
20	498326	498077	500432	496106	500404	499733	499182	495967	499439	498053	500863	500750	496628	496816	499400	497401	498623	497302	497537	500691	498730	498311	498902	499088	498344	500624	497506	501807	496558	499683	497065	503012	500473	501036	497254	499606	496634	502325	497584	499324	501078	500770	500336	496865	497253	496385	504509	500739	499167
21	498801	497537	500340	495383	500933	499853	498238	495993	499555	497738	501223	500688	496888	496927	500126	497536	499224	497900	497857	500187	498270	498352	499010	499564	498618	500297	497394	501475	496389	499066	495797	503677	500379	501057	496694	498693	496225	501671	497137	498519	500599	500928	499983	496682	497499	496834	504469	500439	499709
22	497498	498339	500366	495711	500418	500585	498029	496935	500034	497868	500633	501039	496847	497497	499626	497852	499022	498325	498747	501103	499249	498045	498589	499789	498325	499649	497445	500709	496655	498645	495912	505325	500392	500691	496959	499453	495815	502342	497695	498679	500344	500350	499694	496398	497892	497209	503952	501178	499324
23	496930	498923	500104	495765	500127	500048	498189	496823	500478	497581	500287	501689	496739	497205	499838	498138	497993	498758	499008	500388	499346	497593	498012	500047	498204	500150	496789	500114	496474	498222	495353	505996	499917	500303	497147	499500	495988	501848	498399	499127	499694	500802	498998	497755	497748	496505	504356	501314	500999
24	496992	498746	500900	495444	500543	500697	498997	497067	499927	497531	500037	501739	497052	497963	499496	498456	498188	498154	499089	500628	498992	497884	497076	500160	498564	500834	497618	499661	497032	498110	495677	506175	499855	500148	497316	499464	496116	501943	499004	499159	499247	500521	499279	497673	497282	496846	503610	500764	500285
25	497823	498774	501603	496052	500031	500517	499347	497194	499542	496663	499873	501750	496832	497679	499357	499237	497455	497569	498760	500283	499347	498225	497477	500197	498967	501501	497273	499240	497854	498525	495873	505950	499109	499156	497712	499097	496941	502160	498794	498656	500109	500604	498321	497466	496907	497136	503639	500203	500397
26	497521	498680	501783	496065	499786	500921	498841	497495	499168	495950	500109	502290	496348	497290	499752	499133	496983	497308	499488	500331	498860	498059	496834	500444	498770	501621	497289	498591	497963	499020	496042	506051	498941	499330	497283	498965	497140	502869	498404	497980	500303	500679	498068	496871	496726	496507	503313	499688	499559
27	497561	498237	501952	495695	500440	499892	498845	496463	499192	496327	499707	502274	496523	497272	499595	498338	496630	496782	498612	499299	499152	497950	497770	500344	497751	501094	497614	498916	498613	498606	496101	506263	498846	499681	497081	499351	497395	502641	498165	498867	500972	500578	498526	496669	496542	496103	503559	500314	498585
28	496931	497859	502242	496344	500680	500743	498713	495619	499080	496153	498567	502230	496418	497212	498628	497444	496656	496503	498578	498378	498834	498158	497238	499982	498272	501000	497647	498768	498669	498940	496103	507151	499275	499604	496477	499109	496389	502477	498088	498506	500229	500111	497825	496251	496651	496281	503771	500252	497735
29	496468	498725	501647	496465	499697	500833	498884	494974	499475	496013	498359	502279	496037	496725	499368	497495	496342	496931	499194	498131	498990	498240	498067	500224	499425	500921	497670	499188	498995	498450	495699	507067	499595	500802	496773	499089	495790	502456	498139	498631	499567	500299	497776	496078	496194	496259	503984	499773	497829
30	497117	498605	500371	496211	499524	501884	497708	495121	499250	496506	499231	502755	495064	496453	499506	497753	496702	496638	499726	497464	498196	498678	498538	500087	499891	500870	498779	499783	499107	498283	495560	506202	499757	499884	496940	498508	496366	502432	498443	498765	499199	500418	497416	495085	496902	496135	503315	499038	497450
31	496735	498715	500125	496577	499726	501868	497524	494665	499534	496104	499400	502305	495632	497533	499148	498420	496194	496931	500080	497595	499221	498377	498807	499911	499790	501041	498717	499312	497323	497363	494415	505905	499892	500133	497869	498133	496008	502271	498881	498613	500577	499427	496155	494841	497462	495642	503901	498809	497508
32	496903	498202	499740	496228	498549	501780	497173	495273	499931	496610	499183	502025	495976	497445	499500	498709	495496	496862	499408	497576	498753	498725	498808	499990	499451	501314	498682	498698	497341	496816	493469	506003	500028	500297	497708	499425	496710	501717	499811	497716	501523	499681	496705	494831	497222	496094	504381	499013	496999
33	496792	497112	499319	496172	498593	501664	496940	494112	499410	496410	499378	501505	496369	497214	499063	497579	496143	497068	499650	497741	498537	499154	499310	501436	499202	501171	498389	498488	496631	496605	493735	506031	499942	499730	497891	499842	496615	501970	499473	497186	501072	498918	496635	495339	497418	495682	504150	498251	497468
34	497218	497456	499555	495751	498562	502208	496924	493971	500010	496677	500396	502476	496543	496454	499308	497900	495683	496695	499656	498034	498335	498912	497908	500750	498059	501297	498297	497638	497209	497023	493602	506167	499631	499731	498299	499267	497312	501722	499921	497265	500850	498676	497691	494699	498004	495915	504328	497808	497471
35	496882	497059	499326	495425	498935	502109	496609	493920	499672	496500	499634	502077	496612	495696	499060	497377	496215	497832	499620	497111	498270	498617	497465	500729	498136	501237	499135	497686	496361	497257	493194	507527	499427	499606	497576	498975	497604	502022	499030	497220	500670	498959	498573	495140	497735	495693	504255	497389	497677
36	496959	496405	498479	495264	499534	501424	497540	493729	499828	496850	499433	501444	496743	495222	498858	497442	495667	498104	499153	496463	499370	498877	497213	500256	498597	501612	499945	497764	496647	496869	493956	507957	499071	499475	497209	498088	498686	502259	498674	496289	501223	498456	498662	494521	497356	495946	504626	497381	497070
37	495551	495956	499113	494841	499393	501534	497627	492905	500433	497213	499009	502032	496940	495024	498597	496474	495565	498079	499545	495795	500253	498515	497673	499989	498631	501393	499896	497807	496758	497494	492764	507297	498434	499428	497323	497167	497793	502526	499225	496399	500943	498887	498226	494131	497991	497166	504454	497037	497047
38	495949	495777	498495	494328	499950	501330	497487	492906	499479	496544	499785	502579	497794	496188	498757	495698	495315	497840	499008	496103	501106	498065	498169	499550	498854	501362	500015	498447	496236	497288	492273	507437	498485	499427	497166	497072	497530	502001	499184	495445	500880	498574	498205	494190	497591	496532	504034	496892	496905
39	495985	495880	498641	494093	500256	500702	498177	493351	499957	497005	499718	502569	497362	496158	498527	496123	495060	497193	498914	495602	501901	498115	497983	499464	498510	501202	500569	498578	495419	497288	492041	507993	498985	499344	497656	497360	497055	502154	498623	495372	499409	499005	498457	494311	497476	496091	503939	496403	496852
40	496637	495829	498729	493634	499504	500226	497789	493297	500074	496664	500559	501252	497136	495735	497875	496494	494762	496853	499428	495605	501949	498183	497487	499639	498604	501584	500713	498326	495267	497230	491241	508129	498808	499660	498377	497674	496729	502705	498450	495050	498698	498614	499091	494094	497122	495595	502409	496007	496512
41	495560	494953	498953	493755	499514	500518	498411	494167	500550	496494	500646	501205	497003	494860	498639	497059	495680	496783	498371	496144	501861	498414	497378	499553	498172	501380	500453	499013	495275	497049	490260	507175	498936	499267	497508	497605	496604	502149	497958	495330	498426	498477	498392	493961	497263	495061	502050	495844	497375
42	495749	494708	498820	494295	498579	500933	498023	494243	500850	497068	501084	500820	496397	494919	499543	496599	495631	496495	498455	496520	501173	497590	496845	499596	498768	501444	500349	499060	495036	497111	490630	507802	499053	498502	497201	497517	495484	502227	498517	495535	498152	498861	498875	493933	496366	495004	502749	496968	496865
43	495580	495030	498625	494326	498007	500486	498201	493790	500873	496438	501662	501647	496439	495418	500113	496082	495662	496241	498068	496412	501187	497871	496804	499669	498930	502141	500376	499511	495544	496961	491140	507863	498875	498414	496741	498014	495208	502926	498283	495081	498088	499341	497803	494795	495914	495066	502193	498072	497562
44	494968	494304	498532	493146	498184	501463	499138	493557	500745	496541	501233	501138	495581	495525	500395	495427	495339	495900	498609	495914	501781	496352	496439	500442	498840	501964	500103	500440	494579	496106	491072	507902	499005	498404	496248	497885	494474	502475	497867	494488	497868	498867	497567	494792	496147	495139	501251	497738	497254
45	495391	494194	497175	493249	498664	501203	499530	492639	500396	495724	500882	499911	494980	495044	499821	495624	495460	495317	497545	495918	501143	496117	496602	500068	498580	502476	499315	501113	494232	496228	491100	507843	498618	497962	497118	497596	494829	502130	497480	495552	497667	498015	497028	494826	496323	495158	501087	497423	496628
46	495658	494212	497418	494514	499377	501970	499891	492444	500387	495865	500735	500068	495078	495186	499812	496147	495163	495258	497849	496267	501442	496000	496321	500063	498600	502717	500198	500775	494065	496517	490958	508114	497927	497904	497235	496740	493826	501538	497104	495481	497472	498333	496638	494450	496769	495612	501213	497257	496993
47	495311	494460	497215	494528	499685	502254	499497	492684	500492	495997	500813	500597	494624	494867	500249	496320	495002	495234	498337	496387	501136	495995	496913	499127	498341	503154	499774	501434	493021	497076	491566	507336	498841	498377	496039	497358	493348	501503	496232	496167	497715	497477	496669	494037	496759	496049	501762	497399	496875
48	495901	494863	497342	494897	499488	501524	499998	492769	500186	495586	500665	500240	495050	495250	500111	495886	494993	494927	498336	496183	501523	496096	496922	499470	497147	503853	499699	501251	492504	497588	491814	507427	497867	497722	496138	497884	493626	501856	496429	497457	497485	497125	496413	494259	496013	496995	501019	497564	496723
49	496954	494319	497614	494689	498824	501759	500045	493722	499934	496742	499450	500236	495333	495783	499939	495205	495024	494500	499159	496022	502247	496345	496474	498800	497204	504592	499688	500846	492050	497017	492193	507503	497927	498013	496420	497060	492370	502522	496219	497712	497312	496759	495591	494080	495670	496557	500394	497367	496671
50	496398	494337	497823	494689	499860	501148	501247	493751	500233	496413	498655	500892	494099	494848	500680	495048	494691	493635	499714	495885	502913	495770	496486	498582	497295	504839	499947	501231	492900	497547	491880	507275	498602	498391	496027	497695	492145	501913	495808	497461	497719	497479	496056	494335	495434	496225	501347	497198	496375
51	496134	494213	497600	495052	500325	500687	501296	493898	499934	496393	499053	501142	495127	494444	499928	494161	494373	493972	499011	495702	502594	496057	496640	498699	497177	504404	498639	500441	492761	497129	491768	506171	498486	498745	496086	497762	492181	501938	495618	496568	498579	497511	494980	493998	496121	496215	501692	496720	496371
52	496211	494739	496495	494620	500603	500575	500979	494051	499320	496538	500467	501534	495510	494047	500108	494190	494011	492636	498301	494818	502938	496166	496417	499510	496784	504873	498601	500690	492354	496336	491947	507199	497912	498048	495616	497568	492376	502278	496253	495949	498619	497315	494884	494273	495847	495782	501583	496816	496836
53	496357	494824	496964	494771	499847	500227	501293	494157	498744	496769	500579	500964	496215	493805	500293	494874	494011	492630	499070	495369	503477	495672	496250	499724	496603	504653	497625	500279	492391	496981	492160	506413	497342	498424	495878	497077	491841	502132	496960	495913	498463	497288	494776	493605	495595	496209	501750	496898	496382
54	496445	494916	496217	494340	501180	499371	500376	494017	498883	496728	500697	500973	496412	493591	499858	495185	493834	492036	499136	495249	503358	496246	496108	499701	496720	504889	497354	499988	492422	496933	491396	506361	497124	498277	494847	497497	490863	502664	496714	496699	498400	497757	493908	493205	495863	496194	501816	497728	496392
55	496270	494394	496022	495170	501498	499639	500490	493519	498210	496782	499949	500957	495949	493823	499537	495059	493186	492664	499138	495694	503740	495814	496103	500778	497152	503936	497343	500089	492840	495871	491366	505403	496405	498144	494147	497055	490442	502468	497000	497127	498427	497937	493683	492238	495940	495138	502229	497170	496443
56	496689	493525	495395	494988	501388	499660	500169	494574	498976	496582	500326	500698	495930	493741	499220	494486	493550	492275	499499	495838	503537	496896	495995	499968	497007	503888	496843	500614	492573	495617	491223	505489	496308	497754	493974	496482	489804	502704	496635	496796	498603	497848	493969	493082	494643	494829	502800	497838	495736
57	496200	492944	495645	495429	501108	498936	499904	495407	498794	496331	500069	500578	495512	494029	498666	494773	493735	492385	498852	495956	503211	496525	495703	499993	495534	504579	496631	501030	492164	496355	491001	506305	495335	497353	493076	496089	490400	502690	496380	496488	499347	497820	493902	492821	494128	494912	502772	498764	495862
58	496348	492691	494922	495130	500792	499260	500062	495670	498894	495444	499651	501461	495231	494451	498582	494953	493639	492284	499354	496353	503439	497359	495052	499479	495580	503894	496598	500882	492719	496384	490800	506679	494895	497115	493154	496578	490132	503134	496349	496201	499706	497658	494088	491747	494395	494667	503186	498984	494877
59	496491	492489	495627	495684	500628	498515	499565	495321	498892	494894	500008	501456	495307	494353	498867	494713	493360	492684	499111	496270	502908	497889	494437	498997	494983	504375	495500	500479	492383	496556	490664	506439	494418	496151	493247	495819	490907	502675	496408	496641	499507	497798	493663	491240	494310	494173	503828	498292	495672
60	496028	492166	495734	495898	500980	499902	499799	495593	499188	495149	499562	500873	495359	494390	498597	493678	493419	492392	499340	495635	503015	497679	493522	499644	495375	503980	495081	500872	492455	496976	491059	506403	494165	495404	493269	495148	491552	502287	495678	496256	499247	498001	493810	490354	494532	493994	503742	498732	495259
61	495879	492086	496701	496490	499830	499475	499962	496276	499278	495580	499531	501367	494623	493711	498132	494682	493240	492191	499251	495368	503184	496953	493474	499416	495366	503756	494600	500539	492079	497998	490798	505361	492900	494957	493541	495430	492283	501550	494968	496703	498261	497340	493957	490711	494355	494110	503781	497868	495112
62	495574	491703	496456	497243	498761	500162	500012	496724	499860	495429	499856	501097	494651	494166	497848	494676	493829	491706	498087	494783	503801	497269	493370	499883	495824	503427	494794	499886	492153	497454	490984	505096	493265	494651	493564	494696	492595	501665	494404	495997	497476	497285	493945	491224	494915	493779	504147	498083	495391
63	496443	491132	496611	496791	499827	499883	499918	495607	499952	495726	500263	501136	494653	494979	497642	494967	493589	491516	498882	495673	503789	497095	493822	499783	496064	502639	493975	499756	492102	496638	490749	505751	493038	494907	493481	494105	493104	502274	494069	496559	497476	497246	493526	491072	494682	492502	503229	497463	495908
64	496071	489998	497072	497419	498920	499714	500724	495316	499312	495102	500250	501251	494804	495123	497877	495408	493224	491912	498215	495278	503126	497712	493207	499269	497144	502480	493527	500113	491449	496164	490420	505634	492396	495434	493809	493832	493336	502040	494282	495415	497222	497478	493397	491214	493625	491715	502441	496932	494858
65	495893	488602	497367	497169	499223	499289	500286	494129	499107	494438	500573	500570	494833	494716	498410	495501	493682	492466	497900	495830	503378	497582	492689	498606	497141	502392	493174	500251	490722	495561	490785	506418	493255	494864	494193	493479	493491	501654	494605	494637	497056	497089	493715	491877	493092	491685	502068	497123	495032
66	496207	488992	497566	497608	498242	499691	499513	494262	498521	494204	500534	499996	494042	494443	497903	494939	494519	492506	496969	495585	502151	498439	493330	499271	498073	501776	493073	500224	491499	495422	490422	506051	493908	494684	494494	493878	493395	501506	495030	495097	497360	496902	492908	492206	492379	491159	502303	497368	495357
67	496255	489424	497093	496791	498941	499289	500053	494341	498586	493886	500137	501006	494416	494698	497304	494771	494204	492858	496476	495459	502899	498522	492729	499758	498792	500283	493852	500727	491509	495287	490502	507213	494074	494401	494398	494567	492990	500980	495008	493973	498090	496621	492391	492653	492034	491469	502107	497065	494209
68	497125	489462	497248	496702	499024	499224	500228	493379	498327	493318	500640	500820	494387	494700	497865	494919	493388	493260	496249	496290	502622	498545	492512	499969	498840	500281	494708	501539	490611	494413	491063	506168	493343	493886	493632	494599	493971	501001	495338	494229	498213	497121	492007	491758	492010	491871	502599	496477	493969
69	497462	489931	497287	497355	499064	499811	499976	493234	497793	493601	500702	500469	494465	495322	497941	494617	492811	493459	496904	495604	501810	499214	491971	499643	498299	500113	493878	502149	491207	494041	490977	506832	493413	493850	494459	494249	494250	499434	494433	493430	498884	496458	492136	491926	492104	491721	501948	496493	493947
70	497232	490474	497766	496896	498184	500344	499628	492847	497049	493499	500729	500241	495043	495638	498042	494099	493258	493020	497051	494634	502402	499475	492133	499066	498496	499220	495098	502389	491629	493845	490584	507101	492852	493407	494305	494969	493572	499567	494211	493387	499455	496598	492351	491843	492007	491860	501980	496587	494509
71	497217	489874	498041	496564	498163	500136	499427	492725	497271	493963	500792	499589	494788	494645	497891	493576	492708	491662	497643	494829	503205	499029	492107	499563	498756	500263	494957	502649	491895	494406	490337	507710	493378	493176	493563	494142	493283	499425	494846	492851	498708	495675	491932	492014	491206	491836	501202	495951	494081
72	497408	490626	497842	496471	498131	500341	500644	493636	496719	494522	500947	498866	495054	493175	498136	493982	492115	491699	497281	494296	502405	499139	492160	499318	498450	501495	494142	502302	491062	494843	489764	508001	492947	492660	493420	493343	493335	499007	495323	493142	498644	495260	492186	492378	491405	492514	501451	495433	493669
73	497673	490839	497603	496099	497699	499950	500385	493620	496081	494779	500552	498849	495594	493388	498845	493484	492638	491795	496258	494556	502313	499883	491877	499743	497789	501680	494184	502839	491178	495221	489900	508384	492650	492483	491958	493391	492934	499630	495322	493274	499484	495243	491838	491721	490634	492796	501889	494876	494376
74	497872	491203	496780	495739	498070	499728	500274	493594	496734	494344	500482	499139	494856	492896	498516	493324	492837	491671	495987	495044	502587	499293	492008	500237	497321	501660	493715	502711	490825	495349	489551	508114	491800	493148	491723	493253	493203	499538	494708	492823	499131	494831	492448	492142	490202	492015	501659	495762	493910
75	497447	490827	497410	495681	497779	500243	500053	493398	496542	494682	499710	499030	494087	492868	498635	492418	492856	491683	495476	494865	503735	499602	491796	501004	497913	502200	492983	503818	489906	494688	489842	507953	491954	493603	491419	493371	492940	499330	494353	493600	499111	495039	492783	492852	491426	492049	501756	496169	493520
76	496765	490810	497348	495719	498182	500477	500119	493754	496475	494807	500063	499409	494277	492523	498535	492362	492841	490554	495880	494889	504018	499674	491378	501769	496945	502137	492801	504041	490059	494523	490064	508184	491675	494350	490639	494021	492697	499571	495115	492962	499271	495259	492225	493096	490693	492170	501469	495577	493258
77	496845	490727	497866	496435	497963	500385	499801	494348	496835	494971	500217	499032	493711	492268	497898	491899	492474	490655	496202	494518	503980	498786	491036	502532	496805	501677	492462	503721	489630	495513	489591	508675	491530	494375	490528	494783	492575	498935	494855	491460	498627	494702	492111	492448	491306	492512	501158	496367	492942
78	497070	490658	497664	496040	498183	500167	499475	494277	495968	493543	501115	498504	493563	492044	498617	491820	491928	490525	495565	494170	503777	499252	491423	502015	496920	501767	492493	504028	490194	494665	490226	508570	491149	495007	490383	495159	492151	499560	495288	490445	499458	494395	492253	491881	490823	493019	500945	496336	492739
79	496747	491199	497372	495860	498332	499466	499052	494026	495076	493609	500833	498251	493014	491964	498482	491928	491518	491165	495336	494763	503459	499441	490995	501556	496878	501549	492483	503839	489821	495076	489894	509222	491466	494905	490588	494801	491961	499330	494374	491073	499812	494716	492386	491319	490474	493301	500558	496616	492660
80	497133	492015	497010	495419	498393	498900	498239	493734	495944	494062	500312	498537	492291	491612	498750	492250	491196	491064	494100	494526	503373	498991	490429	501405	496683	501351	492115	503934	489212	494576	490304	509437	491467	494921	490125	494930	491389	499948	494004	491469	499481	494093	492321	491717	491334	493498	500296	496683	491899
81	497166	491589	497129	495243	498079	499006	497104	494402	495897	493604	500762	499203	491067	490511	499550	492339	491284	490981	494920	494587	503155	498430	490962	501631	496331	501216	492418	504260	488743	495496	490370	509498	491409	494971	490551	494710	490945	500116	496019	491495	499410	494229	492116	491321	491685	493330	500425	497118	491123
82	498090	491447	496865	495864	498181	498927	497116	493843	496014	492624	501487	498507	491706	490356	498492	492659	491685	491180	495230	494719	503124	498375	490467	501182	496661	500917	491174	503069	488266	494955	489737	508976	490750	495616	490030	494728	490292	500350	495287	491455	499604	494834	491593	491457	492177	492942	500669	497122	491353
83	498190	492386	496591	496259	499153	498638	497198	494852	495727	492916	501723	497895	491839	490329	497902	492038	491509	490986	496414	494928	502734	497873	490442	500449	496064	500144	490667	502809	488384	495883	489215	509540	491732	496416	490006	495329	490488	501578	494915	491771	499431	494502	491018	491931	492346	494076	500826	496949	491352
84	498370	492132	497295	496108	500114	498599	497047	495086	495904	492411	502004	496900	491647	490094	497462	491557	491268	491186	495932	495366	501990	497546	490713	500670	495820	500558	490950	502526	487913	495857	489122	509263	491590	496446	489562	495268	490952	501370	495396	491584	499318	493377	491287	492506	492675	493775	500458	496876	491983
85	499029	491589	497793	497006	498740	498383	496548	495857	495997	492304	500773	496201	491653	490921	497962	492139	491334	491376	495915	494973	502454	497501	490688	500497	494762	500213	490845	503587	488507	496333	488800	509099	491385	496212	488914	495827	490081	501014	494580	491425	498511	493336	491740	492116	492968	493872	500277	496856	491719
86	499253	491501	498377	497180	498914	497785	496377	495240	496031	492298	501863	495790	491645	491208	497358	492412	491531	491460	496262	495119	501283	497328	490478	499534	494043	500802	491391	503779	489391	496202	488573	509545	491416	496727	489302	495607	490816	501979	495133	490898	499212	493504	491529	491653	493274	494089	499830	496969	491607
87	499923	491950	498268	497010	499073	498734	497083	494441	496200	492433	501126	495778	491158	491150	496815	492467	492097	492501	496188	493970	501722	498549	490699	499050	493970	501129	492009	503357	489370	496142	489063	509105	491240	497147	488697	495266	490839	501960	494764	490841	498642	493549	491917	491745	492740	494405	499225	498299	491537
88	500106	491908	497753	496450	498646	499820	497306	493772	495709	493276	501134	496117	491502	491120	496301	492257	492044	491174	496178	494063	502572	499356	491426	498344	494006	501509	492114	503089	489209	495457	488876	508523	491395	496993	488946	495675	490696	502210	495421	490609	498554	494021	492358	491071	492864	495041	498996	498029	491512
89	499277	491731	497473	495592	498344	499646	497068	493642	495860	492812	501220	495308	491162	491015	496047	492750	492483	490142	496798	493199	502769	499503	490018	497493	493973	502057	491761	503413	489827	494480	487479	509091	491199	497638	488784	495217	490415	502454	495461	490748	498779	493415	492263	490863	493178	494771	499306	497823	491907
90	498030	491897	497129	496235	497946	499711	496329	493676	497232	493412	500315	496144	491514	490941	496194	493243	492692	490000	497553	493920	502978	498054	489354	497384	493564	502106	492373	504639	489514	494529	487134	509539	491009	498131	489399	495298	490669	501098	495645	491328	499048	493346	491748	490433	493109	494513	499449	497906	491750
91	497986	491955	497122	496325	498044	500275	495288	494024	496912	493745	500418	496112	490813	490789	496184	493164	492565	489577	497869	494116	503357	498292	489457	497129	493220	502902	491300	505403	489436	494142	486803	509589	491343	497943	489861	494741	491252	501056	495284	491932	498972	493259	491454	490560	493385	494202	499079	498229	492023
92	498549	492644	497220	496794	497369	499925	495406	493860	496386	493851	500683	496363	490375	490782	496540	493842	493615	489889	498545	493993	503469	498200	489334	497148	492272	502528	490896	505029	489944	495418	486172	509940	490966	497670	489858	494627	491288	500632	495480	491710	499238	492972	490487	492327	494048	495225	498162	497871	491488
93	497661	492972	496788	496470	497173	499895	494621	493748	496697	493938	500282	496580	489860	490499	495350	494221	493502	490260	498974	492854	503542	498543	490131	497732	491828	502235	490568	505171	489605	496080	486799	510609	490646	498609	490018	494238	491458	501291	495861	490818	499349	493494	490112	491847	494175	495562	496997	498790	491810
94	497997	492309	496319	496213	496817	500103	494669	493911	496619	494753	499993	496662	489187	490030	495051	494047	493286	491048	497842	493472	504400	497610	489992	498054	491259	502519	490512	505640	489209	496748	486943	510489	491213	499630	489732	494797	490956	502161	496457	490731	500040	493283	490591	491740	494077	495096	496210	498232	491155
95	497225	492839	496260	496450	496057	499070	493938	494884	497302	495012	499133	497062	488458	490153	494339	493988	492800	490510	497141	494277	504292	497024	490541	498112	491154	502201	490093	506006	489305	496775	486704	510377	491181	499056	489678	494426	490691	502537	496756	491553	500513	493061	489913	491236	493980	495163	496254	497650	491532
96	497515	492303	495417	496354	495149	497639	494310	493599	497641	495212	497816	496622	488396	489228	493943	493291	492564	490164	497274	494951	504936	497090	491463	498141	491136	501883	489461	505199	489872	496164	486463	511231	492091	500108	489505	494549	491550	502244	496384	491186	501526	493391	490120	490172	493549	495106	496241	497537	491840
97	497428	492959	495444	496242	494639	497512	494777	493215	497306	495138	497274	495762	488438	488913	494183	493837	492984	489775	497073	494006	505746	497442	490552	497877	490736	501601	489618	505332	489709	497012	487054	510460	491620	499367	490345	494557	491264	502250	496492	491268	501406	493607	490307	489984	493397	494887	495722	497324	491297
98	497480	492431	496095	495768	494900	496903	494263	493655	497612	494650	496294	495911	488883	487482	494381	493234	492968	489767	496471	493601	505494	497500	490611	497393	491170	501392	489667	505233	489277	497645	487537	510916	491440	499275	490283	493699	490681	502362	496489	492392	500821	493399	489759	490415	493151	494399	495503	497899	490573
99	497975	491458	495950	495088	494922	496363	493989	493743	497327	494838	496631	495541	489443	487280	493607	493147	493039	489173	496525	493745	504996	497522	490883	497229	490780	501107	489477	504630	489143	497706	487830	510152	491207	499628	491630	493480	489715	502957	496983	491217	500249	492987	489904	490436	493470	494674	495837	498494	489567
100	496992	491448	495077	495406	494783	496280	494066	493453	497397	493642	496330	495147	489254	486260	492594	493238	493835	488937	496356	493502	505084	497797	490384	496599	490979	501002	489621	505958	488730	497587	487161	510634	490977	499000	490904	492964	488885	502738	497022	490316	500107	492634	490041	489979	493882	494002	495636	497405	489204
101	496941	491442	495519	495028	494743	496103	493511	492678	497299	493242	497195	494486	489285	485784	492164	492642	493634	489629	495984	494297	505235	498448	489457	495785	491049	500840	488869	505619	488409	498475	487050	510353	490237	498224	490235	492697	489090	502955	496459	489854	500185	492436	489256	489728	493797	494365	495258	497202	488827
102	496364	492076	495530	495045	495240	494725	493001	493026	497602	492939	497374	495109	488590	486046	492429	493123	493387	490058	496316	494319	504816	497556	489657	495963	490858	500507	489128	505795	488335	499214	487352	510577	490113	498261	490759	492736	489671	503443	496307	490056	499490	493205	489258	489849	493215	494741	495939	496865	488607
103	496454	492285	495581	494391	495310	494672	492580	492780	497810	492785	496740	495161	488057	486155	492368	492944	493351	490347	495841	493548	504511	497411	489525	496372	490582	499889	488983	506772	488288	499162	487501	511185	490376	497648	490153	491833	489451	503821	496316	489434	498875	493250	488293	490292	494201	494499	495980	496501	488621
104	496093	492149	494974	494694	495023	495118	492490	493525	496679	493160	496651	495319	488480	485723	491742	492874	493229	490831	496304	494125	503968	497831	489749	496013	490131	499500	488844	506276	488214	498769	487145	511630	490738	497168	490032	492198	490299	503659	495867	489291	499430	493209	488816	490833	493518	494288	496781	496129	487572
105	496436	492042	495259	495734	495078	494948	492009	493432	496090	493198	496471	494921	488910	484895	491720	493097	493550	490586	496252	494658	504044	498179	489243	496141	490038	499779	488922	506736	488708	498533	486827	511495	490698	497356	490281	492394	491152	503910	496394	488997	498836	493023	488661	490841	493926	494262	496582	496361	486719
106	496613	492547	495908	496393	495183	494154	491666	493156	497074	494174	495998	495259	488935	484772	491672	492939	492552	490392	496742	494375	503030	498202	488399	495368	489599	500060	488049	506696	488376	498255	487154	511496	491024	497549	489179	492164	492118	504127	497266	489217	500107	493442	488464	491587	494550	494363	495738	496233	486424
107	496286	492288	496109	496347	494403	494063	491811	492407	497371	494805	496297	494996	488387	483886	491478	492252	492574	490466	497417	493515	503330	497789	488670	495751	489606	500145	488362	506695	487661	498161	486623	511507	491222	497200	488375	492371	492336	503929	497138	488831	500187	493258	488749	491351	493383	494851	496034	496163	486278
108	496211	492291	496127	495038	494850	493234	491785	491992	497251	494312	495766	495148	487864	483637	491669	491503	493525	490697	496234	493731	503554	497055	488642	495619	489345	500238	488483	505776	488201	497776	486219	511688	490613	497194	487911	491879	492014	504049	497060	489306	500496	493247	488987	491445	493295	494008	495857	496469	486795
109	496296	493028	496297	494252	494682	492961	491840	491372	497661	493954	494758	495359	487537	483515	491789	491280	492934	490812	495474	493214	504360	497093	488066	495579	490339	500040	488458	505668	488179	497311	485892	510852	490156	496807	487233	491994	492963	503513	497021	489384	500482	493808	488227	490836	492798	493381	496396	496037	486712
110	495432	493097	496496	494147	493997	492308	491900	491222	496202	493704	494960	495013	488070	483027	491125	490841	493045	490539	494455	493297	504315	497364	487871	495319	490105	499591	487826	505136	488659	497098	485274	510747	490607	496811	487807	492160	493304	503791	496767	490373	500375	493827	487514	490676	492450	493813	496483	495171	487027
111	496556	492449	496508	494484	494256	491856	491759	490892	496510	493882	495731	494787	488086	482106	491297	491068	493145	490593	494847	492931	503403	496818	487459	495247	489537	499707	488071	505421	488736	497001	485775	509641	491199	497870	487855	491990	493419	503367	496585	490074	500935	493933	487633	491134	492840	493774	495894	495372	486551
112	496922	492471	495835	495437	493887	492178	491661	491099	496329	493937	494708	494346	487994	482729	490265	491542	492867	490195	495157	492555	503380	498080	488188	494655	489520	498973	487915	504773	488454	496317	485008	510608	490923	498302	488139	491833	492258	502750	495940	489780	500819	493519	487831	491452	492996	493886	495462	495508	485943
113	496448	493455	495791	495822	494469	491797	490777	490679	496468	493878	494847	493791	489241	482453	490004	491766	492660	489690	494551	492127	503105	497511	487972	495449	489345	499145	487203	505371	487311	496459	484116	510821	490342	498763	488148	491326	491810	502472	496143	490088	501015	493415	487383	491391	491603	493789	495413	494956	485537
114	496599	493530	496336	496099	494109	491449	491358	490609	496940	493594	494517	493310	488699	482042	489861	491799	492140	489332	494541	491748	502417	497239	487798	495201	489913	499491	487558	505414	487196	496880	484089	510858	490255	497636	487613	491988	491135	502720	496529	489746	501339	493487	488106	490393	490942	493858	494944	494089	485018
115	496615	493787	496175	496729	493600	490766	491325	490311	496260	493476	493547	492951	488905	482076	489342	491669	491389	487896	494804	491102	502104	497591	488253	495631	489949	500548	487778	504913	487073	496286	483502	510070	489661	497256	488589	491427	490447	502868	497212	489525	501934	494447	487342	490561	491098	493050	493996	493720	485323
116	496783	493470	497273	496683	493863	490358	490888	489535	496057	493033	493183	492613	488324	481773	489461	491159	491948	487620	495092	491788	502285	499075	488826	495559	489630	500102	488170	504140	487020	496131	483539	510305	489835	497464	487755	491650	489591	504195	496692	489104	502214	494687	487329	489953	490493	493978	494019	493128	485830
117	496385	492656	497512	496156	493753	490361	491095	489382	495674	493227	492676	492663	488652	482352	489754	490618	491979	487542	494535	492117	501760	498829	487779	495790	489486	499723	488135	504025	486894	495837	483984	509236	490542	496534	487168	490526	489827	503089	496619	487526	501796	494139	487033	490316	489884	493856	494196	491692	485663
118	495847	492325	497112	496438	494169	491317	490991	489100	495381	493425	492256	492610	488640	482630	490039	490780	492034	487421	495022	492286	501798	499510	487664	495514	489237	500137	487973	503427	487191	496036	484475	509090	490902	496808	486604	490370	489741	503120	496889	487401	501096	494280	486884	491274	490638	494013	493927	491622	484938
119	495823	492380	497538	497428	493400	490733	491110	488306	495682	493791	491752	492090	488764	482628	490250	491248	491622	487345	494415	493266	501864	499457	488257	494995	489477	500070	487618	502549	487458	495149	483727	509205	491569	496096	486183	489480	489537	502639	496894	487156	500760	493913	487472	491035	489765	493960	493299	490908	484698
120	495902	491617	497923	497190	494014	490847	490487	488040	495991	493578	491846	491488	488556	483392	490350	491393	491528	488116	494625	492744	500718	500060	487623	494107	489262	500137	488021	501558	487791	494734	484106	509389	491388	495844	486135	489354	490101	502870	496262	486867	500409	493310	487276	490892	489620	494375	494184	491013	484552
121	496411	491548	497969	496927	493349	490626	490683	487607	496051	492943	491235	491679	488559	484072	491069	491773	491283	487785	494269	493276	501257	499641	488269	494150	489258	500096	488415	502062	488072	494581	484086	509587	491475	495829	485179	489162	489823	502066	496898	486320	499109	494307	487737	490467	490063	494958	494574	490364	484224
122	496813	490773	498240	497347	493726	490308	490049	487204	495932	493548	491691	491159	488339	483530	490807	491828	491515	487663	493954	493396	501033	499890	487970	493351	488468	499484	488999	501730	488759	494908	482939	509034	491357	495841	485689	489403	489153	503065	496263	486660	499535	493699	487358	490875	490392	495999	495045	490986	484350
123	497215	490205	497806	496973	493679	490225	490323	487047	495497	492906	492426	490720	488464	483198	490556	492140	491516	487500	494595	493356	501443	500021	488415	493034	488403	499292	488926	501097	488617	495277	483149	509634	490582	495379	485720	488928	489506	502842	495952	486623	499163	493257	487874	491152	490295	496155	494220	491338	484670
124	497253	490279	498177	496573	492774	489963	489648	487199	495429	492376	491924	489773	488824	483539	491500	492411	490275	486780	494990	493389	501521	500186	488442	492366	488583	499597	489195	501166	487777	495097	483713	508633	489516	495771	485942	490187	490146	503508	496008	485698	499256	492838	488032	490851	489616	496144	494349	491763	484740
125	497274	489826	498279	497596	492693	489390	489467	486885	495539	493048	491798	488625	489047	483187	491477	492307	491684	486783	494769	493915	500729	500082	487918	492080	488530	499925	489126	500930	488292	495145	483792	508103	489003	495929	485401	490428	489547	503089	495771	485673	499487	493116	488807	490891	488820	496105	493419	492104	484490
126	497549	489284	498625	497107	493323	489763	489570	486819	495923	492492	490727	489198	488392	484265	492469	493113	491892	486377	494534	493812	500929	499138	487495	491983	488366	500757	488707	500964	487997	494643	484574	507559	488671	495997	485748	490272	489576	502506	496357	485444	499014	492786	487791	491295	488449	496269	492325	491703	483919
127	497299	489773	498485	497409	492588	490208	489764	485902	496018	492786	491292	488657	488922	484306	491590	492561	492254	486771	495084	493869	501205	498389	487455	492265	488271	500835	489362	500516	487657	495348	485229	508067	488355	496268	485682	490753	489497	502092	496730	484612	498714	492816	487875	491099	488903	496567	492143	491724	483816
128	497777	489717	498821	497334	492098	490151	490009	486671	496281	492232	491083	488650	488655	484156	491328	492636	491765	486874	494633	494103	500462	498150	487333	491811	487760	501184	489684	500425	486556	494472	484991	507485	488812	496026	485328	490949	489587	501832	497095	484640	498997	492237	488009	490827	490498	496958	492478	491524	484162
129	497549	489258	499292	497020	492752	489779	489792	487265	496890	492941	491196	488382	489028	484186	490901	492416	491211	486933	494871	493481	500835	498281	487065	491830	487511	501021	489390	499853	486287	493747	484548	506734	489611	496674	485100	490754	489642	502052	496929	484670	499088	491997	488040	489903	490121	496840	493463	492159	484609
130	496920	488696	498603	497906	493048	489181	489726	486112	497159	492794	490871	488318	488178	483596	491076	492774	491149	486215	495281	493855	501313	497929	487850	491786	486965	500484	489194	500418	485940	494404	484661	506229	490436	496513	485034	490412	489998	501875	497089	484223	499088	491358	488177	490255	489419	497489	493599	493328	483651
131	496949	488421	498754	497463	493589	489951	491083	485415	497789	493324	490533	487855	488426	483649	490584	493419	490643	486044	495033	493641	500661	497963	487257	491599	486639	499829	488283	500111	486317	494569	484206	506210	490808	496237	485266	490390	491178	501324	496900	483958	498774	490280	487443	490737	489963	497406	493793	493243	483604
132	496597	488247	498466	497792	493824	490066	491013	486114	498009	493896	491046	487974	486969	484797	490077	493100	490667	484485	495162	492825	500338	497609	486981	490997	487615	499893	488352	499971	486112	494674	485008	505625	490535	495939	484495	490385	490353	500819	495723	484231	498648	490041	487300	490840	489611	496456	494341	493564	483948
133	496814	487486	499428	497207	493314	489826	490949	485936	496987	494327	490589	487751	486747	484580	490435	493106	490898	485691	495901	492055	500648	497368	487321	490477	487637	500198	488544	500197	484885	494417	484772	506192	489891	496122	484203	490928	491640	500211	495347	484985	498748	490001	487964	490646	489681	496324	494070	494232	483762
134	496874	488577	500297	497931	493148	489010	490648	486253	496088	494012	489451	487327	487297	484382	490025	493730	490135	485212	496268	492796	500591	496669	487370	489612	487912	500670	488318	499313	484715	494277	485762	506746	490117	496780	485158	490687	492742	499315	495202	484960	498333	490382	487654	490723	489354	495675	493986	493722	484146
135	496424	488337	500357	498262	493148	488997	490579	486636	496656	493879	489600	487806	486425	484767	489416	492878	491087	485515	496975	492098	500329	496537	487983	489162	488089	500795	488302	498420	485429	494455	485420	507342	489137	496529	485425	491149	493273	499035	495359	485822	497946	491063	487779	490596	489160	495809	494764	493463	485006
136	496927	487364	500905	498257	492367	489037	490892	487161	496220	493043	489029	487299	485296	484660	489902	492478	490442	485061	497008	492216	500468	496770	486970	489915	487797	501096	487337	497626	485195	494024	484860	507580	488067	496094	485413	490633	493416	499788	495293	486466	497690	491531	487784	490784	488126	495755	494588	493824	484827
137	496837	486395	500819	497608	491655	490224	490157	486268	496382	493399	488964	487026	485102	484267	490037	492456	489995	485025	496596	491601	500855	496649	485768	490141	488590	501905	486519	497702	484821	493472	484505	506949	487848	495912	485991	489737	493403	500244	496004	486874	497235	490996	488462	491134	488591	494856	494247	493962	485882
138	497278	486324	501093	496409	490914	490171	489978	485809	496874	493021	489015	486185	485444	484099	489530	492486	489640	484720	496431	490928	500853	496545	485217	490782	488341	501898	486808	498175	484672	493021	484219	506748	488290	495559	484807	488362	494372	500685	495684	486331	497419	491056	489121	490313	488372	495750	494692	494213	486774
139	497880	486913	500542	497224	490877	489974	489620	486217	497127	492811	489453	485048	485433	483935	488683	492201	488556	485256	496134	491664	500943	496445	486065	491035	488856	502068	486917	497579	484642	492909	484335	506869	487850	495563	484318	488396	494556	500319	495059	485830	496798	491381	488948	491179	488694	495599	494523	495068	486803
140	497875	486600	500103	497285	490969	490402	490122	486307	497075	492496	489939	486081	485039	484003	488423	492530	488588	485768	495855	491170	501149	496753	485989	489850	488127	501897	487007	497362	485078	492910	484186	505767	487645	494715	484266	489179	494210	500763	494997	485707	496782	491738	488458	491509	489035	495598	494063	495210	487480
141	497988	486304	500510	496861	490269	489760	490154	486504	496934	492259	489933	486166	484021	484678	488551	492543	488491	485364	495656	491539	500799	496451	485668	489874	488483	501550	487725	497592	484881	491746	484611	506165	486939	493431	484229	488894	494229	500741	495197	484900	495486	491490	488840	492456	488991	495858	493119	495346	486610
142	497732	485831	500524	496845	489818	489299	490610	486216	496725	492448	489842	485410	483913	484894	487735	492398	488451	485560	495662	490931	502243	495363	485135	489515	488966	501092	488464	498538	485704	492447	484998	506003	487386	493200	484680	489309	494076	500720	494339	484480	495706	490225	488705	492268	488387	495608	492965	495621	486973
143	497505	485522	500523	496604	488729	489940	490790	485276	497387	492356	489833	485430	483799	484636	488156	492131	488279	484999	495635	491129	501932	494811	484761	489410	488726	500929	487913	498087	485337	491457	485104	505525	487094	492963	485045	489708	494543	500715	493746	483916	494962	490161	488977	493157	489705	495538	492099	494593	485966
144	497517	485774	500273	497056	488578	488985	491177	485673	498439	491974	489593	484716	483617	484556	488024	491983	488557	485517	496331	490418	501512	495598	484865	489516	487804	500616	488093	498286	485824	491015	484782	505652	486141	492532	486177	488798	495311	500741	493101	484921	495051	490666	488179	493105	489360	495096	493327	494638	485884
145	497745	486185	500156	496914	487716	489276	490233	486525	499120	492093	489187	485105	483084	484959	489129	491339	488128	485981	496602	491128	501982	494572	485182	489864	487786	500222	487871	498739	485081	491003	483919	505264	485601	493050	486403	488746	494823	501485	493802	484863	494161	491047	487945	493490	489032	495265	492867	493836	486319
146	498366	485350	500637	496885	487405	488704	489449	486738	497985	492066	489897	484418	483628	484476	489706	492065	487521	486716	496084	491120	501514	494455	485334	489820	487617	499778	487411	499410	485953	491318	483482	505109	485312	493087	485354	488441	494684	501372	493668	484421	493679	491130	488341	493086	488853	495578	492053	493963	486006
147	497516	484763	500889	497193	487091	488809	489437	487355	497718	492086	488969	484568	483375	484344	489643	490667	487081	487263	496084	492058	500730	494549	485005	490206	486761	499411	487266	499839	486458	490709	482771	505122	485295	493793	484639	488267	494573	501608	493153	484653	493795	490964	488284	492817	489202	496332	491418	495051	485445
148	496706	484461	501799	498168	487523	488973	488804	487227	497603	491995	488850	484906	483349	484431	489833	489784	486935	487359	496071	492552	500298	495125	485538	490755	485903	499264	486954	499359	486000	490488	482486	505218	485255	494310	484534	488897	495040	501316	492893	484463	494995	491074	488786	492495	489550	496132	490628	495706	485357
149	496718	485109	501893	497921	486938	487357	488957	487722	498228	492576	489484	485266	482986	484087	489945	490209	487033	486248	496312	492429	499732	493938	485868	490976	485391	499717	487354	498379	485768	490506	482078	505058	485536	495099	484903	488213	495158	501959	492627	484853	494964	490890	489110	492954	488444	496098	491242	496088	485003
150	496368	484936	501376	498590	487343	486839	487949	487940	497972	492403	489312	484986	482707	485305	489415	490305	486748	486260	496394	492760	500659	493212	485435	490539	485531	498734	487288	497447	485188	490041	481721	504344	484777	495339	485007	488495	494495	502622	492143	484884	494726	491470	489203	493041	488571	496213	490762	495116	484994
151	495528	484492	501071	497959	487092	486966	488177	487749	497965	491471	489162	483950	482437	485939	489156	489352	487238	486997	496606	491777	500140	492557	485256	491149	484793	498674	486525	497974	485040	489835	481376	503514	484005	495509	485557	488746	494053	502802	491868	484145	494312	491252	489530	492709	487711	497297	490718	495528	485254
152	495275	484903	500458	497550	486434	486588	487395	487872	496952	491519	488935	484722	480977	486537	489563	489125	487334	487296	496021	491423	499926	493144	485304	491140	485395	498617	486606	498110	485501	489823	481266	502306	483395	496456	486299	488305	493234	502579	492016	484831	494240	491323	488950	492516	487561	497980	489442	495452	484915
153	494890	485287	499698	497688	486044	485610	487301	487139	496696	492081	488571	484253	480497	487002	489359	489129	487298	486881	495453	490165	500085	493752	484690	491170	485236	498361	486609	498039	485459	489139	481938	502111	482594	496360	486025	488305	492109	502002	493213	484719	494387	491652	488508	492662	487876	498094	488886	495632	485517
154	495149	485793	499602	497905	486195	484861	487038	487404	496668	491914	487533	484547	481402	486566	489057	489168	486601	486644	496000	490162	500050	493986	484668	491024	484271	498295	487919	498744	485181	489500	482647	501953	482081	496183	485528	488092	490592	502452	492942	484497	493879	492174	489008	491782	486559	498229	489433	495107	486021
155	495633	485690	499627	497272	487183	485129	486509	487911	496063	491318	487342	485376	482552	485795	487369	489342	486328	486699	496095	490079	499740	494138	485413	491384	484435	498202	488512	499035	485159	489136	482551	501374	483157	495905	485624	488167	490823	502472	493655	483729	493541	491646	488627	491834	486747	498848	489697	494865	486008
156	495367	485281	499793	497287	486679	485511	486344	488240	496227	491876	486794	484470	481498	485511	487096	488213	486747	486295	495782	488924	499235	493666	484513	491717	484772	497695	489210	499047	485993	488769	481992	501874	483368	495881	485988	489081	490407	502517	493498	483873	492849	491866	488430	491374	485869	498774	489758	495151	486137
157	494882	485076	500927	496570	487011	485084	485532	489018	495914	491141	486926	484025	481984	484632	486468	488256	487213	486197	496518	488602	498752	494062	484792	491874	484277	497468	489585	499419	485350	489267	482521	501113	483078	496894	485989	488442	489528	501661	492457	483631	492417	491998	487820	491508	485688	499056	489256	495680	486853
158	495110	484603	500874	496042	486148	485210	485308	488171	496100	490888	486718	483725	481396	484112	485886	487659	486614	485773	496833	488421	498123	493834	484534	492116	484216	497722	490160	499306	486390	489388	482192	501749	483672	496696	485508	489357	489549	501230	493350	484129	492276	491383	487725	491423	485857	499337	488904	495527	485815
159	494658	484446	500848	495483	485592	485530	484959	488275	496493	490490	486982	484142	481556	483825	484887	488178	487001	485092	496413	488356	498270	494012	483742	492149	484138	497500	490223	499787	486217	489919	481278	501496	483576	496401	485971	489382	490135	501811	493114	484642	491563	490387	487526	491119	485829	498661	488682	495240	486006
160	494841	484356	500656	495139	485039	484914	485045	488150	497757	490280	487540	483779	481496	484613	485029	487744	486197	485137	496425	488190	497738	494804	483793	490876	484312	496902	490427	499423	486750	489838	481038	501664	483666	496857	485506	489838	489289	501238	492863	484862	492018	490460	487617	490150	486227	499333	488545	496252	486200
161	494981	483711	501115	495070	485505	484271	485848	487917	496925	490095	487916	483260	479994	484849	485161	487366	486025	484691	496325	488807	498828	494184	483122	490506	483441	496991	490106	499286	487118	490134	481615	500925	485292	496410	485459	489659	489096	501230	493348	485674	491626	490117	488293	489341	486557	499320	488484	496195	485367
162	494180	484582	501342	495637	485041	484163	485743	488047	497006	490277	488815	483558	480708	485074	484800	486647	486363	484835	495830	489191	499118	492892	483486	490477	483883	497107	489722	498658	487234	489945	481643	501071	486042	496599	484815	490866	489631	500900	493525	485343	491936	490439	487797	489437	487086	498966	488304	496238	485735
163	493424	485832	501832	495011	484719	484105	485365	488397	497234	489470	487867	483412	480285	485299	484769	486723	486493	484713	495265	488506	498880	493082	483668	490151	484425	496609	489718	498572	487744	489394	482485	501636	486089	495864	484377	489779	489128	501513	493188	484764	490940	490157	487996	488998	486496	499035	488131	496283	486306
164	493322	485473	501958	494671	484628	483934	485147	488184	496831	488290	487582	483029	480946	485151	484590	485939	486792	484586	496067	487955	498223	493499	483289	489766	483913	497091	489561	498016	488295	489320	483526	501488	486602	496518	483771	489608	489400	501392	492510	484076	490607	490014	487537	489305	485517	498836	487614	495437	485960
165	493390	485222	502006	494399	484710	483757	484630	487842	496999	488131	487529	483459	480530	484840	485444	485185	487117	484275	496132	488315	498074	493588	482573	489912	485062	497149	489600	497924	487988	488787	483578	501017	486232	496535	484070	489364	489165	501562	492494	484230	489575	490261	487068	488439	485188	499072	487645	496020	485587
166	492427	485142	502037	494573	484648	483423	484675	487713	496379	487381	487829	482891	480368	484912	484807	485711	487775	483944	495503	488263	498229	493376	482797	488969	485615	497332	489615	497562	488505	488939	483274	500667	485296	497355	484070	488786	489049	501005	493181	483864	489190	490930	486783	489438	484836	499134	487866	496026	484639
167	492721	484802	502295	495183	485291	482994	484917	488248	495234	486985	486976	482684	480626	484801	483975	486181	487304	482883	495965	487461	497695	493949	481854	488788	484724	496806	490003	497840	488708	488809	482636	500404	485530	497207	484169	489578	488843	500847	493055	484056	488964	490934	486735	489249	485284	499670	487552	495590	485539
168	491890	484914	502545	494178	485571	483374	485428	487103	494452	486650	487573	482088	481148	485328	483665	486936	487064	482980	495139	487511	497094	494402	482239	488545	484105	497280	489816	497476	487833	488593	483199	501098	485432	497262	485184	489886	488317	502022	492158	483834	489605	490728	486673	489868	485236	499634	487544	495152	484940
169	492022	484586	502354	494475	485472	483221	486009	487275	494257	486346	487399	481932	481922	484239	484615	486483	487675	482998	495502	487419	496498	494387	482274	487048	483969	497308	489716	496892	487748	488980	482903	501310	485611	497423	484560	489824	488205	500961	492293	483695	489106	491196	486778	489138	485547	500000	487144	494999	484199
170	491781	483626	503011	494384	484937	483079	486118	488328	494854	486235	487662	481959	482323	484846	484553	486024	488093	482703	495881	487567	496215	493820	483058	486895	484148	498256	488701	497025	487728	488674	482483	501968	485614	497512	484814	490234	488179	500187	492424	483284	489211	491506	487097	488826	485577	499332	486514	494871	484000
171	492555	484504	502960	493516	484876	483879	485781	488265	494130	485596	487810	481570	482524	485181	485027	485744	487866	482343	494869	486449	496316	493254	482491	486419	484604	498223	488708	497238	487497	488548	481189	501201	485669	497857	484396	490829	488323	499544	491788	483194	489625	491380	487636	488905	485934	499445	486878	494857	484559
172	492104	484391	503081	493536	484007	484118	485659	488128	495285	484980	487925	481453	482139	485567	485107	485760	488393	482198	494225	486221	495414	492531	482364	486846	484051	498090	488534	496432	487055	488177	481825	501252	485889	497604	484254	491355	489294	500527	491657	482278	489977	491694	488229	489142	486105	499331	486827	493647	484650
173	491422	483511	503520	492764	484225	483873	485101	487924	494694	484976	487236	481939	482036	485027	484893	484709	488088	482522	494047	486976	496451	492617	481831	486127	483856	496995	489193	496593	486796	487815	481911	501263	485531	497926	484253	490832	488302	500619	491128	482118	489969	491944	488496	488405	485831	499472	486625	494355	484619
174	491808	484432	503435	492489	483817	484143	484848	488601	494714	484654	486534	481583	482113	485435	484372	484972	488140	483609	493796	487156	495740	493078	481215	487271	483871	497340	489134	497290	487058	488583	481579	500896	485779	497628	484945	491082	487982	500673	492221	481599	488876	492229	488046	487512	485505	499375	486311	494488	484796
175	491378	484119	503162	493119	483757	484293	485172	489614	494754	484627	486740	481237	482495	485419	484539	485246	488035	483919	494430	486766	495929	492218	480415	487515	483878	497705	488685	496969	487204	488632	482273	500714	485597	497940	484252	491119	487409	501624	491658	481051	488463	492332	488985	487720	486050	498915	487264	494422	484557
176	492106	484689	502718	493458	483817	484965	485123	489740	494931	484000	486780	481157	483173	485596	484891	485469	488436	483336	493144	486628	496304	493018	479596	487786	482883	497946	488668	495699	487669	487976	482299	501128	484931	498546	484202	491841	487119	501494	492049	480991	488128	492908	490355	487683	486538	498036	486759	494601	484008
177	491808	484902	502636	494478	483527	484212	485023	490045	494734	483549	486528	482056	483024	484814	484883	484867	489812	483173	493928	486362	496212	493264	478977	488112	483228	496358	488977	495398	487476	486986	481580	500689	484974	499148	484175	490903	485696	501527	492080	480822	488511	492489	489810	487548	486698	497348	486363	494436	484294
178	492350	484870	502679	494492	483416	484063	484709	489251	494069	483733	485747	482290	482996	485341	484493	485012	490291	483604	493822	486348	496491	493586	478899	488675	482934	496211	489378	496090	487594	486758	481179	501467	484212	498459	483757	490414	485287	501154	492131	480965	488668	492110	490189	487645	486663	497211	486545	493969	484324
179	492350	484105	502335	494341	483288	484173	484677	489890	493921	483708	485016	482520	482721	485325	484294	484572	489869	482899	494028	486886	496767	493176	479068	490341	482632	495858	489567	496130	487967	486861	481085	501985	483661	498951	484120	490663	485493	501386	491868	480740	488942	491709	489569	487623	486916	497450	486349	494312	484741
180	492355	484298	502129	495073	482879	484808	484393	489148	494019	483746	485370	482625	482924	485652	484305	484250	489368	483055	493817	486406	497027	492415	479182	489403	482972	495569	489828	495718	487482	486744	480950	502473	483394	498418	484240	491061	485815	501681	491012	480579	489812	491457	489775	487319	487187	497616	486550	494693	484568
181	491881	483817	502408	494935	482557	483967	484781	489718	493666	483516	485340	483156	482587	486100	484584	484154	489311	483573	493458	486773	497288	490935	478767	490699	482674	495200	489413	495477	487568	486411	481179	502200	483526	499042	484751	490808	486275	502663	491200	479926	490082	491745	489623	487073	487038	497704	486669	494184	484560
182	492134	483278	502294	495431	482110	484730	484458	489543	493093	483448	484954	483016	482852	485853	483097	484176	490123	483918	493844	486760	497171	491092	478874	490448	482228	495458	489574	495304	486872	485684	481147	501822	482724	498359	484028	490824	486350	503141	490528	479279	490562	491556	489698	486924	487215	496306	485990	493805	483806
183	491747	484101	503320	495091	482354	484609	483011	489478	493735	483866	485031	483268	482930	486127	483217	483488	489975	483878	493816	486820	497009	490834	479049	489853	481971	495277	488703	494831	486481	485915	480968	502900	482772	498254	484129	490238	487435	502631	490024	479020	490434	491452	489514	487245	486572	495439	486114	493788	483136
184	491431	483945	503915	494449	482409	484664	483464	489007	494256	484035	485635	483962	483725	485209	483328	483471	489653	483894	494188	487199	497387	491324	479789	490370	481433	495057	489154	495025	486862	485795	482136	503147	483170	498941	483565	490720	487850	502301	490077	479226	490445	491696	489983	486618	485256	495819	486301	494769	482056
185	491087	484404	503286	494262	482692	484520	482685	489113	493973	483783	485513	484631	484042	484434	484050	483481	490100	483327	494807	486586	497577	491598	479641	490157	481513	494701	489584	495386	486535	486022	482158	502338	482367	499454	483100	491191	487149	502933	490393	479080	490565	491836	489554	486174	485018	496152	486354	493862	482302
186	491173	483777	502717	494681	483181	484665	482977	489454	493883	483935	485392	484297	484140	484055	483619	482270	490139	482734	494493	487193	497058	491763	479424	490298	480471	494947	489456	495489	486167	485616	481954	502988	482694	499925	483046	491010	486537	502747	491726	479364	490263	492014	489518	486578	484568	496200	487013	494413	481550
187	490541	483890	501849	494514	484126	485137	482718	489001	493875	483671	485729	484937	483944	484131	483525	482453	489635	483204	494903	487247	497065	491734	479716	489925	480620	494516	488979	495206	485959	485877	482187	502874	483352	500150	483011	491845	486183	503742	491102	479126	491489	491413	488803	486391	484124	496588	487824	494651	481697
188	489642	483118	501803	493660	484525	484879	483495	489482	493779	483319	485327	484454	483172	483296	482824	481916	488948	483645	495477	488237	496867	490889	479324	490081	479860	494774	488877	495310	486620	486413	480930	502447	482999	499553	482637	491002	486431	503712	491091	479205	492415	491419	488462	486060	484402	497556	487897	494781	481944
189	490794	482376	501846	494191	485225	484145	482838	488955	494210	482605	485166	484993	483709	483825	482351	482294	488978	483469	496354	488097	497228	490660	478948	489599	479103	495070	490012	495725	486442	487150	480806	503147	483335	500471	483331	490956	486390	503534	491308	478537	492427	491031	488460	485492	484924	497451	487353	494368	481665
190	491337	481748	501394	494358	484621	484245	482392	488514	493869	483337	484703	485373	483874	483964	481363	482453	488136	483796	495988	488455	496717	491583	478498	488962	479877	494643	490550	496258	485992	486789	481453	503135	482989	499775	482368	490974	486738	503995	491365	478486	492382	490292	488481	485402	484398	496902	486959	494553	481978
191	491097	481131	500554	494403	484436	483961	482024	488514	493956	483266	484735	485641	484227	483334	481664	483270	488286	483290	496152	487892	496076	492060	479295	489582	480200	495111	490101	496757	485986	486260	481019	502685	483457	499142	481950	491469	486806	504405	491656	478349	492661	491427	487834	485529	484371	496649	487454	494013	482430
192	491978	480957	500447	494110	484630	483913	481005	487820	493536	482902	484420	486014	483630	483406	481989	483887	488810	483940	495696	488141	495948	492057	479442	489245	479225	495544	489434	496783	485966	486104	480655	502606	482555	499450	481743	491458	486598	504664	492621	478672	492226	491919	487661	485449	483715	496453	487023	493098	482323
193	491188	481586	500981	493283	485051	484128	480873	486911	493603	482889	483850	485298	483843	484683	482002	484140	489336	482676	495672	488692	495777	490982	478828	489518	480206	495818	490443	497087	485900	486046	480833	503166	481669	499707	481982	491416	486833	504218	492181	478659	491372	491214	486847	484552	483646	495868	487252	491938	482475
194	490163	481290	500353	493636	485514	484880	480899	486392	494134	482057	484467	485525	483490	484383	482361	484629	488283	482939	495274	488472	495614	490010	479209	489806	480233	496087	489136	496895	486165	485993	479701	502904	482146	499214	481485	491558	487031	504767	492556	478915	491761	491544	486220	484396	483233	495925	486759	491255	482400
195	489217	481329	500397	493510	485393	484240	480554	485788	493456	482274	484330	485486	483194	484442	481769	484495	488086	482342	494757	489128	495561	489806	479278	489816	480165	496326	488438	496539	486106	486721	478783	502373	482316	500072	481187	490755	487106	505036	492121	478807	491708	491507	486043	485399	482298	495846	485945	491546	482289
196	488886	480100	499905	493519	484922	484389	480617	486327	492502	481941	483561	485474	482511	484327	482842	483801	487391	482394	494446	489284	495298	489787	479754	489857	480600	496669	488960	496649	486703	487236	479746	502873	481599	500471	480674	490759	487204	504916	491505	478395	491702	491133	487084	485778	481946	496906	485772	491930	483403
197	488893	479750	499039	493171	485287	483883	480563	486046	492671	482081	483374	486015	482998	484870	482424	484569	487613	483123	494417	489952	495793	489596	479432	489787	481052	497177	488115	496764	486028	487912	479811	503049	481457	500201	480718	490954	487891	505283	491242	478475	490860	490266	487354	485129	482180	496983	484977	491611	483952
198	489129	479571	498107	492955	485358	483550	480566	485733	491976	482048	482842	485827	483456	485667	483071	483993	487555	482461	494876	490313	495224	489672	479646	489925	480899	496009	487275	496141	485431	488145	479843	501960	481808	500476	481171	490951	488055	504174	491467	478635	491101	489445	487896	484747	482223	497476	485400	491830	484453
199	489808	478810	497239	493740	485356	482804	480216	484775	491665	482203	482884	485386	483491	485921	483222	484191	487172	482986	495326	490215	495876	489108	480252	490537	480469	496011	487806	496800	485315	487947	480613	502137	481380	500583	481125	491171	487904	504735	490753	478472	490207	489780	487994	484706	481235	497111	485416	491834	484634
200	490129	478032	497850	493635	485180	483233	479942	485415	491553	482958	482528	485042	483203	485260	482899	484999	487282	482838	495630	490284	496040	488557	480448	489759	480549	495922	488637	497306	485409	488214	480767	501521	481522	500683	481181	491606	487724	503839	490296	477614	490458	488870	488246	484375	480181	496702	484996	491996	485278
201	490262	478019	497830	493940	485016	483216	480582	485781	490745	482332	483023	484249	482395	485064	482485	484476	487449	483275	495531	490614	496873	488642	480574	490230	479928	495247	488580	497878	485847	488694	481021	501107	481357	500880	481534	491066	487251	503318	491680	477208	491436	487993	488639	484754	480990	496531	485157	491907	485683
202	490405	477852	497067	493187	484798	483050	480003	486007	491053	482182	483961	484717	482870	484908	482134	484286	487054	483268	495199	490200	497005	488508	481327	489936	480192	495001	488935	497876	484818	488867	481246	500452	481146	501190	480603	491387	486999	502866	491517	476083	491035	487755	487767	485158	480909	496590	484750	491774	485986
203	490354	477599	497021	493648	484732	482714	479939	485690	491171	481741	483892	485204	482680	485294	481929	485565	486478	484011	494920	489972	496998	489304	481873	489392	480292	494257	489281	497751	484317	488149	481164	500639	481570	501618	479781	491113	486484	503736	491150	476089	491378	487805	488038	485218	481156	496679	485163	491296	485762
204	490491	477517	497297	493953	485132	482814	480026	486064	490585	481545	483071	484932	482451	485450	481736	484488	486787	484460	495088	489982	496412	488844	482363	489560	479876	494599	489007	497738	484940	488457	481575	500253	481718	501622	480831	490946	486060	504161	491512	476468	491283	488058	487578	485397	481273	496099	485601	490817	486464
205	490510	478168	497910	493348	484227	482523	480337	486124	489279	481657	483358	484880	482243	485924	481388	484643	486839	484983	494463	488762	496323	488107	482575	489447	480103	494519	489133	497548	484212	488069	481608	500855	481928	501031	481555	491244	485592	504588	490925	476318	491020	487991	488266	485766	481988	495733	484795	491314	486506
206	490738	477652	498246	493060	484950	482352	480274	485161	489028	482063	482396	484608	481854	485618	480603	484422	487138	484170	494270	488978	495624	488025	481944	489643	480135	494809	488893	497822	484753	487088	481559	500760	482568	501920	480819	491332	485774	504364	491216	475799	490913	488057	487813	486328	482343	495938	484993	491001	487191
207	490748	477005	497784	492712	485198	482136	480069	485383	488156	482654	482125	484353	481021	485795	480661	484845	487338	484548	494798	488963	495189	487593	481841	490022	479158	494870	487882	498186	485106	486862	481083	500634	482111	501881	480960	490811	484981	504251	490911	476227	490528	488502	486729	486136	482928	495836	485653	490476	487134
208	490791	476110	497990	493118	484986	482644	479457	485647	488318	481987	482967	484224	480569	485815	480256	485278	487017	484840	494604	488582	495450	486574	482189	490175	478772	494902	487246	498438	485623	486660	480830	500568	481683	501818	480914	491563	485309	503531	491378	476156	489328	487576	487164	485080	483254	495321	485558	490639	487817
209	491065	475328	498016	492321	484438	482358	479484	485078	488439	482291	482381	483875	481163	485640	480343	485268	486424	484414	494142	488490	496164	486334	482099	489312	478865	494083	486965	498904	485874	486627	480485	499634	482260	502136	480035	490264	484615	503697	491077	475048	489646	487756	487019	485486	483638	494288	485196	490135	487543
210	491223	476106	497889	492564	484498	482357	480387	485040	487860	481679	482227	483640	481034	485353	480503	486224	487100	483830	494070	488194	496418	486583	482178	489374	478965	493987	486046	498252	486488	487030	480523	499285	481605	501622	480380	490941	484125	502936	491320	475321	489487	488892	487356	485237	483332	494417	484836	490333	487905
211	491359	475653	498306	491801	484312	481988	480063	485563	488481	481247	482061	484304	480975	484937	480451	485910	486900	483947	494006	487040	496011	486259	482657	488820	479055	493395	486087	497968	485594	486311	479952	499495	481836	500601	480181	491549	483856	503106	490398	474559	489369	488781	486824	485000	483480	494248	484906	489444	488463
212	491710	476389	497913	492805	484787	481706	479581	484963	488295	481250	482097	484650	480805	483857	479793	485737	487559	485013	494464	487046	494894	485451	482376	488975	479018	493876	485129	498060	485939	487358	480182	500015	481569	500056	479144	490343	482848	502830	491245	473739	489814	489037	487160	485310	482942	494855	485391	490165	488879
213	491701	476270	497834	491561	484965	481161	480622	485878	488061	481036	482126	484804	479900	483586	479574	486201	487024	485428	493747	487541	494149	485062	481346	488909	478125	493667	484730	497553	486009	486837	480347	500127	481709	499788	478621	490120	482297	502888	491906	473545	490704	488401	486074	485612	482533	494968	485955	490372	488525
214	492056	475866	497842	491212	484883	480849	481002	485679	488376	480486	481977	484163	479935	483815	479873	485823	486736	485935	493451	487680	494737	485144	480917	489277	478121	493916	484339	497611	486572	486087	479699	499831	481133	499749	478492	490257	482743	502599	492453	473579	490708	488702	486046	485459	482442	495383	486041	489679	488781
215	492119	475872	498633	491067	485243	481085	480510	485591	488051	480325	482297	483848	479754	483290	479932	485675	486679	485766	493219	488491	494411	485257	481197	489038	477924	493217	484064	497103	486434	486260	480065	499564	481409	499655	478525	490096	482844	502547	492317	474174	490035	488612	486051	485652	482719	495411	485863	489360	487649
216	492111	475835	498575	490706	485207	481694	481366	486402	487705	480119	482401	483593	480056	483438	479411	486407	486253	485927	492823	488029	494882	484913	480824	489321	478923	492420	484839	496733	485883	486998	479846	499383	482182	499672	478736	490945	482672	502530	491889	473660	489702	488079	486640	485536	483216	494511	484977	489904	487236
217	491873	475993	497834	490199	485342	480321	480468	486630	487304	480789	482571	483704	479300	483194	478388	486330	485748	485545	493222	487447	494875	485024	480337	489029	478607	492084	484123	497191	486169	487427	480378	499065	481491	499240	479246	491567	482865	502425	491358	473813	488822	488147	486599	484418	482823	495236	485229	490220	486970
218	491393	475523	497796	489894	485247	480240	480577	486356	486303	480195	483040	483266	479191	484207	478468	486476	486347	485892	493104	487744	495128	484523	480729	488030	479095	491458	483792	497085	485713	487833	481012	499614	481326	499352	479227	491265	482936	502649	490840	473731	489517	487400	487016	484041	483094	494804	485648	491269	486049
219	491921	475785	497032	490547	485480	479850	480997	486554	486233	479943	483401	483660	478054	484216	478619	486759	486020	485171	493161	487041	494913	484461	480585	487657	479740	491069	483124	497049	485492	487845	481302	499471	480524	498813	478328	491428	484128	501116	490503	473801	489176	488400	487302	484001	483363	494785	485255	490953	486147
220	491714	475994	496405	490395	485753	480103	481267	486207	486657	480294	483424	482743	478422	485328	478447	486915	485400	484955	493282	487024	494087	484915	480591	488559	480876	491124	483328	497460	484861	487216	480210	498618	480314	498676	478437	491695	484438	502133	490247	473575	489937	488686	486574	483631	483071	494741	485350	491915	486209
221	491683	476011	495713	490609	485501	480018	481573	486425	486579	480601	483842	481915	478835	485019	477953	486063	484218	485070	493865	487032	493953	484647	480159	488165	480629	491466	483084	497395	484711	487933	480390	497938	479630	499338	479413	492718	484130	501463	489143	472615	490198	488795	487047	484126	482628	493965	485802	491030	485947
222	490973	476253	495001	490639	484905	479817	481282	486357	486522	481238	484063	482479	478336	484321	478244	485334	484323	485092	493965	486831	494368	485330	480042	488588	480711	490930	483683	497087	484575	487363	479747	497649	479794	499551	480151	492118	483688	500791	488806	472275	489993	488727	486564	483706	482394	492940	485184	491179	486270
223	491035	476379	495626	490767	484630	479791	481129	486570	486874	481440	484959	483561	477574	484273	478349	485108	483761	484758	494126	487815	494802	485164	479865	488091	480496	490084	483524	496724	485047	487391	480001	498101	478776	499751	480546	492035	482927	501873	489138	471872	490352	489070	486633	482493	482185	493031	485494	491946	485618
224	491351	475938	495743	491011	484905	480303	481530	486824	485910	481154	484473	483519	477072	484557	478450	485333	483351	484490	494394	488855	494267	484667	479697	488697	480164	489967	482781	496579	485216	487288	480324	497709	478811	499662	481994	492016	482609	502393	489780	471808	491016	488841	486791	482484	481950	493637	484785	492690	486093
225	491131	477081	495185	489855	485411	480725	482735	487076	485901	480388	484372	483443	476272	484015	478036	484926	483628	483740	494344	489572	493860	483772	480200	489083	480134	490115	483259	496331	484886	487480	480122	497373	477311	499690	482040	490880	483230	502066	489145	472122	491208	488808	486786	482412	480973	493514	485936	493001	485454
226	491232	476328	494675	490439	485595	480814	482838	486940	484829	480274	484431	483535	476156	483653	478258	484794	482571	483028	494193	489655	493882	483756	479998	488848	479655	489854	483493	497299	484991	487436	479541	496308	477061	499518	481050	491391	483625	501777	488865	471192	491721	488603	486377	483183	481150	493365	485448	492535	484794
227	491880	475594	495379	489559	485712	480320	483333	486369	484680	480168	485476	483407	476044	483497	478181	484732	482790	482636	494409	489649	493592	483390	479522	489420	479532	490389	483345	497004	484970	487051	480643	495812	477908	499151	480230	491664	483835	500986	488308	470208	491506	488203	485887	483231	481471	493475	484990	491560	484517
228	492116	475878	496225	490342	485502	480037	482205	485977	484662	479646	485725	482457	475240	483154	478294	485879	482623	482075	494277	489305	493608	483751	478594	489217	478723	490441	482790	497437	484845	486736	481091	495848	478532	499302	479927	490634	483419	501342	488284	470039	490601	488213	485932	482057	481238	493680	485076	490499	484367
229	491963	475500	495506	490837	485415	480314	481420	486612	484256	479751	485604	481941	474742	482499	477644	485685	482267	481774	493361	489784	493805	483775	478737	489608	478377	491015	483212	497900	483769	487101	480748	495925	479016	499020	479046	489858	482984	501377	488768	469656	490851	488479	485590	482796	481817	494157	485601	490788	483684
230	492238	475265	495541	490856	485378	479265	481502	487097	484565	480588	485230	482038	474471	483486	477419	485588	482630	481432	493601	489958	493518	484046	479029	489368	478837	491066	483373	497787	483832	486692	480693	495923	479169	499211	479551	490355	483632	501933	488904	469917	490457	488243	486022	482458	481576	494463	486264	491179	484028
231	492611	475542	495636	490495	484856	479409	482172	486375	484544	479949	485261	481305	474740	482905	477093	485552	483916	482376	494921	489140	494153	483654	479447	489324	478694	490742	482972	497445	483576	485777	480749	496494	478981	498944	478925	490453	483240	501774	488650	469870	491047	487979	486491	482872	481429	494090	486178	490776	482901
232	491393	476134	495560	490219	484746	479357	482115	486237	484755	480778	486493	481738	474858	482669	477357	485909	483741	482153	494393	489666	493928	484699	479297	488981	480004	490244	481543	496594	483861	485454	481298	495639	478559	498902	479020	490574	483018	502350	489398	470320	490847	487846	486599	482467	481733	494978	486682	491937	482759
233	491653	475966	494950	491064	484642	479330	482454	486109	484810	480158	486035	482196	473940	482286	477662	486347	484596	481745	494357	488601	492881	484714	479776	488339	479459	490282	480550	495899	483790	485286	481597	495572	478149	498862	479759	489797	483464	501402	490136	470206	491228	488631	485673	482127	481133	495422	485724	492356	482031
234	492286	476471	495072	490120	484445	479696	482435	486284	484959	480285	485595	481650	472527	481992	478077	485826	485187	480803	494509	487864	493465	485566	479353	488317	479717	490000	480834	496264	484251	485109	481262	495192	477719	499508	479843	489224	483163	500257	489219	470410	491597	488421	485551	481909	480878	495991	486059	492823	482369
235	492634	476487	494105	490251	484422	480121	482385	486173	484653	479923	486348	481710	472407	481926	477581	485170	484826	480778	494275	487977	492782	485344	478167	488356	479722	489375	480750	496661	484170	484831	481337	494966	477512	498494	479977	488674	483218	500713	489889	470936	492238	489528	485529	481732	480320	496790	485379	492732	481458
236	491535	476665	493892	489915	484446	480058	482825	486176	484719	479559	486459	481515	472253	482586	478440	485343	484462	479195	494126	488350	493506	485209	478199	487747	479205	489105	480540	496230	483805	485026	480482	494074	476767	498396	478780	488564	482404	500741	490522	470925	491936	488897	485401	481621	479746	497417	484200	493137	480899
237	491689	476646	493219	490169	485024	478926	482595	485020	483949	479203	486353	481761	472031	482092	478201	485544	485333	479505	494164	488068	493567	484617	478910	487609	479309	488818	480488	495698	483313	484902	480376	493793	477327	498214	478857	487582	481766	501643	491529	471553	492144	489158	485112	480994	479639	495988	483503	493752	480816
238	491244	476851	493329	489529	485343	478442	482641	485670	484264	479171	487577	482013	471946	482123	478641	484421	485009	479314	494923	487762	492768	484461	479430	486652	480109	489326	480677	495658	483817	485478	480311	492517	476825	498145	478140	487135	481395	501859	490617	471919	492380	488875	484181	480357	478991	495960	484058	494117	480413
239	491193	476220	493367	488967	485588	478210	482281	486113	483766	479221	487347	481409	471677	481426	479399	484084	484423	477830	495064	488449	492786	485210	479561	486796	480575	488868	480778	495481	483984	485447	480120	492474	476506	497547	478805	487573	481336	502737	490304	472249	492529	488525	483758	479847	479375	495400	484106	493868	479775
240	490748	476467	493399	489151	485995	478551	482531	485762	483236	480592	487003	481934	471684	481397	479526	485291	484980	477945	495186	489053	492697	484359	479306	487235	480831	488584	480827	494778	483670	485534	479277	492184	476122	496078	479044	487736	481299	502318	490322	472095	492546	487670	483634	479604	479089	495185	483388	493953	480655
241	490327	476497	493288	489248	485446	477971	482230	485750	482197	481085	486733	482253	470886	481558	480128	485107	485840	477572	495509	488493	492315	484383	479136	487556	480665	487779	480972	494217	482958	486123	478840	491291	475992	495397	478196	487393	481112	502212	489825	472016	493489	486906	483388	478991	479001	495269	483420	493562	480540
242	489350	475655	493366	488239	485726	477169	481756	485725	481618	480939	487304	482809	470405	482087	480556	484963	486764	478304	496427	489830	491934	484512	479330	486667	481066	487753	480483	494421	482923	486657	479045	490723	476292	494931	477950	487502	481562	501812	490151	472114	493809	487435	483405	478775	478948	495225	483233	493463	480508
243	489423	476140	492473	487921	486675	477114	480206	485082	481939	480518	487037	482294	469301	481900	479759	485005	487149	477980	497129	489169	492274	484217	479788	487078	480732	486958	480402	493442	483349	487183	478707	490947	476512	494613	478143	488402	481954	501967	489500	471796	493510	487358	483421	478322	478282	495212	482646	493239	480844
244	490109	475807	492664	488770	486894	476615	480690	485592	482591	480562	486637	482211	469548	481570	479984	485428	486279	477960	497370	488919	492693	483992	480700	487059	481338	486656	479367	492956	482892	487278	479385	491853	476735	494409	479591	488221	481848	502193	489887	471867	492830	486779	482577	478464	477243	495219	482974	492621	480588
245	490317	476164	492813	489051	486520	477174	480318	484740	482191	481064	486979	481702	469354	481495	480234	484813	486488	478076	496507	489521	493193	484196	480334	487716	481177	486543	479356	492073	482896	487693	479610	492157	476609	495036	480085	487827	482461	501681	489723	471794	493117	487008	482385	478138	476898	495005	483222	492358	480591
246	489607	475352	493408	488931	486366	476516	480464	484914	481117	481210	486918	481686	469150	481631	480739	485683	486179	478978	496309	490308	493486	483839	480210	487475	481489	486878	478466	492500	482830	487823	479510	491298	476537	493725	480055	488099	483166	501494	489700	471434	492748	486350	481840	478628	477134	494682	483355	492273	479889
247	489920	474984	492628	488564	485693	477398	481871	483598	479862	481256	486345	481658	468571	482243	481235	485465	485327	478936	497164	489797	493647	483263	479430	487674	481709	487734	477734	492013	483509	487966	479360	491345	475058	494190	479951	488064	484149	501485	489140	469919	493135	485807	481462	477993	477395	495211	483310	491892	479675
248	489362	475263	492299	488147	485559	477887	481085	483474	480281	481032	486044	481222	468164	482672	481904	485964	484801	479007	497204	490070	493112	483862	478712	487746	481914	487084	477594	491914	482788	487158	479580	491275	474518	494005	480355	487812	483947	501220	488705	470702	492986	484875	481478	478267	477063	494878	483529	491576	478899
249	489683	474368	492559	487671	485735	477827	481187	483201	481213	481031	486973	481423	467954	483773	481479	486233	485096	479031	496564	490503	492244	482717	478799	487468	481163	487168	477848	491242	483442	485886	479502	491439	474542	493913	480532	487871	484591	500790	488645	470345	493626	484697	481949	477687	477172	494503	483717	491752	478692
250	489642	474276	492676	486990	485024	478042	481288	483808	480302	480483	487477	481528	467349	483368	480579	486172	485237	478889	496945	491334	491641	482124	478171	487046	480908	486614	477526	491190	483139	485412	479376	492226	474258	493875	481114	487835	485488	500378	489285	470147	493168	484443	480996	477840	476339	494243	484016	491850	478919
251	489931	473223	492203	487567	485674	477626	481934	483655	480378	480399	486892	480969	467306	483220	480540	486086	485246	477987	496403	491388	490847	481379	478103	487332	481107	486468	477657	491556	483650	485840	480250	492641	474441	494637	481204	487484	486164	499736	489672	470475	492903	484878	481179	478087	476491	493539	484378	491576	479441
252	490741	473541	492304	487664	485037	477084	481416	483947	480474	480002	487089	481235	466571	483427	481194	486152	485488	478038	496594	491306	490789	481775	478151	486362	480975	485312	477462	491827	484295	485504	480226	492076	473427	495176	480945	487932	485151	500064	490157	470257	493372	484737	480786	476906	476603	493832	484842	491149	479679
253	491326	473476	492364	488592	485109	477218	482021	484910	480251	479753	486526	480838	466948	484315	480884	485304	485113	478329	495516	490756	490419	481265	477759	485598	481581	485534	478181	491849	483888	485515	480300	491560	473203	495287	480782	488788	485363	500210	490340	469984	493184	484923	481342	476809	476109	494052	485371	489790	480377
254	491868	473326	492632	488706	484912	477371	482001	484717	479890	478800	486094	480344	466946	484161	481676	485589	485370	478480	495529	490249	490265	480729	477040	485410	482060	485336	478465	491844	483601	485316	480373	491315	473259	495803	480512	488106	485290	500536	489254	471048	494159	484404	481302	477014	476652	493472	486040	490682	481033
255	492184	474059	492003	489197	485159	477349	481892	484927	479885	478363	486032	479506	466971	484154	481554	485105	485512	478208	495963	491331	490278	480280	477697	485158	482173	485451	477713	491303	484858	485597	480753	490612	472727	495058	480206	487815	485210	500093	488931	471404	493435	485166	480445	477486	476893	493191	485002	488905	480602
256	491895	473628	491140	488721	485195	477289	481732	484753	480894	477442	485576	479180	466831	484457	481186	484288	485714	478188	495812	490479	490213	480361	477620	485111	481867	485854	478006	490834	484777	485408	481265	490429	473098	495118	480693	487850	487372	500320	490014	470591	492501	484941	479306	477056	475856	493847	484630	489057	480108
257	492330	473813	491305	488684	484078	477754	480749	485280	480509	477598	486366	479015	467203	484752	481208	483382	486536	478283	495421	490233	490451	480130	477682	486316	481044	486498	477981	491515	484686	485409	481815	489830	473273	495184	480546	488156	487300	501048	489997	470729	491941	484756	479171	476658	475398	494328	484881	489285	479723
258	491773	473459	491107	487891	484353	477172	480990	485505	480587	477986	486702	479030	466693	485517	481099	483064	486296	477846	495274	489862	490677	480483	478219	486870	480681	485717	477841	491725	484431	484640	482760	489938	473126	495494	480771	488293	487081	500927	489727	470975	492181	484738	479852	477147	475569	494161	484411	488915	480218
259	492063	472954	491615	487912	484335	476649	481187	485574	480392	477465	487318	479052	466608	485865	480822	483255	486459	478108	495258	490489	490602	480665	477552	485396	480921	486024	478630	491367	484631	484293	482666	489407	473464	494811	480483	488551	487430	501030	488971	471015	492073	483705	480074	477212	475797	493789	484269	489456	479870
260	492671	472957	492346	488490	484436	476770	481042	485355	480309	477704	486051	478625	466853	485823	481003	483506	486511	477375	494907	490264	490557	480671	478348	485166	480676	486365	478347	491543	484201	485269	482866	489989	472984	495586	480382	488030	487099	501093	488230	471303	492427	484079	479732	476237	475596	493888	484430	489197	478615
261	493297	472851	493420	488490	485263	477749	481590	485600	480420	477842	485757	478553	466770	485330	480882	483025	486265	477449	493772	489751	490071	480864	478548	484506	480129	486549	477560	490924	483733	484991	482953	490785	473479	495668	480177	487211	487096	501261	488007	470916	492320	484457	479731	475704	475812	492631	484654	488774	477962
262	493537	473071	494340	488954	485271	477994	481989	485838	481187	476965	486610	477621	467482	485157	480732	483053	485137	476695	494147	489796	490162	480962	477602	484576	479920	486846	477416	491311	484351	485489	483346	490983	472717	496822	480631	487024	486927	501166	488101	470724	492191	484190	478899	476559	476755	492508	483985	489899	478176
263	494110	472778	494337	489394	485577	478185	481836	486536	481154	476741	486945	477122	467149	484476	481392	483701	485574	477078	494485	489761	490216	480688	477785	485105	480098	487429	477922	490591	484016	486062	483582	490647	472659	497518	480133	486578	487235	501888	487874	469891	492339	483455	478460	476255	476626	492949	483647	490247	478023
264	494756	473053	495132	489585	485747	478014	482065	487432	480393	476915	487140	477264	467300	484418	481394	483346	484921	477004	494150	489489	490499	480870	477415	484958	479866	487378	478114	490778	483689	485581	483623	491745	473023	497506	479612	486314	486906	501321	487982	470281	492435	484092	478390	476279	476725	492652	484078	489497	477437
265	495352	472712	495763	489214	485481	478584	481698	487492	480660	476646	487886	477946	468277	484144	481483	483485	484723	476290	494270	489708	491081	480855	477521	484612	479125	488244	478586	491012	484133	484446	484053	492331	473212	498178	479925	486512	487362	501301	488694	470519	492153	483273	479004	475622	477115	491779	484034	489463	478090
266	495425	472593	496135	488796	485082	477854	480936	486551	480494	476276	487555	479242	468403	483257	480371	483329	485525	476977	494352	488674	490839	481372	477350	485170	478847	489056	478785	490971	484121	484475	484743	491103	473229	497926	480299	486571	486145	501123	489187	470772	492201	482964	478391	475215	477779	491081	483792	490154	477161
267	495955	473226	496118	488755	484957	477763	480657	485887	481265	476418	487689	478560	467935	482924	479908	483806	486362	477233	493891	489364	490379	481240	477147	485341	478929	488819	479430	490502	484743	485653	484699	491485	472404	497492	480875	486658	484948	501018	489474	470345	491906	483295	478982	474961	478723	491635	484313	489181	477832
268	495652	473252	496580	488386	485601	477781	481404	485903	481087	476853	488155	478933	468656	483632	480679	483941	485684	477162	492882	490184	490471	481263	477305	485272	477990	488766	478171	490423	484933	485551	485164	491832	472747	497701	481532	486115	484573	500976	489333	470811	491694	483278	478974	475130	479072	491232	484325	489437	478204
269	494794	473229	496062	488659	485869	477444	481712	485046	480096	477008	487681	478310	468111	485148	480123	484040	485685	477061	492449	489337	490887	482014	478088	485871	477145	489209	478257	489502	485298	485952	485003	491947	473621	497176	481876	485890	484143	501677	489773	469751	491389	483789	478392	474960	478916	490673	484795	489571	477806
270	494846	473448	495392	489024	486734	478374	480994	485397	480800	477474	487262	478630	468370	484933	480574	484398	485542	476637	492024	488383	490440	481926	477855	486118	476982	489243	478300	489672	485199	486386	485049	491965	473189	497331	481675	485612	484728	501866	490472	469847	490546	484159	478268	474425	478447	490823	485351	489505	477112
271	495207	472697	495243	488647	486825	477436	481240	485407	479939	476557	487765	478214	468195	484788	479901	484676	485982	476372	492349	488049	489962	481940	477825	486963	476052	489028	477591	490575	486418	487839	484645	492197	473554	497316	481066	485229	484363	501767	491090	470551	490661	484005	478936	474274	478704	491015	484686	490058	476323
272	494670	472961	495322	488192	485914	478023	481143	485343	479386	476092	486931	478187	469359	484494	480540	483823	486218	475939	492413	487624	489860	482027	476993	487698	476144	489472	477848	490400	487032	487508	484167	492151	473712	496510	481047	484633	484793	501300	490547	471291	490352	484042	477199	473931	478375	490645	485488	489768	477261
273	495014	472073	495528	488742	486288	477400	480194	485490	480270	476086	486671	477826	469701	484377	481301	483822	486160	476075	491665	487841	489291	481703	476441	487859	476086	488757	477407	490305	487019	487613	483336	492766	473174	497111	480354	484858	484060	501689	490962	470960	490594	484199	476085	473616	478863	490977	484782	489667	477734
274	495714	472216	495487	489013	486130	476692	479773	484693	480241	475851	486886	477661	469381	483484	481109	484065	486432	476664	492125	487931	489580	482584	476198	488014	476627	487830	478006	489707	487902	488523	483442	492243	473750	497688	479476	484859	484567	501832	490576	470804	490661	484461	476798	474132	478155	491509	484683	490722	476488
275	495953	471925	495568	488580	484367	476492	479387	484563	481148	475186	486712	477233	469620	483065	481104	483660	485943	476726	491794	487350	489504	482407	475646	487967	477074	487196	477578	489062	488125	486943	483500	492104	474087	497998	479701	484568	484313	502272	491009	471936	490514	484831	476697	474584	478208	491110	485308	489956	476813
276	495758	472331	495734	489110	484033	476752	479677	483963	480680	475149	486477	476886	468763	482788	480211	483511	486344	476588	491911	487583	489672	481665	474666	487691	476606	487148	477524	488695	487525	487133	483218	492226	474753	498323	478710	483723	483271	502111	490375	471850	490481	484077	476990	474855	477866	491043	485991	490035	477009
277	495964	472639	494719	488749	484255	476763	479135	483374	480009	475308	486848	475876	468749	482768	480009	483781	486349	476370	491568	487628	489153	481486	474744	486981	475496	486692	478490	488615	486949	486628	483658	491513	474801	498086	478540	484076	483116	501259	490536	472007	490860	484563	477449	474493	479053	490926	486138	488924	477057
278	496414	472315	494661	488425	484024	476902	479549	483342	480072	474536	486857	475838	468712	482919	479983	484779	487243	476662	492050	488422	489061	481835	475086	486587	475501	486683	479089	488857	486617	487389	482506	491579	475122	498461	478387	483928	482818	501800	490663	471559	490806	484607	476721	474559	478260	491573	486628	490066	476979
279	496792	471991	494146	488632	484213	476362	478214	483094	480982	472683	487520	475523	468647	482944	480140	484837	486851	476277	493356	488016	489006	481225	475474	486429	474401	487265	479103	488333	487297	487476	481678	491263	475142	497711	479012	483806	482216	501544	490523	471492	489913	484333	476243	475326	478665	491591	486980	489387	476480
280	496665	471982	492848	488153	484109	476402	478112	484127	480183	472010	487724	474476	467941	482858	480716	485029	486486	475433	493045	488382	488486	481613	474507	486581	474327	487081	479594	488756	487537	486964	481450	491656	474705	497875	478909	482663	482248	502076	490587	471308	490249	484741	476010	474775	479642	491018	486882	488850	476580
281	496505	471581	492330	487830	483598	475748	477836	484006	479763	472581	487146	474631	467997	483377	481033	485275	486702	475825	492585	488235	488558	482138	474059	487392	473916	486285	479462	488604	487153	486864	480961	490947	474342	497776	478747	483238	481763	501458	490322	470825	489186	485459	476169	474024	479796	490801	486240	487584	476276
282	495782	471422	492478	487248	483668	475621	477692	483504	479705	472244	487396	474191	467789	482593	481150	484284	487734	475333	491645	487958	487744	481649	474053	487116	474053	486496	479183	488515	486552	487615	480535	491064	473788	497351	478685	482862	482291	501696	490070	470593	488626	485890	476517	474739	478828	490297	486262	487135	475294
283	495150	471016	492073	487588	484098	475868	477997	483484	479661	471521	486656	474861	467351	483496	481513	483463	487176	475756	490745	488366	487954	482880	474639	487079	473750	485107	479977	487504	486464	486326	480253	491212	473472	497758	478620	482500	482465	501571	490105	471458	489413	486502	476123	474458	478092	489465	486101	488246	475157
284	495189	470685	491191	487693	483613	475569	477630	482836	479996	471983	486985	475456	467368	482653	481708	483038	488328	475608	490804	489413	487007	482428	474644	487327	473561	484381	479376	487309	486377	485584	480569	491164	472792	498533	479431	482228	482065	500599	490597	471077	489166	486295	476193	475045	478569	489276	485316	487428	475446
285	495226	470055	491244	487915	484334	475446	477023	481967	480253	471958	487554	475954	467785	482377	482338	484164	488256	476409	490805	488730	485752	482008	474008	486631	474033	484219	478987	486891	486226	485237	480230	490641	473643	498924	479328	482251	481498	500686	490070	470433	489154	485943	476339	474704	478634	489442	485275	488054	475209
286	495336	470180	491506	487135	483255	475336	477394	482237	479989	471619	487474	475735	468282	482092	482263	484197	488439	477274	490520	487882	485947	481233	473053	487158	473466	483634	479227	486699	486203	485557	480253	489627	473249	499111	480069	482054	480571	500809	490459	470160	488922	485904	476133	475031	479293	489051	484504	488791	475459
287	495672	471133	492363	486521	483519	476098	476913	481464	480531	471517	487690	476142	468264	481489	481891	484223	488553	477766	489762	487762	486575	481315	472837	487000	472745	485032	479725	486180	485693	485085	480381	490546	472821	498588	479854	481488	480847	500518	490898	470510	489635	486296	476842	475241	479684	488207	484418	488377	474900
288	495608	471287	493072	485889	483286	476045	476960	480952	480520	472165	487336	475978	467901	481853	481728	484681	489069	478005	489771	488326	486515	481082	472438	486167	473251	485564	480440	486342	484972	485357	480174	490461	473075	498489	479719	482343	481304	500187	490612	471217	489529	485992	475921	475923	479196	488399	485341	488585	474504
289	495107	470434	492901	485729	483695	476039	477080	480955	480289	471542	487685	476098	466952	481965	481308	485349	488603	478147	490038	488976	487168	480895	473333	486047	474512	485446	480268	485346	485474	486049	479564	489944	473087	498395	479572	482022	481029	500562	490767	471335	489959	486028	475446	475736	479144	488922	484103	488503	474646
290	495359	470745	492260	486223	484617	475723	477578	480527	480464	471853	487609	474775	466012	482844	481443	485054	488388	478558	489900	489826	486998	480640	473553	486583	474547	485586	480068	485418	486048	486094	479718	489802	473531	498850	479867	482398	481000	501143	491031	471525	489968	485978	475061	475240	478664	489537	483739	488027	473793
291	495236	470281	492443	485728	484458	475838	477314	480247	480280	472426	487934	474792	465906	483177	480854	484828	488375	477980	490349	489433	487572	480662	472992	486931	474100	485845	480261	484671	486522	486417	479605	488978	472962	498653	479081	481327	481309	500905	490450	471405	490321	485877	475816	475441	478613	489507	483513	487416	474034
292	494893	470404	492505	485684	484095	476077	477143	479868	480542	472091	487657	474370	465705	482919	480937	484895	488378	478384	489905	489248	486943	481257	474124	486667	474053	485805	479227	483820	486882	486913	479828	488810	472485	498787	479085	481271	481535	500765	489969	471355	490120	485412	476673	475687	478152	488197	483693	487384	473041
293	494496	470597	492697	485471	484304	476049	476556	480305	480740	472156	488102	473999	466116	482608	479945	485522	488358	478222	490190	490007	487550	480581	473985	486167	474781	486181	479458	484444	487098	487407	480276	488608	472589	498000	479511	481707	482168	500575	489935	470588	489660	484992	476384	475772	478903	488120	483925	487685	473688
294	495083	470451	492551	485586	484066	476488	476914	479799	481085	472610	488057	473373	465914	483098	480349	485043	487649	477722	490187	490589	487548	480505	474493	485757	474818	486028	479583	485072	485688	487070	479405	488753	473000	498391	480170	481631	481978	500219	490119	470254	489677	484721	476841	476318	478287	488135	484012	487185	473146
295	495484	469770	491505	485188	484383	476515	476653	479992	481913	472223	488257	473222	466297	484078	479493	484100	487525	477963	490009	490507	487607	480408	474921	485664	475475	486392	478988	484581	486334	487047	480195	488620	472853	498967	480561	480715	481923	499756	490136	470595	489779	484938	476243	476467	479221	488574	485106	486895	471818
296	495374	468751	491634	484947	484086	476243	476373	479610	481855	471644	488037	473838	466235	484013	479821	484653	487887	478133	489504	490730	486762	479106	474872	486113	475228	485084	478676	483591	486828	486824	480349	488923	473218	499554	480128	480774	481214	499486	489158	469579	489558	484835	476062	476459	479685	489467	485146	487014	471920
297	495211	468271	491931	484801	482832	475540	476252	478889	481319	470960	488476	473540	465768	484650	479591	483941	487339	479173	489329	490931	486114	478860	474509	486430	475512	484493	478430	483837	487033	487224	479854	488951	473360	499262	480200	480303	481586	499924	489354	469697	489242	484558	475561	476898	478825	489050	484952	486734	472350
298	494952	467956	491446	484143	483231	475356	476619	479009	481308	470520	488669	473131	465116	484497	479722	483317	487500	479312	489367	491510	486174	478779	474826	486456	475262	483524	478129	484364	487150	487040	479219	489207	473751	499687	480417	479498	481562	500105	489255	470090	489243	484261	475296	476452	479172	488978	484610	486732	472780
299	494375	467214	490489	483147	482093	474842	476871	479199	481065	470990	488767	473705	465140	485690	478975	483738	487524	478679	490083	491130	486049	478748	474992	485421	475995	483970	478235	485012	486752	487386	479095	488542	473294	499547	480906	479327	481394	499882	489252	469757	488480	484424	475468	476787	478170	487589	483850	486852	472747
300	494611	467282	490545	482153	482868	474731	476815	479169	480875	471231	489577	473926	464835	486499	479354	483068	487386	478062	490754	491180	484960	479128	475661	485269	475476	483593	477340	484552	486174	487385	478812	488885	473049	500269	480755	478748	481080	498856	488978	469878	488030	484733	476432	477210	478008	487375	484883	487349	473217
301	494391	467186	490139	482865	482620	474919	476008	479120	479413	470841	489779	474412	464604	486774	478566	484600	486821	478558	490617	490939	484876	479299	474679	484529	474238	483625	477115	484855	486327	486779	478670	487548	472428	500165	480918	478870	481131	499104	488542	469615	488305	484915	476673	476397	478007	487484	484501	487223	473116
302	494657	467264	489831	482645	483669	474763	475917	478896	479668	470959	490458	474789	464503	486215	478990	484120	486720	478622	491496	491981	484590	479942	474902	483936	473565	483403	477943	485063	486757	485707	477782	487711	473028	500221	481224	479912	481382	498711	488315	468822	488374	485639	476715	476514	478125	487927	483465	487688	473029
303	494535	467756	489559	482105	483259	474165	476666	478741	479925	471045	489910	473790	464097	486145	479145	484245	486165	478960	491772	491974	484186	480597	474489	484176	473489	483005	477761	485253	486789	485366	477987	487102	472495	499694	480600	478437	481567	498920	487465	468597	488078	485658	477040	476795	477565	488202	483432	488114	472444
304	494948	467904	489957	482568	483688	474335	476668	478271	479947	471194	489917	474228	464359	485814	478402	483772	485749	478421	492349	492136	484144	480672	474366	484201	473236	483341	477936	485489	485958	484967	477251	487028	473259	499558	480098	477698	481901	499380	487584	468255	487815	485084	476486	477425	477852	487931	482893	488307	471749
305	494620	467747	490479	482313	483697	474674	476283	477731	480022	471142	490658	474227	464652	485806	478334	483092	485888	478032	491254	492869	484670	480940	474503	483376	473374	482664	477642	485058	485822	484517	477344	486938	473777	499044	478925	477254	481954	498663	487364	468099	487361	484792	476840	477249	478478	487529	482748	488362	471715
306	494624	467719	490465	481924	483854	474659	476392	477599	480112	471103	490713	474544	464776	485281	479240	482377	486414	477341	491051	492799	485108	481148	474389	483253	474644	482770	478549	485189	486024	484367	477516	486340	474316	498121	479382	477513	481280	498595	486878	467625	486393	483696	476684	476318	478677	486555	482149	488526	472016
307	494885	467659	491122	481858	483536	474971	475637	476960	478847	471598	490820	474043	464636	486326	478602	482430	486056	476980	491542	492590	485050	481285	474164	483867	474145	482883	478983	485704	486042	484813	477573	485997	474645	497965	479599	476927	480292	498485	487591	467356	486560	483661	477574	476622	477918	486440	481898	487715	471815
308	494159	467085	491503	481395	482366	475328	475559	477241	478753	470486	490608	474156	464595	485585	478138	482087	486728	477241	492019	492955	485469	481040	473528	484031	473603	482920	479098	485103	486027	484939	477268	485835	474719	497206	479413	476100	479920	497794	486975	467119	486989	482968	477537	476559	477812	486939	481953	486957	471981
309	494992	466711	491415	481179	482650	475138	476123	477500	477904	471176	490527	474749	463784	484776	478300	482704	486383	476396	491591	492369	485458	480770	473274	484268	473267	483181	478825	484468	486544	484622	477084	486059	473545	497449	479409	476077	480201	497066	487030	466819	486789	482598	478220	476911	478153	487019	482039	487006	471792
310	494443	467696	492078	481182	482820	475472	475963	477446	477857	471041	490361	475550	464166	484315	477824	482596	486334	476089	491629	492254	485039	480121	472762	484147	473926	483023	478680	484215	486923	484525	475992	486689	473909	497787	479616	475934	479685	496991	487150	466460	485653	482318	478812	477626	477621	486518	481368	486956	471194
311	494581	468434	492341	480694	481545	475179	475847	477479	476945	471451	490582	475132	463190	483698	477078	482678	486604	476159	490808	491919	484993	480847	472582	484678	474601	483791	478708	485010	487371	484978	476009	486084	473386	497226	480286	475426	479201	497861	487100	465138	485874	481859	478590	478273	478212	486130	481435	486865	470444
312	494303	468389	493059	481116	482024	474621	475547	477468	476336	470665	490666	475185	463430	483220	477737	483550	486103	476182	490640	492032	484575	480927	472447	484402	474671	483212	478846	484304	487278	484406	475730	486476	473416	497049	480410	476094	479385	497312	487755	465040	485287	482122	479029	478284	478517	485709	482143	486129	471011
313	494471	468077	493086	481750	482444	474496	475986	476813	476517	470757	489935	475322	463972	482965	477495	483795	486438	476402	491305	491157	485296	480601	472867	484879	475052	483254	479138	484613	488175	484348	475772	486374	473983	496459	479881	476391	479677	497230	487462	465080	485644	481866	479874	478809	478622	485064	482626	485438	471318
314	494714	468525	493061	481618	482464	474512	476183	476082	476679	470230	490038	475992	464045	482425	476808	483097	486724	476123	491296	491361	485547	480320	473270	484497	474878	483428	479183	484626	488356	484546	475780	485657	473901	496350	480136	474650	479567	497287	486972	464863	485372	481147	479771	478561	478576	484529	482388	485417	471332
315	494530	468719	493089	481647	482873	474081	476560	475071	477647	470541	489844	475286	463629	482540	476225	482784	486788	475780	491285	491488	485604	480216	472965	483916	474045	482459	478962	483938	487756	484925	475904	485146	473494	496306	479663	474014	479134	496998	486972	465075	485106	480780	479652	478631	478635	484844	481329	485842	471178
316	494462	469131	494309	481664	483081	473764	476701	475365	477591	470321	490489	475126	462783	483581	476790	483208	486838	475991	490367	491201	485283	480713	472617	484871	473334	482332	479228	482736	488003	485516	475504	485315	472885	495253	479358	473433	478454	497188	486483	464413	484773	481015	479359	478316	479251	484451	481710	485096	471080
317	494191	469000	494436	480982	482873	474026	477162	475583	477275	470601	490127	474870	462213	483690	477081	482309	486942	475923	489997	491309	484214	481193	472914	485452	474568	483015	479531	482213	486996	485926	475030	485886	473110	495726	480465	473063	478672	497126	485950	464250	484485	480500	479637	479007	479553	484807	481605	484793	471388
318	494132	469147	493516	481115	483447	473589	478036	475193	476987	470943	489821	475065	462095	483642	476861	482540	486725	475683	490834	491815	483834	480289	473160	485799	474086	482572	479914	481930	486697	486022	474099	486160	473147	495654	480682	472778	478118	495536	486273	464260	484031	480179	479953	478275	479716	484775	481880	483805	469915
319	494344	468884	493372	481014	483976	474003	477424	475903	476434	470738	489912	475989	461649	482880	476878	483034	485719	475956	490099	492583	484274	479812	473712	485598	474199	483074	478925	481769	486921	485322	474182	485661	473005	494393	480799	472743	477001	496611	485307	463406	484442	480591	479386	478438	478937	484780	481481	483551	469631
320	495307	468821	493369	481710	483858	473593	478898	475713	477352	471357	489365	475843	461423	482635	475578	483017	485203	475069	489906	492072	483103	479835	473104	485727	474232	483533	478095	481915	487171	484852	473747	485707	473349	493656	480745	472698	476241	496854	485206	462780	484899	480410	479886	478072	477891	484512	481052	483599	469502
321	496060	468568	492999	481436	483796	473056	478246	476568	476015	471504	489677	474846	461203	482618	476320	484361	484542	475578	489502	492235	483970	479474	473993	486215	473689	483127	477417	481681	486991	485036	474118	486392	472921	492850	481594	473416	476204	497490	484625	463415	485138	481089	480030	478483	477507	484223	481244	483508	469492
322	495925	467566	493362	481526	483281	473484	478943	476756	475793	472014	489716	475531	462012	482147	475338	484123	484386	475793	488752	491723	484067	480207	474381	486338	474358	482748	477405	480553	486935	485622	474057	485847	472896	492510	481565	474073	475729	496699	483532	463572	485306	481614	480607	478040	477176	484398	481445	482960	469694
323	496023	467705	492521	481050	483652	473487	478354	476628	476612	471136	490901	476652	461444	481265	475034	483880	483927	475622	487668	491926	483465	480681	473426	486776	474587	482988	477685	479905	485904	485406	473356	484640	472499	491654	481183	473629	475142	496688	483015	462853	485467	481007	480734	477436	476707	484114	481799	482791	470742
324	495878	467105	492759	480896	483874	473062	478015	477034	477191	470498	490641	476726	461771	481863	474344	483907	483719	475087	486886	491529	483484	479633	474385	486854	473702	483446	477747	480054	485958	485591	473838	484057	472501	491676	480895	473246	474839	497176	483367	462334	485884	481409	480265	478093	476676	484736	481278	482945	470622
325	495739	467749	492755	480494	484102	473629	478363	476700	476933	470369	490748	477337	462178	482000	474311	483750	484400	474099	486451	491834	483353	479171	474290	486089	474683	483406	478277	479319	485849	486218	474034	483673	472564	492086	481037	472190	474531	497145	484187	462920	486557	481721	479653	478157	476242	484082	481384	483237	471443
326	495592	468155	491953	480663	483898	472813	477414	476647	476290	469985	491309	476397	462774	482014	473601	483314	484339	473730	486308	492340	482688	478737	474443	485625	475253	483488	478449	479532	485295	486062	474177	483027	472572	492677	480250	472329	474974	497595	483726	462961	487762	481392	478840	478586	476116	484429	480349	483848	471533
327	495160	468763	491811	480375	484380	472331	476411	477205	476729	469664	490567	476449	463150	482033	472708	483459	483381	473231	486792	491701	482491	478246	474244	484731	474876	483485	478525	478332	484693	486309	474591	482211	471925	492755	480089	471972	474573	498665	483145	462664	487840	481507	478822	478963	476617	484518	479432	483968	471720
328	495453	469181	491886	481291	484314	472090	476287	477149	476353	469434	490387	476390	462323	481716	472750	483002	483131	472708	486943	491194	482224	477766	474573	484405	474598	482608	478388	478136	484363	485887	474822	482275	471415	493187	479932	471974	473594	498405	482204	462605	488474	481280	478334	479025	475671	484587	479055	484306	471576
329	495947	469319	491747	481109	483825	472219	477481	478523	476630	469452	490557	476081	462591	481385	472909	482412	483366	472349	486958	491333	481171	478293	474522	484748	474261	482627	477999	478363	484148	485883	475359	482550	471691	492791	479578	471723	475061	498279	481666	462271	488807	481771	477613	478916	476016	484154	478326	484489	471340
330	496500	469754	491160	480630	483846	472014	477072	478744	476166	469587	490720	475281	462403	481259	472720	482543	484471	472304	487266	490954	480844	477468	474512	485314	474092	482274	478581	478505	483904	485724	474517	481809	471660	493354	480337	471461	474694	498290	481338	462391	488833	481745	478076	478301	477255	483358	478912	484736	471434
331	496553	469043	491231	480185	483958	471767	477535	478617	475605	469509	490325	473940	462459	481710	473193	482392	485034	472194	487074	490812	480387	477372	474147	484370	473879	481553	478563	478948	483477	485547	474018	481639	471179	492109	480580	471029	474606	497741	481340	461446	487782	481483	477918	478261	477634	483471	479109	485927	471691
332	496590	468656	491792	479619	483528	471988	477500	478666	475646	469458	490845	474272	461309	481314	473162	482223	484160	472108	486296	490915	481084	477093	473918	483209	473177	481682	478687	479341	483366	485399	474475	481678	471069	491640	480334	471368	474806	497419	481370	461442	488013	481673	477958	478153	478161	483413	479227	485693	472123
333	495899	468533	491428	479097	483282	472042	477666	478071	475296	469734	490190	473968	461201	481458	473033	481644	484208	472751	485166	491340	481043	476680	473594	482287	474169	481667	478759	478674	484532	485129	473900	481002	470676	491064	480200	471053	475108	496493	480880	461591	488282	481552	478359	477650	478059	482766	479021	485681	472505
334	496450	468176	491652	479364	481955	471867	476626	477993	475255	468563	490170	474015	461006	481045	472593	482282	484743	472584	485148	491950	480738	476515	473372	483385	474023	481289	478752	479089	484523	485479	474827	480693	470436	490566	479960	470194	474200	496353	480598	461265	488273	481822	478568	477760	479334	483067	478788	485735	472358
335	496583	468368	491686	478946	481493	471579	476576	477137	474277	469364	489689	473570	460914	479881	471993	481806	484421	472067	485520	492008	480974	475798	473083	483400	473485	482098	478434	479431	484679	485708	474937	479771	470205	490692	479389	469935	474495	496078	480257	460203	488066	483007	478105	477415	479186	483599	478954	485918	472336
336	496779	467314	490968	479104	481348	471655	477164	476975	475221	469046	489931	473571	460662	478997	472063	481368	483983	472402	485842	492515	481579	475946	472200	483900	473073	482776	477851	479369	484546	485489	475079	479338	469210	490128	479047	469707	474206	495396	479872	460203	488052	482166	478315	477007	479067	483467	478768	486637	472330
337	496439	467526	491579	478372	481400	471174	476846	476407	474596	468280	490266	473653	460148	479378	471866	480974	483459	473076	485254	493425	481042	476087	471531	484067	473905	482320	477900	479877	484712	486239	474702	479564	469306	490261	478727	469725	474998	496332	480313	459182	488132	481835	478544	476814	478650	483390	478168	487071	472389
338	496296	467196	491203	479121	482022	471133	476913	475478	474670	468615	489302	473538	459687	478854	471311	481701	482746	471806	485904	494307	480355	475289	471345	483979	473305	481888	477366	480305	484632	485842	474695	479299	469642	490856	478496	470049	474981	496080	480924	458686	488376	482630	477815	476159	478196	483300	477792	487207	471832
339	496426	467294	491271	477968	481997	470639	475889	475549	474977	469332	488945	473281	458843	479734	471724	481416	482370	471955	486169	494702	479790	475313	471021	483384	472710	481650	477538	480081	484385	486073	474653	479939	469294	490883	478328	469242	474164	495459	480891	458407	488132	481989	476972	476324	477629	483099	477069	487208	472322
340	496154	467660	490101	477599	481708	470369	475885	475711	474783	469205	487990	473911	459189	479498	471779	480045	482318	471196	486233	494547	479169	475943	470308	483757	473188	482515	476963	480309	484954	486081	474767	479842	468752	491513	478125	469045	473877	495508	481260	458817	487652	481225	476903	475769	477497	483579	477156	486194	472247
341	496748	467733	490633	477561	480752	470116	475374	475620	474600	468900	488054	474172	458790	477912	472615	479800	482251	472618	486030	494529	478793	475880	470211	483682	473896	481617	476607	480013	484473	486437	474420	479521	468902	491647	478969	469449	474024	495729	481516	459317	487756	480678	476530	475070	477901	483351	477666	485781	472112
342	495993	467080	490360	476717	480715	470705	475471	475786	474457	469120	488331	474641	458798	477700	472744	479647	482560	472656	485061	493552	478736	475692	469738	483683	473569	482344	476550	479065	484805	485940	474452	479008	468831	491108	479775	469645	472987	496359	482051	459421	486700	480997	476167	475414	477395	483289	477063	486302	472100
343	496409	467738	490182	476550	480283	470335	475861	476139	474458	469139	488338	473745	458940	477892	472307	479034	482977	472772	485350	493879	478953	475673	469774	484028	473684	482094	477465	478802	485230	485595	474270	478647	468959	490558	479138	469875	473480	496947	481599	459367	485484	480532	476258	475427	477420	483490	477620	486585	472909
344	496386	467537	489839	475841	480667	470013	475615	476317	474914	469363	488589	472903	459617	477736	472629	478797	483714	472726	485163	494478	478014	475064	469960	484384	473419	482362	477587	478742	485585	486240	473954	478591	469179	491449	479829	469775	473279	497118	481315	459050	485588	480494	475726	475625	477690	483734	477541	486035	473682
345	496200	467472	490596	475476	479493	469609	475577	476802	473755	469789	489128	472526	460354	478870	473289	479025	482816	472401	484383	493516	478547	476030	470417	483504	474092	481482	477642	478509	485358	486049	474007	478040	469296	490853	479122	469829	472745	497626	481227	459600	484992	480262	476020	475366	477863	483657	476889	485905	473971
346	496108	467714	490755	474705	478616	469779	475526	476578	474178	470292	489369	472722	460881	478098	474065	479395	482153	472761	484437	493022	478315	475871	470698	483545	473196	482133	477329	478030	485030	486079	473404	477479	469436	489753	478439	469960	471707	497673	481007	458789	485189	479391	475737	475596	478143	483245	477302	486044	474937
347	495681	466920	490666	474787	477868	469443	474840	476193	474107	471321	489276	472669	460091	477671	474813	479619	481958	472497	484093	494327	477917	475423	472083	482675	473524	481596	477264	478540	485094	485979	474218	477593	468703	489679	478807	470418	472048	497010	481159	459466	485219	479341	475693	475273	478447	482833	477538	485961	474817
348	494976	466889	490454	475575	477248	469638	475650	476288	475058	472264	489001	472599	459992	477843	474449	480230	481513	473137	484479	494034	476924	475578	473074	482654	473666	482299	477307	478838	485053	486119	474281	477145	468458	489372	479282	469648	471548	497256	481744	459366	485084	479299	476196	475569	477954	482926	477086	485965	474777
349	494246	466859	490139	475716	476307	469479	475807	476665	474378	471711	488666	473781	459490	478391	473661	480594	481080	474481	483846	494982	477201	476199	473234	481757	473654	482264	477719	478644	485278	487033	473829	476569	468689	488807	478989	469245	471885	497719	481551	458860	484619	479516	476020	475460	478092	482279	477682	486086	474501
350	494098	467179	489507	475014	476182	468775	475437	477100	474429	471718	488429	473133	459832	478560	472684	480658	481012	473287	484083	494291	476855	476082	472760	482689	473712	482051	478260	478257	484896	486233	473510	477395	468686	488598	478384	469601	472360	498159	481895	459769	483823	478891	476724	475232	478564	482392	476862	485693	474130
351	493114	467462	489146	475198	475550	468163	475652	477263	474052	471298	487874	473578	459771	478812	472699	479759	481317	473232	484277	493559	476865	475179	472554	482649	472984	481854	478286	477888	484442	485619	472649	477074	468077	488110	478099	468743	471614	498573	481831	459355	483893	478795	476351	474271	478173	482840	476866	485505	473681
352	493280	467027	489235	474959	475417	467894	474947	477663	474386	471796	489005	472851	459672	479108	472233	479395	481252	473768	484166	493119	476751	475325	473747	483082	472324	481453	478790	477584	484686	485104	472193	477322	466890	488133	477703	468878	471139	498479	481531	459102	484254	478192	477199	474442	477573	483199	477179	485571	473350
353	493227	466874	488857	475444	474883	469158	474344	477528	474579	471936	489078	473472	459525	478728	472938	479392	480510	473221	483493	493632	476795	475575	473337	483475	471586	482421	477976	477392	484745	485607	472746	477249	467392	488618	477587	468330	470817	498782	481117	458265	483907	477929	476324	474391	478093	482110	476803	485443	472900
354	492434	467228	489096	474916	475109	469046	474047	476664	475688	471867	489317	472624	458779	479163	473507	479523	480155	473173	482930	492712	476651	475525	473813	483404	472139	483080	478912	477212	485649	486465	472808	476894	467108	489130	477924	468188	470724	498727	480837	458454	484195	477913	475209	473615	477253	482209	477074	485957	473790
355	492967	467565	488345	474642	474905	468118	474488	477708	475456	472525	489496	471553	458680	478646	474974	479312	480374	472460	482637	492631	476237	475571	473677	483212	470802	482840	478808	477134	485557	486320	471925	477185	467322	489530	477728	468084	470466	498873	480328	457964	484574	477762	475447	474498	477116	481703	476572	485638	475175
356	492915	468226	488705	474962	475892	467947	474515	477205	475361	472342	489332	471787	459296	477608	475237	479260	480494	472430	482197	492821	476446	475868	473291	483787	470777	483254	478255	477946	484606	486711	473018	477707	468012	489526	478500	467200	470472	499018	480829	457713	484495	478007	475407	474707	476115	481075	476486	485207	475503
357	493257	467903	488712	474813	475379	467604	474101	476754	475474	472362	489970	471804	460483	477300	475238	478779	480372	472408	481926	494067	476334	475317	473466	483513	470671	483189	478501	478054	484120	485883	472596	476875	467291	490265	478275	467773	469978	498890	480912	458374	484358	478088	476126	474178	476159	481501	475569	485431	475223
358	493398	468584	489136	475434	475360	468771	473346	476550	475565	472311	490291	471680	460797	477552	475323	478813	480319	472640	482150	493524	476444	475109	473737	483109	470294	483175	478211	477913	483529	485480	472269	477078	466659	490255	477673	467438	470206	499398	480837	457615	483483	477245	475914	474170	475379	481854	475476	484938	475551
359	493495	468246	489895	475370	475203	469086	473258	476280	476101	471920	489128	470858	460121	477372	476662	479090	479537	472921	481787	493297	477972	475225	474513	482517	470093	483316	477812	477669	483481	485578	472266	476857	466637	490090	477593	467544	470258	498432	481413	457107	483612	477550	476507	474471	475805	481781	475072	484592	475491
360	492964	468506	489686	475269	475721	469914	472823	475640	476349	472530	488907	469674	460534	477620	476194	478991	479253	472438	482043	493295	477090	475047	474534	482200	469694	483199	477673	478052	483535	485197	472415	476672	465861	489583	476748	466875	470044	499358	481798	458032	483491	477679	476188	474382	475268	481535	474448	484008	476488
361	493077	468852	490217	475088	475976	469558	472108	475218	476738	472676	488701	468850	460073	477155	475262	478726	480171	472038	481139	493278	475867	474641	474982	482508	469449	482433	478264	477430	483785	485511	472280	476846	465668	489800	476861	467015	469998	499504	481426	458276	482943	477653	475990	473956	474967	481193	473981	483609	477647
362	492903	468830	489888	475697	475753	469538	471622	474858	477183	473058	489221	468864	460439	477454	475901	478268	480785	472167	481990	493079	475987	474246	474500	482103	469581	483055	477969	478213	483206	485399	472443	477693	466178	489855	476370	467530	470526	498639	481121	458174	483412	478708	475288	473194	475629	480748	473794	483936	477509
363	492403	469772	490203	475118	475104	469783	470942	474960	476957	472956	489499	468656	460707	476824	476976	478585	480816	472135	481775	493537	476874	474148	473993	481545	468967	483710	478588	477688	482616	485518	472173	477230	465889	490265	476620	467575	469863	497949	481648	458175	482751	478166	474575	473401	475786	481498	474018	483916	478327
364	492935	469703	490367	475950	476119	469955	471593	474768	476412	473397	488916	468142	461067	476316	478307	478169	480765	471229	481482	492677	476327	473338	473663	481247	469075	482966	479647	478788	482426	485374	471876	476365	466078	489933	477374	466617	470400	498354	482434	457978	482777	477876	475013	474427	476061	481041	474255	484059	478009
365	493115	469942	490055	475791	476678	469751	471851	474152	476374	472904	489245	467780	460977	476878	477702	477616	481263	470690	481014	493572	475169	472968	474843	481531	469304	483062	479929	478527	482628	485361	472059	475690	466904	490830	477744	465553	470270	498115	482571	457638	482382	477629	475434	474486	476113	480898	474878	484397	477736
366	493042	469967	490442	475753	476119	469446	471454	473770	476375	473432	488252	467785	460365	477076	477691	477433	480147	471075	481699	493381	475170	472729	474427	481341	468817	483611	480051	478063	482474	484961	472478	477225	467437	491585	477648	465304	470119	497648	481873	456754	482283	478488	475220	474408	476528	481255	474552	484562	478364
367	491947	470072	490277	475596	475230	469394	471252	474253	476943	473405	489549	467482	460827	477315	477074	477318	480087	470863	482357	493424	474215	472590	474783	480852	468745	483851	479135	477591	481962	484835	472742	477226	467684	490961	477539	464793	470291	497161	482237	457824	482465	478653	474612	473558	476524	481430	474565	484118	478997
368	491767	469396	490296	474902	475171	469148	471014	473784	477620	474198	489545	468362	461027	476724	476935	477137	480427	471351	482220	493317	473768	472475	473860	480527	468716	484264	479005	478046	482674	483798	471672	477287	466807	491083	476983	464479	470392	497032	482032	458268	482264	478731	475243	473689	477279	481893	474943	484670	478428
369	492256	469469	490660	475296	475463	469542	470357	473589	477449	475177	489145	468529	461203	476781	476801	477439	480534	471448	482994	493591	474391	472775	473041	480202	469899	483692	478244	477979	482350	483929	472729	477637	466820	491468	476099	464407	470700	496768	481424	457241	482084	478365	474959	473542	477881	482119	474971	484605	478005
370	492056	468924	490421	474748	475355	470062	470141	473469	477473	475305	489351	468947	460904	476627	476269	477523	479456	471028	483716	494003	474760	472989	472564	480483	469839	483160	478606	477591	483176	483565	472779	478404	466349	491235	476138	464692	471044	496008	481949	456304	481503	478165	474292	473999	477882	482165	475610	484199	477553
371	492291	469542	489941	475217	475316	470148	469528	473323	477342	475710	490208	468071	460951	477173	475942	477985	478782	470432	483385	494474	474373	472470	472115	479691	469393	482701	478489	478079	483965	484116	473299	479045	466491	491165	476470	464326	471261	495188	481251	456699	481503	478118	474919	474255	477128	482200	476302	484181	477759
372	492632	469728	490682	474784	475324	469548	469378	473178	477288	475888	490616	468146	460528	476336	475630	477411	479245	470355	483173	495170	474620	472121	472417	479702	469490	482277	478073	478015	484068	483261	473438	479153	465944	491511	476068	463503	471367	494439	481473	456165	481424	477815	474590	473918	477038	481126	475696	484516	476779
373	492564	470062	489922	476033	475854	469735	468950	473195	477383	475325	490670	467553	460862	476106	475393	476700	478997	469748	482798	494335	474397	472057	472642	480129	469497	482604	477881	477720	483690	482889	472767	478636	465352	491446	476007	463611	471456	494028	480930	455630	481385	478729	474305	473604	476658	481734	475405	484254	476825
374	493064	469656	489556	475847	475259	470101	469197	473165	477308	474948	490046	467434	460953	475464	476026	476401	479109	470508	482529	494503	474919	472626	472682	480083	469110	482112	478541	477192	484173	482614	473164	478770	465959	490826	475988	463084	471132	493290	481116	455230	481480	478821	474779	473246	478000	482846	475096	483585	476932
375	492828	470014	488535	475798	474909	470097	469578	473252	476586	475346	489773	467296	460563	474737	476430	475951	479555	470263	482490	494635	473620	472748	472933	480433	468919	482437	478349	477170	484672	483199	472970	478369	466189	491174	475843	462719	471151	492136	481858	454870	482235	478071	474312	473107	478381	484034	474870	483316	477559
376	493698	469581	488417	476261	474101	469358	470203	474061	475880	476168	490013	467424	460753	475350	476577	475892	479094	470018	482293	494251	473560	472571	472659	480240	468519	483122	478780	477806	485524	483721	473191	478762	467301	490609	476540	462848	470285	492080	481118	454396	481975	478553	474227	473550	478845	484272	475644	482991	477948
377	493326	469267	488261	476515	474258	468896	470004	473990	476168	476487	489898	466272	460205	475729	476332	475716	479065	469477	481837	493938	473526	472168	472851	479571	467784	483286	478864	477552	484785	483536	472643	477768	466723	491296	477067	463317	470402	491975	480975	455141	481636	478265	473722	473288	478890	483960	475329	482487	478742
378	493157	469635	488320	476048	473943	469165	469460	473880	475252	476803	490126	466264	459612	475772	477228	474887	478900	469177	481738	493105	474248	472227	472822	479368	466898	483104	477696	476407	485074	484005	472180	477954	466908	490467	477401	462863	470399	491421	480711	455378	481621	478422	473553	473818	479128	483335	476205	481721	478870
379	493036	469659	488771	476652	473938	469343	468650	473703	474792	476699	489821	465676	459437	475133	477106	475105	478870	469189	481815	492661	473952	472304	472219	479301	466244	483232	477557	476548	485327	484150	471929	477891	466439	490114	477260	462456	470723	491386	480703	456087	480873	478695	474163	473890	479215	484021	475764	482446	478190
380	492440	469703	488671	476099	473589	468832	468289	473343	474562	476163	489601	465814	459193	476182	478053	475984	478300	468867	481535	492919	474160	472706	472559	479859	466536	483279	478615	475942	485335	484017	472274	477826	466898	490903	478243	461714	471516	489862	480415	456439	480992	479169	473779	473460	479735	483518	474935	482873	479200
381	492333	468934	488482	475747	472998	467877	468762	473316	474913	475680	489388	465582	459603	475687	478115	476358	477425	469649	481792	492184	473803	472186	472476	479930	465843	483889	479332	475266	485768	483651	471991	477895	467674	490189	478464	462389	471241	490698	480614	456597	480077	478812	473768	472990	479085	484062	475308	482816	479132
382	493316	468855	488232	476029	473662	468493	469129	473764	474039	475564	489500	465360	458993	476104	478524	475821	477973	469206	481966	491869	473615	472035	472670	479562	465875	483548	479616	474260	485748	483811	472170	477761	467959	489410	479168	462505	470887	491269	481553	456926	480027	478639	474363	473266	479608	483461	475321	482790	479780
383	493471	468691	488156	475044	474173	468947	468089	474182	473792	475381	489460	464879	459031	476730	478988	475797	478909	468751	481646	491951	473999	471145	471926	478695	465585	483327	480337	473802	485629	483302	472661	477281	467606	489935	479198	462741	470418	490203	481162	457083	480211	478608	474069	473451	479274	482883	475060	482542	479802
384	493648	468763	487891	474720	473476	470016	468201	474714	475004	475033	488848	465481	459146	477017	479095	475381	479014	468827	481607	491073	473672	470979	472502	478591	466632	483047	480061	474039	485416	483101	471724	476721	468200	490104	478776	462678	470365	490336	480858	456492	479571	478196	473246	473506	478789	483281	474746	482449	480100
385	494107	467778	488123	474919	473622	470030	467284	474685	474662	475327	490154	465360	460569	476828	479237	475904	478885	468566	481086	490643	473121	470795	472212	478530	466184	482460	480388	474260	485085	483750	471641	476416	467572	489823	478638	462595	469229	490091	480846	455650	479850	477285	472619	472862	479154	483327	474989	482911	479898
386	494022	467527	488163	475532	473837	469799	467704	474996	474070	475979	489585	465057	460480	477402	479029	476314	478682	470248	480789	490722	473081	471406	473784	478650	466170	482662	480534	473976	485205	482935	471917	476300	467265	490335	478696	461954	469354	490537	481109	455228	479260	478047	472461	473131	479720	482562	474412	482999	479278
387	494438	465620	487151	475324	474039	469396	468340	474723	473826	475267	489871	465274	460455	477539	479326	475599	478197	470320	481437	491011	472972	471356	473319	478975	466278	482274	480845	474131	486250	483788	471998	476369	466662	489787	479275	462122	469061	491674	480840	455224	479046	477386	472012	472781	479913	482773	473737	481618	479498
388	493630	466265	486849	475653	474000	469463	469001	474388	474841	474932	489750	465040	459586	477310	479285	475981	478923	468676	481886	491405	472653	472281	472723	479483	466792	482825	481084	473636	485536	483254	472387	476367	466007	489870	478322	461302	469160	491604	480240	455545	478771	477773	471488	473255	479586	482815	473529	481904	479175
389	493268	466314	485862	474937	474488	469514	469449	474108	475019	474698	489219	464866	459733	477930	479409	476968	478066	468029	481883	491385	472164	472100	472272	479292	467306	483368	481477	473333	485607	483186	472405	476011	465116	490030	479139	461412	469493	490791	480072	456228	478821	477842	470949	473313	479790	482906	473352	481915	479607
390	493021	466239	485953	474718	474729	469175	469799	473328	475197	474547	489569	464040	458907	477736	479198	476281	477670	468065	482892	490504	472623	472621	472146	479510	468447	484023	481950	472763	486518	482899	473110	475049	464849	489539	478853	460962	469368	490836	479681	456479	477956	476995	471440	473260	479779	482848	473153	480907	478988
391	492446	466152	486310	473998	475254	468708	469815	474884	475736	474361	489981	464041	459308	477389	479128	476453	476942	468269	481539	490262	472344	472182	471631	479618	468536	484569	481046	473618	487285	482359	473094	475541	465255	489695	478698	460945	469208	490466	479286	456025	477767	476069	470996	473766	480075	482462	473002	480732	478666
392	493065	466005	486755	472965	475164	468411	469308	475010	476488	475049	490128	463830	459170	476915	478212	475963	476742	468720	480921	490566	472322	471765	471266	479484	468732	484899	481606	473657	487091	481729	473417	475846	464841	489207	478934	460817	469398	490705	479143	455077	478118	475963	471223	473631	479612	481562	472892	480647	478380
393	492913	466263	486543	472898	473971	468244	469387	475260	476225	474488	489889	463907	459141	477316	477803	475853	475932	468814	480454	489846	472396	472644	471063	479233	469284	484385	481876	474024	487678	481911	473386	475508	464416	489200	479356	461417	469408	491768	478689	455325	477652	476368	470047	473587	480218	482012	472112	480517	478548
394	492601	466705	487225	472865	473610	467938	469964	474510	476632	474334	489172	463758	459453	476997	477617	475509	476447	469381	480178	490292	472162	473149	471186	478868	469248	484710	480996	473440	486706	482223	473446	475566	463991	488840	479064	461463	468700	491825	478930	455149	477885	476114	470515	473174	479894	480979	472212	480594	478262
395	492584	466121	486925	472878	473432	467487	470062	474094	476854	474825	489112	464491	459572	477070	477118	475671	476638	469686	479701	489876	472636	473358	471374	479428	469744	484762	480983	474320	486704	482541	473661	475118	463005	489636	478405	461695	468637	491888	479423	455732	477088	476823	470191	472678	480016	481451	471543	480325	478960
396	492571	466188	486121	472629	473497	467627	469770	474165	476539	474821	489040	463885	459523	477203	476872	475294	476771	468676	479085	490461	473016	472748	470700	479746	469259	484444	480037	473863	486734	482919	473460	474413	462977	488876	477989	461363	468856	491673	479682	454664	476446	476978	469839	473205	480230	481669	471556	481500	478907
397	492820	466726	486423	472568	472601	468083	470367	473324	476633	475864	488497	463830	459391	478021	476228	475359	476788	468495	478626	491007	473614	471913	471056	479670	468777	484803	480488	473988	486523	483619	472909	473198	463551	488596	478629	460527	468513	490997	479034	454746	476921	476912	469817	474338	480374	481087	472576	480255	479317
398	493332	467074	486830	474054	472930	466916	469836	474394	476276	474913	488281	463790	459167	477725	476860	474867	476737	468275	478679	490764	474061	471868	471093	478594	468193	484260	480265	474006	486211	483802	472978	472540	462058	488093	478924	460463	469041	490848	478396	454132	477193	476868	470437	474483	480264	481334	472611	480376	478802
399	492698	466357	487374	473492	473589	466443	469201	473519	476193	475320	488251	464375	458655	478054	476711	474571	476810	468567	478933	490662	474549	471821	471639	478568	467963	484328	479982	473612	486068	483867	472645	471583	462035	488165	478612	460160	469728	491137	478139	453290	476383	477790	471256	474714	479843	481505	473214	481037	479256
400	492065	465737	487055	473843	474199	466048	468646	473282	476139	476364	487637	463601	458849	478392	475938	474137	477142	468353	478256	491595	473994	472007	471847	478411	467376	484417	479046	474346	485717	483352	471466	471560	462484	488976	478548	459695	469633	490809	478080	453028	477012	478352	470945	475100	479951	481338	473305	481054	479456
401	492103	465565	487408	473042	474974	465457	468224	473657	475695	476230	486784	463941	459021	477256	476116	473775	477141	468765	478238	491572	474414	472077	471080	479153	467433	484735	477950	474311	485312	483001	471524	470823	462758	488983	478215	459999	469878	490151	477518	453391	476561	477905	471706	475551	480298	481284	472882	480415	479653
402	491714	465191	487998	473241	475684	465452	468288	473951	475866	476242	486543	463859	458904	476454	475820	473770	476261	468875	478419	491595	475125	471724	470900	479571	467216	485625	478465	473816	485236	482846	471917	471648	462464	488497	478237	459605	469714	491104	477457	453497	476451	478443	471841	475197	480171	481963	472500	480951	479573
403	490592	464797	487926	473204	474981	465402	468224	472861	476173	476561	486258	463377	459184	476421	475835	473973	475699	469097	478452	492309	475526	471014	471270	478730	467412	485421	478901	473949	485240	483601	472172	471401	462017	488414	478289	460487	470449	490921	476740	452837	476448	479462	472318	475497	480810	481349	472302	480916	479781
404	490963	465335	487315	473338	475409	465318	468532	472850	476225	476235	485462	462958	458943	476245	474818	474016	475862	468398	477646	491570	475751	470887	470746	478912	467120	485126	478748	473700	485183	482844	471879	470339	461664	487469	478254	460041	471501	491731	477110	453314	476640	479911	472399	475791	481255	481959	472134	480390	479818
405	490441	465631	487471	474543	475420	466034	468928	473370	476339	475884	485411	463714	458660	475466	474439	473337	476627	467481	477512	491212	475947	470520	471225	479104	466514	484812	479498	473316	485071	482939	472971	471282	462199	487505	478255	459245	471875	491959	476818	453682	475882	479892	472494	476073	481741	482603	472277	479789	479400
406	490571	465997	486497	475116	475484	466702	468320	473106	476551	475216	484714	464408	459628	475930	474467	473698	475984	466923	477551	491149	475681	470549	471913	479081	466654	484590	480179	472882	485717	483387	473143	470988	461558	487202	478378	458373	472218	491962	476725	452635	475798	479843	472710	476394	480891	481528	471646	480239	479139
407	490704	467003	486691	474674	475910	465948	468167	473740	476668	474876	484753	464609	459982	475968	473882	474283	476251	467111	478994	491754	475733	470896	471511	478685	466446	483998	479657	473187	486617	483348	473547	471022	460935	487630	478851	457738	471336	492167	476258	451327	476423	478964	473257	476764	480640	481883	471757	480249	478986
408	490404	466784	486309	474749	476024	465741	467214	473245	477276	474048	483666	463669	459922	475598	474078	474136	476481	467389	478882	492056	475627	470907	471198	478117	466360	483575	478822	473720	485798	482968	473180	471320	459863	487732	479283	456634	471560	492160	475612	450011	476152	478011	473563	476599	480815	481643	472068	480179	477729
409	490249	466143	486658	474159	476937	465336	466400	473311	476638	474382	483811	463835	459688	476361	474274	474144	475577	466643	479385	491614	476212	471493	471778	477400	466306	483250	478562	472960	485722	483107	472953	471669	460059	487618	478301	457154	471412	492055	475654	450719	475975	477572	473898	476321	481030	481404	471821	479676	477877
410	490371	465483	486057	474193	476954	465297	466404	471674	477137	474650	483668	464013	459917	475606	474656	473376	476213	466412	479634	491106	475527	472833	471140	477160	466375	483308	478174	472140	485756	482351	473035	471461	460144	488230	477892	456906	471503	491819	475064	450705	475657	476981	473296	475631	481142	481495	472777	479627	477593
411	490799	464816	485823	473155	477569	464838	466137	471480	477133	473850	483483	463547	460268	476690	474563	473807	476960	466154	479535	490668	475213	473479	471548	477290	466266	483977	478523	472286	485234	482968	473053	471091	459701	488740	478724	457087	471173	491764	475686	451349	475154	477392	473682	475143	480702	481418	473480	479912	477594
412	490040	464269	485617	471623	477586	464743	465491	470717	477301	473607	483367	464502	460070	477250	474122	474612	477192	467087	479785	490179	474532	473600	471396	478104	466855	484570	477704	471702	485222	483316	473216	470545	459101	489181	479319	456626	471310	492538	475786	451570	475028	477119	473278	475244	480368	481157	473057	478719	476372
413	490436	464743	485555	471270	477405	464680	465402	470627	477481	473130	482652	464263	459971	477131	474218	474882	476180	466729	479992	490504	474869	473484	471803	478868	466697	485167	477832	472063	485698	483150	472859	471517	458467	488752	479600	456833	470092	492599	476164	451229	475434	477654	473230	475333	480627	479926	473381	478191	477860
414	490272	464998	485234	471312	477273	464630	465212	470692	477305	472180	481431	463986	459956	477719	473944	474636	476843	466970	478862	490188	474822	473685	472184	478876	466042	484285	477771	471007	485280	483155	473154	472281	458589	488923	479887	456984	469570	492419	475915	450304	475452	477766	473020	475902	480194	479696	473251	478033	477595
415	489537	464753	484042	471436	476939	464624	466014	470833	477901	472137	481464	463525	459728	475740	473992	474207	476320	467315	478701	490386	475431	472966	471624	478298	465610	484968	478243	469825	484809	482939	472627	471790	459067	488758	479868	457009	470374	492798	476622	449308	475651	477657	472749	475792	480568	480320	473609	477789	477271
416	490002	465373	484065	471190	476632	464621	465576	471071	477877	473006	481640	462998	459324	475500	474268	474031	476037	466995	478547	490298	475313	472410	471145	478219	465608	483695	478640	469532	484523	482573	472245	472316	459242	488295	480034	457812	470429	491918	476910	449574	475649	477171	472578	475027	480328	480479	473665	478556	477840
417	490398	465304	484799	471368	476379	464805	465251	471215	477881	472270	481650	463146	459095	475931	473462	474568	476483	466950	478597	489576	475520	473325	471613	477528	466592	482853	478216	469275	484290	483268	472035	472361	459469	488422	479894	457617	470971	492379	477195	448985	475276	476842	472988	474805	479628	480055	473686	478815	477519
418	490332	464334	484719	470812	476435	464982	464850	470338	478120	472087	481643	463426	458187	476054	473817	474350	476505	467426	479385	489911	475899	472677	472398	477225	465781	482793	477877	469294	484668	482623	472369	472432	458964	488453	479222	457187	470097	491649	477518	449031	475400	476950	473161	474992	478901	480895	473703	478499	477341
419	490240	463843	484300	470624	476651	465168	465151	470173	478315	472076	481151	463445	458192	476000	473702	473840	476889	467697	479348	490583	475941	473648	472710	477493	466328	482414	477899	469957	484308	482812	472246	472727	458127	488103	479015	456912	469737	492101	477212	449004	474663	477118	472797	474681	478705	479755	472596	478834	477314
420	489855	463351	484328	470907	477443	464831	465819	470501	478174	472001	481170	463345	457353	475847	473328	474126	477529	467925	479389	490426	476137	473790	472718	477080	466127	482229	477964	469706	484048	483092	472620	472356	458599	488828	479135	457482	470411	491800	477089	449502	475044	477198	472599	474299	478902	479429	472090	478601	476588
421	489084	462964	483871	470349	477453	464870	465328	470917	477489	471662	481280	462771	457112	476238	473750	474661	478271	468676	478722	489827	475741	474862	472574	477858	466496	481798	477943	469909	484717	483005	471862	472262	458661	489344	478564	456565	470042	492001	477420	449634	474515	477784	472807	474093	479529	479525	471852	477839	476778
422	489233	462798	483149	470863	476925	465843	465437	470120	477834	470976	482691	463435	457009	476354	473915	475338	478052	469153	478835	490296	475819	475796	472556	478331	466394	480869	478321	469483	485305	483051	471586	471837	459285	489284	478822	456327	470216	492458	476327	449936	473760	477172	472503	473982	479747	478939	471456	477880	476794
423	488667	463029	482877	471079	476606	465632	465010	470825	477769	471547	482503	463687	457351	476792	474350	475201	477770	469307	478615	489716	475545	475341	473217	478458	467057	480282	478014	469548	484761	482794	471665	471836	458482	489772	478971	455985	469746	491652	476347	450886	473101	477422	472059	475152	479384	478890	471135	477432	476949
424	488309	463142	483231	470419	476303	465544	465252	470375	477185	471485	482233	463498	456136	477749	473706	474970	478506	468563	478834	489185	475729	475294	472912	478560	467021	480010	476870	469936	484633	483092	472543	471645	458961	490363	479278	456031	469767	491494	476641	451185	473292	478386	471254	475306	479607	479419	470466	477017	477187
425	488072	463085	483297	470549	474980	465265	464657	470486	477300	471633	482307	463139	456684	478421	473886	474188	479394	468906	478686	489315	475648	474530	473596	478557	466318	480458	477570	469904	484094	482776	471820	471247	458818	489218	480082	456672	470153	491374	476597	450720	472986	478100	471334	475421	480210	479515	469828	477348	476992
426	487874	463353	483707	470888	474833	464040	464511	469506	476307	471917	482897	462517	456926	478985	473917	473923	478862	468678	478085	489120	475748	474779	474072	478528	466199	481018	477291	469687	484692	482828	472185	471476	459006	489003	480367	455732	469597	490936	476474	450593	473303	478274	471695	475593	480313	478976	469752	476508	477183
427	487976	463928	484448	470485	474629	463746	464708	469851	476265	471827	482565	462840	456375	478764	474113	474324	479282	468880	478220	489275	475865	473915	473576	477876	465722	481318	477248	469572	484408	483121	472915	471331	459236	489219	480236	456761	469300	490276	476116	450364	472719	478283	471430	475885	479754	479357	470325	476553	477338
428	487737	463700	484619	470528	475087	463674	464978	470055	477112	472052	482237	463334	456411	478866	474465	473663	478830	468506	477428	489437	475267	474385	473082	477475	465227	480558	477327	469626	483604	483185	473070	471088	458349	489003	479535	456171	469050	490065	475943	450393	472729	478273	469841	475982	478570	478269	470135	476927	477071
429	487822	463166	484004	469977	475108	463753	464882	470864	476861	472326	481391	463232	456375	478950	473895	473837	478616	468507	477395	489971	474866	474733	473694	477272	465772	480225	476441	469605	484496	482673	472822	471303	458501	489353	479628	456054	469303	489986	476685	449860	472940	478518	469654	476460	479122	477649	469706	476997	476797
430	487626	462815	483896	470592	475275	463996	465342	470976	476824	472011	481077	462770	455845	478725	473979	473957	477845	467413	477530	489624	474820	475324	474141	477478	466553	479837	477187	469962	484605	483161	472376	470620	458535	488971	479383	455539	469409	489794	477256	449351	472592	478156	469642	476014	479655	477220	469631	476475	477421
431	487909	463256	483902	469966	474366	463763	465847	470522	476793	471480	480389	463113	455650	478076	473593	474239	479134	466708	478323	489775	475177	474759	474005	477656	466547	480134	477804	470186	485034	482711	472894	470848	458106	489229	479635	456163	469170	489721	476663	449105	472760	478236	469887	476662	480052	477495	469332	475962	477181
432	486684	462961	483646	470310	475009	463745	465816	470730	477490	471331	479732	462953	454688	477844	473162	474844	479683	466088	478989	488915	476175	474802	473957	477319	466154	480222	477514	469154	484586	482544	473198	470439	458370	488680	479389	455095	469511	488882	476115	448422	473163	478001	470047	476369	480083	477138	469132	475664	476962
433	487248	462536	483331	469821	475434	463619	466279	470542	478089	471375	479467	463569	454364	477321	473227	474564	479124	466001	479055	489189	476314	474684	473054	477438	467031	479499	477265	468841	484391	483032	473427	470704	457951	488589	479879	455205	469998	488825	476584	448218	472983	477734	469885	476331	479903	477958	468164	475390	477631
434	486614	462537	483014	470045	475526	463871	466490	471843	478730	471654	479963	464312	455080	476687	473043	473703	479029	465667	477520	489769	475796	474731	473124	477507	467158	479863	476943	469080	484498	482661	472673	470962	457415	487739	479585	455204	469641	489403	476662	447393	473983	477559	470043	476067	480624	477649	468199	475369	477309
435	486174	461836	483315	469760	475311	463764	465882	472067	478697	472231	479275	465065	454524	476013	473492	473470	478645	466060	476697	490204	477459	474159	472965	477115	466512	480108	477284	469044	484234	482015	472498	471239	456906	487634	479789	454737	469374	489683	476390	447904	473437	477697	469852	475492	481105	477500	468344	475121	477717
436	486291	462159	483524	469364	474875	463877	465743	472220	477740	471750	478326	465044	453712	474879	474090	472205	479382	465515	476447	490579	477752	473323	472730	477494	465608	479395	476398	468841	484595	482821	472744	472117	456095	487528	479986	454866	469320	490369	476690	447566	473765	477709	469600	474845	481182	476954	468686	475859	477074
437	485962	462540	483264	468347	473689	464407	465544	471845	478133	470989	478687	465396	453292	474957	475009	472804	479755	465356	476694	490981	477290	473987	473373	478267	466019	479537	477040	468710	484299	482139	473307	471456	456603	487282	480407	455727	468687	490823	476440	447781	473747	477963	469672	473862	480726	476596	467122	475646	477159
438	486166	463380	482946	467637	473924	464481	465781	472393	478212	470942	478972	465009	453059	475754	475286	473591	479800	465453	476583	491019	477528	474666	472745	477567	466032	479420	476221	468586	483764	482359	474133	472080	456655	487240	480558	455362	468392	490810	475590	447464	473668	476500	470806	473706	480996	476380	467703	474888	476452
439	486104	463870	482552	467578	474404	464770	465249	472681	478271	470217	478591	465113	452767	475438	476032	473074	480058	464989	476300	492115	478117	475197	472736	477352	466626	479232	476563	468777	483335	481890	474745	471267	456480	486829	480916	455047	468385	490594	475556	447542	473450	476970	470532	472939	481113	476586	467326	474879	475714
440	485918	464210	483069	467834	474155	464729	465784	472196	478106	470092	479225	465262	452150	475640	476469	472677	480678	465759	476297	492063	478659	475151	472460	476917	465989	478952	476374	467661	483056	481590	475183	470790	456241	485662	481827	454747	466937	490516	475384	446932	473600	478004	470315	472998	481645	476529	467609	474007	475546
441	486166	463168	482250	467757	474154	464329	466047	470692	479283	470201	479148	464394	452110	474595	475407	471396	480964	466501	476797	492276	478762	474955	472865	477314	466135	479360	475008	467566	484024	481579	474203	471595	455886	486202	481788	454471	466782	491134	474507	446301	472863	477294	469969	472764	481597	476138	467888	474017	475190
442	485616	463216	481760	467340	473003	464180	465906	470893	479157	470256	479517	464002	451619	474127	475260	470603	481035	466024	477727	491970	477632	474719	472925	478276	465179	479314	475602	467992	484610	481501	474621	472552	456078	486395	482146	454504	466128	490876	474590	446109	472236	478170	469663	473423	480973	475171	468058	474065	474910
443	485840	462971	481402	466918	473772	464406	465350	470169	479933	469884	479604	463726	452177	473989	474963	470486	481702	465899	477604	492837	477826	474108	473076	477641	465116	479422	476287	467646	484382	481753	474883	473006	455650	486219	482405	453976	466444	491114	474448	445730	472015	477472	469577	473900	481242	474367	467495	474216	474365
444	485982	463270	482070	466124	473488	464639	465659	469660	480459	469735	479815	463764	451591	473915	474946	470240	481046	465619	477734	493402	477958	474243	473234	477406	464626	479419	475960	467281	483533	481925	474348	473550	455049	485947	482381	452766	466914	490593	473953	445731	471984	476423	469055	473409	481910	474197	467930	473751	474224
445	485147	463016	482194	466535	473823	465555	466373	470161	480902	469615	479913	463553	451255	473737	475082	471415	481578	465379	477826	494178	477505	474489	473602	477363	463865	479914	476568	467393	483497	481657	473218	472962	455077	485067	481872	452939	466548	490183	473750	445663	471979	476364	468017	472589	481703	473925	467733	473804	474844
446	484232	463178	481509	466418	472978	465447	466942	469419	479933	470133	480406	463208	451113	473518	476166	471692	482050	464976	478064	494122	478612	473325	472786	476239	462705	480021	477222	467327	483684	480813	474340	472556	455153	485003	481150	453672	467260	490005	473948	445743	471955	475506	467233	472135	481698	474324	468110	474302	474732
447	484290	463368	481447	466590	473741	465294	466930	469643	479980	470601	480376	463013	450499	473307	475956	471351	481984	463753	478588	494567	478519	473555	472482	476271	462349	480532	477746	466837	482432	480729	474119	472027	454557	485258	480945	453899	466064	491281	474133	446031	472231	475830	466576	472228	482260	474560	468110	473977	475000
448	484066	462987	481035	466430	473435	464194	467493	469401	479220	470618	481200	463236	450741	473192	475429	471416	482047	463298	478788	494866	478753	473331	471816	475425	463006	480398	477088	466016	481603	480502	474033	471238	454361	485281	480132	454650	466241	491975	473014	446975	472813	476408	466890	471422	482589	474351	467616	474589	474879
449	484417	462660	480907	466894	472601	463810	466411	470138	478489	471384	480774	462981	451264	473336	475570	471736	481653	462630	478031	495094	478610	473738	472226	475006	462911	480565	476694	465831	482148	481128	473466	471030	454774	484958	480366	453376	465894	491765	473032	446349	472634	476912	466497	471464	483195	474035	467011	474811	475039
450	484473	462549	480861	465766	473698	463421	465871	470783	479338	471398	480984	462852	451022	472838	475200	471542	482111	462295	479013	495012	477830	472753	472788	475425	462421	479909	475716	465642	481829	480460	473758	471068	454312	484349	479932	453577	465977	492167	472915	445523	473181	477204	467255	472251	482243	474253	466498	474756	475522
451	483922	462399	480594	465187	473093	464706	466724	471380	479380	470347	481626	462893	451327	473419	474839	471252	481159	462492	479116	493958	478107	472934	472336	475493	462017	480204	474971	464946	481403	480414	473182	471409	455693	484025	480182	453845	466298	491750	473680	446380	473140	477612	467543	472565	482568	475105	465932	474806	474468
452	484037	461589	480041	465569	472836	464751	466715	471361	479338	469745	480835	463349	452154	472399	474916	471728	480502	462640	479891	494418	478178	472821	472173	475221	461935	480542	475319	465465	480895	479832	473504	471467	456058	483759	480290	453771	466547	491597	473015	446538	473226	477931	467049	472040	482205	474782	466998	475237	474526
453	483687	460818	479366	465424	472879	465604	466242	472155	479127	469622	480947	464036	452538	472682	475120	472029	480595	462330	480095	494868	478289	473376	473288	474826	462005	480996	475338	465057	479837	479783	473957	471500	456153	482948	479261	454101	466019	490590	473839	447048	472920	477466	465838	471863	483023	473758	466074	475137	475053
454	483079	460557	479527	465850	472336	466177	466092	472113	478710	468670	481238	464609	452353	472214	474984	472144	480839	462774	480485	494099	477971	473448	473956	474826	461947	480453	475270	465649	479839	479158	473893	472377	456419	482883	478951	453978	465631	490460	474075	446460	472703	477345	465708	471809	482978	473299	464953	475125	475272
455	483907	461120	478552	466013	473224	466192	465947	472137	479014	467844	480840	464704	451985	472588	474552	472349	480484	462922	480425	494722	478080	473492	473844	474043	462406	480489	475696	465675	481487	479215	473708	472321	456086	482242	478764	454171	465395	491078	474816	446430	472511	477365	465784	471383	482899	473098	464785	475414	475287
456	483931	460522	478655	465947	473062	466634	465964	471637	479756	467904	481380	464009	451504	472375	474118	472557	480651	461976	480810	493912	477963	472679	473552	473828	461678	480390	475112	465670	481234	478336	474444	471461	455449	481879	478522	454220	465491	491164	474770	446623	473029	477527	466385	472055	482171	473049	464506	475923	474969
457	483478	460717	478828	466083	472960	465832	466065	471556	479196	467522	481342	463855	451805	472204	474314	472831	480639	460771	480317	493025	478081	472830	473820	474286	462674	480174	475215	465368	480743	477929	474668	471684	455145	481415	478430	454333	464970	491807	474982	445638	472984	478222	465905	472281	482110	472795	464295	475887	475069
458	482713	461737	478591	466253	472352	466291	465950	471218	479157	467711	481741	464407	451995	472487	474487	472889	480742	460538	480436	493229	478039	473244	473495	473260	463438	479628	474817	465422	480835	477496	475921	471683	455461	482307	477854	454171	465387	491983	475284	444381	472626	477951	465795	472620	481796	473092	464388	476245	475008
459	482591	461875	478219	466366	472016	466844	465442	471844	478771	468042	480500	464377	451042	472629	474080	472594	480504	460580	481050	493001	478389	474275	473267	473082	462635	479829	475466	465657	480997	477964	476112	471616	455829	481971	477373	453748	465500	492617	474158	445034	472855	478171	466075	472818	482063	472690	464546	476444	474500
460	482268	461493	478755	465783	472014	466362	464834	471068	478351	468730	480918	463935	450958	472557	473723	472835	480313	461190	481544	493536	478265	474288	474116	473682	463266	480244	475642	466081	480025	477521	475732	471444	455673	481427	477147	453699	466008	492557	473874	445381	473098	477124	465592	472553	481758	471890	464646	476156	474653
461	481211	461514	478140	465801	471664	465760	464534	471464	478140	469273	481504	464898	450687	471643	472694	472379	480249	461175	482081	494459	478303	474074	474841	473846	463115	481084	475885	466662	480205	476936	475320	471933	455962	481765	476467	453089	465406	492299	474082	444885	472112	477161	465162	472443	481810	471838	465352	476928	474779
462	481640	460816	478353	465457	472529	465992	464866	471410	479080	468773	480805	465431	449842	471269	472704	471458	480434	460483	482446	494922	477942	473349	474116	474069	462388	481307	476257	466311	480440	477180	475701	471549	455668	481947	476290	452803	465517	492765	475006	444731	473200	476001	465054	472123	482287	471903	465583	476535	474527
463	480269	461063	478418	464974	472666	465170	465568	471017	478850	468797	480978	465468	448447	471029	472789	472172	480429	460287	482232	495089	478469	473447	473789	474100	462725	480896	476457	466195	480289	477369	476025	470978	454736	482137	477618	452300	465838	493025	475209	445103	472871	476827	464229	472328	482693	472143	465539	475508	474788
464	480832	461536	478007	464520	473341	465814	465422	472524	478142	468882	480734	464874	448319	471752	471828	472303	480575	460685	481715	495073	477690	473259	473785	473910	462577	481795	477301	466312	480791	477853	475273	471693	454103	482020	477127	452409	466768	493642	475240	445170	474033	477250	464396	472266	483090	472092	465022	474360	474396
465	481407	461219	478287	464438	472731	466340	465158	472679	478129	469560	481542	464743	448740	471466	471772	471693	481527	460271	482028	494885	477336	473644	472904	473173	462825	482651	478181	465992	481441	477895	475080	472462	453480	481170	476447	452519	466436	493741	475245	445332	473977	477059	464892	472217	483204	472202	464441	474763	474559
466	480683	460851	477759	464209	473285	464880	466355	472915	478880	470043	482106	464193	448822	470689	472362	471136	482128	459623	482468	494688	477572	473076	473004	473437	462780	481729	478425	464934	481262	477349	475757	472144	453746	481323	476521	451613	466680	492512	475292	445210	474087	477696	464482	471941	483076	472253	463674	475082	474612
467	480899	461331	477744	464565	472396	465360	466318	472896	478375	470145	481908	464697	449644	470322	472808	470588	482529	459842	482267	494688	478294	472394	472502	472571	462184	481010	478536	464659	480802	477502	475126	471511	453256	480846	475923	451423	467637	492811	474419	445203	473840	476974	463775	470980	482799	472762	463033	474851	474147
468	481124	462102	478779	464186	471383	465598	466506	472947	478017	471163	481634	465063	450225	470063	472411	471531	482511	459756	481685	493752	477355	472375	472189	472664	462947	480897	478511	464677	480733	477490	476639	471611	453724	481025	475889	451716	467802	492797	474180	445792	473842	477422	463896	471245	482350	473466	463305	474975	473524
469	482261	461638	477239	464568	470640	465354	466194	473511	477920	471292	481672	464478	451248	469723	472371	471782	482534	459978	481694	493936	476970	471721	471537	472815	462677	481515	478078	464865	480675	477253	476937	471955	454542	481112	476232	451828	467050	492439	473372	445468	473558	477439	463659	471306	482608	473461	463166	475484	473444
470	482358	461761	477155	464380	469926	465718	465775	473410	477466	471569	482387	464983	451197	469645	471197	471818	481890	459745	482150	494304	477043	471482	471142	472182	461539	481562	477251	464248	480655	477677	476889	472212	454078	481234	476242	451957	467602	492052	473298	445355	474032	477142	463092	472055	482993	473072	462781	476267	474089
471	482505	461497	477372	465106	470043	465323	466085	473108	477528	471746	483628	464041	450582	469504	471159	471905	480859	459475	483105	493626	476116	472353	470877	472369	461575	481468	477575	463352	480975	477104	476867	472233	453599	480681	476843	451610	467548	491446	473112	444396	473683	476717	463228	471615	483116	472478	462742	476008	474093
472	481577	461907	477491	465168	469452	464653	465603	472835	477178	472082	483268	463624	450728	470030	470767	472146	481257	459635	482868	493651	475602	472333	471980	473071	460110	482261	477480	463992	481331	476438	476815	472717	452644	481459	477365	451576	466555	491087	472655	443734	474058	476657	463225	471194	482982	472749	462771	475970	474099
473	481428	462188	477495	464242	469165	465184	465565	472858	477093	472765	483421	464168	450650	470167	470626	471441	480988	459597	482191	493270	475117	472101	472029	473389	458791	481923	477925	463673	481638	476652	476900	472806	452523	480473	476488	451980	466232	491319	472063	443527	474365	476811	463146	471536	481946	472805	463329	475676	473774
474	481089	462433	477912	464419	469946	464023	465371	472136	477269	472489	484093	463742	450365	469843	470828	470971	480317	458673	481806	492804	473819	472014	471267	474115	458349	481743	478559	463402	482566	476223	477509	472753	452756	480819	475923	451948	466246	490916	471433	443771	474883	476598	462992	471378	482017	473355	463513	474971	474522
475	481292	461418	477593	463616	469942	464739	464623	472362	477545	472598	484043	463202	450396	469699	470500	470754	480557	458283	480353	494391	473916	472153	471467	473838	457951	481319	477909	463838	482049	476621	477347	472539	452715	480257	476426	451739	466256	490156	471125	442535	474441	477113	462302	472164	482043	473042	463910	474828	475077
476	480700	461250	477302	462858	470126	465124	464271	472257	477465	473439	484232	462870	450270	469854	470163	470892	480775	457870	479637	493701	473067	471738	471577	473679	458093	481194	478561	463724	481540	477958	477497	472920	453021	480071	476251	452365	467188	490511	470479	442375	474458	477377	462241	471490	481583	472844	464809	474318	475313
477	480920	461005	476987	463029	469448	466207	463706	472437	477363	473161	483299	462908	450818	470442	470679	471220	479684	457084	479623	493008	472698	471697	471067	473019	458653	481806	477861	464040	482075	477245	477264	472657	453564	479841	476999	452400	466728	489499	470588	442286	474712	477346	461840	471511	481492	472945	464594	473179	474875
478	480548	460820	477876	462658	469565	466326	463708	472061	477933	473780	483463	462136	450401	469662	470073	471045	480314	456510	479688	492201	473450	471329	470435	473496	459500	482596	478248	463643	480985	477815	477543	472505	453942	479521	476725	452341	466597	489560	470451	442488	475486	477843	461531	471162	481829	473163	464630	474304	474604
479	479847	460423	478218	463162	469845	466127	462462	472966	478974	473626	483763	462182	450269	469760	470756	470846	480676	456786	480021	492249	474406	470368	470626	473300	459287	482327	479307	463211	481302	477504	477839	471968	453882	480052	476742	451858	467287	490279	470680	442229	475224	477487	462704	470999	481148	473538	464558	475414	474179
480	479332	459894	479263	462849	470137	465826	463301	473788	478415	473458	484704	461847	450834	469306	471229	470111	480970	456530	480158	492066	474589	469935	470355	473943	460006	481964	479264	462830	481713	477249	477904	471746	453112	480584	477303	451249	467032	489740	470812	442434	475183	478071	463135	470443	481307	472438	464441	474095	474415
481	478152	459947	478931	462146	470752	466184	463114	473860	479119	473029	485297	461542	450331	469212	471302	469192	480098	457186	480198	491828	473625	470589	470353	473680	460016	482331	478956	462644	481062	477497	478179	471528	452291	479518	476995	451091	466131	488864	470620	442021	474617	478542	461839	471034	481564	472681	464462	473829	474734
482	478199	460187	479248	462189	470017	466492	461936	473980	479195	472730	485259	461535	449655	469310	470504	468491	479885	456626	480853	491726	473989	470264	471342	473963	459666	482864	478157	462877	479915	478011	478500	472515	453067	479386	477321	452130	466406	487657	469959	441938	473671	478764	460668	470552	480655	472247	464823	473738	474943
483	477897	459915	480003	461447	469745	466940	461678	474032	479355	471880	485408	461650	449758	469817	469583	468235	480436	455967	481009	492472	473415	470310	471548	474111	459271	483367	477067	462631	478690	477351	479467	471435	453431	478733	476593	452309	465401	487519	469387	441455	473727	479418	460572	470587	480488	472440	465535	473271	474735
484	478118	459204	480036	462231	469187	465961	461865	474286	479990	471900	485137	462367	449233	469606	468597	467192	480845	456382	481892	492846	473134	470303	470976	474286	459600	483276	476647	462318	477719	477432	479546	470786	453738	478960	476094	452587	466179	486611	470585	441641	473740	479942	460678	470452	479456	472935	465010	473107	474422
485	478262	459096	479918	462262	469702	465892	462267	474439	480533	471226	485081	461612	448863	469353	468166	467072	480162	456957	482656	492318	473329	470350	470815	473305	459657	483689	477267	462226	477704	477833	479839	471448	454245	478103	476839	452697	465975	486262	470321	441871	473002	478933	460800	470151	479282	472768	465341	473284	473773
486	478649	459571	479612	462346	469369	465663	463151	473926	481035	471473	485444	460565	448808	469395	468137	467368	479732	457827	482564	492568	473695	470698	471240	473271	459981	483772	477525	462166	477464	477955	479745	471703	454449	478161	476925	452325	466365	486362	470307	441609	473120	479285	461265	470854	479028	472468	465887	473355	473595
487	478601	459998	479316	462071	469161	465693	463739	474239	480948	471700	485681	460996	447192	469236	468961	467046	479557	458088	481894	492566	473502	471564	470409	472755	460005	484101	478172	461780	477838	478112	479614	471933	453628	478526	476351	451401	466335	486625	470922	442028	472405	478915	461541	470499	479751	472676	466132	472569	473204
488	479021	460495	478793	462219	469232	465375	463096	474252	480803	471938	485802	461584	446872	469660	468484	466803	479657	458957	482069	492284	473243	470362	470340	472560	459132	483593	478250	461720	476084	478001	479691	471339	454186	478454	476194	450747	467304	486417	472257	442263	472596	479170	462021	470612	479323	473211	466799	472625	472922
489	478454	460789	478652	461903	469588	464620	463393	474408	481304	472005	485842	461251	446524	469285	467400	466034	479742	457801	482268	492326	473452	470075	469698	473188	459191	483249	478492	461397	476672	477765	479641	471087	454590	478951	475638	450482	467161	485842	471750	442432	472685	479077	461848	471786	480016	473828	466862	472347	472550
490	478765	460286	478815	462502	469761	464598	463843	474052	481764	471985	485904	461868	446386	469492	467388	467035	480021	458326	482655	492121	473188	469699	470318	472729	459695	483953	478207	461570	476567	477961	479525	471307	454459	478314	475191	450715	466580	486496	471609	442143	472404	479085	462405	471743	479704	475386	466555	471874	472816
491	478214	460196	478720	462499	469573	465015	463360	473580	482304	471401	485908	461316	446850	469826	467241	466941	480331	458630	481766	492055	474120	469302	470130	471605	459596	482887	477954	461527	475620	477861	479545	471572	454613	478370	474825	451055	466316	485500	471562	442180	472651	479897	461784	472148	479840	475501	466854	470686	473373
492	478633	460870	478824	461933	469674	464539	464495	473756	482186	471299	485350	461954	446631	469465	466247	466987	479708	459210	481051	491815	474109	468335	469732	471022	459764	483057	477451	461272	475295	478251	479028	471379	455327	478557	474725	451142	465945	485589	472098	443271	472598	478555	461691	472512	479678	474737	466204	471416	473167
493	479152	460476	478299	461654	469780	464866	464318	473072	481963	470589	485438	461902	447080	469585	466428	467705	479066	460330	481489	491119	475043	468088	469669	470822	459470	483286	478486	461309	475525	477475	478739	471828	456114	478402	474721	450148	465990	485583	471332	443966	472072	478929	461590	472142	479833	474599	466592	471617	472580
494	478610	460529	478732	462027	469793	464860	463366	473007	481950	471097	485470	462532	446894	470206	466334	466700	479473	459473	480578	490538	474269	468145	469352	471332	459897	482922	479039	461408	474706	478048	478668	471525	456492	478682	474119	449823	465078	485703	471824	443994	471442	478538	461123	471523	480125	474781	466361	471283	472332
495	477575	460455	478590	462297	469722	464674	463597	472371	482451	471405	485542	462245	446758	470618	465343	466169	478938	459078	480325	489769	473884	468159	469640	472048	460253	483533	478688	461097	474545	478644	478081	471504	455961	478445	474566	449535	464565	486081	471273	444414	471314	479112	461229	470513	480118	474443	466549	470167	471813
496	476961	459777	478724	461906	469565	465188	463267	472693	482535	471326	486204	461820	446374	470604	465651	466530	479066	458441	479459	490616	473992	468309	469590	471506	460387	482903	479308	461034	473875	479332	478126	471209	455931	478552	474038	449966	464628	486129	470655	444435	471616	479348	462335	470141	480441	474176	466509	470475	471209
497	477528	459891	477375	461622	469119	464924	462934	472839	481899	470513	485870	461230	446672	470515	466236	466672	479139	458341	479716	490595	473753	468346	468879	471466	459957	483422	479318	460732	474032	479221	477731	471646	456114	478030	474049	450222	463985	486862	470252	444450	471565	479081	462344	468843	480552	474807	465354	470525	471335
498	477430	459558	476766	460856	470168	464845	462652	472927	482240	470111	484941	461826	446931	470627	466257	466404	479086	458672	478736	491469	473847	468060	468304	472193	459995	484056	478707	460983	474605	480831	478149	471500	455741	478442	475001	450600	462981	487749	470071	444941	471013	478769	461587	468974	481230	474822	464819	469790	470537
499	477538	460261	476831	461108	469826	465378	462413	472974	482557	469906	485319	462114	446482	470182	467471	466340	479307	459003	478567	490585	473537	467585	467719	472147	460340	483811	478655	460522	475276	480913	479048	470791	455175	477309	475344	450472	463248	487530	469675	444773	470989	478667	460933	467933	480739	475574	464694	470569	469912
500	477971	460767	476671	460507	469463	465922	461810	473005	483150	469311	484977	462775	446522	470124	466725	465959	480003	458905	478916	491331	473150	467716	467467	472556	460948	483775	478928	459994	475142	480280	478512	470141	454710	477002	475137	450646	464000	486928	469943	443733	470892	478475	460424	466926	481283	475794	464851	470172	470546
501	477773	460601	476232	461045	469801	466089	461326	472953	483179	469106	484762	462326	446888	468930	467771	466270	480243	459116	478855	492243	473207	467756	468403	472106	461163	484947	479553	460337	474794	479832	478854	470680	454717	477241	475368	450666	463043	486647	470309	443582	470716	478325	460279	466469	481476	475446	466274	470526	470131
502	477467	460501	477314	461166	470272	465756	460900	473021	482837	470353	484809	462006	445864	469207	468024	466544	479913	458994	479235	492964	473038	468320	468874	472164	461218	485014	479114	459902	474597	479220	477568	469855	455453	476918	475233	450439	463202	486292	469542	443398	470714	478949	460689	465819	481426	476256	466277	470832	470895
503	477002	459868	477937	461278	470705	465626	461095	472556	483226	470306	485201	462349	446174	470255	467806	466228	479461	459437	478758	492487	472877	467537	468665	472634	461066	484759	478726	459882	474738	478779	476707	469366	454619	476162	475391	450554	462959	486901	469445	443392	470245	478490	461226	465289	480946	475730	466703	471100	471067
504	476572	459838	478934	461224	470690	465369	461058	472728	482879	469956	484964	462314	446121	470045	467616	467134	479448	459061	479227	492321	472969	467942	468051	472127	460989	484617	477757	459982	474833	478737	476393	468915	454464	476587	475795	449274	462264	486783	469942	443469	469627	477946	460425	465615	481183	475642	467702	470917	470954
505	476329	459792	478728	461406	469819	465264	461075	473138	483132	470215	484314	462021	445771	469797	467139	467182	479340	459381	479245	493092	472199	467997	467406	472411	460975	485099	477511	459405	474230	478832	476466	469147	454877	476510	476444	448750	461732	486724	469911	443838	470081	477562	460463	464784	480430	475325	467547	471368	471029
506	476492	460141	477901	460764	469742	466079	460957	473441	482132	469858	483972	462258	445600	470016	466530	467739	478121	459351	479178	493338	470968	468877	467043	472913	460811	485015	476744	460297	473755	479429	475900	468716	455457	476698	476162	449100	461831	486546	469684	444358	469795	477107	460379	464345	481195	475872	467050	471025	471511
507	476682	460770	477715	461516	469527	465612	461214	474493	482550	469528	483280	463276	445143	469526	466794	467910	478082	459742	479022	493138	470309	469042	467126	472681	460778	485383	477127	459667	474342	479942	475231	468637	455347	475817	476354	449073	461119	486316	469210	444485	469284	476796	460452	463819	481861	475491	466781	470700	472105
508	475532	461335	478161	461593	468792	466391	461209	474993	483257	469339	483711	462697	444921	470119	466637	467857	478154	459494	479255	492968	470448	470536	466849	473274	461090	486212	476886	460792	474721	480392	474983	467754	455573	476214	476707	450250	461761	485710	469068	444030	468306	475981	461481	464180	482872	474556	466882	469714	471978
509	475996	460475	478105	461231	468221	466856	461303	475966	482380	468707	483864	462653	444687	470655	466995	468065	478636	459213	479683	492205	469642	470088	466447	473645	461349	485278	477289	460524	475712	480381	475317	466940	456110	476610	476913	449660	460728	485608	468084	444490	468401	476237	461175	463667	483132	474767	467148	470545	471145
510	475446	460905	478901	460660	467808	466192	460879	476012	482444	468977	483573	463792	444126	470430	467478	467824	478649	458523	479463	492740	469844	470517	464915	472885	461714	486324	477088	459508	475796	479297	474653	466262	455622	476789	477726	449759	460712	484892	467604	444201	468838	476389	460760	463164	482291	475228	466524	471226	472235
511	475942	460209	478923	461412	468199	466538	460678	475564	482579	468515	483899	463371	443793	470070	465923	467946	478266	459071	479613	493598	469959	470976	464122	472176	462194	486007	477147	460065	475371	480981	474263	466010	456236	476948	476915	450800	460670	485130	467873	444261	468857	476586	459936	461273	481768	475637	466924	471110	472161
512	475945	459698	478824	461449	468102	466792	460719	475600	482196	467790	483676	463041	444688	470529	465905	467880	477987	459501	479725	493308	469414	470051	464111	472742	462807	485876	476866	459250	476116	480877	474009	465016	455453	477554	477697	450792	460278	485854	468240	443069	468857	476964	460114	461824	481560	474880	467495	470888	472425
513	476247	460077	477890	461138	467576	465965	460617	475816	481389	468300	483094	463336	445001	470708	466068	466585	477879	460049	480262	493577	470194	469818	464330	473306	462242	485632	477860	459402	475550	481281	474956	465055	455875	477572	477450	450841	460553	485640	469041	442715	468713	476444	459863	462846	480779	475098	467761	470519	472587
514	476948	460067	477479	461337	468427	466146	459865	474719	481421	468176	482857	463371	444680	471063	466709	467495	477289	459479	480443	493569	470335	469864	463784	473228	462324	485852	477811	459386	475077	480734	474530	465469	456015	477425	477030	450968	461443	485519	468841	442524	468615	475659	459955	462518	480752	475300	467742	470679	472561
515	475902	459686	476694	461508	468804	465801	460493	474121	482128	468674	482938	461694	445082	471010	466015	467698	477729	459538	480379	493695	470239	470746	464503	472651	463208	486206	477777	460149	474379	480188	474320	465640	455900	477101	476236	450587	461011	485650	469437	442971	468627	475674	460450	462745	480725	474875	467544	470582	472353
516	476626	459244	476418	461539	467884	465260	460777	472968	481266	469230	483633	461708	444705	470788	465989	467743	478322	459063	481238	494115	470311	470452	464414	472212	463395	486295	477843	460035	474034	481171	474152	465695	456205	476650	476004	450960	460839	485471	470341	442864	468712	475831	460275	462568	481478	475334	467362	470586	472473
517	476994	458747	476183	462165	467521	465134	461740	472425	482119	470210	483753	461064	444340	470789	465655	467398	478666	459451	481424	493622	470038	470081	464052	471964	462814	485687	477390	459655	474008	481296	473717	464794	456368	477331	475656	450813	461037	485004	470282	442833	469181	476682	460795	462096	481265	474897	466211	470971	472850
518	476126	459203	475380	463218	467410	465032	462017	472190	481621	470094	483231	460771	444306	470784	465382	466896	478727	459600	481697	493318	469908	469332	464844	472842	463097	485135	477746	459222	474017	482300	475320	464405	456097	477869	475096	450274	460813	485915	470224	442480	470376	476535	461333	462123	480948	474761	465854	471196	472166
519	476425	459061	474478	462198	467432	464140	462122	471715	481396	470329	484099	461370	444514	471240	464953	467189	478812	459708	481465	494256	470112	469053	465067	472069	462520	484838	478505	459608	474007	481285	474744	464360	455632	477805	475555	450324	459882	486413	469379	442532	469487	476186	461720	461322	480291	473996	464946	469913	472493
520	476346	458903	474311	462160	468126	463791	462283	471603	481764	469902	483768	461618	443587	470801	464968	467016	478709	460347	480187	494676	470549	469650	465022	471961	462635	485249	477818	459065	474969	483348	475194	464024	455335	477364	475720	450699	461128	486142	469947	442428	469159	476246	462095	461639	479162	474021	464471	469668	471908
521	477060	458717	474257	462905	467755	463697	462231	471633	481684	470324	482910	460780	443711	470702	464622	466434	479168	460387	480573	495361	469612	469135	465512	471661	462640	485101	478044	458416	475203	483584	475708	463933	456408	477452	475631	450938	461520	485665	470338	441760	469198	476219	461254	461638	479488	473592	463663	470231	470995
522	476193	459334	474217	462404	468535	464564	462737	472412	481350	469979	483751	460064	444008	470938	464170	466280	479155	459961	479480	495257	469118	468986	465311	471909	462053	485126	478628	458471	475709	483227	474448	464279	456657	477715	475361	450449	459911	485588	469940	441988	470247	475368	461193	462079	479912	474091	464094	469763	470971
523	476118	458490	474132	462828	468483	463762	463355	472888	481582	469799	483583	459428	443432	470997	463463	466026	479352	460358	480105	495562	468526	468598	464974	471716	461360	485198	478040	458491	475906	482454	475346	462962	455904	477558	475049	449861	459435	485733	470360	442359	469327	476129	461235	462168	480130	473463	463956	470504	471270
524	475527	458079	474382	463623	467941	463942	463145	472302	481485	468863	482738	459628	442175	471186	463350	465900	478750	460038	480646	495554	468198	468704	464414	471910	460819	485582	477953	458152	476131	482889	474832	462611	456908	478031	475695	449909	458320	486855	470411	442800	468681	476016	461651	462883	481039	472941	464254	470741	471268
525	476429	457595	474535	464598	467873	462885	463082	472276	481268	468370	483234	459426	441937	471203	463502	466669	478696	459095	481608	495210	467818	468613	463946	472462	460973	484935	477443	457495	476833	483587	475164	462651	457800	478858	474180	449627	458015	486599	470167	442314	468415	476406	460794	462763	480542	472253	464376	470606	470965
526	477546	457499	474426	464167	467493	462802	463981	471916	481562	469163	482360	458653	443003	471623	463923	466690	479422	459926	481780	494960	467638	468078	463669	471629	460499	485055	476446	457825	476374	483388	475100	461900	457362	478468	474190	450457	458436	486413	469538	442174	469236	476198	460415	462743	480615	471900	464522	470026	471304
527	476977	456931	474365	464976	466453	463376	463279	470835	481640	469179	483091	459179	442877	471643	463483	467693	479590	459814	481441	494924	467785	467821	463062	471694	459501	484627	475518	458632	477235	483826	475055	461468	457625	478781	474163	451131	458547	486910	469728	442345	469051	475944	460895	463060	480037	471098	464705	470029	471386
528	476690	456658	474534	464317	466426	463145	463787	471025	481289	468833	482200	458092	443537	471061	462644	467733	479602	459677	481893	495457	467198	467618	462969	471367	460435	484806	474897	457969	476644	483337	474478	460879	457958	477558	474033	450339	458967	486971	469822	442418	469551	476202	460934	463417	479957	470146	464299	469722	472143
529	476464	456105	474124	463511	466390	462970	463994	472004	480191	468829	482589	457491	443266	471188	462324	467636	478877	460015	482188	496450	467340	467761	463407	470592	459861	484726	474190	457873	477483	482484	473490	461062	457020	477436	473398	450189	459955	487294	469950	442341	470111	476287	460111	463622	480301	470240	464294	470018	472504
530	476615	456138	474347	463529	466726	462482	463677	471516	480732	468084	482204	457660	443470	471525	462266	466597	479248	460066	481181	496323	467823	469070	463808	470387	459591	485527	474040	457471	478071	482368	473201	460563	456949	477526	473697	449993	461032	487065	469791	442318	470483	475402	458470	463657	480070	469599	464103	470009	472486
531	477770	456253	474270	462934	466679	463246	463957	471384	480670	468300	482120	457073	443190	470793	462328	466463	479020	460136	482049	495425	467550	469051	463703	470641	459065	485152	473819	457238	478251	482733	473171	459699	456690	477010	473433	450144	459801	486420	469343	441703	471302	476069	458210	463768	479727	470090	464065	470693	473227
532	478304	456349	475146	462572	466647	462597	463391	471721	480872	467633	482231	457738	442968	470522	462174	467204	478807	458951	482246	494853	467846	469023	464903	470793	458787	485249	473768	457611	477430	482099	473617	459765	455613	477000	473290	450422	459094	486798	468975	441626	472180	475230	458269	463968	480564	468736	462816	470288	473947
533	477952	456932	475535	462419	466216	462525	463503	471757	481423	467744	482206	457889	442005	470704	462498	467832	477869	458839	482309	495478	467693	468574	465265	471042	458515	485597	473612	457917	477342	482768	472803	459341	454994	477206	473578	450530	459367	487716	468451	441466	472642	474686	457536	463793	480074	467455	463073	469978	474247
534	477656	456831	474817	461908	466131	462153	464162	471105	480858	468150	481405	457594	441864	470227	462107	468444	477922	458404	481966	495335	467457	468442	464759	471778	458102	484740	473369	458575	477194	482991	472363	459328	454842	476500	474177	450315	459502	486571	468489	441619	472616	474550	457222	463476	480035	467455	463696	470023	474195
535	477145	457261	474551	461762	466393	461804	464836	470643	480973	468094	481489	458539	441436	469563	462159	468337	477416	458573	482317	494342	467913	467995	464555	472617	457966	484508	472120	458458	476886	483219	472447	459065	454576	477354	474092	449923	459544	486792	468040	440479	472925	474604	456670	462762	480008	466815	463307	470707	474388
536	477051	457250	474769	461886	465556	461701	464653	469238	480476	467898	481397	458999	440954	470030	462530	468834	476986	458633	482538	495173	467388	467772	464367	472753	457234	485063	472505	458496	476955	482420	471919	458099	454677	477759	474032	449895	459226	487329	467236	440641	473046	474381	455668	463916	479355	467549	463655	470940	473913
537	476474	457200	474578	462968	464994	462350	465165	469336	480148	467096	481442	458409	440624	469756	461644	468852	476968	459001	480968	495173	468144	467975	464662	472150	456936	485067	472626	458806	477249	482992	472410	459364	454335	477984	473888	449059	458828	486658	467659	440126	473955	473806	456302	463912	478923	467193	463444	471146	474392
538	477369	458051	474311	464162	465269	462039	464794	470407	480682	466905	481625	458993	440522	470092	461411	468544	476610	458926	480571	495413	467884	468559	464710	471593	457855	486150	472430	458538	476212	483460	471891	458873	453655	477403	473567	449262	459392	486925	467774	439431	473966	473512	454921	463266	479320	467349	462591	471814	474190
539	476756	458204	474683	464220	465526	462205	463417	469997	481050	465900	482100	458579	440936	471282	461172	468509	476216	458838	480949	496512	467746	468122	463877	471191	456463	486311	472279	457998	475602	483460	472338	458686	453089	478115	474164	449841	458796	487530	466769	439713	473738	473490	454762	463998	478477	467689	462371	470774	473476
540	476483	457317	474949	464058	465327	462423	462671	469291	481211	466438	482384	459189	440408	470778	461356	468286	476681	459500	480255	497320	468039	467638	464411	470981	456123	485998	471796	457165	475244	483156	472734	458367	453954	478185	473835	450382	459302	488252	466646	439068	474633	472229	454866	464033	477779	467497	462519	471109	472645
541	475749	456763	475614	464741	465665	462762	462786	468924	479771	467319	483309	459332	440121	471295	461379	468385	476442	459003	479792	496013	468280	468086	464737	470247	455895	486339	472240	457211	475703	482906	472529	458003	454060	479598	472979	451442	458305	488829	467209	438902	475615	471924	454408	463295	478087	468051	462874	470835	472135
542	475493	456628	476204	463854	465989	462796	462058	469489	480419	467243	484149	460102	440936	471437	461375	468620	476604	459789	479931	496107	468554	468842	464610	469619	456537	485380	472916	456898	475410	483628	471414	458363	454409	479272	473068	451134	458618	488335	466894	438873	475403	471993	454404	463190	478494	468201	463302	472154	471537
543	476469	456982	475427	464008	465891	462727	460993	469888	480007	467115	483714	461259	440554	470791	461123	467920	476327	459662	479524	496570	468144	468739	463762	469290	456370	484607	472558	456502	474963	483747	471454	458186	455272	478155	473587	451828	459096	489028	467084	438519	476363	472826	454442	463883	478225	468971	464492	472086	471520
544	476226	456452	475289	464587	466643	463646	461147	470472	479921	466982	483841	461358	440532	471185	461069	466997	476446	459621	479225	496187	468094	468745	462769	468841	455500	484634	471877	455870	474689	484270	472944	457796	454605	478789	473544	451895	459005	488961	467390	438559	476377	472615	454779	463989	477645	468606	464792	471715	471405
545	476603	456792	475525	464683	467220	463572	461447	470544	478682	467375	485122	461227	439783	470590	460995	465688	475559	460067	479181	496221	468726	468600	462210	469168	454558	484552	471837	455932	473772	483772	472915	457442	455962	478779	472832	452192	459103	489455	467482	438603	476979	472924	454922	464274	478347	468223	464826	471919	471040
546	475929	456625	475569	464773	467675	463344	461202	470700	479362	467125	484326	460764	439394	469921	461263	465277	476024	459059	479028	495988	469232	468838	462109	468984	454918	484413	471593	455261	474354	484162	472842	456947	455411	478636	472885	451937	457957	488922	467364	438821	476518	472664	454897	463574	476939	467981	464846	472565	470852
547	476006	456618	476151	464939	468165	463748	461261	472293	479531	467692	484287	461341	439040	469125	461212	464659	476168	459271	478378	495659	469433	469102	461692	469725	454851	484397	471763	455173	474322	483148	472629	457307	455263	478569	472091	451975	458200	488803	468559	437954	475761	473190	454715	463617	477229	468063	463581	472675	470674
548	476875	456017	476616	464721	468831	463987	461280	472166	479647	467810	484259	460511	438012	469264	461299	463971	475667	458623	478098	496123	468872	469374	461297	469875	454277	484010	471389	455522	474282	483197	473122	457804	455042	478411	471845	451613	458355	489797	468817	438565	474693	473005	454491	463306	477060	468694	464309	472482	470045
549	476299	455856	477214	464571	470237	463474	461927	472569	479707	468246	484367	459640	437287	469005	461438	463107	475639	458460	478463	496218	468737	469876	461417	469273	455132	484254	470497	455765	474719	482543	473287	457414	454779	478090	472442	451557	458546	489690	469147	437657	475482	473103	453755	462868	477446	468357	464169	472620	469632
550	476177	455810	476284	464700	470096	463124	461884	472636	479730	469432	483684	458448	436983	469369	461029	462698	476077	457595	478530	495415	468307	469911	461824	468992	455437	484707	470712	455786	474819	482453	473121	456221	454383	478260	472717	451326	458444	489188	468830	437841	475613	473337	453958	463987	478571	468088	464309	471881	470334
551	475865	454786	476389	464297	469397	463422	461726	473133	479746	469625	483761	458445	436956	468975	461614	462489	475934	457556	478101	495360	467941	469407	462324	469121	455004	484410	471434	455267	474595	482645	472891	455308	454273	478512	472619	452006	458124	489036	468066	437411	475319	472930	454373	463357	478468	467464	463601	472579	470913
552	476322	453906	476420	464848	468872	463473	461884	473627	479473	468988	483555	458537	436437	468489	461346	462241	475638	458840	477231	494924	467484	468324	461635	469290	454537	483508	471967	455279	474558	482178	472765	456005	453388	477975	473665	452250	458025	488739	468508	438259	476006	472032	454357	463196	477603	467301	463219	472524	470669
553	475847	454441	476617	465395	468647	462992	461642	473656	479108	469043	483261	458212	436038	469259	461559	462782	475493	459085	476535	494198	467712	468786	462382	469115	454198	484008	472384	456415	475238	481515	472600	456911	453871	477678	473383	451904	458382	488460	468810	437844	476878	472064	455345	463569	477488	466564	462647	471889	470089
554	475750	453681	476552	465166	468362	462721	461371	472472	478863	469175	483776	458485	436267	469777	461829	462864	474570	458721	476368	493988	467220	468828	462375	469553	454217	483184	472422	456616	476187	481246	472440	456083	453439	477617	472771	451421	458636	487475	467791	437850	477044	472062	456079	463402	476955	465724	462159	472470	469511
555	475798	453926	476078	464985	467556	462995	461469	472238	479030	469423	484071	459002	436168	469475	462231	462480	475664	458120	475427	495060	466442	468758	462222	469338	454649	483109	472780	456361	475697	481717	473005	456238	453090	477715	473256	451011	458867	488154	466934	437277	477330	472377	456208	463401	477266	466068	461530	472358	470113
556	475740	453902	476555	463998	467643	462844	460856	471671	479369	469332	483627	459004	435833	469913	462328	462041	475681	458048	475341	495023	467215	469050	462054	469092	455192	483226	472891	454351	476485	482101	472800	456956	453999	477710	473479	451418	458306	488314	467237	437074	477288	472794	455058	463405	477124	465892	460861	472004	470127
557	476067	453752	476311	464209	467876	462873	460959	471262	478149	469536	484298	459208	435914	469358	462322	462827	475599	457286	476939	495053	467121	468558	463016	468814	455717	482620	472471	454224	476324	481630	472089	456580	453861	478357	472452	451082	457522	488339	467494	437087	477465	472766	455588	463339	476928	465851	461354	472760	468651
558	476222	454199	476568	464797	467575	462481	461670	471401	478402	469848	483966	459900	435828	468751	462688	462661	475968	457189	476653	494839	467758	468157	463032	468663	457270	482862	472981	454368	476524	481422	471587	456350	453566	478191	472374	451586	457371	488785	467925	437103	477384	472160	455639	463275	476526	465593	461212	473005	468038
559	476224	454112	476963	464409	467866	462025	461672	471943	479089	470470	483396	458947	435248	468823	463022	462626	476977	456244	476567	495046	467370	468902	462416	468602	457560	482288	472592	453831	476360	481538	470834	456036	454008	478406	472423	451937	458052	488522	468164	437295	477477	471701	455525	463488	476543	465697	461127	472770	467906
560	476545	454153	476133	464849	467666	462831	462017	472083	479401	470859	483340	459080	435582	468498	463089	462250	476071	455529	475708	495259	467334	469200	461715	468660	457126	481808	473267	453842	475870	481556	471067	456778	454342	477733	472325	452077	458518	488968	467455	437097	478213	471799	454448	462869	475917	465323	460167	473343	467975
561	475709	454006	475949	464222	467268	462391	462592	472669	479600	470736	483518	459060	436154	468495	464050	462935	475636	454913	475367	495249	467101	469012	460919	469260	456919	481481	473610	453037	475742	481039	471836	456619	454000	477677	471931	451735	458962	489606	466757	436647	479844	471113	454541	463010	474985	464790	460374	473985	467785
562	475837	454272	475979	464498	467342	462364	462889	473061	479891	469877	483823	458267	436005	468262	463835	463654	475337	455259	475276	495643	466809	469657	460286	469468	458015	481385	473711	453482	475130	481135	472155	455546	453048	478032	471672	451950	459452	489646	466476	436857	480714	471415	454723	463064	475228	464442	461166	474242	467926
563	475540	453075	475507	464933	467052	462940	462309	473422	479946	469460	483618	458617	435415	468364	463596	463472	475189	455072	476129	495534	467186	468774	460705	468630	458350	481553	474356	453635	474580	481458	471929	455086	452452	478339	471792	452803	459684	489985	466077	436235	480283	472294	453778	463116	474965	463909	461355	473991	467888
564	475919	453094	475301	464007	466799	462618	461781	473604	479611	469038	482501	458483	435680	469042	463780	463866	475372	454611	475853	494934	467085	468274	461232	468729	458798	481633	474892	453542	474951	482299	472219	453925	451911	478830	472163	452718	459744	489782	466244	435608	480550	472577	454160	462801	475944	462700	461760	473530	467650
565	475182	453294	475323	464327	466645	463467	461215	473909	479090	469803	482711	458881	435471	468258	463174	462915	475308	454779	475833	495567	466771	467761	460551	469041	458947	482227	474533	454096	475090	482078	471809	453541	452291	477834	472079	452996	459884	489921	466880	434461	480439	472078	454278	462324	476193	462136	462193	474226	468550
566	474643	453382	475295	464684	466266	463464	461333	473815	479532	469549	483407	458186	435689	468128	462507	462251	475178	454452	476002	494765	466603	467446	459576	469253	458766	481542	474817	453333	475397	481991	470803	453373	452474	477241	472203	453187	459317	489391	465803	434570	480417	472719	455483	462837	477062	462104	462717	473866	468266
567	474163	452968	475983	464989	466078	464006	461507	474184	478992	469667	483179	457052	435301	467837	463432	462383	474476	455018	476486	494603	466547	466680	459469	468834	458973	481756	474255	453828	474775	481562	470246	452892	452176	477622	472013	452735	459668	489770	465404	434478	479935	473053	454797	463452	476989	461311	463547	472706	467001
568	474925	453007	476338	464546	465537	463685	462039	474746	479487	469841	483188	456498	434980	468595	463977	461673	473978	454610	476625	494902	466798	465780	459371	469789	458357	481193	473381	454040	474198	481496	469796	452748	452516	476631	472508	452465	459727	490025	465627	434723	479555	473378	454297	464371	477175	462086	463433	472953	467119
569	474664	452556	476311	464384	465767	464087	461967	474777	479244	469858	483298	456205	434868	467571	464235	460900	473177	453893	477121	494821	467079	466523	458899	470648	458047	481177	473341	454493	474993	482591	468910	452209	452913	476037	472491	451664	459658	489956	465581	434083	479240	473326	453060	463453	476565	462210	463485	472272	466918
570	474702	452455	476385	463748	466091	464502	462372	474296	479129	469416	483678	455866	435391	467590	464484	461500	472835	453138	476729	494986	466927	466183	459521	470171	458387	480901	472358	454462	475259	482272	469064	453105	452901	476713	472988	451433	458772	490436	465522	433479	478959	473484	453744	463079	476273	462167	462701	472575	466914
571	474660	452534	476027	463093	465599	464972	462734	476024	479019	468989	483599	455982	435542	467297	464760	461036	473115	452908	476727	495725	467356	466057	459528	470183	459199	480584	471868	455330	474451	481798	468957	452919	453390	476763	473410	451326	458444	491062	466215	433864	478817	473788	452941	462723	475859	462496	463128	472689	466541
572	474770	453970	475735	463880	465422	464793	462967	476420	480055	467754	483026	456365	435885	466971	465138	460967	473164	452924	477122	494859	466778	467042	459110	469950	458227	480246	471167	454879	474332	481769	469013	453417	454068	476533	473007	451616	459128	491000	466909	432615	479619	473506	453008	462526	475711	462426	463387	473240	467299
573	474503	454164	474990	463213	464498	465797	461789	475776	480356	467362	482010	456055	435861	467308	464116	461426	472458	452908	476967	494226	466671	467472	459070	469890	458474	480325	471221	454917	473135	482344	469105	453027	454178	475884	473440	452457	459018	492403	466980	431977	479582	473335	453172	461596	475811	462184	463296	473416	466901
574	473868	454630	474308	463596	464934	465772	462221	476296	480261	467729	481961	455487	435037	467171	463801	460644	472919	451897	476884	492627	466312	467505	458412	470234	458505	480038	470660	455596	473093	482283	468698	453577	454684	476381	472478	453219	459484	492448	466344	431686	479402	472865	451997	462084	476699	462880	462842	473917	467302
575	473451	454736	474146	463208	464448	465907	462231	476419	479887	468266	481748	455816	434599	467829	463290	461036	473370	451713	476777	492841	466616	467281	457551	470416	458421	479829	470430	455911	472501	483096	468671	453854	454881	476929	471607	453502	459657	491247	466037	431858	478821	473192	450908	461583	476492	462653	462917	474355	466685
576	473475	454887	473655	463597	464357	465910	461900	476471	479440	468329	482635	455112	434155	467433	463280	460806	473374	452759	476782	492788	467345	466668	457393	470894	458100	480046	470167	455114	473547	482993	468528	453707	455255	477769	470983	453865	459315	490729	465940	431321	478423	473798	451140	461455	476232	462424	462791	474428	466984
577	473056	454966	472782	463205	465399	465876	462751	476804	479663	468022	482284	455694	433979	467621	463102	461065	473720	452798	476453	492802	468167	466800	457653	471380	458048	479323	469250	455285	473373	482845	468519	453109	454549	477930	470973	454565	459177	491161	465411	431003	477844	474220	451321	460751	476565	462976	462783	474120	467252
578	472526	454627	473036	462923	465115	466406	461994	476044	479474	468288	481775	455853	434027	467442	462542	461490	473770	452668	476819	492507	467678	467463	457873	471577	458113	479105	470223	455511	473453	482829	467942	452618	453954	477451	470372	453859	458842	490631	465761	431138	477748	474166	451490	461025	475927	463223	463323	473383	467366
579	473405	454422	473064	462102	465914	465833	461116	476351	479702	467879	481314	456951	434308	467664	462068	462031	473920	453763	475826	492838	467691	466484	457619	471126	457431	480364	469618	455417	473687	482664	468971	452528	454303	477927	469947	454576	458695	489027	466303	431677	477811	474359	450254	461348	475168	463172	462431	472432	467743
580	473289	453877	473209	462151	466175	465155	460457	476659	478982	467702	481004	456408	434145	467022	460973	461040	473297	454083	476636	493127	468084	465668	457252	470640	458490	480684	469974	456014	473094	483348	468979	452573	453937	478601	469350	454130	458751	489512	466550	431670	478087	473199	450155	461191	474062	464027	462499	473471	467453
581	474076	453434	473685	462041	466270	464491	460798	476550	478665	467980	480643	455805	434199	467445	460786	460774	473580	453218	476872	492733	468373	464638	457725	470355	458627	480641	469780	455971	473035	483300	469234	453045	454487	479218	469900	454807	459376	488908	466875	431251	478205	473168	450867	461650	474090	464299	462420	472941	468058
582	473572	453013	473463	461700	466678	463917	460834	475961	478835	467269	480849	454797	433068	467278	460651	460912	474148	453699	476544	492641	467439	464696	458309	470049	458693	480216	469119	455152	473701	482415	468500	452947	453949	479530	470512	454508	459862	489503	466220	431134	478180	472923	450341	460974	472943	464338	461869	471651	467973
583	474382	453145	473552	462471	467152	463837	460177	475502	478677	467244	480657	455448	433687	467634	460522	460292	473627	453964	477136	493144	466829	465154	457307	469822	458601	480098	469680	456542	473446	482622	468225	453715	453238	478644	471362	453663	459694	489696	466339	431311	478858	472443	450460	461831	473386	464037	460942	472257	468267
584	473338	453336	473432	462950	466661	463703	460097	475353	478393	467066	480257	455507	434080	467638	460337	459207	473699	453581	476463	492090	466877	465281	456908	469395	459314	479121	469204	456313	473343	483043	468080	454089	453643	479287	470948	453728	459807	489214	466470	432214	478102	471882	450252	462044	473295	464210	461238	471370	469088
585	472989	453161	474018	463273	465782	463826	460239	474953	478240	467287	480253	455857	433119	467067	459652	457612	473501	454002	475689	490983	465854	465811	457909	469204	459619	478706	468358	457084	473194	482710	468389	454218	453080	479688	470798	453345	458939	489714	466941	432362	478958	471812	450781	461416	474240	463868	460946	471490	469561
586	472453	452333	472914	463690	465639	462980	459384	474484	477489	467332	480764	455210	433798	466217	460155	457413	472763	453633	476017	491064	466192	465751	457667	469557	460210	479207	468909	456133	473552	482644	468380	454492	453371	480015	470405	453582	458605	489955	466819	432762	478764	472467	450299	461473	475119	464455	459929	470653	470258
587	472598	452344	472909	464124	466306	463295	459443	475064	476958	468287	481350	455531	433556	466742	459945	457666	472561	453908	476291	491225	465467	465468	458281	469096	460928	480087	468853	456451	473020	482872	468471	454586	453162	480701	470671	453445	459164	490437	467361	433411	478978	471853	449863	461045	475162	464075	460483	470293	470193
588	472045	453050	472754	464576	465526	463544	459607	474529	477081	467908	481617	455673	434485	466416	459314	458519	472540	453003	476055	491090	464741	466221	458389	469411	461112	479938	468745	457129	472593	482831	468640	454632	453358	479890	471761	453968	459847	490629	467801	433952	479471	471416	449996	460891	474483	464037	460484	470107	470442
589	471538	452844	472994	464453	464415	463952	459227	475264	477582	468099	481737	455026	434737	466292	459695	458884	472225	452664	476208	490753	464449	466751	458205	469384	460717	479590	468642	457391	472629	482339	468531	454464	452329	480182	471612	454192	460374	489670	468178	433999	478824	471053	449234	459841	474951	463861	459166	470509	469855
590	471404	451762	472578	464875	464013	462079	460332	475089	477858	467847	481233	455020	435078	466255	459806	458367	472324	452700	475918	490018	464801	466842	458139	469377	459889	479726	468597	456969	472350	481796	468144	455264	451812	479889	472120	453143	460914	489293	467391	433837	478060	471132	448964	459815	474605	464067	458556	470586	469959
591	470962	451752	472207	464782	464222	461992	460470	475377	477303	467371	481465	455323	435152	466477	459937	458354	473010	452981	476132	490587	464547	466132	458035	468438	459973	479393	468766	456612	472796	481672	468122	455304	451646	480676	472409	452799	461069	489179	467595	433776	478899	470810	449126	460302	475093	464834	457780	470456	469892
592	469750	450734	471993	463760	463574	462106	460942	475469	477744	466970	481616	455292	434594	466092	459883	457346	473450	453475	476717	491508	463964	465978	458214	468226	459729	479210	468216	456625	472277	482678	467754	455449	451090	480933	471959	452143	461794	489290	467432	434758	478517	471762	450061	460853	474429	464835	457435	470857	469669
593	468922	450915	472265	463951	464046	462836	461284	475288	478135	466992	481476	454283	434709	466438	459740	457333	472492	453358	476732	491441	463016	466724	457902	468355	459491	478989	468637	456924	472498	483553	467119	455917	451496	480077	470952	451889	462499	488583	467720	435062	478834	472239	449765	460918	474179	465321	457963	471584	468964
594	469462	451622	472321	463283	464751	462697	461188	474693	477865	466578	481993	454159	435189	466108	459219	457001	472546	452155	476982	492303	462623	466787	457162	467614	459630	479140	468438	457661	473018	483846	466961	455561	451554	480818	471554	451528	462162	488686	467377	435449	478723	472486	449744	460831	473740	465657	458280	471439	469450
595	468433	451740	472484	463615	463687	462980	461224	474678	478460	466102	482435	454135	434401	465679	458881	456640	472192	452311	476332	491969	462433	466065	457754	467816	459434	479696	467582	458114	472375	484006	466427	455722	451923	481163	471282	450590	461681	488760	466959	435098	478390	472974	449211	460092	473132	465613	458292	470687	468807
596	468833	451863	472418	463285	462732	463656	460945	473997	478441	465795	482940	454695	434096	465795	458127	455823	472538	452408	476784	491471	462468	465459	458098	467370	460125	478769	467546	458387	471781	484178	466371	455445	452674	480660	471172	450905	461771	488002	467364	434646	478168	473062	449468	460294	474036	465457	459103	470640	469072
597	469349	452022	471486	463206	462815	463949	461051	474792	477919	465781	482615	453594	433530	465237	458054	455521	472269	453113	476541	491235	462301	464882	458443	468056	459974	478740	467985	458386	472586	484065	466671	455905	452769	480918	471431	450200	460395	487641	467280	433644	478189	473438	448394	460106	473163	465891	459293	471191	469033
598	468952	452386	471662	463041	462932	464509	460641	474516	477794	465342	482412	453201	433472	464356	458792	455405	471971	452446	476285	490541	463080	465431	457103	468091	459340	479813	467977	457903	472653	483614	466891	456163	453354	480721	471142	448589	460689	487899	466695	434299	478828	473428	448499	460525	473230	466688	459420	471465	468924
599	469355	453187	471507	462166	462719	464732	459050	474477	477889	464419	482645	452541	433452	465031	458360	455247	472061	452526	475384	490788	463713	465320	456958	468228	458766	480322	467523	457884	473243	483839	466443	455717	452948	480137	471060	448393	460969	487795	465259	434470	478878	473043	448652	460285	473453	466186	458803	471128	469387
600	469976	451988	471551	461172	462724	464447	459569	473703	478036	465304	483500	452478	432697	464590	458799	455252	472300	452849	474988	490758	463963	464306	457240	467000	458327	479735	467862	457744	473387	484705	466637	456867	452423	479946	472460	448061	460014	487436	465294	434481	479330	472356	448373	460440	473488	465484	458792	471002	468891
601	469963	451742	471687	461011	462203	464794	458892	473844	477685	465192	482365	452437	433381	464301	458565	455449	472082	452805	475240	491057	464584	464779	456507	467345	458340	479559	466713	457469	473528	484693	466737	456447	452449	479543	472974	447451	459901	486611	465866	435066	479469	472509	447761	460678	473094	466112	458724	470908	468842
602	469488	451540	472020	460557	462735	464035	459035	473521	477953	465790	482722	452373	432977	463564	458926	455769	471303	452694	475085	491115	464266	464810	455847	467532	457809	479482	467379	457305	473324	484857	466773	456352	452831	479264	473251	447359	460510	486557	466470	435396	479685	472693	446788	461134	473040	465948	458337	469780	469078
603	469816	451003	472679	461178	462811	463309	458192	473793	477894	465885	482904	452915	432706	463410	459106	456291	471029	452379	474762	491420	464224	464704	456315	467419	457893	479618	467223	456828	473600	485092	467023	455930	452845	479901	472248	447287	460973	486649	465646	435532	479220	472021	447712	460088	473773	466149	457365	469418	469072
604	470202	452177	472462	461073	463510	462887	458444	474372	477800	466526	483013	453283	432746	462503	459008	456474	470304	451710	475213	491454	464361	464888	456941	467786	456679	479131	467426	456746	472834	484647	466829	455731	452711	479818	471724	447103	461773	486992	466302	435781	478629	471723	447419	459997	473146	465861	456804	469843	469139
605	470414	453275	472371	460425	463459	462923	457713	473334	478264	466133	483269	453895	433277	462473	459098	456643	469867	451866	474783	491287	465094	465643	457622	467206	456051	478900	467557	456649	472142	484773	466632	455198	452934	479494	472278	446353	462045	486799	465729	435709	478755	472335	447070	460693	472300	466115	456651	469768	469729
606	470189	453613	472568	459725	462870	464227	458367	473398	478227	466341	484254	454326	432418	463054	458753	456083	469526	451569	474846	490908	463637	465721	458474	466923	455840	478868	467543	457238	472025	484963	465820	454622	452717	479470	473491	447128	462575	486124	465805	436013	478708	471927	447853	461315	472157	466048	455973	469617	469677
607	469913	453307	472128	459563	462715	464535	457584	472861	477721	466548	484676	454311	432868	463374	458834	456780	469517	452182	475273	490666	463722	466526	458179	466551	455764	479382	467339	456957	471516	484737	465289	454355	451263	479937	473547	446700	462981	485351	464694	436033	477904	471836	448219	461441	471894	465710	456266	469557	468940
608	469909	452952	473248	459823	462780	463892	457701	472367	477942	466957	483992	454279	432455	462790	458614	457455	469095	452429	475587	490692	463041	466560	458682	466386	455742	479063	467323	456521	471767	485174	465630	454678	451448	479734	473511	446707	463756	485149	465282	435854	477474	470909	448167	461203	471450	465004	456388	470196	468661
609	470154	453098	473297	459838	462788	463564	457410	472649	478529	466890	483235	454114	431974	462428	458623	458000	468849	452372	474894	490852	464066	466445	458801	466319	455977	479411	467191	456798	471684	484832	466314	454752	450957	479614	473565	447642	463561	485069	464641	436685	478071	471057	448717	460661	471206	464586	455301	469700	469505
610	469366	452141	473458	460098	462020	463997	456803	472390	478430	466928	483003	455122	432063	462063	458575	457391	468424	451679	475048	491225	464526	465656	459583	466365	455445	480201	467668	456786	472412	485210	466253	454137	449725	479454	472705	447690	462912	485464	464424	435415	477290	471177	449528	460616	471464	463617	454800	469857	468558
611	469831	452812	472955	460595	462411	464557	457464	472877	477657	466480	483812	454773	433016	462239	458875	457396	468785	451932	475622	491088	464581	466331	460401	465686	455546	479680	467179	456946	472711	484898	466452	454399	449295	480155	473449	447254	463495	485529	463429	436251	477180	470484	450237	460803	472090	463614	454950	470286	468702
612	469502	452753	473014	460801	463288	464892	458197	472770	477518	465743	484484	455352	432736	461917	458851	457499	469238	451733	474965	490467	464893	465756	460613	466271	455906	478693	467422	456848	471759	484448	465822	453980	449134	480172	473011	447432	463452	485456	463158	437248	477205	470063	450285	461638	472351	464054	454687	470752	469173
613	469335	452447	472441	460697	463732	465146	458690	473100	477415	465923	484673	455891	432577	462067	458225	457912	469653	451123	474629	489414	464907	465941	460271	466282	455885	478531	466937	456673	471806	483856	466131	454791	448613	479752	472891	446483	462742	485594	463789	437664	477726	470484	450696	462009	471483	464020	454531	470443	469545
614	469596	452364	473114	461169	463690	465527	459426	472768	477272	465302	484916	455995	431835	461958	457553	457938	468977	450428	474247	489651	464236	465819	459228	466697	454788	478384	467777	456525	473043	483221	466320	455320	448392	479725	472840	446823	461473	485372	464220	437604	477820	470699	450897	462260	472049	464268	454395	470855	470184
615	468844	451952	473117	460478	464251	465107	458911	472056	476915	465415	485069	456045	431848	461552	456536	457421	469566	450379	474076	490017	463756	465691	458697	466009	454714	478254	467565	456611	473110	483491	466634	455059	447992	479502	472480	447082	460756	484664	464493	438203	478177	471108	450597	461938	471929	465137	454098	470068	470227
616	467895	451897	473765	458834	463751	464909	458696	472134	476840	466263	485437	456774	432057	461289	456512	456655	469631	449750	474043	490442	464305	466609	458137	465846	454307	478380	467629	455570	472981	483549	466874	455394	447315	478837	472371	447186	460597	483977	463774	438107	477359	470803	450543	462557	471979	465076	453917	470106	471190
617	467342	452047	474372	459022	463035	465366	458659	471658	476605	466713	485063	456131	432336	460988	455975	457114	469611	450005	474011	489776	464750	466211	457564	465246	455232	478281	468231	455114	473284	484140	466999	454957	446862	479263	473045	447733	460302	484715	463704	437919	477404	471179	449837	462431	471675	465307	454916	469454	471163
618	467376	451674	473784	458664	463349	465859	458288	471956	477049	466953	485011	455652	432715	461807	456143	457708	469233	449764	473424	489358	463974	466383	457351	465161	455314	477529	468185	455129	473803	484018	466668	454099	446941	480516	473521	447701	460371	484431	463426	437375	477717	471888	449419	461791	472079	464622	454725	469284	470739
619	466994	451558	473754	459305	464372	466873	457991	471888	476506	466138	484603	455898	431965	461002	456100	458216	469824	451034	473008	489061	464299	466454	457021	464854	455115	477396	467523	455072	473374	483858	466336	453575	446856	479889	472989	446204	460289	484383	463275	436989	477766	472518	449033	461590	471725	465227	455385	470215	471086
620	466929	451022	473548	458576	464950	466772	458106	471156	475877	465478	484892	456041	431989	460845	455612	458053	469645	451809	472478	487730	463395	466303	456843	464457	455562	477011	467582	454852	474339	484497	465766	453862	446884	479797	473153	445692	459860	483913	463260	437735	477849	471999	449778	462366	471861	464872	454734	470943	470989
621	467533	451034	473345	458719	464917	466596	458517	471051	475913	464846	484113	456155	432060	461270	454680	458219	469001	452371	472357	486082	462837	467140	456419	464971	455446	476660	467096	454475	475117	484248	465962	453619	447315	479844	473180	445603	460345	483268	462646	437318	478656	472509	449498	462582	471489	464371	454828	470588	471550
622	467029	451125	472698	458858	465322	466071	458806	471996	476513	464922	484240	457148	431926	460657	454412	458859	468331	452956	471583	486217	462559	467332	455462	464854	455760	476869	467279	455030	475314	483558	465987	453702	448107	479468	472620	446610	460582	483652	463771	436916	478925	472905	450139	462635	471118	465110	454798	470849	471144
623	467087	451410	472359	458596	464891	465242	458685	471946	476496	465207	485443	457644	432022	461115	453524	458207	467613	452883	470655	485994	463051	467383	455974	464645	455812	476639	466853	454902	475679	483632	466413	453573	447337	479990	472785	445687	460498	483942	463341	436247	479207	472498	450347	461919	470662	465040	454785	471177	471581
624	466279	450878	472150	459257	464807	464836	458753	471755	476138	464913	485521	457868	432576	461498	453346	457946	467267	452569	471156	486299	462574	467172	455486	465629	454543	476867	466509	454370	475743	483089	466562	453844	446570	480694	472098	447224	460499	483252	463182	436047	479000	472643	450383	461163	470327	466151	454668	470404	471116
625	466331	449969	472227	458471	464090	464312	458624	471755	475923	464725	485618	458024	432313	461915	452675	458173	467037	452137	472203	485946	462812	466082	456086	465516	454890	476820	466319	453789	475633	482298	466280	454359	446248	481570	471390	447028	459941	483434	463037	436247	478412	471988	450141	459812	470342	466186	454324	470657	471635
626	466772	449949	472087	458225	464019	464383	458947	471876	476257	464110	485840	457883	432575	461584	452547	458386	466953	451999	472186	485758	462723	465784	455722	465109	455813	476381	466169	453215	475056	482338	467465	454569	445921	482135	471108	446868	459776	483434	463999	436154	478297	472781	449728	459089	470143	466240	454561	470571	471360
627	466435	449872	471592	459171	463231	465159	458943	471487	475701	463576	486328	456850	433473	461060	452180	458192	466941	451905	471863	486387	462767	466158	455448	465560	456652	476356	465991	453463	475517	482560	467056	454546	445263	481440	471068	446257	459827	483076	463797	435625	477880	472390	449408	458127	470004	466270	454615	470819	471029
628	466741	449988	471681	458483	463989	465181	458465	471371	475627	463486	486782	458006	433523	461599	452137	456848	465799	451628	471815	485895	463046	466072	456063	465037	456693	476778	466290	453468	475082	482511	466358	454474	445144	480959	471036	446010	458791	483456	463799	435215	477798	471878	449549	456867	470468	466543	454951	471166	471046
629	466447	450310	472668	457779	463872	464883	458654	471671	477157	463997	486250	457523	433357	461675	452951	457156	465647	451746	471178	486990	462994	465291	455777	464127	456107	477434	466733	454143	474903	483128	466589	454851	445035	480591	470974	446069	459180	483165	463869	435763	478289	471126	449444	455908	470934	466580	454969	470892	470914
630	466123	450690	472288	457933	464939	465607	457949	471805	476912	464180	486595	457505	433273	460870	453718	457606	464034	452853	471332	486726	462409	465150	455300	463348	455459	477458	466878	453970	474324	483132	466357	454147	445012	479695	471579	445916	459391	483657	463369	435673	478199	470846	449163	455551	471225	466936	455146	472013	471536
631	465202	450396	472913	456707	464250	466846	458325	471363	477383	464115	486658	457735	433184	460788	454051	456944	463685	452947	471976	486638	462864	464669	455052	462654	455524	476760	466582	454440	474839	483075	466142	453500	445800	479737	472127	446745	459313	483635	463356	434678	478073	470653	448902	456096	470583	466967	455086	471473	471571
632	466009	449621	472748	455913	463842	466253	458634	472456	476428	463794	487266	456945	432831	460298	453092	457196	464279	453122	472742	487769	462553	465480	454005	462382	455369	476383	466755	454998	474538	482181	466028	453597	446577	479624	472395	446696	458910	483703	462084	434661	478196	470457	448363	456603	470086	466532	455255	470806	471683
633	465919	449429	472528	455137	462894	466831	459973	472872	475836	462883	487662	456880	432859	460973	453130	457303	464126	453639	472287	487616	461808	465574	454285	462508	455336	476188	467202	454432	475254	482855	466266	454158	446740	478656	473114	446248	459663	483508	462239	434533	479445	471658	448183	456137	470041	466830	455387	469903	472523
634	465805	449733	472833	455193	463504	466525	459794	472809	476309	463813	487516	456479	432885	460920	453525	457494	464225	453298	471816	487865	461541	465380	454660	462609	455404	477362	467216	454291	475617	482209	466896	454065	447021	478859	472880	446608	459787	483546	462261	434256	478949	470833	447884	455568	469556	467813	455639	470197	472645
635	466564	449647	472602	455615	463600	466618	460059	473128	476137	463462	486722	456564	432967	461550	453609	458004	464653	453035	472259	487861	461540	465098	455054	463102	455570	477423	467124	454425	475111	482258	465963	454044	447470	477662	472951	446426	459578	482983	461321	433722	479151	470798	447784	454905	469454	467926	455219	470194	472267
636	466909	448701	472632	455148	464081	466684	459258	473523	476607	463442	487259	455603	432794	462289	453703	458042	464300	452099	472253	488007	461901	465209	455650	463721	456025	477389	468528	455536	475414	482598	465314	453185	447385	476986	472406	446326	459343	481933	461643	434125	479357	470633	448386	454554	469712	467546	454658	470579	471598
637	467795	449153	471757	454876	465313	466117	459136	472656	475813	463049	487577	454977	433210	462332	453317	457940	464295	451874	472186	487565	461432	465380	455040	463806	456520	476604	468328	455333	474768	482489	464893	453176	446953	476617	472793	445872	459311	482593	461793	433716	478977	471076	447520	455439	469612	467317	454821	469642	471980
638	467709	449297	472373	454696	465694	465659	458557	472571	475518	463003	487327	455279	432909	462197	454169	458409	463742	452050	472126	488133	461603	465355	455927	464052	456362	476161	468627	455332	474657	482306	464987	452632	447196	476283	472844	445424	458090	482500	461487	433119	478716	470734	447283	455092	469722	466088	455013	468674	472081
639	467507	449485	472784	454942	464758	465681	458289	472648	474369	463677	486929	454314	433061	462595	454423	457779	464369	452541	472496	487754	461472	465099	456503	462908	456269	476035	467970	455153	475168	481511	465509	453010	446864	477160	473831	445049	458291	482211	461132	433220	477938	471688	446997	455498	470388	465766	455239	468552	472349
640	467603	449204	473197	454819	464721	465704	457825	472419	473769	464560	486479	454464	433340	462815	454085	457707	464297	451572	472975	487141	460435	465796	455956	464020	456192	476210	467799	454824	475012	481883	465644	453213	446121	476412	473508	444832	458067	481841	461165	432513	477710	472336	446136	454574	471215	466533	455832	468290	472160
641	468081	448989	472922	454498	463654	466052	457590	472793	474094	464183	486476	453438	433025	463259	453889	457718	464792	452112	473845	487721	459503	465890	455196	463687	455624	475742	468274	454967	475707	482442	465324	453679	447256	476786	473419	444579	457853	482029	460874	431601	477831	471748	446135	454833	470391	466783	456070	468389	471804
642	467758	448787	472621	454095	463673	466624	457479	472472	474468	463765	486938	453163	433781	463273	454089	456951	465001	451769	473331	488064	459253	466454	455698	463490	455076	474862	468225	454971	475173	482281	465342	453630	446880	476838	473563	444985	457792	482098	461347	431368	476818	472366	445970	455390	470475	466115	455621	469124	471990
643	466825	447803	472797	454157	464017	467353	457673	472926	474530	464113	487281	452691	433906	462908	454122	457326	465109	451560	473104	488097	459346	466255	455014	463371	454698	474357	468905	455023	475576	481760	464804	453083	447112	477879	473091	444798	457950	482049	460067	431055	476854	472578	445257	455488	470489	464742	455293	469452	471143
644	466734	447241	472615	454551	463807	467269	456811	472813	474802	463998	486321	452927	433275	462933	454711	456634	465017	450646	473465	487556	460087	466261	454518	463776	454432	474800	468619	455390	475942	482185	465436	453227	446997	477930	472693	445298	457616	481462	460165	430747	477217	472846	445721	454803	470554	465181	455392	469350	471778
645	466889	447325	472232	454755	463284	467110	455999	472362	474873	465070	486582	453589	432863	462536	455236	456451	465160	450871	474162	486935	459627	465473	454087	463206	455335	474129	469214	455844	475857	481729	466728	453516	446629	477806	473225	445014	457629	481952	461004	430790	477103	472405	446182	454959	470670	465046	455310	469249	471398
646	466195	446495	471561	455055	462446	467384	456564	473287	474984	464556	486067	453393	432481	462283	454574	455724	464404	451208	474374	487142	459423	464884	453529	462379	454992	473688	468919	455158	476028	480796	466487	453307	446829	478214	472897	444078	457345	481915	461669	430847	476698	471998	446197	455645	470541	465213	455488	468294	470600
647	465258	446956	471729	455858	461807	467065	456567	473259	474863	464659	485266	453423	432956	462119	455177	455859	464489	450884	474139	486968	458982	464181	453796	461451	453865	472478	469189	455209	475975	480610	466793	453446	446291	477821	471787	443702	457223	481856	461412	430709	476991	471524	446093	456351	469847	465652	455363	469398	470821
648	465506	446655	472096	455161	461203	466791	456298	473684	475343	464590	485773	454076	433326	461662	455026	455973	464785	451083	474051	487032	457774	464312	454644	461300	453279	472480	469079	455217	475931	480857	466203	452696	446267	478287	472066	443481	456234	481631	461088	430168	476259	470779	446729	456077	469791	465551	454647	469723	471087
649	465345	446536	472060	455226	461217	466054	455705	473290	475540	464730	484743	453605	433812	462011	454903	456179	463689	450732	474354	486464	457302	464195	453798	460813	453179	472277	470597	454665	475808	481840	466548	452275	445670	477715	472227	443050	456639	482675	460303	430553	475868	470717	446013	456742	469613	465537	454995	468935	470185
650	465133	446538	471924	456123	461439	466369	455828	472314	474885	464909	484531	453986	434189	462004	455361	456170	463973	451115	474703	486704	457132	464110	452917	461027	453352	472615	471265	454707	476207	481677	466505	451881	444636	477204	471882	442829	456191	482996	460724	430578	475169	471126	446102	456515	469614	465733	454976	469379	470288
651	464932	446811	471408	456081	461615	466288	456174	471387	476195	464424	484152	452701	434147	462192	455743	456108	464208	450984	473919	486951	457040	463710	452260	460664	452889	472884	471290	454983	476244	481255	466140	451428	444215	476986	472499	443059	455339	483380	461026	430745	474572	471404	446008	456328	469442	465986	455377	470246	469329
652	464630	447268	471742	456160	460893	465952	457096	471013	477164	464034	483740	452579	434199	462021	456211	456444	463521	450692	473114	486929	456420	463704	452841	461086	453020	472114	471314	454692	476099	481637	466140	451287	444383	476659	472713	443168	455398	483844	460511	430285	473737	470368	445858	456379	468816	465209	455342	470388	469894
653	464692	447454	471764	456143	461869	465650	457081	471327	477444	464221	483050	452286	434918	461951	456117	456679	464244	450125	472869	486454	456294	462896	453281	460509	452309	472250	470480	454527	476569	481720	466765	451136	444202	476697	472663	442706	455465	484274	459695	430115	473993	470860	445856	456017	468528	465007	455193	470639	469148
654	464644	448158	471375	455810	461284	465535	457204	470968	477691	463561	483085	452323	435567	461994	455348	457054	464434	450860	472672	487046	456457	463358	454134	460541	452174	471646	469634	454806	476618	481607	466618	451255	443857	476785	472591	442857	454789	484511	459174	430013	473861	471366	445663	454735	468708	464922	455543	470366	468645
655	464933	448191	471752	455916	461816	464768	456635	470720	477777	463073	482838	452049	435232	461872	454801	457007	464149	450917	472112	487484	456017	463083	454289	460932	452625	471685	469744	454127	476718	481594	466941	450911	445397	476308	472722	442140	454942	484019	458758	429788	473510	471190	446002	453340	469460	464557	455029	469269	469423
656	464423	449321	471799	455793	461694	464710	456227	470025	477385	463138	482763	452162	434485	462326	455281	456926	464644	450787	471224	488323	455812	461797	454256	461814	452615	471628	469956	453352	476217	481460	466976	451192	444990	476599	473168	442778	454374	484400	457935	428447	473408	471014	446335	453638	468654	463900	454684	469132	469241
657	464839	449047	471848	456121	461000	465484	456387	469964	478054	462758	483133	453181	433701	461936	455552	456664	465597	450857	471982	488404	455446	462185	454079	461313	453247	472366	469977	453693	475879	481167	466726	451933	444664	476043	474096	443094	453841	484751	457883	427496	472794	471334	446939	454092	469001	463938	454516	468596	469377
658	464221	449387	472547	456454	461005	465967	455937	469285	478358	462806	483487	453212	433779	461944	455598	456980	465331	450947	471574	488710	455396	462175	453338	461696	453683	472285	469425	452947	476617	481392	465580	452223	445133	475997	474678	443208	453715	485347	457364	428446	471875	472204	446885	452692	468815	464040	453510	468610	468591
659	463941	449420	472989	456253	461270	465365	455930	469017	478558	463193	482407	452924	433151	461101	455983	457856	465664	450786	471229	488117	455216	461881	453238	461568	453553	471771	469305	452539	475916	481961	465227	452294	444850	476150	474314	442897	453123	485534	457281	427918	471741	471559	447350	452324	468183	464177	453282	469639	469262
660	464132	449157	472929	455417	461283	465684	455358	470399	478185	463210	482620	453218	432549	461218	455015	457478	465906	449932	472143	488236	455936	462203	453062	460624	453049	471321	469053	452451	475051	481191	464829	452944	444910	476293	474615	443361	452921	485321	457528	428606	471315	471274	447286	451974	467573	464493	453427	469844	469839
661	464269	449222	473549	456271	461240	464862	455097	470637	478244	463344	482466	452992	432106	461124	454772	457182	466092	449606	472122	488108	455532	462120	453792	460148	453345	471463	468790	452843	474716	481346	466191	452789	444462	476984	474538	443516	452698	485683	457676	429326	471345	471542	447438	452153	467662	464548	453308	469990	469250
662	464114	449250	473421	456269	460223	464675	453920	471147	477951	463121	482591	453305	432563	461189	454393	456441	466136	449025	472123	488415	455284	461595	454131	460352	453553	471256	468541	452745	474386	480630	466494	452407	444015	476736	475044	444578	453198	486701	458077	429466	471051	471337	447756	451837	467175	464301	452013	470244	468727
663	463052	449109	473287	456264	460546	464770	453933	471102	477067	462895	482359	452651	433008	461188	454084	457593	466724	449109	472341	487613	455566	461773	454227	459465	453774	471755	469567	451835	475169	480418	466372	452609	444837	476847	474890	444418	452900	487240	458126	429351	470795	471328	448912	451307	466729	463985	451276	470021	468418
664	462626	449432	473748	456459	460557	464993	454379	470539	476457	464596	481826	453085	432922	460981	454611	458267	466710	449346	471683	488320	455952	460683	453889	459887	453734	470804	469149	451040	475928	479597	465368	452194	444406	477228	474672	443644	452751	487572	457273	429502	470101	471924	448863	450874	466152	464028	451283	470363	468011
665	462840	449597	474118	455984	460261	464672	454126	470435	477212	464393	482029	452448	432164	461274	453665	458214	466217	449602	471874	488627	456692	460892	454428	459744	453753	470890	468953	450803	474817	480169	465206	451571	444888	477164	475478	442876	452252	487951	456594	429543	469805	472571	448265	450984	465871	464479	450298	470242	468571
666	463150	449749	474000	455202	459964	464581	454033	470270	476713	463805	481780	451271	432729	460969	453359	457914	465898	449857	471362	488814	456148	461778	453941	460516	453708	470839	468190	450340	474552	479596	464972	451396	444960	477270	474851	443550	451790	488023	456554	429431	470050	472377	447291	450918	465592	464250	449676	470955	468771
667	462966	448477	474028	454839	459964	465022	453780	470502	476652	464060	481412	451548	433480	461581	453182	458226	466458	450171	471387	489198	455066	462055	454011	460964	454885	470126	467591	450486	475761	479540	464994	450815	445020	477160	474802	442990	451516	487238	457311	429126	470067	472950	447683	450847	465520	465016	450031	471280	469239
668	462287	448510	474395	454348	460299	464998	453606	470203	477045	463521	481851	450927	433348	462122	453276	458752	467080	449855	472162	489400	455431	461760	453762	460482	453875	469701	467385	450515	475952	479755	464687	450660	445610	477498	474596	442615	451857	486686	457343	430009	470017	472391	447372	451491	465561	464402	449622	471102	468242
669	462736	448496	475260	454918	459165	465375	453935	469675	476457	464077	482961	450663	433053	461573	451671	458285	467185	450507	471951	488906	455339	462849	453957	460191	453608	470196	467859	450650	476673	480349	464601	451088	444795	477275	473924	442308	451213	487576	457966	430093	470096	472302	447025	450846	465157	463433	450127	470161	467747
670	462833	448313	476309	454926	459378	464502	453656	469164	476459	464049	483103	450545	432562	461148	451606	458973	466935	450986	471147	488847	455207	461919	453755	460870	453050	469869	467754	450157	477332	480238	464606	450965	444399	476882	474134	442658	451806	487394	457753	430780	469497	472394	446911	450901	465712	464122	449719	470950	467940
671	462627	448676	476517	455221	459645	464611	453492	469929	475888	464521	482658	451039	432093	460763	452404	458730	467690	450591	471092	488994	455501	462082	454012	460653	453351	469478	466713	449798	477401	480202	464644	450498	443874	476846	472896	442718	451179	486458	457142	431037	469126	472382	446932	450903	465617	464385	450632	471297	468021
672	462888	448727	474937	454710	459402	463393	453418	469534	474977	464572	482586	451273	432195	461354	452805	458376	467568	450796	470874	488560	455723	461047	453447	460937	453922	469564	466929	448243	478112	479506	464100	450206	443898	477282	472470	442607	451824	486324	456239	430171	468721	472636	447740	450654	465777	463384	451464	470297	468239
673	462797	448224	473796	455679	458939	463609	453393	469950	475054	464703	482131	451529	432208	461399	453054	458613	467368	450976	470972	488405	455328	461364	453031	461158	453949	469185	466072	448134	478547	480538	463966	450219	444221	477444	472642	442647	451251	485442	455457	430073	468339	471864	447646	449787	465506	462972	451177	470233	468295
674	462172	447727	473019	455781	459173	463270	453783	469581	474526	464655	482597	451855	432350	461550	453127	458357	467142	451225	469809	488175	455074	461388	453086	461661	453431	469155	465396	447574	478904	480203	463483	450173	444097	477785	471919	442830	451543	485244	455302	430233	468579	471973	446398	450209	464973	462311	451799	469853	468971
675	461949	448512	472258	455065	459542	462998	453637	469977	474578	465362	482867	452020	432604	461792	452151	457405	467214	449707	469319	488737	454700	461134	453174	462133	452825	469089	465526	448553	478816	479593	464139	449861	443563	478111	471794	443296	451289	485155	456005	430618	468250	472139	446149	449796	465201	462353	451622	469527	469471
676	462118	448188	471342	455257	459968	463022	452533	470158	475071	466028	482971	452453	432298	461665	452540	457401	466815	449806	468992	489169	454610	460814	452999	462541	452696	470161	465214	448193	478124	479757	463920	449240	443544	477533	471518	443097	451368	485686	455576	431586	467511	472219	446097	449088	466113	462112	451136	469811	470045
677	461904	447860	471216	455744	460092	462011	453090	470298	475108	466220	482412	452063	432377	461826	452366	457067	466369	450011	469146	489482	454159	460249	452935	462719	451966	470598	464511	448659	477969	479401	465346	449611	443860	478162	471385	443436	450353	486139	454982	431816	467555	472860	445221	448412	466049	461243	450829	469897	470267
678	462055	447973	471007	456461	460623	461923	453061	470039	474808	466115	483104	452243	431606	461240	452315	456426	466520	449638	468862	489818	454737	459131	452645	463060	452337	471031	464981	448937	478037	479718	464791	449784	443839	477944	470764	443682	450791	486511	454983	431470	467949	472725	445127	448361	466263	460907	451177	469479	470518
679	461615	447962	470243	455595	460741	461729	453267	469197	475333	465387	483014	452256	431565	460796	451946	457200	466375	449841	468813	489538	454575	459214	452320	464078	452222	471034	465194	448613	478313	478949	464632	448339	443741	477359	471017	444810	451591	486052	454926	431675	467273	472567	445015	448507	466138	460686	451307	469610	470044
680	461190	447911	470275	455949	461098	461716	453126	469237	475385	464174	483689	452627	431985	460591	452613	457096	465492	449549	468370	489431	454448	458793	451173	463646	452917	471071	465226	448833	478246	478092	463885	447849	444264	476985	470382	444247	451208	485435	454708	431296	468053	472843	444846	448483	466953	460787	451541	468807	470168
681	460175	447503	469666	455722	461757	461279	452656	469255	475816	464473	484121	452435	431805	461092	452171	457250	465671	450020	467949	489734	454415	458037	451335	464034	452809	470725	465515	448673	477780	477750	464048	448039	443632	476386	470203	444199	450683	485488	454108	431610	467427	472484	444498	448552	467735	459788	450859	468349	469956
682	459960	447266	469869	456258	461461	460703	452309	469556	476173	464023	483996	451547	431539	460871	451901	457091	465915	449284	468084	489287	453337	458059	451148	464898	451835	470691	465217	448501	477692	477510	463954	448081	442242	475752	470094	443300	450547	485314	453994	430962	468005	471723	444989	448822	467410	459625	449534	468949	469305
683	460104	447082	469705	456390	461879	460546	451290	469425	475885	464290	484241	450860	431879	460568	452439	456208	465796	448835	468202	489229	453174	457590	450264	464970	451574	470362	465820	448604	478230	477720	464601	447386	442423	475743	469306	443081	450212	485173	454045	430557	468442	472497	444507	448756	467207	459930	449525	469600	469108
684	459155	446645	469452	456600	461560	461426	451843	468961	474729	464250	484227	450345	431956	460823	452655	456978	466743	449079	468784	489054	453467	456970	450026	465270	452099	470520	466932	447281	478462	478333	464268	447599	442683	475189	469631	442873	450951	485027	453673	430095	469231	472442	444762	448641	466925	460030	449165	469298	468904
685	459378	445799	470151	455751	460442	461872	451711	468327	475182	464633	484487	450802	431437	462105	452953	457519	465935	449187	468361	488703	454759	456657	450113	465120	452009	470370	466384	446816	478545	478008	463677	446988	442032	475450	469207	441972	451037	485592	453983	430003	470053	472489	443957	448468	466591	461013	449147	468794	468327
686	459834	445047	471096	454777	460601	461389	452189	468734	474881	463558	484839	450479	430751	462062	453381	457716	465746	449683	468932	488774	455003	456593	450314	465430	452664	470649	466721	446996	478839	478130	463220	446873	441373	475903	469165	441811	450215	485397	454716	430199	469925	472253	444131	448262	466426	460602	448567	468379	468773
687	459502	445008	471045	453957	460364	461988	452931	469466	473567	463574	485038	450665	430774	461032	453002	458016	465906	449668	470049	488954	454189	455997	449963	465744	452436	469854	466711	446940	478540	478660	463166	447715	440615	475410	468074	440992	450049	485596	453954	430121	469508	471940	444035	448509	467006	460349	449017	468760	468447
688	459164	444587	470599	454097	460128	461346	452645	469292	472855	463581	485188	449742	429455	460551	453540	457723	466161	448750	469334	488464	453500	455538	449882	466409	452146	470178	467150	446581	478421	478017	463358	447617	440360	475354	468147	440533	451545	484780	454168	430057	469322	472378	444084	447879	466954	460375	449262	468917	468252
689	460029	444614	470219	454806	460505	460242	452879	468905	472805	463756	485044	449976	429511	460573	453228	458359	466144	449048	469641	487375	453707	455819	450227	465639	452464	469477	467373	445789	478707	478668	464279	447119	440553	475334	467867	440173	451596	484093	453813	429831	468573	472300	442993	448745	466157	459665	449955	469306	468391
690	460568	444398	469375	454410	459686	459387	452764	469233	472579	463109	485486	449624	429146	461162	453918	458527	466187	448634	469637	486650	453593	455624	449860	465246	452373	469123	468523	445661	478065	479244	464118	446983	440633	475861	467688	439634	451044	484431	454037	430388	467753	472243	443257	448256	465155	459935	450172	469091	469128
691	460635	443935	469073	454128	459027	459149	452584	469011	471824	463172	485606	449141	429259	460712	455137	458062	466072	449031	469656	486310	454124	455803	449890	465671	452437	469239	468942	445243	477787	479244	464325	446970	439832	475501	466823	439984	451076	485011	454528	430320	467922	471636	443932	448103	465411	459982	450452	468763	469383
692	461051	443145	469133	453611	459016	459461	451731	468523	471886	462885	485143	448806	429459	461056	456013	458567	466405	448585	470180	485234	454202	454716	449308	465708	452669	469258	469152	445222	477541	478883	463753	446903	440873	474601	466658	440405	450913	484317	454565	430404	466759	471312	444269	448012	466263	459942	450765	469108	469809
693	460769	442634	468901	453019	459377	460123	451813	468354	471672	462686	484633	449053	429555	461227	455655	457785	467559	448332	470834	485276	454752	454393	449224	465794	452727	469099	468906	446421	478226	478313	463676	447047	440963	475214	467264	440560	450621	484034	454036	430249	466942	470391	444730	446738	466616	459436	450296	469481	469716
694	459954	443372	469938	451552	459436	459618	451422	468949	471694	461892	484261	448893	429412	461705	455540	457514	468344	448809	469501	485347	455248	454159	449117	465630	453407	469461	469053	446834	478515	479116	462788	447488	440987	473972	467006	440800	450397	484298	454160	430336	466554	470029	444613	446515	466589	458497	449498	469697	470098
695	459630	443037	469208	452059	459589	459875	451216	468410	471051	461616	484302	449139	428737	461353	456439	458251	467665	448418	469806	485640	455461	453988	448609	465588	453038	468700	469100	446516	478721	478592	463006	447898	441192	474001	467068	439984	449909	483717	454330	430645	466095	470480	444192	446800	467016	458153	449387	469048	469132
696	459211	442582	469353	451599	459164	460084	451628	467663	470199	462138	484584	449096	427584	460904	456134	458628	467648	448622	469087	485479	455094	454290	449187	465078	452726	468156	468010	446268	478423	477960	463400	447462	440651	474443	465767	439976	449697	483655	455365	430652	465577	470407	444666	446300	467484	458007	449173	469171	469571
697	459628	442417	469224	450684	458900	460202	451934	468198	470912	461290	483938	448989	426925	460314	456432	458417	466736	449216	469138	484971	455801	454488	448417	465107	452599	468562	467503	445802	478883	478311	464450	448378	440423	474284	466029	440016	448976	483305	455474	431080	465139	471640	444883	445577	467253	458735	448487	469231	469323
698	459594	442206	468515	450029	458506	460227	452066	467453	471915	461799	484990	448348	427035	460394	456021	458091	467298	449260	469318	485037	455689	453704	448516	465193	452713	467083	467547	445527	478750	477367	463913	448595	440886	474390	466309	439419	449183	483574	455483	431491	466191	471691	445493	445654	466668	457949	447566	469243	468182
699	460162	441417	468326	450529	457937	460096	452734	467572	471576	461807	484616	448437	427382	460136	456239	457756	466830	449143	469269	485175	455645	453511	448853	464582	452595	467353	467933	445686	478109	476736	463671	448138	440795	473815	466365	438947	449869	482843	455306	431899	466454	471517	445549	445813	466384	457995	447481	469626	467856
700	460069	441532	468407	450925	457879	460442	452934	467862	471119	461186	484970	447792	427592	460186	455601	457663	467164	449708	468510	485509	455195	452978	448707	462917	452346	467756	468402	446060	478560	476816	463949	447748	441075	473867	466776	438383	449730	483088	455780	431526	466008	470755	445318	445568	466005	458276	448108	469650	468466
701	459684	440857	468859	451201	458086	460361	452444	468805	471040	461943	484170	447898	427882	460258	454414	458254	466500	449281	467944	485069	455687	452529	448976	463357	452753	467804	467992	446937	477915	477642	463602	447828	440975	473503	467308	438297	449346	482889	455545	430691	465258	471093	446083	445599	464746	458837	448004	470596	468680
702	459722	440483	469100	450809	458102	460101	452850	468365	471276	462242	484096	448321	427165	459927	455221	458619	467080	450716	468738	485094	455049	451686	448721	463529	452801	467803	468531	446901	477736	477625	463560	447789	441120	473323	467740	438619	449181	482823	455179	430799	465040	471513	446346	445105	464086	458931	448661	470695	468584
703	460072	439723	469359	451262	458093	460862	453249	468609	469960	462293	483747	448305	427343	459428	455419	458934	467780	450930	468300	484847	454185	452638	449267	462958	452208	467925	467900	447293	477102	478503	463237	448093	441278	472701	467937	438980	449182	483996	454626	430641	464985	471264	445962	445210	464072	459586	448313	470774	467858
704	459578	440061	468549	451612	458625	460776	453776	469628	469567	461644	482885	447892	426892	459658	455657	458857	468332	451438	468372	484986	454132	451873	449007	463815	452252	467847	467536	446209	477283	479121	462977	447758	440851	472423	467222	438926	449419	484912	454804	431798	465217	471453	445663	444749	463822	459193	448580	471131	467790
705	460056	439795	468447	451580	458425	461000	453677	468849	469881	461480	481723	447740	426354	459240	455661	459361	468640	451491	468267	485184	454246	451758	449503	463534	452017	467966	467820	446644	476846	479534	463081	447353	440679	472351	466288	439531	449610	484900	454953	432013	464256	470171	445100	444926	464309	459112	448591	470180	467719
706	459990	439929	468396	451859	458835	460676	452446	469094	469405	461862	481947	447655	426133	459478	455042	458506	467962	451663	468353	485973	453670	451502	449369	463065	451363	467568	468104	446730	476067	479776	462955	448051	440674	472094	465360	439389	449344	484911	454422	432132	464678	469569	445117	444981	464649	458983	448629	470142	467116
707	459809	439676	468909	451761	458099	460832	453087	468854	468999	461424	481607	448503	426288	459318	455676	458581	467866	452568	469584	486529	454311	450756	448957	462280	452258	467229	467433	446314	475469	480271	463604	448156	440414	472223	465555	440366	449522	485161	455462	433110	464624	469216	444480	444836	464450	459183	449308	470773	467343
708	460010	439420	468873	451056	457588	460519	453333	468588	469213	461209	480832	447968	426513	459368	455277	458533	467655	452412	469364	487117	454663	450547	448923	462101	451837	468141	467275	446686	474632	481210	463888	448717	439746	472908	465591	440176	450023	485356	454964	433115	463760	470064	444421	444249	464465	459556	449282	470441	467764
709	460041	438799	468770	451199	458321	460509	453014	468192	468756	461300	481292	447847	426358	459254	455507	458572	467204	452941	469023	487650	454121	450099	448843	462102	451894	468188	467001	446220	474126	481012	463779	449197	439657	471942	466117	440404	449390	485943	455158	433224	463680	470241	444547	444176	464382	459189	449819	469917	467638
710	460014	438882	468301	451724	457918	460496	453375	468343	468008	460994	481097	447469	426608	458631	455353	459069	467381	452789	468283	487929	454196	449771	448798	462673	452321	469520	466189	446358	473479	481071	463437	447989	439482	472305	465380	440007	449275	485847	455716	433962	463776	471392	444380	443266	464398	459014	450295	469934	467119
711	459616	439855	469029	452115	456841	461489	453066	467607	467540	460348	481286	447266	425994	457975	454598	458613	466096	452952	467358	487337	454886	448943	448358	462593	450503	470210	465222	445806	474156	481028	463717	447414	440026	471991	464819	439406	448572	486001	455420	433741	463777	471241	444319	442877	464256	458317	451432	469299	466746
712	458767	439831	469485	452107	456120	461364	452981	467486	467649	460492	481006	447896	425779	458088	454191	458593	465790	452352	466772	487155	454821	448480	448105	462410	449871	470904	466219	445830	474102	480129	464754	447763	440336	472831	464605	439407	448419	487310	454533	434671	464181	470431	444982	443170	464308	457960	450432	468381	466438
713	458825	439868	468833	452541	455810	461611	453560	467809	466487	460603	480329	446474	426295	457521	452842	459026	465910	452789	466868	486439	454870	449033	448334	462558	449297	470919	465729	445181	473803	479300	464580	447309	439881	473100	464831	439124	448475	487335	454909	433737	463177	469985	444678	443173	464975	457854	450690	469381	465537
714	459351	439777	468798	452845	456573	461642	452811	467858	466210	461444	479958	446723	426858	458015	451719	459987	466268	451855	467394	487088	454776	448161	447894	462628	448731	472112	465954	444766	473721	479703	463717	447269	440081	473240	465031	438546	448344	486408	454366	433985	462233	469331	444931	442583	464961	457446	450550	469169	464782
715	459548	440149	468531	453084	456536	462122	452099	466819	465876	461967	478416	446484	426078	457229	451862	459514	465695	452258	466796	487441	454184	448566	448343	462497	448673	471680	465537	444168	473689	479695	462993	448869	439709	473519	464548	438366	448487	486413	455011	434781	461995	468787	444957	443025	465001	457747	450523	468519	464488
716	458443	441017	468560	452366	456109	462507	452015	467122	465958	462094	478698	446408	426655	457081	451861	459424	465298	453195	466264	487527	454899	448318	447796	461870	448223	471651	465001	444840	474007	479646	462966	449215	440417	473270	465401	438504	448452	487408	455571	434646	462537	468818	445081	441982	465259	457668	450519	468520	464634
717	458218	440821	467679	452340	456856	462357	451865	467501	466303	461715	478928	445411	425596	455962	450842	459801	465676	452928	466957	488097	454379	448852	447825	461579	448690	471960	464730	444954	474546	479271	463942	448406	440570	473344	464516	439274	448255	486750	455204	433618	462827	468730	445097	442224	465407	458141	450795	467889	465066
718	459354	441503	468604	452863	457517	462171	451934	467882	466713	461740	478498	444993	426470	455714	451077	460633	465794	452798	467057	487580	454438	449377	448191	461760	449264	471711	464704	445180	474502	479742	463356	448413	439793	473618	463558	439244	447448	486443	455040	434781	462139	467544	444920	441786	465521	458208	450617	468018	464815
719	459089	441892	469406	452082	457470	462026	451155	468027	466608	460637	478043	445438	426161	455236	452223	459512	465708	452149	465756	487344	453639	449659	448795	461584	448374	471075	464807	444675	473806	479948	463720	448096	439599	472360	463910	439475	447290	486452	454349	434523	462559	467551	444935	441860	464485	457726	450069	468147	463764
720	458509	442887	468878	451817	457836	462006	451781	467670	466699	461442	477852	446012	426410	455135	452068	459081	465597	451527	466040	487059	453569	449252	448856	461105	448189	471022	464953	444813	474612	480008	463331	448572	438525	472214	464788	438545	446552	486901	455091	433773	462485	467560	445421	441474	464454	458163	449237	468338	463526
721	458833	443130	468129	452314	457530	461571	451975	468066	465951	461454	477701	446386	426202	454817	451961	459266	465413	451385	466468	487779	452646	449746	448437	461452	447792	471095	465126	444324	474414	480552	463655	448471	438702	472696	465517	437924	446949	487410	454377	433623	462920	467122	444867	441812	464039	459107	449229	468060	463392
722	458386	442449	468227	452150	457547	462087	451954	467769	465357	461329	477788	446265	425104	454741	452106	459023	465561	452736	465365	488058	452702	450003	449325	461285	446871	470769	464554	444901	475100	480629	463295	448974	437904	472584	466058	438455	447228	487841	454224	433303	463867	466992	445251	441403	463794	458389	449414	468304	464149
723	457856	442679	467946	451566	457533	462031	452486	466637	466012	462003	477577	446555	424567	454780	451829	458928	464857	453346	466085	487987	452380	450556	448766	460899	446940	470846	464236	444708	474756	480822	462145	449432	437953	471497	465791	437980	447370	487837	454113	433603	464067	467084	444735	441748	463968	457998	449395	467914	463473
724	457211	442281	467829	451504	457106	462337	452592	466385	465558	461819	477715	446390	424019	454562	452046	458840	464532	452675	465894	488393	453005	449852	448701	461914	446756	470881	463648	444900	474399	480776	461903	449159	438373	471738	465408	438758	447319	487628	453830	433964	464039	466766	444579	441574	464196	457184	448052	467367	462966
725	457476	442143	467557	451540	457578	462042	452562	466380	465752	461957	477374	445852	423296	454893	452179	458255	464218	452764	465829	488427	452392	449430	448045	461350	446813	471201	462742	444276	475232	480870	461061	448790	437351	471137	466170	438087	447129	486916	453641	433344	463587	465685	443974	440793	464458	457029	447416	466840	462736
726	456823	442462	466688	451261	457533	461932	452517	466767	465016	461991	477924	446331	423978	454776	452755	458437	463437	453631	465377	488318	452117	448536	448204	461607	446153	471801	462007	444879	474785	482465	461223	448934	437418	471431	466479	437765	447051	487755	453264	433193	463561	465680	445427	440334	464789	457270	447181	466503	462283
727	456789	442646	466778	451696	458398	461545	452682	466202	465316	460990	477578	445122	424779	454249	453085	458710	464676	453798	464881	487576	452065	448398	447576	461550	445923	471581	461616	444334	475047	481795	461439	448613	437153	472140	465942	437314	446600	487116	452444	433121	463786	466022	446066	441174	464343	457036	447017	465959	461757
728	456961	442865	466595	451533	457419	461501	452120	467082	465422	460687	478004	444847	425062	454414	452861	458720	464736	454338	464836	487570	451352	448163	447716	461651	446252	471855	461277	444095	474858	481629	461021	448832	436431	472130	466100	437314	446804	487228	451470	431942	464073	466301	445797	440951	464614	457486	447932	465586	461665
729	457437	442799	466878	451425	456701	461026	451795	467024	465588	460948	478114	444682	426246	454176	451887	458012	464248	453769	464917	487715	450359	447844	447472	461956	446385	472385	461118	444070	474918	481105	460029	448994	436233	472248	465649	437145	446849	487191	451428	432427	464233	465993	445490	441224	465190	457367	448275	464953	460656
730	458576	443739	465759	451423	458290	460399	451216	466655	466280	460998	478075	445176	425120	453949	452745	458084	464919	453837	465167	487918	449993	447567	448059	462004	446642	472158	461344	443945	475488	481066	460052	449747	435718	471993	466293	437456	446998	486309	451592	433523	463345	465788	445389	440956	464796	457399	447477	464561	460515
731	458556	444081	464975	450515	458101	460556	450718	467140	465977	460775	478614	444964	425705	454429	451796	458060	464274	452993	466145	487427	450437	447509	448172	462774	446688	471913	462094	443928	475552	481226	459521	450391	435855	471566	466764	437396	446522	486689	451317	433356	463469	465624	444684	441138	464258	457185	446997	464798	460897
732	458532	444182	465036	450207	457275	460615	450598	466910	465940	460444	477784	444533	426301	454038	451648	456792	464025	452886	466094	487254	451973	448644	447101	462779	447013	472419	462605	444636	475266	481087	459248	450137	435450	471639	467460	438251	446436	486632	450480	432831	462944	464928	444121	440612	465026	456772	446441	464727	459800
733	458850	443981	464839	449625	457352	460983	451100	466523	466512	460463	477117	444217	426358	454126	451478	456029	464327	452229	466108	488106	452117	449189	447756	462897	446643	472718	461760	445464	474938	480480	459008	450411	436084	471600	468114	437862	445740	487034	450792	432481	462910	464619	443355	441538	464582	457092	445926	464415	460032
734	458405	444645	465380	448907	456025	460636	450292	466110	466244	460407	477285	443770	426907	453909	450910	455764	464400	451529	466211	487842	451920	449565	447403	462862	446112	473221	461929	445467	474445	480267	458208	450768	436993	471531	467771	437666	446123	487522	450704	432537	462993	464851	444482	441832	463831	457010	445620	463751	460242
735	457160	444576	465687	448994	455557	460952	449632	466464	465766	461147	477842	442964	427386	454013	451376	455080	463609	450671	466604	487480	451450	449470	447278	462536	446294	473275	460862	444593	474186	479082	457805	449863	437543	470915	468097	438359	445811	486457	451102	432290	463818	464208	443933	442120	463916	456553	445357	463835	460396
736	457203	443968	465680	449572	455657	460308	450978	466750	465352	461420	478776	442723	426823	454162	451980	454513	463635	450805	465922	487240	451593	449341	448085	461917	445809	473761	460557	444627	474490	479830	457651	449171	438298	471300	468023	438304	446838	486410	450677	431824	462955	463751	443196	442281	462877	456467	445987	463458	460631
737	457381	443830	465384	449358	456668	460601	450776	467256	465135	461703	478345	442034	426519	454334	451762	455220	463597	450274	466109	487954	452016	449712	448883	462751	445340	473570	461029	444691	474638	479368	456953	449309	438581	471220	467425	437896	446477	486540	449964	432418	462873	462896	443150	441670	463503	456384	446023	463940	462117
738	458211	442908	465248	449069	455974	459741	450416	467906	465571	461180	478537	440949	425657	453936	452557	455305	463819	449495	466016	487274	451260	449311	448395	462585	445207	473486	461031	445277	474916	479963	456839	450290	438266	470124	467871	437617	446234	486387	450485	432618	462972	462719	443307	441628	462693	456069	445700	463811	462647
739	458465	442494	464767	449787	456106	458848	450550	468217	465570	460733	478334	441078	425770	453592	453330	454841	464667	449038	465602	486936	452320	448584	448720	462131	444349	473665	460877	445226	474979	480509	457538	450009	437937	469807	469361	437219	446210	486503	450527	433432	463038	462789	443264	441717	463055	454999	445921	462999	463341
740	458257	442543	465304	450211	456662	458408	450494	468351	465347	461477	478265	440647	425512	453554	453052	454961	465193	448675	465651	487691	451855	448308	448455	462486	444215	474361	461801	444781	474774	480432	457606	449443	438008	469294	469441	437224	446467	485498	450500	433294	463752	462444	442980	440908	463055	454380	445983	463705	462787
741	458769	442690	464826	449939	456730	459208	450537	468831	464478	461188	477652	441055	425468	453637	453140	454817	465073	449065	465003	487034	451723	449026	447960	462700	444736	474382	461177	444581	475037	480354	457582	448995	437571	469861	468943	436678	446967	486117	450783	432935	463333	462627	442270	441807	463086	454443	446342	464212	462149
742	458741	443033	464642	448950	456150	459040	450815	468499	464449	461357	477012	439808	425786	453283	453152	454805	464939	449162	464259	486216	452505	449297	447807	462765	444069	474352	461001	444628	474355	480731	457669	448287	437324	470258	469140	436950	446895	485919	451163	432826	463662	463053	442344	442281	462857	454248	446800	463383	462806
743	458582	443330	464955	449459	456604	458654	450751	468539	463653	461190	476258	439695	424442	452831	452521	455621	464481	449253	463477	485825	452099	448669	447726	462221	443760	474889	461357	444882	473827	481318	457591	448172	437647	471309	468872	436571	447142	485713	450663	433476	463731	462491	442271	442588	462488	454109	445980	463736	462173
744	459185	443456	465020	450174	456816	458877	450572	468727	463115	460720	476120	439077	424436	452316	452855	456158	464838	449293	463499	485418	451730	448083	448389	462314	444325	474342	460427	444816	473474	481117	457074	448710	437378	472115	468312	436356	446523	485557	450162	433056	464030	462254	441960	442185	461884	454078	445779	462810	462037
745	458706	442960	465012	449017	456746	458534	451434	467800	463707	461329	476277	438548	423841	451686	452595	455922	465534	447640	463380	486047	451156	447908	447805	462479	444435	473999	461419	444757	473823	481307	457775	448265	437314	472450	467479	434875	446136	485071	449911	433648	463377	461787	442120	441883	461124	454056	445328	461719	462349
746	458691	442480	464913	449406	456835	457363	451822	468259	464332	461735	476886	438679	423701	451284	452310	456025	465010	447335	463645	486196	450884	448109	446949	462744	443577	474485	462966	445072	473572	482141	458158	447597	436673	472357	466895	434923	446159	484411	449600	433873	463536	461553	442553	441643	461927	453186	445169	461941	461977
747	458177	442479	464731	449025	455928	456963	450856	467842	464631	460392	476565	439012	422937	451549	452157	456051	464541	446725	464486	486205	450993	447535	446931	462976	443458	474975	462656	445078	473412	482339	457498	447290	436149	472308	466830	435366	446316	484193	449503	434022	463429	461830	441840	441476	462107	453502	445267	462060	461795
748	457628	442134	463908	449198	454836	457432	451457	467232	464430	460493	476588	439240	423388	452354	452320	456392	464690	446989	465227	486420	450785	448092	446581	463675	444327	474506	463372	444815	473484	482451	456987	447743	435591	471586	467406	435102	446163	484062	449461	434000	464307	460960	441867	441540	461772	453741	444544	461453	461356
749	457226	442804	464359	448824	454530	457518	451852	466565	464130	460727	477362	439273	423927	452275	451775	456095	464446	446539	465247	484950	449268	448127	445777	464342	444394	474462	463881	445217	473956	481664	457463	447796	435986	471231	467691	434857	445948	484667	448292	434919	463579	460696	442120	441694	461542	453358	443831	461735	460671
750	457904	442263	465329	449182	454157	457212	452249	465596	464436	459970	477970	439151	424388	451963	450894	456356	464014	446139	465243	485549	449658	448479	445434	464225	444090	474421	463988	444936	473387	480973	457955	446972	435578	470570	467539	435106	446207	484413	447862	434626	464004	461109	442403	442104	461241	453353	444259	461961	460421
751	456998	443053	465029	448576	454044	457189	452295	467013	464502	459931	478130	438797	424309	451967	450834	456786	464619	446254	464577	485525	450502	448410	446385	464393	444437	475212	463666	445267	474311	481172	458189	446991	436524	470325	466870	434988	446347	483652	447976	434859	463392	461057	442304	442098	460820	454024	443637	461718	460434
752	457493	443586	465255	448241	453628	457510	452693	466669	464208	458993	478043	437994	424029	451833	450293	455985	464459	446035	464243	486058	450514	448142	446773	463421	444622	474762	463686	444851	474404	481207	457165	447375	436037	470979	466299	434462	446261	482793	448930	435194	463011	460632	440910	443353	460878	454200	444163	461973	460627
753	456839	443384	464558	448885	454397	457449	452169	466818	463609	459175	478143	437906	423601	451525	450157	455640	463951	446144	464263	486845	451024	448157	446031	464096	444519	474711	463281	444617	475374	481387	457873	446994	436666	470711	465846	434245	446496	482149	449187	435305	463077	460941	441201	443485	461743	454982	444608	461664	461218
754	457795	443404	464720	448493	454316	457949	451806	467052	463857	458431	478196	437965	423560	451109	449736	455979	464663	445378	463275	488042	450371	447728	446170	463993	445271	474651	464036	444673	474951	482337	458694	446153	436678	470544	465320	434324	446547	482030	449729	435602	463405	460887	440862	443376	461732	454642	444812	462287	461650
755	457355	443951	463633	448408	454385	458269	452393	466969	463128	458829	478085	437859	423052	452110	449769	456523	464486	445068	463641	488193	449577	447040	446331	463061	445221	474921	463231	444995	474340	482340	458832	445707	436924	470354	464603	433980	446303	482265	450274	435498	463492	461685	441681	443511	461279	454005	445003	461903	461920
756	457566	443608	463905	448285	453608	457242	452779	467899	463316	458573	478019	438111	423502	452032	449690	455514	464312	444636	463375	488152	450254	446315	445235	463578	445335	475377	464024	444848	474270	482785	458102	445822	437222	470796	463716	434289	445888	481288	449290	435469	463965	461401	441318	442895	461458	454199	445858	462430	461972
757	458061	443435	464145	446972	452800	456708	453265	468535	463768	458385	478181	438216	423927	451895	448875	454814	464945	444936	464081	488762	450419	446401	444561	463392	444944	476078	464422	444893	474570	483377	458653	446927	437073	469958	463775	434896	445765	481708	449425	435689	464063	460405	441724	442873	460973	453985	445705	462238	461728
758	457074	443756	464465	446307	452322	456034	452456	468864	464116	458089	477797	437949	423759	451940	448004	454836	464159	444323	464303	488079	450591	446323	444338	463204	444877	475799	464173	444863	474248	482649	458805	447141	437114	469111	463863	434685	445674	482409	448894	435760	464773	459314	442158	443005	460414	453607	444599	462122	460777
759	457196	443033	464894	446419	452051	455319	452538	468957	464129	458494	476849	437599	424315	452230	446502	454825	464456	444360	464398	488647	450932	445886	444851	463265	445980	474958	464655	444912	474205	482379	458347	447381	436591	469750	464079	434347	445551	482439	448774	436490	465278	459704	442359	443104	461682	453707	443707	462545	461331
760	456882	442985	465193	446070	451941	454468	452144	468931	463549	457806	477548	436738	423290	452273	446334	454177	465180	444624	464034	488303	451145	445946	444813	463664	445526	474296	465149	445468	474966	482780	458059	446915	436868	469736	463183	433890	446016	481918	448910	436570	465344	460109	442313	442351	461876	454169	444102	463089	461814
761	456768	443024	464299	445759	452374	454411	452426	469721	462590	458283	477167	436372	423343	452765	445233	455129	464858	444242	464523	488515	451951	446393	445133	463682	445038	474431	465674	445491	474821	482107	458542	447621	436387	469571	463235	434143	445111	481173	448813	436279	466332	459279	442079	442302	461649	454219	444816	463939	462196
762	456236	443316	463549	445737	451788	454445	452576	470065	462321	458188	476320	436230	423946	452301	445213	455043	464510	444400	465014	488317	451567	445877	445029	463868	445389	474596	465834	445644	474490	481931	458756	447026	436835	470151	463363	433457	444911	480978	448822	436849	467162	459374	442658	441621	461375	454355	444153	462988	461725
763	456097	443044	463713	445355	452673	453924	452638	470546	462293	457928	476329	436250	424759	452049	444567	454554	465113	444657	464760	487657	452309	445309	445412	463231	444916	473233	465309	444891	473636	481583	458144	446793	437211	469750	463011	434052	445694	481393	448164	436696	467630	459136	442923	440917	460748	454305	444631	463094	461634
764	455851	444155	463853	444663	453439	453483	452423	470658	461694	458171	476427	436732	424750	451793	444561	454062	464419	445394	465010	486698	450707	444778	445325	463431	444994	473284	466225	445552	473885	481912	457843	446832	435949	469827	462467	433957	445798	481543	448011	437162	467733	458602	442771	439932	459891	454284	443693	462255	462078
765	455235	443290	463184	445438	453029	453210	451836	470975	461574	458030	476411	436260	424173	451756	444233	455035	464294	444512	464252	487691	450870	444223	445716	463764	445695	473379	465579	444923	473669	481505	457973	446698	435330	469066	462240	434108	445636	480974	447583	437019	467405	458368	442454	439696	459549	453724	444308	462065	461787
766	454679	442913	463581	445878	453094	452403	451828	471181	462042	458227	476187	435996	423991	450953	445063	454570	464696	444841	464499	487016	450927	443932	445811	464178	445570	473540	465654	444791	472961	481542	456753	445665	434466	468430	461510	434470	445599	481079	448227	437049	466700	458537	442705	439366	459913	453254	444773	461434	461770
767	454682	442411	463263	444540	453038	451661	451474	470418	461427	459043	476174	435703	424435	450714	445690	454448	464305	444321	464467	486770	450657	444416	445387	464562	446249	473609	465969	444896	473184	482497	456016	446898	434535	468638	460714	434838	445955	481376	448093	436590	466704	457756	443880	439780	460085	453403	444639	461741	461958
768	454120	442899	463733	444434	453759	452414	451627	470027	461114	458227	476564	435137	424731	450190	445419	454398	464618	444596	463927	486613	451125	444805	445666	463574	447025	473160	465742	445629	472641	482677	455425	446717	433884	467925	461000	434751	446145	481716	448438	437263	467538	458336	444262	439929	459631	453319	444838	461264	462580
769	453775	442176	464217	444591	453438	452485	451821	470155	461454	457976	477277	435212	424551	450892	444577	454487	464786	444228	463751	485603	450788	445568	444285	463353	446993	473612	465225	445392	472538	482534	455681	447471	434370	466698	461383	434625	446328	481646	448299	438131	468415	458092	444135	440262	460330	453133	445448	461123	463284
770	454027	441431	464373	443535	454267	451387	451463	470093	461108	457226	476039	434836	424927	451422	445247	454302	464581	445175	463221	485682	449480	445699	443918	463306	446559	473898	465129	446034	472346	482938	455947	445912	434749	466659	461425	434594	446732	481130	448148	438227	468971	458603	445015	441050	460189	454233	445875	460148	463372
771	453495	441589	463558	444134	454330	451697	451155	469271	460691	456824	474938	435722	425069	452121	444212	453581	464659	445450	462700	485446	449602	445442	444141	462875	447175	473446	465076	446379	472780	482611	455653	445467	434696	467583	461629	435015	446371	480559	448266	438384	469233	458962	445337	441421	460416	454009	446117	459733	462856
772	453706	441767	463500	444206	453883	452041	451354	469378	460499	456332	475073	435117	424632	452524	443989	453003	465296	445349	462448	486109	448724	445879	443712	462839	447795	473612	464493	446911	472378	482295	455367	444903	434282	467302	462022	434147	446406	480216	447425	437884	468862	459117	445721	441405	460696	454272	446032	460067	463540
773	453739	442439	463138	444023	453824	451600	452243	469352	460765	456068	475106	435279	424879	451613	443459	453487	465673	445413	462554	486138	448880	445761	443506	463056	447162	473002	463890	447039	471914	481680	455545	445125	434291	467979	462326	433524	445404	480745	447362	438136	468366	459115	445883	441183	461235	454077	445562	460245	463328
774	454386	443222	462777	444630	453938	451917	451795	468996	461032	455796	475552	435419	425234	451793	442973	453865	465299	445455	463518	486570	449038	445444	443772	462386	447326	472945	463247	446916	472886	481235	455919	446058	433923	468073	462529	433115	445341	480180	447455	437720	468131	458868	445855	441514	461170	453628	445839	460294	463711
775	454437	442523	462473	444970	454358	451186	451022	468706	460733	455867	475686	434747	425363	451158	443559	453725	466099	445921	463045	486332	448304	445264	443674	463045	447433	472271	463606	446745	472052	480853	457239	446487	433732	468109	461701	433648	444845	480159	447460	438401	468176	458703	446035	441133	460567	453700	446540	459729	463807
776	454823	442763	462344	444280	454635	451179	450745	468409	460515	455617	476114	434311	424820	451744	444264	453472	465250	444436	463294	486167	448084	444834	444272	462056	447175	471316	462898	446575	472148	481168	456345	447149	433345	468546	461344	433909	444801	479906	447804	438597	468010	458386	446141	441093	461015	453487	446780	459423	463986
777	454923	443131	461758	443623	454594	451194	450284	468677	460083	455599	475551	434213	425007	452393	444191	453329	465454	444465	463108	485857	447791	444702	444217	461986	447570	470827	462295	446396	472427	481482	456319	446820	433321	468960	461895	433589	444569	479165	447602	437891	467423	458539	445940	441714	461125	453246	447196	459240	463974
778	454579	442957	461662	443505	454634	451221	450708	469022	459756	455946	476664	434757	425154	451667	443390	452745	465812	445037	463788	485284	447224	444436	444100	461730	446998	470452	462466	447241	472871	481586	456834	446746	433210	469130	461167	433592	443890	479314	447859	437607	467853	458179	444879	442036	460463	453327	447403	459480	464726
779	454664	442952	461438	443260	454392	451826	450491	468512	459798	455911	476773	435522	425409	452116	443522	452616	466484	445056	462490	484906	446573	444618	443375	461866	447582	469912	462682	447619	472698	481488	457149	446817	432699	468757	461545	433647	444020	479190	448242	438313	466575	458961	444592	441410	460042	453176	447426	459492	463626
780	454812	442808	462088	443948	454039	451900	449227	468160	459480	455256	477084	434425	426508	451769	444314	452350	466718	444611	462656	484133	446014	444687	442985	460323	447761	469597	462704	447420	472424	481840	456411	447193	432142	469604	461364	434214	445012	479843	448456	438242	467750	458372	444830	441440	459563	451788	446988	459453	463324
781	454312	442771	462703	444008	454320	451901	449134	468401	458438	454552	476271	434329	425657	451845	444620	452677	466676	443566	462219	483434	446018	444140	442718	459756	448313	469657	462796	447387	472654	482309	456950	446786	432400	469994	461109	433952	445507	480108	448712	438351	467337	457977	444638	440647	459428	452224	446929	460069	462700
782	453883	443101	463248	443811	453846	451866	448513	467601	458405	453546	476042	434980	425030	450792	444376	452662	467487	444127	462527	483793	444243	444942	442865	459439	448385	469824	462297	447078	472836	482318	456509	447037	431843	470497	461506	433679	446686	479667	448524	438635	467806	458785	444452	440467	458677	451759	447081	459709	462115
783	453668	442790	463840	443740	452961	452356	448345	467699	458596	453770	476508	434966	425347	451332	444133	453311	468093	444185	463545	484282	443566	444467	442504	459484	448144	469504	461780	446932	473101	481618	457414	447084	430290	470994	460910	433001	446687	479507	448793	439478	468545	459462	444863	441777	458341	451635	447925	459946	462712
784	453039	442950	463503	444132	452747	452626	448346	468960	458386	453632	475899	435682	426055	450568	443788	453797	467979	443770	463018	484296	442843	445026	441493	459109	448676	469586	462753	448130	473082	482494	457908	447115	430195	471107	460891	433523	446953	479351	449422	439960	467912	459196	444079	441929	458190	451991	448653	460824	462966
785	453995	442966	463424	443982	452963	451515	448589	469605	458438	454078	476126	436003	426080	450518	442945	452989	467822	444015	462770	484551	443457	444628	441122	458727	448607	469162	462828	448100	471376	482087	457513	446480	429800	470434	460496	433500	447301	479374	449432	439695	468274	458878	444578	441765	457979	451310	448452	460395	462752
786	454268	442932	463398	443323	453603	450777	448675	469807	457943	453646	476667	435780	425373	449926	443277	452761	468575	444544	463536	484379	443409	444359	440661	458834	448003	469537	462870	447830	471434	481864	457918	446772	429980	470954	459985	432110	445939	479585	448515	438967	467970	458822	444960	441431	458467	451010	448337	460090	462466
787	454827	442370	462969	443297	453393	450155	448280	470424	457872	453605	476212	435283	425004	449589	443665	452751	468939	444696	463366	484475	443394	444055	440514	459335	448540	469571	463319	446866	471087	480904	458673	446727	430059	472130	459996	431820	445502	479765	447759	440271	467279	459712	444666	440859	457598	451532	448235	459357	463747
788	454857	442099	464631	443518	453707	450346	447545	470196	456810	452640	475902	435253	424226	449850	443594	452459	469096	444502	462700	485408	443226	443187	440930	458892	448728	469062	463454	447385	471643	480755	458643	447139	429814	472328	460111	431730	445309	479529	447132	440539	466826	459384	444084	440519	458170	451932	449599	459719	463846
789	454541	441966	464104	444024	452603	449427	447477	469647	456934	452065	474160	434310	423910	449862	443489	452644	469469	444008	462648	485274	443735	442781	440986	458769	448945	469798	463193	447465	471767	480415	459134	446426	429993	472433	460159	431961	444559	479916	447699	439791	467165	459480	444212	441199	457953	452229	450389	460290	464233
790	454931	442340	464404	444062	452977	449707	447403	469336	456875	452403	473820	433782	424527	449738	443037	452425	470182	444391	463040	484806	443382	442487	440434	458446	448982	470220	462999	447497	472609	480423	459219	446584	430623	471441	459623	432388	444922	479752	447967	439585	467966	459048	443887	441250	458124	452044	449746	460073	464571
791	455734	441731	465030	444093	452945	449174	447360	470300	457429	452492	474304	432776	424382	450228	442774	451896	470073	443846	462502	484824	443610	443211	439926	458401	448931	470209	462768	447187	472315	479978	458533	446132	431003	471799	460554	431910	445932	480410	447175	439668	467850	459633	444150	440064	458126	451208	449399	459757	465326
792	455806	441764	465335	443236	451856	449734	447250	470284	457131	452402	473650	432726	425155	449525	442023	451751	469601	444460	462396	484741	443647	443784	440357	458082	448429	469203	462633	447363	471624	480363	459561	446230	430716	471887	460533	431771	444734	479364	446877	439528	466608	459769	444213	440403	458072	450634	449838	459667	464901
793	455579	441225	465775	443368	451460	450111	446352	470105	456458	451858	474365	431799	424865	450027	442967	451258	469574	444029	462452	484146	443546	443489	439955	458408	448540	470034	463020	447570	471210	480551	459360	447235	430677	471566	459660	431107	443946	479580	447718	439108	466720	459837	444658	440196	457623	450479	450090	459518	464189
794	454275	440994	465579	443233	451564	450066	446799	469257	456475	451415	475134	431918	424994	449594	443415	451610	469852	443992	461888	484444	443297	443559	440150	458527	449603	469254	462850	446570	471393	480293	459180	446918	430537	471385	460037	431399	444062	480000	446654	439048	467156	459868	443763	439595	458434	450972	450401	458849	464546
795	453915	440805	465672	443122	451235	450489	446366	469733	456043	450508	475964	431500	425403	449744	443350	451130	469357	444061	461756	483446	442323	443632	439971	458631	449481	468756	463348	446289	470505	480357	459462	446784	430302	471300	459773	431527	443690	479178	446507	439149	466866	460345	443700	439915	458350	451180	450696	459422	464461
796	453777	440809	464891	443370	452238	450842	446036	470142	455794	450948	475168	431239	425891	449583	443445	451671	471092	443893	461795	483593	441825	443622	439843	458953	449697	469697	463275	445702	470240	481351	459372	446862	430345	471612	458778	431872	443479	479147	446930	438523	466409	460393	444156	440028	458515	450833	449765	459183	464120
797	452752	440276	464761	443596	451644	450674	445152	470421	455774	451182	474117	431568	425288	449128	443538	451995	471004	443031	461650	484084	441948	444069	439280	457921	449330	469117	463867	445562	470350	481161	459525	446473	430917	471595	458952	432244	443404	479967	446152	438499	466564	460513	444369	440527	457616	451070	449433	459483	463931
798	452508	440149	463777	443170	451780	450600	444496	469540	455977	450986	473988	429952	424018	448946	443698	451765	471112	443198	461238	483689	441272	444012	439196	457919	448720	468850	463325	444826	471012	480947	460062	446301	429835	471834	459745	432734	443121	479942	446158	437961	466579	460687	444774	440448	457348	451904	448691	459937	464679
799	453638	440668	464107	442602	451541	450746	444407	469970	455272	451321	473687	430739	424976	448777	442942	452211	470886	442067	461562	482867	441212	444440	437934	457726	449737	468622	464529	445028	470432	481052	459609	445561	429432	471714	461214	433018	442931	480343	445641	438077	466789	460397	445436	440382	457015	452939	448634	458870	464441
800	453441	440669	464806	442958	451319	450354	444980	470332	455983	451005	473494	430705	425169	448706	442742	452628	471147	441908	461304	483496	440152	444208	437386	457050	449746	467678	464525	444937	470369	480575	459702	445798	428587	471342	461875	432295	443362	479868	446010	437231	466604	460608	444975	440427	456169	453126	449176	459673	464604
801	453186	440231	465172	442405	451612	450421	444813	470664	455198	451397	473276	429539	425843	448190	443531	452483	471387	441160	461012	483863	439654	443769	437582	457148	450250	468038	463995	443832	471061	480509	459848	446197	428206	471220	461832	432225	443260	480077	446257	437521	466750	460109	444911	439412	455777	453061	449458	459483	462687
802	452783	440014	465144	442704	451759	450053	444877	470952	455187	451992	473279	429517	426416	447058	443776	452479	470412	440723	460930	484432	439207	443557	437384	457055	450434	468156	463035	443412	471175	481207	460566	446059	427248	470837	461413	432870	443364	480798	446249	437651	466934	459898	445097	439560	455328	453014	449431	458943	463208
803	452423	439811	464609	442899	451878	450902	444338	470309	455418	451844	472776	429480	426558	447038	444058	453143	469327	439886	460644	484263	439394	443566	437773	457071	450189	468411	462151	444050	472459	481321	461233	445753	427646	471364	461687	432397	443181	481245	446328	436811	466128	459217	445529	440211	455218	453099	447955	458169	462802
804	452286	439115	463547	443800	451426	450618	445061	469795	455203	451673	472548	430045	425785	446240	443393	452286	469075	440070	459285	484147	438880	443041	438623	457372	450270	467962	461585	442845	472639	481594	462287	445719	427290	471439	460941	431635	443117	480846	446015	437044	465655	459809	445297	440044	455090	452645	447912	458262	462994
805	451983	438955	463071	444076	451689	451136	444812	470633	454263	452343	472625	430918	426261	445301	443202	451939	468037	440058	458401	484289	438881	442439	438640	457178	449668	467530	461316	442943	472332	481897	462261	445554	426314	471749	461294	431021	443215	480299	446243	437550	465341	460152	446045	440680	455020	452607	448359	457370	462995
806	452776	438573	463586	444724	452634	451435	445041	469913	454253	451621	472273	431690	426268	445034	442831	451373	467972	439402	458069	484846	439468	442535	438509	457622	450718	467001	461986	443153	471932	481806	461323	445262	427401	471311	461259	430465	443878	479618	445445	438048	465807	461104	445559	439851	455059	451696	447687	457019	463091
807	452472	439805	463645	444398	452435	451455	445049	469881	453628	451201	472098	431995	425685	444741	442619	451524	467913	438898	458211	485154	440038	443211	438313	457946	451176	467354	462394	442703	472155	481958	461820	445348	427328	471619	462208	429927	442414	479481	445015	437571	465912	461012	445113	439770	454696	452237	447664	457387	462865
808	452631	439309	463796	444951	453030	451987	445965	469279	453532	451112	472283	432878	425135	444178	442192	451913	467466	438584	458317	485354	439560	443401	437829	458125	450275	467247	463396	442351	472655	481539	462149	444991	427084	471314	461808	430189	442202	478663	444908	438079	465809	460817	444712	439658	454531	452520	447898	456930	462925
809	452218	438367	463202	445003	452391	451994	444693	469148	453782	450886	471723	433286	425307	444366	442092	451923	467858	438458	459136	484872	440224	442924	437805	458518	450753	466875	462527	442410	472911	481806	462486	444829	426959	470768	462023	430549	442668	478294	444533	437807	465999	460784	444868	440340	454154	453008	448170	456941	462887
810	452217	437623	463373	445307	451575	452049	443928	469759	454651	450439	471529	433747	425970	444751	442397	451562	466894	439230	459609	485358	439935	442910	438482	457506	451004	466865	462439	443362	472525	482233	462865	444561	426454	470416	462111	430439	442692	478266	444280	438047	467040	461133	443892	440014	453575	453511	447268	457088	463450
811	451697	438375	463592	446522	452421	451873	444886	469061	454457	449726	470912	433566	426261	444806	442060	450966	466398	439247	459936	485650	439701	442562	439645	457301	451588	466737	461730	442192	473308	481884	462021	444052	426782	470093	462519	429512	442049	477276	444301	437760	466971	461317	444526	440109	453520	453390	447947	457267	463530
812	451641	438443	463362	445930	452486	451579	444470	469107	454543	449526	470996	433311	425928	443821	441775	451006	465386	439314	459672	486140	439448	442113	439178	457405	451607	466136	461749	441756	473329	481717	463172	443516	426896	470729	462272	429236	442205	477276	444178	438421	466911	460560	443768	440215	453873	453147	447290	455995	463842
813	451616	438502	464684	445742	452761	451657	444479	469917	455831	449579	470815	433730	426204	443621	441066	450390	464935	438682	459666	486501	440128	442469	438620	457952	451832	466014	462226	441594	473896	482065	462672	443206	426127	469714	461354	429192	441654	477157	443977	438212	467175	460820	443317	439384	453167	453147	446790	456105	464187
814	451607	438387	464956	445564	453223	452197	444529	469600	456048	449854	470307	433288	426012	443295	441379	450442	465705	438915	458854	486850	440039	442245	437712	458437	451271	466619	462153	441133	474092	482011	462001	443151	426398	469160	461379	430273	441983	477312	444390	438533	467119	460498	443247	438863	453661	453055	447312	456697	463692
815	451886	438312	465078	446535	453783	451870	444088	469186	456133	450155	470311	433021	425084	443332	441296	450326	466265	438752	458346	487464	439559	442846	438167	458565	451182	466572	461977	441256	474420	481816	462564	443159	426167	468701	461500	430301	442069	477692	445167	439349	466722	460476	443147	439084	454140	452918	447589	455847	463333
816	451642	437382	465159	446795	453381	452402	443789	469871	456390	449770	471696	432874	425791	442287	441917	450491	466500	437905	457968	486738	440474	442907	438286	457796	451412	466659	461785	441137	474146	481380	463041	442930	426317	467994	460747	430589	442405	477895	444933	439240	467289	460330	442756	438467	454148	452786	447476	455913	462543
817	451255	437900	465056	447647	453672	451985	443521	469608	456896	450030	471858	433626	425186	442444	442448	450917	466347	437803	457190	485678	440031	441851	438506	456704	451143	466975	462074	440884	475009	480789	463575	443035	426000	468000	460242	431061	442469	477739	445436	440282	467666	460311	442818	438704	454178	452493	447851	455468	461988
818	450845	438136	464733	447527	453748	453050	443475	469304	456876	450377	471367	433411	425335	441810	442597	450774	466726	437635	457535	485836	440594	441288	438766	457417	451281	468016	462035	441558	475944	479945	463643	443361	425681	468413	459639	430454	441858	478118	445045	440799	467964	460548	443011	438257	455667	451956	448277	455620	462031
819	451164	438335	463556	447356	454045	452360	444090	470086	456321	450482	471803	433314	425002	441764	442840	451207	467804	437044	457328	486445	439789	441591	438575	457468	450474	468181	462112	441938	475257	480334	463545	442468	425111	468530	460324	430160	442087	477829	445019	440995	467877	460499	443352	438463	455585	451588	447856	456283	462435
820	450329	439228	464270	448227	454720	452789	443205	470151	457233	450330	471369	433281	424611	441568	442491	450390	468735	437178	456738	487458	439447	441437	438368	457730	449749	468447	462386	442479	475103	480273	463483	443126	424929	467571	460611	430474	440914	478079	444945	440984	467655	459968	443788	438273	455780	450886	447350	455690	462530
821	450284	439061	464509	447887	454596	453605	442825	470487	457481	450850	471117	433079	425258	442199	442542	450298	468764	437338	456837	487201	439174	441069	437932	458663	449349	468228	462590	442405	475176	480674	463763	442792	424570	468240	460603	430302	441327	478191	446160	440769	466945	460464	444255	439060	456159	451484	447155	456408	462373
822	450345	439099	463646	447644	454568	453999	443129	470117	457325	450474	471234	433119	424684	441726	442556	450877	468878	436779	457388	487404	439354	440398	438136	458167	449769	468254	462747	442686	475016	481393	463887	442522	424346	467748	460375	430145	440978	477808	445866	441275	467322	461001	444326	439154	456518	451102	447365	456076	462288
823	450893	438834	463461	448077	454855	453225	443450	471077	457395	450331	471102	433046	424890	441560	441681	450687	468990	436271	457499	487143	439944	440598	437456	457160	449599	467930	463093	441662	475062	481205	463724	442826	424519	467814	459899	430336	440969	477768	446299	440958	466632	460717	444047	440146	456028	451335	446952	456311	461511
824	450834	439613	463925	448005	454373	452926	443237	470675	456886	449981	470455	432925	425259	442641	442052	450199	469864	436000	456982	486795	440242	440256	437597	457894	449442	467703	463050	441460	474350	480315	464088	443080	423698	467913	459378	429850	440321	477456	445796	440376	466316	460605	444742	439979	456239	451412	447078	455959	460909
825	450996	440165	463576	447575	454453	453379	442945	470457	457157	449353	469957	432950	424922	442572	441982	450874	470261	436137	457084	486540	439368	440169	438050	457978	449824	467592	462812	441252	473980	479935	463640	443206	424277	468027	459464	429436	440825	478114	445069	440762	466230	461084	444398	439980	455559	451065	446993	456433	461474
826	451867	439973	464147	447594	454000	453165	442714	470184	457129	448402	469477	432361	424267	442223	442457	451334	470012	436340	457769	486921	438754	439969	438272	458844	449524	467866	462553	441592	473714	479506	463381	443792	423833	467738	459193	429498	440242	478243	445423	439770	465804	460928	444652	440118	454740	450709	446059	456919	462210
827	451792	440100	463164	448222	454137	452310	442960	471131	456916	447957	469024	433229	423895	442557	442107	451374	469731	436562	458008	487110	438254	440304	437830	458386	449077	468004	462394	441818	473530	479094	462786	443667	423980	468260	459418	428410	439656	479034	445024	439805	465308	461096	444655	440673	454262	451004	446082	456376	461884
828	451928	440018	462732	448946	454133	452924	442485	471567	456445	448156	469554	433152	423579	441706	442426	451659	468849	436407	458643	486889	437730	440509	437871	457819	449055	467891	462652	441193	473389	478356	462251	443071	425071	469097	458855	428578	439490	478662	444464	439414	465725	461813	444506	441457	454004	451092	445659	456271	461116
829	451814	440109	461763	448298	453611	453098	442487	470345	455203	448732	470353	432903	423510	441855	443061	452256	470194	436132	458477	486617	437587	440562	438000	457731	448832	467911	462402	440759	473450	478877	461129	443680	424057	469030	457631	428971	439095	478686	444413	440579	466550	461909	444920	441395	453376	451238	445444	456417	461302
830	451262	440118	461208	448891	453593	452516	442587	469224	454843	448524	471391	431813	423561	440850	442494	452251	470109	435267	459161	486440	437889	439634	438650	456630	449371	468703	462873	440620	473890	478650	460884	443465	424475	469041	457097	428141	439392	478479	444809	441303	466335	461399	444283	441180	453791	450931	445360	456501	461622
831	451220	440907	461890	448829	454241	452436	442912	469212	455649	448925	471549	430989	423987	440893	442339	452715	470499	434625	458066	485042	438052	439234	438648	456409	448427	468196	463173	441001	473799	478955	460101	443332	424560	469518	457108	428149	438991	478748	444807	440530	466534	461499	444472	441250	453759	451243	444666	456603	462410
832	452029	441181	460945	447903	454092	452653	442792	469631	455454	449199	471429	431339	423952	440338	442490	452646	469989	433861	458053	484405	438011	439230	438317	456816	447282	467549	463155	441054	473669	478393	459663	443498	424531	469117	456404	427249	439016	477895	444408	440355	466648	461646	444108	441632	453728	451270	444332	456983	461925
833	452174	441908	460443	448399	454075	452870	442506	469723	455240	448749	470803	431070	423870	439885	442460	451992	470017	434689	457607	485275	438274	439163	437869	456380	446734	467489	463471	440285	473726	477643	459949	443578	425276	469521	456078	426735	438056	477704	444687	439852	466270	461618	443512	441974	453839	451773	443727	457290	461564
834	452260	442580	460569	447963	453950	452661	442540	468830	455723	448070	471426	431809	423391	438485	442384	452496	470281	434096	456816	484644	438729	439007	438015	456267	446235	468509	463978	440005	472918	478317	460630	442859	425562	469350	456152	426928	438049	477343	445197	438977	466337	462101	444209	442326	453691	450832	443673	457245	461498
835	453238	442641	460306	448377	454410	452769	441428	468477	455637	447649	470819	432206	423221	437600	442045	452030	469609	434271	456579	485000	438412	438193	438141	456695	445003	468310	464212	440366	472711	479315	461460	442116	425834	468885	456211	426497	437705	477488	445475	439355	466131	462696	444062	441491	453810	450560	444526	456319	461705
836	453103	442687	459958	447756	454743	453360	441607	468917	456003	448327	470770	432330	422744	437135	441563	452193	469679	434337	456281	485125	438310	438554	438400	456684	445358	469307	464392	440342	472626	479999	461810	442642	426422	469585	457118	426408	437532	477246	445162	439536	465606	463478	444275	441246	453632	450124	444678	457165	461963
837	453759	442259	459406	447258	453963	453362	441327	468627	454809	448645	470968	431772	422387	437800	441642	452637	470102	434502	455257	484745	438669	438486	437742	457335	445297	469102	464445	439849	472571	480158	461922	443038	426486	468991	457060	426534	437458	476241	445112	439797	465601	463837	444273	440972	453072	449975	444407	457017	461484
838	454530	441740	459708	447579	453868	452876	440975	468654	453653	447884	470664	431935	423272	437454	441741	451199	469929	434469	455197	484314	438255	438943	438287	456873	445360	468700	464642	440427	471393	480045	461668	443555	426758	468073	456523	427324	437649	475637	445055	439344	465713	463225	444103	440573	452499	450274	444411	457730	461913
839	454323	441795	459243	448162	453543	452973	441448	468452	454180	448413	470809	432684	422738	437654	441937	451360	469866	434251	455127	484208	438657	438058	438029	457330	445401	468718	464792	439785	470630	480272	461310	443890	426467	466859	456706	426791	437700	475108	445255	439109	465025	464242	444097	440603	452755	449158	444773	457139	461695
840	454398	440957	458791	447345	453686	452316	441416	467681	454451	448583	471856	433011	422772	437364	441438	451781	470194	434113	455069	484791	438635	438570	437229	457393	444695	468800	464890	438946	471812	479167	462075	443486	427212	466717	456489	426840	438698	474565	446041	439458	464631	464608	443050	440544	451779	448859	445196	456394	461898
841	454444	440254	458502	447100	453906	452312	441211	467306	454731	448091	472303	433345	422697	437546	440963	451361	471000	434953	454319	484999	439297	438708	437460	456808	445409	468783	464630	439488	472177	478544	461371	443060	427009	466824	456412	426532	438658	474588	446093	439009	465028	463492	442120	439780	451764	449123	445066	457040	461829
842	453968	440158	458687	446936	453310	452071	441044	467866	454421	448676	472574	432413	422872	437559	440998	450883	470675	435293	454608	484966	438494	439655	437558	456840	444626	468268	464331	439215	471106	478285	461780	443346	426927	466156	456551	426055	438587	474409	446164	439019	465550	463165	441717	439725	452017	449442	444657	456481	461355
843	454420	440384	458887	446602	454112	451820	442085	467436	453320	447855	472381	432641	422765	437272	440090	451056	470820	435303	454261	485435	438896	439242	438384	456846	445215	468687	464006	439605	471744	478410	461642	442849	427062	464708	456377	425040	439283	474808	445733	439437	465661	463307	441484	439806	451105	448860	444471	456543	461845
844	453850	439600	458484	446588	453639	452728	441983	467358	453231	447705	471536	431677	423055	437309	439526	451899	470523	435471	453825	485839	438515	439634	438026	456575	445230	469190	463459	439586	471886	477810	461313	443343	427503	464661	456009	425527	439062	474342	445362	439274	465012	462683	442017	440099	451400	448661	444352	456029	461322
845	453513	440501	458657	446124	452064	452918	441222	467282	454048	447952	471227	430352	421418	437144	439007	451263	470001	435692	453065	486115	439004	439597	437744	456871	445553	469699	463411	439786	472531	477666	461625	443341	427877	464671	456214	425257	438967	474909	445884	440036	464059	462856	441903	440708	451555	447952	444390	455062	461179
846	453301	440899	458740	445505	452574	452045	441606	466994	453319	448335	471361	430713	420719	437308	439793	451650	470771	435942	453408	485865	439028	439235	438644	457285	445891	470513	463811	438813	472369	478094	462030	443302	427458	464842	455512	426033	438430	474539	446010	440801	463762	463154	441812	440886	451260	447602	444905	453821	460608
847	453601	441201	458406	444250	452264	452095	441326	467231	453080	448232	470841	430330	420453	436696	439594	451162	471140	436303	453141	486058	438991	438443	438711	457617	446344	469400	463161	439270	472990	478047	462192	443880	427875	464968	455554	426669	437958	474413	445876	440466	464169	463714	442200	441777	451044	447130	445542	453458	460332
848	452332	440363	458003	444469	451732	452612	440661	466986	453548	447572	470627	430196	420426	437327	439687	450617	471793	435712	453092	485829	439508	438558	438498	457685	446892	469976	462730	438924	472717	478075	462694	443844	427979	465222	456154	426244	437597	474698	445034	440473	463940	464316	442590	442325	451029	447361	444859	453006	460476
849	453191	440454	457631	444694	452292	452811	441278	467351	453240	447691	470680	430016	420490	436829	440232	450371	471226	435449	452872	486238	438938	438666	437463	456429	446923	470187	462821	438800	472596	478030	462907	444596	427039	465228	455948	427872	438257	474230	444974	439710	463494	463888	442965	442250	451155	447875	445437	451737	460089
850	452981	440207	457707	444796	453450	452696	441856	467539	454000	448845	471128	429469	420019	437115	441390	450496	471356	435841	453390	485510	439121	438349	437622	456595	446230	470038	463025	438537	472347	478208	463479	444772	426523	465480	456053	426832	437877	475004	444115	439481	463165	463178	443585	441901	451174	448459	444503	452074	460692
851	452212	440625	457317	444698	453302	452132	442080	468365	453516	449080	471110	429262	419827	437233	442345	450090	470891	435444	453552	485607	439427	437722	437555	456799	446532	470304	463462	438654	471890	478716	462876	444337	426526	465085	455741	426019	438645	476349	443925	439393	462720	462359	443486	441859	451363	448565	444521	451573	460184
852	452822	441008	457490	444705	454024	452694	441559	468179	452689	450337	471627	429113	419860	437169	441775	450129	471208	436415	453634	484855	438821	438384	436736	456740	446284	470111	463907	438677	471416	478067	461890	443586	426943	465718	455785	426087	439819	476614	443054	439215	462868	462426	443271	441619	451025	448721	444428	451746	460173
853	452370	441433	457038	444727	453576	452096	441780	468104	452735	450380	470947	429002	419618	436282	441558	450733	470748	436641	453427	485185	438811	438951	436919	455990	446689	469668	464943	437800	471420	477623	461201	443411	427264	465845	455243	425434	439870	476030	442627	439276	461684	462309	443478	441819	450900	448153	445354	451837	460653
854	452476	440811	457611	444363	453303	451926	441863	467507	453022	449642	470890	429421	419835	436357	442070	450093	470346	436059	453546	484333	438213	438565	436940	455670	446359	469870	464801	437278	471634	476817	460403	443646	426823	465778	455080	424826	439260	475883	442216	440208	461635	463417	443519	442063	450480	448492	445162	452231	461442
855	453068	441294	457905	444299	454082	452099	442286	467998	452704	449286	470814	428252	419563	436374	441772	450175	470200	435694	453302	483705	437794	437336	437006	456016	447359	470197	465166	436867	471261	477479	460929	443702	426458	466126	455160	425346	439827	475235	442665	440003	461685	463119	443599	443143	450036	447886	445961	452098	460632
856	452892	440953	457759	444133	454302	451582	441941	467944	452804	449547	470975	428507	419913	436039	441574	450431	470841	435340	452720	484314	437841	436907	437740	455999	446840	469478	464666	437229	470829	478169	459813	443893	426508	466350	455503	425959	438396	475194	442685	439653	462154	462894	443683	442861	450646	447392	445493	451997	460966
857	452783	441187	458442	443166	453523	451152	442408	468195	452218	448952	470943	428706	419947	436278	442246	450043	470881	434655	452808	484857	437885	437479	437561	456398	446456	469578	464888	436769	470027	477692	458675	444259	426304	465933	454942	425854	437290	475597	442877	438961	461174	462962	443325	443089	450328	447582	445699	452742	460945
858	452756	441314	459467	443482	453946	450757	441867	468425	452125	448164	470291	428462	419833	436373	442656	449764	470728	434739	452920	484458	437400	437789	437876	455999	445788	470016	465238	437389	469534	478189	458688	444699	426839	465677	455133	426579	436340	475438	443304	439290	460710	462939	442823	443862	449454	447970	445221	452141	460595
859	453350	441898	459179	443549	453687	450594	441989	469230	451698	447074	470022	427783	419430	436152	441877	450088	470586	434423	452877	483546	437762	437330	437166	456175	445498	470476	466011	436348	469384	478727	458630	443903	427703	465698	454923	425567	436910	474603	443776	439691	460567	462815	442852	443878	449603	448791	446249	451994	460702
860	452626	441735	459158	443505	453153	451102	441270	469087	452236	447772	469448	427385	419137	436341	441277	449857	471443	433705	452648	483452	437862	436678	438205	456586	445829	470579	465548	435274	469186	479008	459404	444115	427530	465784	454214	425662	437945	473596	444650	439338	460233	463144	443066	444016	448499	447896	445976	451973	460783
861	452960	442238	458974	444110	452192	452087	441527	469072	452379	447315	469306	427464	419408	436156	441403	449542	471368	433653	452915	483520	437509	436880	437955	456709	445330	470533	465458	435096	469092	479098	459541	444710	427890	466045	454602	426681	437788	473672	444034	439544	460226	463131	443061	444750	449097	448107	446543	451649	460740
862	453101	442214	458489	444124	452744	452462	442031	468912	453021	447155	468816	427852	419379	436022	440785	448753	470916	433858	453554	483069	438049	437574	437328	456223	444763	470954	465719	434404	469921	479573	459567	445268	427688	466753	454284	426050	438179	472691	444645	439373	460590	462752	442824	443928	449514	447953	446327	451948	460461
863	453849	441994	457984	444633	452833	452696	441849	469413	452541	447228	468901	427902	419692	436046	440751	448163	470621	433895	453000	483308	438227	437014	437583	456430	444929	470693	465881	434620	469541	480502	459471	445431	427740	467064	454161	425706	437454	472494	443985	439893	460404	462798	442384	443317	448941	447268	445706	451340	461325
864	453256	441969	457754	444383	452981	453369	442252	469612	453271	447317	469279	427847	419284	436246	439192	448059	470131	434229	452872	483489	438820	437545	438296	457964	444359	469970	465569	434444	469466	479991	458407	445377	427606	467291	454654	424744	436961	472001	444750	439967	460395	463141	442206	443887	448828	446648	445914	450690	461831
865	452949	440831	457758	443392	452892	452524	441971	469385	452765	447383	468248	427338	418353	436464	439627	447885	470640	434218	452122	482951	438603	437323	438172	457839	444267	469377	464884	435117	468540	479963	458381	445396	428642	466783	455483	424539	437901	472239	444207	439751	460435	462670	442174	443039	449506	446146	445663	450515	461976
866	453437	440211	457858	443002	453628	451641	441714	468857	453122	446609	467732	426904	418410	435896	439254	448596	471267	433885	452948	482620	438559	437948	437990	458323	444446	468734	464761	435233	467744	478920	458400	445891	428902	466717	455548	424804	437883	472207	443355	439860	460224	462111	442770	443764	449479	444898	445488	450130	461407
867	453700	440249	458265	442728	453919	452251	442653	468599	454290	447062	467416	426335	418528	436130	439228	448229	471699	433510	452537	482985	439248	437537	437490	458784	444971	468770	464655	435404	466881	478262	457632	446472	428623	466376	455298	423987	437841	471804	443198	438825	460266	462147	442017	442646	448845	445213	445534	450122	461031
868	453907	439256	458552	442968	453927	451421	442700	468868	455360	446834	467705	425684	419324	434988	438569	448307	472669	432987	452386	482234	438898	436841	438337	459151	444336	468484	463897	436360	467627	478070	457610	446406	428325	466543	455477	423351	438110	471068	442514	438907	459606	462341	442011	442473	449630	445590	445530	450094	461407
869	453148	439142	457453	443488	453455	452196	442639	467857	455648	446829	467293	425482	418733	434825	438476	449201	471560	433232	453047	481807	438832	436674	438581	459928	444632	468412	463678	435722	467175	477318	457711	445806	428640	466250	455288	423225	438599	471092	442867	439589	459429	462499	441662	443044	449623	445243	445978	450164	461402
870	453313	439417	457262	443441	453318	453146	443280	467835	455420	446932	466352	423861	418510	434907	437506	449188	470572	433497	454367	481961	438242	437002	438375	459437	444921	467142	463668	435788	466283	477359	458167	446364	428837	465701	454887	422938	438143	471607	442961	438803	459878	461155	441867	442597	449990	444703	446224	450666	460965
871	453169	439854	457237	443699	453310	453244	443200	468521	455686	446823	466736	423524	418674	435854	437256	448503	470659	433284	453887	481488	437127	436951	438055	459328	445679	467168	463752	435849	466576	477159	457788	446035	428644	464705	454905	422627	437957	471593	442453	438701	460082	461443	441706	443387	449881	444916	446804	451318	460788
872	453883	439368	457247	443236	452733	453732	443226	468023	455372	447066	467478	423760	418427	435672	436458	448504	471546	432668	452990	481364	437314	437331	438028	459746	445690	466992	463081	435922	466579	477386	457529	445679	428036	465785	455658	421615	437243	471579	442807	438491	459720	461730	440757	443059	449940	444645	446096	451696	461072
873	452833	439733	456828	443523	453681	453465	443712	467549	454981	447083	467482	424145	418623	435691	436719	447975	471468	432903	452989	481366	436962	437275	438251	460304	445705	467529	463676	435102	466753	477167	456652	445760	428191	464791	455157	420733	437678	471723	442820	438434	460205	462252	441325	442852	449822	444594	445415	451281	460864
874	452641	439884	456833	443768	453793	453381	443833	466993	455440	446965	467296	424973	418335	435592	436455	447917	471107	432850	451991	481443	437167	437068	437376	459950	446049	467275	463605	435307	466728	477040	456397	446354	428028	464903	455333	420400	438473	470867	443377	438405	460416	462619	441251	443283	449733	444576	445529	450255	461625
875	452186	440257	456283	443029	454401	453153	443374	467271	455251	447205	467463	424403	417584	435333	436437	448184	470662	432664	451454	482189	436825	436809	437474	460557	446549	466575	463140	435043	467238	476648	455725	446743	428483	465215	454484	420034	438783	470880	443619	438492	459806	462393	441542	442922	449513	444408	445266	450991	461515
876	452598	440179	456256	443812	453624	453037	443524	467050	454993	446832	468330	423945	417101	436212	436944	448375	470221	431755	451169	481559	437505	437068	437219	460503	447136	466390	462358	435092	467514	475759	455141	447522	428641	466084	455403	420127	438859	470552	443340	438783	460028	461674	441246	443060	448867	443625	446180	450888	460810
877	452735	439949	456588	442958	454538	452721	443760	466403	453944	446677	468365	424822	416175	435810	436684	447557	469648	431593	451413	481436	437659	436738	436930	461042	447871	465944	463733	435091	467477	475375	455251	446764	428575	466280	455014	419758	438400	470048	443790	438730	458977	461206	441324	443380	448997	443654	445615	450880	460919
878	452068	439522	457137	442001	454257	451165	442819	467459	454273	445877	467815	425152	416593	436378	436276	447526	469839	431307	450748	480683	437938	437359	436746	461002	447858	466143	463269	434904	468528	474554	454563	445737	428957	465426	455003	419716	437597	469339	443646	438549	459142	461608	441786	442927	448603	444017	445600	450298	460358
879	452587	439285	457587	441263	454471	451268	443039	467418	454455	446211	467827	425704	415748	435941	436865	447982	470163	430482	450125	480879	438116	437387	436047	460788	448537	466453	463092	434340	468077	474667	454746	444623	428941	465234	455355	420071	436738	468844	443870	439334	458965	461445	441219	443523	447854	443718	446022	450192	460253
880	452379	439322	457455	441028	454437	451821	442930	466998	454489	446349	467625	425748	415120	436028	436143	448183	470787	429751	449931	480686	438914	437339	436693	460949	448664	465486	462966	434841	467753	475427	454329	444334	428687	465067	455416	419990	437303	468658	443207	439296	458899	459988	440906	443249	448789	443393	444773	449782	461325
881	452828	438139	456669	440735	455150	451244	443341	466486	455199	446855	467301	425777	415589	436020	435779	449096	470472	429757	449421	481244	438755	436747	436807	461754	448378	465260	462515	435428	467456	475566	453541	443799	428891	464899	455372	419899	438290	468022	443442	438633	458883	459894	441039	443594	448276	443429	444307	449864	462308
882	453217	438330	457167	440258	455475	450908	443360	466615	455437	447075	467387	426130	415789	435844	435648	449468	470003	429045	449002	481201	438081	436457	436854	462027	448738	465058	462446	435035	467128	475541	453513	442766	429056	464904	455727	419109	438671	467525	442460	438742	458925	459589	440662	442885	448167	443863	445242	449762	461327
883	452930	438180	456970	440421	455470	450951	443169	466529	455617	447224	466489	426256	415348	436292	435720	448553	470727	428994	448118	481318	437876	436209	437275	462773	449000	465112	461059	434615	466742	474937	454306	443637	429122	465104	455245	419981	438635	467458	442239	438052	458704	459209	440823	442554	447254	444024	444440	449678	461544
884	451725	437803	456912	440385	455355	451225	443676	466995	455510	447849	466772	425442	414880	437282	435220	448157	471471	428142	448238	481081	438103	437042	437570	462473	449558	465933	460456	434853	466778	475099	454448	442177	429679	466324	455158	420440	438141	467215	442211	437476	458633	459202	440374	442292	446638	443732	446017	449245	461088
885	451531	437992	456621	440146	455093	452014	443710	466489	455048	447654	465900	425101	414459	436729	434956	447999	471055	427775	448044	480963	438645	437620	437613	462576	449930	465882	460563	434109	467838	474836	454185	442532	429223	465523	455467	420799	437440	466461	441129	436352	458536	459677	439722	441686	446033	443756	446657	448913	460934
886	452645	437467	455228	440479	455313	451777	443763	467377	454589	447809	465131	424783	414844	436628	434317	448789	470913	427489	447809	481874	438429	437603	436891	461937	449022	465706	460427	434345	467830	474683	454077	442992	429333	465299	455576	420104	437339	466922	441171	435875	457717	459576	440405	440615	445767	444365	445626	448606	461218
887	453733	437544	455183	440074	454922	451127	443829	468430	454540	448865	465450	425091	415272	436962	434404	448783	471796	427791	447582	481536	437993	437831	436600	461080	449823	465132	459256	434115	468144	475025	453727	443386	428131	464871	455013	419590	437536	465934	441374	434919	456733	459182	440225	440914	446225	444768	445504	449276	461895
888	454180	437245	454870	440568	454837	451341	444470	468848	454064	448696	464145	425566	415515	436767	434752	448688	471628	427912	448034	482826	437791	438358	436193	461807	449575	465407	459110	433802	467934	474834	453742	443449	428510	465035	454472	419794	436567	466583	442082	433935	456072	458994	440157	441018	446564	445449	444890	449776	461711
889	454404	437976	454642	440425	454464	450461	444589	468915	453799	448911	464298	425888	415229	438006	434711	447967	471441	427633	448084	482132	438672	438535	436850	462021	449810	465291	460121	433751	468716	475081	453280	443231	428805	465489	454144	419445	436453	466542	441280	433784	455468	459183	440683	440961	446488	445375	444511	449023	461621
890	454033	438180	455097	441311	453609	450337	444280	469766	454215	449539	464352	425977	414140	438327	434575	448014	471593	427850	447909	481928	438351	438271	437415	461220	449872	465791	461060	432520	468501	474731	453362	442423	427908	465636	454510	418884	437302	465649	441149	433212	455369	459389	440174	440854	447060	444300	444735	449315	461229
891	453525	438002	455078	441840	453806	450883	443759	470614	455018	449743	463838	425969	414729	438631	433604	448346	472073	427065	447788	482134	438422	438257	437115	460749	449703	465496	461169	433207	469058	474783	453862	442132	428530	466263	453598	419053	436768	465674	440668	432982	456405	458894	440255	440294	446649	444259	445078	449460	461147
892	454473	438731	455417	441444	453344	450136	444061	470542	454795	449757	464041	426376	414544	438229	433455	447928	472123	427156	448100	482099	438416	438123	437366	461540	449889	465100	461672	432873	469115	475021	453845	442286	428485	466650	453176	418340	436236	465357	439582	433509	454994	459197	439680	439450	446740	443400	445498	448526	461572
893	455016	438740	455898	441739	453595	450372	443593	471147	454135	449060	463646	425896	413998	438473	433117	447771	471814	426878	447822	480714	437870	438018	437499	460791	449975	465778	462615	432425	469756	474390	453406	441929	428071	466990	453330	418031	435821	465744	439061	433951	455321	458554	439563	439778	447235	443846	445784	448407	462021
894	455607	438430	456559	441374	452884	450624	443386	470793	453497	449707	462859	424949	413299	438114	433492	448715	470644	427436	448372	480459	438132	437205	437215	460288	449806	466527	462612	432359	469766	473932	453831	441959	427568	466737	452933	417830	436477	466106	439023	433553	454914	457844	439656	439788	447292	444151	445127	448482	461266
895	455492	438464	456601	440698	453620	450388	443791	470304	453939	450138	463150	424391	414145	437552	433826	448519	471015	427425	449077	480056	437823	437399	436970	460985	449346	466502	463214	431925	469641	473635	453478	442169	427557	466635	453103	417306	436548	465613	438516	433209	455690	458368	439262	440699	447654	443683	444956	448613	461680
896	456366	438748	456175	440356	453416	450753	443341	469745	453753	449494	463157	424865	413481	438136	433170	448276	471792	427971	448783	480199	437877	436912	436722	460170	449033	466709	463327	431561	469184	473649	452440	441421	426993	466947	452914	416822	436911	465183	437929	432444	455100	458624	438758	440046	446548	443098	444837	449290	461454
897	457049	438535	455095	440584	452548	450893	443379	470612	453107	450286	462747	424289	413538	438718	432691	448541	471840	427816	448613	479850	437139	437257	436654	459775	449487	466315	463409	431705	469543	473948	452361	440711	426631	466839	453178	417003	436563	464561	438401	432239	454650	459593	438275	439634	445521	443044	445118	449142	460462
898	456757	439020	454098	440494	453197	451110	442966	471136	452787	449810	462465	424613	413751	438914	432008	448467	471650	427655	448303	479556	437887	437786	436703	459662	450079	465351	463021	432335	469126	473382	452558	440762	426172	466974	453299	416881	436244	464827	437894	431584	454531	459337	438415	439373	444509	442353	445085	449140	460392
899	457119	438447	454125	440693	453066	451372	443854	471342	452585	449378	462197	424774	413569	438991	432036	448667	470332	426891	448101	479269	438257	437748	436872	458852	450551	464503	462753	432157	469828	473465	452454	440969	426149	467693	453545	416899	436117	463880	437949	430388	454605	458375	438689	440009	444357	442024	444582	449283	460168
900	456336	437886	453894	440012	453450	450984	443441	470413	452270	449296	463649	424632	413294	438973	431325	448391	469987	426809	448019	478842	437576	437362	436699	458378	449305	464010	462781	431767	469549	473130	452566	440298	426143	467233	453086	417112	436488	464064	438078	430969	453941	458639	439205	440469	443967	441171	443760	449367	460650
901	455556	438277	453690	440479	452770	451458	442804	470430	452485	448821	463769	424054	413803	438412	430405	448531	469612	427052	447908	478582	436966	437030	436696	458134	449329	464356	461916	432182	469776	472723	452428	440966	426407	467746	453280	417814	436495	465034	438585	431072	454758	459345	439063	440504	443105	441281	443875	448815	460008
902	455741	438318	453715	440340	453669	450996	443665	470782	452534	448289	465303	423878	413769	438315	430534	448034	470033	427589	447775	477771	436371	437805	436096	458011	448574	463829	462380	431984	470089	472956	452400	440589	426813	467824	453468	418070	435979	465531	437523	431284	455110	460028	437924	440682	442304	441758	443865	449136	460265
903	455995	438168	453885	439015	453119	451487	443825	470947	452334	447803	464381	423949	413685	438341	430206	448360	469900	427261	447843	478398	435284	437323	436276	457519	448263	463661	461948	432126	470922	473017	451996	440363	426704	467260	453151	417547	436526	465739	437243	430973	455247	460177	437189	440191	441837	440747	444227	449961	460306
904	455209	438273	453529	438532	452747	451756	443579	471378	451746	448024	463585	424299	413315	438058	430134	448208	469848	427828	447815	478688	435328	437915	436638	457962	448561	462619	461706	432087	471572	473270	451502	440829	426611	466834	452995	417415	435420	466300	437838	431305	455872	460337	436590	439817	442410	440028	444117	449450	459922
905	455911	437515	451921	438182	453023	450848	443898	471351	451479	447492	462928	423757	413287	437718	430344	448236	469849	427599	448016	478991	435282	438785	436645	457736	448649	462304	461467	432662	471054	473358	451519	439952	426008	467216	453128	416956	436571	465292	438101	431510	455969	460312	436332	440478	442110	439819	443847	449316	459326
906	456663	437377	451893	438035	452222	450785	443848	471411	451246	446337	463280	424665	413108	437188	429348	447228	470794	427702	447788	478639	435096	438357	436517	457614	448384	461768	461913	432294	471380	472798	452171	440400	426229	468214	453714	416798	436816	465612	438349	431138	455988	460534	436455	440432	441926	440053	443840	449006	458870
907	456612	437094	452470	437484	451669	450506	444419	472420	450998	445798	463392	424299	412276	438091	429283	446394	470157	427844	448042	478661	435518	438351	436337	457671	447710	461454	462106	432104	471706	472190	451920	441096	425990	468487	454165	416076	436670	465842	438551	431387	456316	461068	436645	439449	441303	440701	444445	449255	459290
908	456296	436289	452222	436954	451666	450365	444483	472794	451364	445305	464195	424474	412367	438259	428883	446026	470272	427475	448966	478353	435250	437872	435957	457024	448205	462189	461968	433080	472099	472413	451990	441296	425926	467986	453882	415657	436624	465567	438213	430753	455587	460325	437050	438851	441346	440163	444671	450563	459131
909	455763	436208	452004	437482	451653	450695	445815	472164	451236	446001	464437	423151	412656	437882	428438	446593	470186	427856	449016	478349	436186	438158	435421	457186	448291	461951	461742	431915	471674	473173	452195	440730	424746	467840	452913	415902	436579	465429	437448	430818	455719	460529	436951	439516	441288	441152	444629	450612	458679
910	456010	436342	451884	437374	451309	451047	445264	471977	450277	446228	465624	422464	412565	437361	428965	446088	470792	427937	448344	478305	436441	437921	435006	456939	448320	461546	461951	431663	471994	474319	451491	441203	424077	468361	452993	416729	436627	465101	438069	430190	456381	460125	437157	438637	441222	440761	444106	450531	459113
911	455162	435307	451920	438314	451372	450413	444436	472142	449621	445801	465307	422911	412727	438064	428974	446003	471078	428651	448726	477077	436043	437505	435226	457956	448439	461531	461530	431709	472235	474165	451121	441057	424149	467816	453555	417597	436669	464995	438371	430185	456562	459363	436966	439264	442037	439987	443726	449996	459039
912	454869	434713	451902	438138	451680	449563	444920	472320	449789	445079	465621	422531	412539	438431	428715	446347	471009	428391	448940	476587	436471	437671	435097	457827	448788	461267	460874	431664	472167	474734	450701	441589	423242	467255	454398	416995	436215	465060	437721	429250	456346	459754	436946	438598	441907	439766	443199	450256	458157
913	453692	434728	452504	437058	450779	448896	444251	471855	450048	444625	465739	421963	412825	438277	428131	446631	471018	428388	448166	475930	436888	437846	434809	457377	448572	460579	460332	431497	472267	475243	449864	441960	423642	466838	454596	416000	436604	464886	437084	429147	456230	459451	437694	438318	441583	439379	442922	449762	457845
914	454011	435148	452427	437850	450630	449048	445503	471834	449889	443957	465391	421843	412262	439277	428797	446323	470129	427711	449018	476115	436746	437660	435300	457881	449995	460459	460635	430629	471808	475813	449728	441729	424058	467127	453831	416647	436612	464961	438068	428532	455879	458868	437483	438549	442063	439300	443271	449423	458821
915	453524	435514	451918	437550	450456	448547	445290	471845	450046	443953	464858	421838	412042	439218	429628	446323	470337	427860	448229	476634	436457	437411	435290	457746	450056	460137	460964	430262	471009	475648	450044	442306	424001	467328	453196	416829	436008	464996	438174	428738	456102	459165	437813	438359	441590	439267	443069	449497	458203
916	454435	435969	452076	437741	450890	447973	444945	471544	450111	444096	464840	420908	411604	438868	429439	446491	469760	427842	447914	476882	437037	437493	434878	457526	448997	460027	459721	430425	471060	475048	450566	442590	423878	468059	452914	417472	436418	464081	437786	428510	455204	459542	438004	437895	442030	438200	442441	448519	457746
917	454521	435575	452335	437917	450278	447852	444906	471752	450284	444188	465501	420566	412522	438972	429390	445833	469588	427196	447621	476565	437502	437421	435353	456441	447978	459485	459216	430550	471073	474404	449939	441521	423294	467557	452391	417577	437322	463814	437333	428714	455612	460130	438326	438028	441949	437729	442258	448605	457223
918	454562	435477	452882	437906	450568	448852	444040	470868	450159	444203	465803	419793	412382	439516	429169	446017	470677	427653	447413	476486	436577	437274	435783	456209	447129	459155	459052	430752	471108	473643	449390	441028	423114	467805	451709	417336	437122	463848	437202	429008	456164	460316	438283	437924	441055	437314	442426	449092	456402
919	454318	435314	452708	437401	450606	449317	443780	470849	449500	444650	466582	420385	412794	439923	429007	446114	470033	427279	447222	476825	435385	437658	435990	456365	447456	459381	459612	430434	471079	473234	450073	441531	422800	468363	451786	417022	436322	463681	437760	429306	455683	459888	437472	438245	441062	437809	442528	448753	457306
920	453870	435246	452583	438206	450308	448450	443207	470467	449516	444710	466177	419270	411553	439526	429221	445054	470140	427033	447211	476874	435292	437425	435389	456826	447026	458370	459479	430699	471107	472327	449961	441998	422661	467997	452045	417106	436619	463816	437405	429032	455113	460121	436806	438011	441020	438127	442728	448554	458318
921	453513	435129	452722	437639	449837	448498	442729	470202	448989	445095	466671	419253	411266	439403	428533	444605	469847	427438	446004	476772	435706	437215	435791	456582	446440	458756	458728	431496	471747	471985	450808	441597	422060	468099	452474	417169	436533	463547	437419	429003	454682	461031	437576	436927	441068	437147	442296	448420	458359
922	453437	435781	451861	437719	449135	448519	442779	470626	448246	444673	465818	419574	411253	439348	428384	445237	470012	426854	446383	477437	435209	436903	434892	456540	445695	457895	458942	431768	471247	472473	450714	442059	422054	468736	453031	415925	435771	463491	437414	428751	454889	460916	437036	437119	441356	436822	442587	447977	458010
923	454170	435358	451948	437782	448523	448798	442095	470454	447233	444467	465329	419133	411460	438867	428418	444376	470242	427679	445980	477847	435217	437142	434577	456316	445297	457850	459855	431566	471517	472753	449642	441868	421852	468664	453037	415860	436408	463858	437993	428503	455040	461070	437171	437224	441295	436385	441680	448324	458086
924	453572	434280	451015	436751	448198	449709	440672	470461	446591	444662	466061	418753	411105	439475	428449	445128	470251	426730	444415	477474	435381	437033	434711	455586	445269	457337	459352	430626	470847	473372	449065	441282	422037	468323	452524	416544	437169	464507	438302	428545	454544	461429	438024	436135	441572	435915	440913	447998	458361
925	453593	434007	450237	435544	448292	449821	440099	470724	446421	444593	466703	418841	412069	440129	428673	446288	469695	427006	444736	477836	435106	438180	434543	455648	445206	457834	459348	431141	470228	473507	448656	441047	421847	467341	453222	415875	437888	464465	438543	428899	454457	460761	438482	435871	441318	435554	441018	447738	458904
926	453229	434101	449830	435997	448284	448792	439823	471251	446996	444177	466875	419106	412793	440439	427788	447041	470100	426687	444575	478511	435264	437945	435141	455391	444820	457684	458482	431257	470033	474641	447897	441579	422246	466690	453446	415885	436816	464008	438596	428843	454839	460661	438587	435648	441126	435866	440974	447986	459140
927	453571	433865	450329	435844	448120	447941	439798	471303	446779	443355	467002	419234	413351	440075	427608	447124	470289	427025	445030	479142	435501	437934	434451	455036	445382	457261	458706	430959	470939	473874	448308	441030	423117	466751	453405	415596	436965	463802	438749	428920	454885	460968	439499	435591	440883	435574	440411	447636	459273
928	453772	433727	450485	435997	447669	447605	439725	471436	447405	443417	467149	419888	413405	439360	427479	446765	470502	426543	444825	480140	435521	438197	433505	454936	444866	457434	458427	431669	471022	474057	448365	441544	422943	466022	453714	415956	436760	464472	439613	428962	454651	461401	439591	435638	440315	435035	440565	447717	458396
929	453519	434247	450568	436505	446774	447742	439526	471723	447693	444147	466728	420518	413518	439703	426345	445738	471047	426718	444456	480242	435744	438998	433375	455127	444991	457014	458555	431582	471794	473844	449177	441318	424195	465953	454133	415951	436295	464535	439081	428820	454307	461676	439090	435585	439461	435651	439584	447999	458292
930	452885	434037	450932	436010	446306	447730	440247	472051	447103	444356	466150	420133	413353	439468	426022	445055	471633	426215	444035	480591	435540	439106	432189	455702	444481	456841	458433	431946	471626	474241	449051	441835	424461	466066	454619	416717	436833	464273	439150	428094	454307	461574	438785	434524	440205	435957	439017	447746	457737
931	453576	433376	450495	436318	445822	447532	440241	472841	447511	444189	466122	420115	412738	439301	425649	445350	471249	425989	444545	480866	434110	438778	431499	455645	444608	456503	458040	431957	471740	474617	449321	441446	424041	467344	454579	416521	436841	463549	438997	428665	454147	462534	439494	434696	440063	436765	438103	448520	456894
932	454042	432826	450203	436667	444808	448703	440044	472863	447983	444093	466909	420154	412682	438145	425782	444680	471085	426136	444797	480897	433552	438846	432352	456292	444735	456578	458125	431419	472436	475174	448887	441512	424931	467544	454032	416545	436842	463779	438629	427869	454116	462558	439265	434073	440156	436402	438266	448868	457356
933	454795	433384	449696	436386	444030	447822	439659	472585	448225	443883	466318	420119	412203	438350	425156	444691	470813	426977	444444	480392	433423	439767	432252	455729	444253	456716	457950	431111	471558	475279	448719	441196	425710	467408	453616	416951	436598	463199	438250	426785	454493	462049	440251	434387	439982	435688	438526	449289	457076
934	454626	433433	450246	436272	445113	447547	439123	472882	447605	443060	466329	420238	411376	438305	425051	444912	470601	426450	444322	480482	433129	440051	431607	455622	444388	457084	458644	431470	471529	475596	448823	440828	425775	467555	453990	417088	435716	462888	438341	427425	454912	461989	440206	433893	439545	436336	437654	449044	456747
935	454672	433089	450475	435712	444704	447599	438666	472915	448231	443139	466844	420570	410847	438009	425248	444825	469937	426225	444710	480385	433311	439434	431921	455318	444433	457412	459790	431256	471656	475355	448132	440474	425589	467610	454439	417054	434997	462825	437594	427206	454389	462114	440350	434173	439861	436285	438293	448860	456952
936	454149	432616	450689	434980	444761	447378	438722	472261	448700	442571	467040	419970	411241	438184	426317	444256	469231	426022	444613	481263	433190	439658	431869	456059	444629	457575	459430	431463	472493	474705	447673	440331	425538	468101	454771	416678	435172	462771	437459	426684	454179	461799	440937	434432	439659	436557	438355	449030	457763
937	453672	433306	450579	434200	444422	447111	438918	472726	448271	442111	466810	419242	411770	438983	426044	444182	469559	425931	445009	480839	432935	439370	431413	455396	445267	457342	459023	431460	472245	475549	447192	440508	426594	468140	455207	416609	435603	462635	436602	426143	454130	461530	440341	433455	439511	437104	438423	448779	458357
938	454357	433325	451113	433647	445345	446759	439635	472819	447610	442345	466573	419120	410861	438951	425446	444911	468953	426485	444509	481358	432518	439199	432043	456455	445249	456689	459323	431670	471662	475080	446738	440741	426772	467466	455269	416513	435313	463063	436897	425785	455325	461455	439287	433129	438713	437374	438366	447509	457802
939	453937	433399	450219	433975	445854	445776	439027	473162	447145	442435	467083	418882	410031	438926	425689	444261	468572	426685	444740	481201	432289	439262	432069	456361	444657	457175	459109	431756	471558	475050	446587	441165	426342	466571	454863	415957	435580	463521	436082	425718	455096	461707	439132	433304	438368	436426	438657	447014	457877
940	453584	433301	450260	434570	445625	445889	438722	472798	446672	442654	466698	419059	409170	437780	426159	443273	469091	426760	444746	481547	431525	438781	431922	457182	444679	457249	459171	432065	471473	474603	447430	440362	426850	466407	454723	416184	435425	463454	436134	425566	454641	461541	439219	432419	437992	436368	439314	447528	458088
941	452656	433755	449947	434756	445021	446524	438956	471486	446594	442147	467435	419161	408393	437835	425373	443157	468969	426216	445112	481333	430877	437734	431989	456637	444967	457227	459265	430946	471577	474835	447112	440449	426090	467315	455495	415893	435391	463776	436474	425933	455283	461797	438871	431044	437824	436884	439261	447753	458145
942	453015	433467	450813	434778	444990	445509	439817	471541	446896	441673	466976	418064	408596	438062	425480	443002	468355	426342	443795	480684	430237	437338	432542	456717	444857	457524	458912	430629	471519	475058	446680	439737	425395	467499	454583	416094	434800	463442	436181	425718	455735	461142	438349	430403	438551	437345	438602	447919	457411
943	452681	432600	450237	435464	445111	445084	439582	471085	447053	441371	467668	419419	408201	438260	424853	442683	467532	425861	443857	481297	431094	436504	432358	457036	445444	457383	459104	430732	470409	474850	447023	440458	425636	467184	454399	416262	434868	463014	434851	425168	455512	461107	438259	431507	438488	437105	439001	447551	458346
944	453364	432186	449832	434722	445374	444462	439546	470543	446024	441481	467293	419116	408154	437532	424849	442728	467971	425837	443623	480717	431835	435815	431691	457084	445626	457735	458798	431400	470836	474831	447090	440112	425349	467985	454390	416411	434270	462928	434986	424596	455519	460702	438532	431264	437835	436998	439166	447892	458490
945	453766	432672	449485	434158	444596	444898	440059	470271	445699	442070	466325	419445	408816	437887	424553	443500	467793	425650	444343	481066	432248	435517	431634	457362	445890	457206	458111	431633	470772	475252	447236	440186	425621	468062	454399	416462	434267	462121	434650	424477	455040	460342	437358	431565	437639	436155	438924	447495	459048
946	454047	432405	448758	433250	444128	443825	440005	470633	445746	441305	465773	419905	408182	437495	424933	443734	466380	425799	444064	479939	431609	436204	431723	457131	445691	456777	457319	431845	470821	475587	447016	439924	425371	467156	454209	416852	433950	462113	434601	424561	455824	460081	438100	431607	436912	436820	439114	446431	460272
947	454532	431839	448524	434039	443609	443772	440372	470652	445970	440943	465089	419808	409143	437828	425257	444665	466058	426465	442440	479520	431153	436146	432332	456444	445352	457092	457343	432381	470890	475975	447631	439638	425126	468132	454427	416380	434848	462863	434616	424894	455393	460050	437558	431920	437342	437608	438281	446226	460444
948	453862	432611	449382	433929	443511	443300	440076	470549	445651	441124	465026	419472	408450	437419	425310	444885	466335	427325	441465	479495	430451	436397	432961	457416	445730	457315	456186	431460	470639	476157	447800	438697	424827	467705	454416	416233	434485	463125	433843	424709	455334	460496	436797	432000	437849	437260	438180	446243	460183
949	454876	433440	448803	433773	442726	443198	439909	470504	444704	441011	464531	419710	408534	437448	424554	444751	466111	427642	441448	480089	430051	436814	432963	456651	445745	457599	456190	431643	471103	476128	448592	438655	425782	467449	454194	415584	434475	463162	434208	425492	455434	459948	436381	432195	437100	437455	438041	446005	460313
950	454232	433078	448571	434225	442383	443497	439821	470135	445397	441011	464546	419038	408001	437359	425202	443638	466616	427452	441245	480138	430432	436356	432775	456190	444954	458149	455775	430801	472167	475793	448226	438202	426008	467728	453615	415396	433902	463763	434459	425462	455464	460862	437289	431460	437043	437997	438338	446077	460553
951	454378	432750	448189	433506	442224	443396	439890	469766	445293	440899	464307	418606	407116	438157	424498	443520	466776	428465	441457	479616	430907	435984	432382	456446	445191	457463	456063	431006	471104	476557	446954	437496	424552	468078	453272	415862	433325	463881	433570	425729	454905	461010	438020	431312	436693	437899	437871	445720	460294
952	453250	432423	448846	432631	442450	443456	440643	469948	445670	440653	465221	418590	406892	437536	425279	444319	467020	428192	441152	478918	431757	435297	432988	455942	444509	457182	456276	430877	471664	476867	446467	437797	424973	469015	452672	416011	433631	464029	434272	425101	454745	460806	438022	431506	437835	437924	437984	445731	460020
953	453743	432544	448110	433021	442208	443649	440767	469784	445827	441080	465834	417963	407674	437292	424501	443086	466583	428383	440111	478451	431411	434951	433679	456036	445351	456851	455543	430326	471204	476797	445441	438390	425454	468767	452931	417371	433399	463495	433737	425270	454030	460292	437541	431797	437369	438169	436884	445975	459927
954	453327	431577	448026	432427	442298	442836	440463	470183	446617	441097	465715	418054	407417	437833	423995	443206	466525	427882	440431	478219	431237	434476	433839	455828	444707	456405	454891	430859	471755	477430	444826	438326	425020	468551	451940	416609	432934	463061	433495	425174	454516	460268	437632	431558	436184	438767	436322	445200	460328
955	452561	431223	448999	432929	441384	442093	440487	471109	446320	441159	465875	417630	406174	437003	424330	442687	466266	427149	441394	477376	431423	434212	432327	456085	444097	455898	455356	430829	471834	477582	444772	438904	425472	467917	451857	416021	434279	462484	433899	424855	454790	460039	438034	431747	436762	438373	435607	445192	459863
956	453052	431131	449084	433045	441829	441123	440184	470470	446552	441146	464610	417172	406123	437335	423403	442321	466935	427926	441409	477124	430210	434370	433763	455830	443954	455916	456612	430308	472297	477630	445104	439384	425502	467801	452046	416085	434529	461708	434274	424922	453963	460478	437614	431979	436299	439435	436382	444959	459719
957	452916	431638	448920	433483	441215	441235	440016	470461	446433	440356	464598	416858	407264	437937	423346	441650	468155	427566	442224	476289	430132	434624	433060	455673	443909	455657	456171	430500	472057	476759	445338	438148	424535	467586	452106	416114	433830	463036	435059	424912	454117	461550	437062	432170	436822	439448	435981	444622	460771
958	453125	431398	449445	433196	441573	440862	440288	469602	446618	441171	465821	416285	405743	437702	423241	442155	467740	428218	442935	477091	430522	434410	432749	455015	444113	456707	456239	430667	471663	476631	445031	438010	425103	467302	451110	416959	433636	462998	434508	425702	454020	461032	437218	432629	436552	439181	436165	444199	460765
959	454091	430942	448555	432245	440730	440594	439312	468692	446883	441305	466003	417023	405235	438401	422915	441503	467690	428338	443699	477065	430228	434035	432855	454935	442868	456107	456029	431075	471863	478048	445315	438071	425545	467202	450735	416878	433959	462703	434375	426184	453567	460356	437839	432439	435787	439863	436013	443398	461014
960	454858	430732	448710	433106	440198	439426	439785	468234	446085	441041	466004	416318	405043	438565	423134	441436	467319	428284	443555	477067	429899	433497	432677	454080	442710	456191	456445	430937	472612	478432	445863	437174	424895	467308	452129	418146	433410	461801	434339	425693	452777	460078	437561	433082	436390	439986	435280	442974	460326
961	454943	430858	448109	432609	440290	439341	438908	468095	446033	441344	466163	415790	405341	437875	423687	441863	467551	428195	443706	476903	430905	433516	433070	454184	442859	456102	456662	430798	472291	477452	445092	438029	424652	467872	451844	418771	433084	461181	433509	425596	454031	460498	437600	432891	436838	439836	435192	442431	460023
962	456083	431205	447973	432156	440000	439128	438887	467431	445856	440715	465517	415495	405149	438459	424879	442419	467286	428333	443398	476859	430367	433449	432935	454231	442970	456510	456816	430168	472931	476752	443547	437726	424175	468176	451427	418509	432858	460954	433335	424821	453932	460863	437934	433361	436887	439638	434777	442577	459406
963	455975	431082	447888	431554	439663	439324	439457	467126	445595	440816	466463	414983	405511	437986	424363	442905	466919	428766	443777	476001	429581	433402	432930	454412	443298	457031	456376	430855	472711	476583	443515	438542	423604	468676	451589	418809	432230	461355	434188	424975	454349	460193	438928	433067	436863	439258	435328	442445	459008
964	455157	431452	447676	430725	439395	439114	439248	467171	444921	441460	466937	414185	405810	437241	424169	442375	466477	427758	443933	475734	430177	433529	433422	454280	443299	457010	456677	430134	472471	476345	444519	437989	423315	469232	451182	418282	432473	462055	434169	425237	454479	460341	439422	433567	436859	439606	434833	441747	459248
965	455202	430650	447799	431140	439412	438458	438996	467449	445570	440622	466950	414444	405274	437073	423778	443493	466365	427828	444001	476177	429048	432661	433698	454865	442656	456642	457148	430673	472434	476567	443598	437614	422126	468161	451098	418877	432207	462710	433786	425320	455107	460310	439815	433780	436539	439338	435341	442222	458660
966	454413	430621	447894	429984	439742	437955	438988	467377	446007	440634	467166	413737	404936	437530	423703	443727	465622	427172	442773	475960	429125	432794	434460	454441	443209	456222	456824	431520	472666	476909	443404	439502	422003	467114	450736	418176	432258	462107	433117	424524	455315	460165	439490	434365	435925	439215	435249	442242	457979
967	454239	430445	447521	430294	439505	437540	438677	467578	444937	440449	466780	413306	406623	437805	423622	443536	465020	426707	443195	476669	430009	432653	434367	453929	442602	456131	456809	432543	472179	476956	442590	438854	421417	466928	450853	416780	432066	461731	432908	424521	455726	459507	439687	433978	436033	439174	435188	441513	457042
968	454302	430868	447411	429940	440143	436946	438402	467822	444931	440284	466458	413296	406097	437664	423550	443696	464494	426512	442644	477046	429515	432427	434144	453534	442463	456432	456460	432654	472445	476280	442762	438435	421931	467198	450886	416639	432381	461775	432946	425339	454992	459434	439183	433728	435627	439757	435017	441707	457195
969	453616	431068	448083	430165	439711	437352	437926	467515	444123	440748	467087	412896	406453	436710	423883	443682	464434	426937	442740	476975	429415	432391	434340	453209	441838	456615	456009	431873	472696	476193	442830	438561	422902	467517	450739	415979	432303	461689	433011	425243	454283	459843	439043	433770	435784	438479	434669	441067	456151
970	454366	431537	448323	429567	439210	437692	438487	468011	443926	441390	466498	413102	405932	435977	423824	443648	464764	427189	442531	477943	429062	432449	434537	453699	441925	456626	456745	432220	473190	476259	442698	438545	423400	467177	450809	416054	431971	462159	433738	425567	454349	459655	438839	434408	435581	438193	434750	442036	455400
971	454842	432395	448158	430348	439631	438122	438859	468582	444439	441719	464661	412499	405508	435805	424123	443754	465142	427703	441567	477878	428161	433055	434671	453689	441217	455818	456258	431870	472820	476566	443443	437746	423596	467060	451021	415784	430950	462196	432578	424904	454790	460407	438859	433186	434900	438863	434593	442508	455447
972	453842	432101	448042	430860	439320	437274	438331	468752	444487	441613	463883	412395	405938	435927	423506	443059	465287	428007	441314	477532	427802	432791	434126	454193	441013	454799	457217	432683	471548	476189	442935	437883	423669	465730	450588	415504	430687	462495	433584	425229	454784	459775	438611	433017	435149	438358	434304	442195	454970
973	454197	432326	448184	430281	439194	437035	438118	468258	445089	441305	463446	412046	405907	436784	423333	443353	466194	427545	440840	477751	428415	432266	433388	453660	441075	454976	456810	432406	470551	476343	443258	437149	423802	465583	450714	414738	430558	461258	433267	425562	454840	459936	437903	433518	434513	437123	435125	441693	455059
974	454528	432937	447861	430819	439492	437435	437783	467748	444463	441337	463937	411201	406215	436931	422831	443553	465429	426870	441091	477084	428062	432833	432953	454017	440843	454494	457497	432818	470595	475621	443009	438059	424005	465533	451082	414658	431629	460999	432677	425310	455013	460052	438021	432602	434537	436598	434699	442011	454381
975	454653	432662	447379	429964	439775	436969	437484	467807	444243	442374	464603	410961	405607	436926	422876	443674	465481	428014	441171	477502	428272	433043	431807	453596	441043	454260	456588	433532	469878	476284	443906	436522	423816	465366	449756	414296	431527	459974	431955	425298	455159	460158	437250	432719	433939	435878	434158	441767	454160
976	454552	432935	447512	430338	440401	437140	436936	467068	443656	442264	464909	411415	405079	437959	422901	443400	465506	429071	440967	477525	429149	432206	431700	452606	441189	453741	456498	433423	470372	476917	443778	436735	424035	466043	449542	414432	431549	460804	431915	425030	455036	460708	436976	432024	432865	435549	434070	441525	453960
977	454631	432726	447231	430673	439846	437098	436771	466105	442773	441884	464419	411533	404332	437953	422676	443248	465479	428450	440553	477201	428701	431697	430955	452385	440267	453560	456884	432989	470279	477346	443437	436452	424032	466169	448601	414480	431220	461170	431818	424968	454835	460830	436583	431621	433600	435863	433579	441748	454773
978	454297	432510	446539	430580	439704	436768	436911	465902	442622	442380	463854	411534	405360	437319	422844	442980	465457	428927	440858	477161	429147	431336	431138	452193	440127	453534	455663	432998	470115	477257	443061	435385	424163	466450	448924	414385	431280	460367	431185	424341	455612	460440	436501	431081	434444	435532	432843	441662	454643
979	454649	431837	446135	430363	439776	437241	437458	466561	442001	442133	463831	411752	405753	437691	423102	443723	465766	428695	441242	476825	429510	431339	431019	451697	439463	453949	455369	433035	469969	476894	442434	434818	424409	466132	448079	413948	430811	460237	431769	424066	455625	459845	436950	430448	434589	435627	433867	440941	455337
980	454817	431341	446360	429577	439366	437543	437334	466091	441180	442140	463786	411139	405513	437290	423027	444414	465999	428389	441759	477281	429350	432001	430464	451482	438807	453709	456058	432947	470113	476711	442408	434464	424211	465842	447810	414051	430627	460273	432007	424585	455489	460182	436410	430328	434281	435580	434834	440984	455109
981	454800	430422	445436	430562	438949	438273	437503	466174	440317	442479	464414	411090	405739	435984	422468	443547	465076	428122	441469	477073	428474	432244	430753	451071	439353	453215	456138	432787	470638	475862	442737	434433	424846	465347	447388	414660	430656	459467	431695	424514	456111	460455	436437	429761	433702	435128	435099	442068	454203
982	454286	429909	445549	430665	438702	437926	436771	467451	439819	443117	464674	411645	405610	436353	422419	443426	465442	429113	441360	476634	428740	432843	430188	451221	439081	453659	455479	432615	469612	476473	442765	435072	425830	464986	447743	414527	430461	459445	431993	424170	455901	459998	437100	429134	434275	435678	435716	441821	453610
983	454116	429017	444841	430609	438269	437820	436103	466965	439069	442078	465801	411386	406070	435173	423124	443549	465231	429420	441184	476710	429552	433014	430781	450586	439520	453323	456173	432170	470128	477128	443666	435181	425983	464611	447390	414078	430748	459435	431852	424103	455555	460662	436558	429164	433876	435302	434726	441514	452684
984	453797	429058	444548	430573	437851	438168	435997	467040	439381	441651	466183	411886	406076	435159	422924	443137	466424	428754	441090	477230	429365	433306	430763	450427	439870	454187	455957	432225	469861	477094	443839	435049	426123	465461	446907	413990	430622	459548	432052	423854	455621	460823	436524	429518	433513	435366	433657	441566	452945
985	454455	429097	444455	430740	437548	438791	435505	466495	439308	441177	466127	411243	406112	436505	423030	442986	465989	428406	440852	477008	429389	433463	429459	450371	439636	453887	455654	432108	469871	477045	443803	435420	425688	465928	445741	414126	430777	459124	432314	423364	455879	460071	436711	429317	433752	436209	434329	440785	452547
986	453972	428571	443657	431346	437823	438327	434906	466451	439767	440842	466567	411741	405998	436487	424269	442875	465582	428033	441246	477032	429028	434021	429047	450785	440023	454142	454974	430981	469909	477298	443600	435897	425764	465460	445392	413361	430311	459425	431961	424314	456524	459653	436717	429911	433993	436520	433917	440888	452542
987	453124	428250	444092	430982	437628	437900	434749	466708	440097	440025	466910	412401	405802	436697	424808	443351	465115	427324	441914	477649	428765	433340	428478	449863	439612	454020	454910	431511	469189	477353	443710	436229	425682	465434	444634	412586	430321	459148	432341	424269	456631	460530	437176	431142	433885	435912	434371	440393	452444
988	452739	428349	444375	431233	437878	437088	434951	467092	439953	439830	466647	411968	406510	436308	425032	443457	465228	427512	440999	476940	428643	433458	428874	449279	440012	453166	455385	431444	468729	477618	443953	436171	425518	466250	444212	411537	429148	460214	432507	425001	456915	460687	437025	431307	434365	435864	433654	440802	452257
989	452159	429574	444517	431331	437710	437594	435195	467685	440196	439620	467527	411691	406653	436829	424853	443425	465352	426535	441010	476404	428093	432858	428769	450531	440206	453554	455314	431472	468866	477749	443582	436281	425055	465869	444507	411711	428811	460267	432509	425298	456713	460751	437283	431112	434575	436323	434045	441251	451721
990	451762	429658	444431	431546	438262	438449	435030	467630	440640	439557	467539	412283	407031	436856	424258	444265	465020	426403	440988	476663	427790	433018	429460	450565	440465	454236	454190	431928	469167	477677	444421	436439	424333	465681	444986	412086	429564	459838	432570	425304	456190	461695	437141	430543	434846	435586	433913	441751	451883
991	452644	429082	443545	429910	437481	439114	434292	466927	440195	440095	467386	411592	407095	436289	423930	444125	465752	427385	440625	476137	428758	432833	428989	451484	441405	453547	454302	432324	469412	478810	444140	435975	424996	465818	444972	411734	429509	458895	432156	426700	456155	461831	437388	430871	434928	434828	434052	442360	451303
992	452185	429214	442577	429205	437560	439176	433355	467349	439124	439650	467907	411143	406467	436088	424236	444278	465589	427262	441016	475886	428542	432479	429247	451883	441817	453679	454234	431607	469459	479852	444283	435289	425169	465000	445598	411483	430309	458035	432623	426879	456332	461229	437348	430806	435147	434424	434412	441946	450989
993	451835	429336	442109	428376	437147	438421	433073	466944	438574	439828	467653	411302	405858	437187	423816	443544	465516	427521	441555	475785	428913	432833	429352	452446	440312	454898	454172	431124	469840	479414	444715	435901	424278	465710	445795	411839	429806	458307	432429	427543	456677	460993	436381	430234	435201	434257	433775	442174	450583
994	451462	429004	442710	428019	436839	438118	433613	465999	438360	439552	467254	411391	405846	436420	423777	442476	464817	427948	441963	475054	428020	432566	429876	452148	440559	454924	453256	430952	470536	479772	445444	435669	424333	466268	445436	412419	429944	458680	432081	427238	456473	459897	437332	430404	435278	434908	434252	441676	451055
995	451533	428798	442096	428076	436888	437824	433425	465517	437970	439260	468098	411082	405693	436349	423258	443224	464013	427946	442477	474983	427711	431982	429655	451942	439684	454687	452729	431527	470506	480586	445641	435639	424315	465966	445490	412108	429573	458183	431749	427289	456441	459546	437763	430585	435524	434859	434602	441185	450747
996	451813	429264	443185	427228	435731	437633	434136	464476	438616	439024	468150	411001	405750	437088	423350	442489	464757	427739	441853	474909	427920	431022	430052	452297	439556	454026	452054	431035	469452	481433	446591	436066	424431	466035	444689	412154	429907	458272	432423	426606	456249	459709	438089	430970	434388	434700	434109	441408	450530
997	451592	429858	441861	427669	436338	437567	434390	464805	438931	439306	468291	411270	405831	437234	423151	442047	464997	428113	440668	474145	428297	431403	430387	451811	439959	453661	451933	430997	468982	481279	446537	436388	423801	466285	445078	412547	429788	458555	432689	427168	456178	460291	438337	430333	433731	435090	434580	441981	450010
998	451242	429827	441097	426596	436172	437935	434959	464446	440128	439349	467906	411012	406775	436719	423235	442274	464073	428033	440306	474161	428424	431496	429840	452288	440498	453195	451120	431012	469769	480980	445863	436844	423963	466304	444871	412547	429837	457566	432172	427098	456702	460656	437490	430365	433706	435421	434024	443270	450177
999	451665	430254	441400	426481	435413	437769	435012	463895	440727	438625	467882	411451	406596	436203	423524	442340	463443	427346	439871	473480	428196	432052	429828	452441	440511	453715	452018	431417	470017	480987	445120	436432	423263	465994	444277	412853	429653	458867	431893	426773	457073	461835	437374	430291	433818	435519	433537	443490	449650
1000	450793	430214	441125	426471	435747	437622	433954	464425	441149	438974	467419	411164	406452	436347	423566	442903	463735	427142	440257	473622	428916	432455	430035	452017	440149	453907	451952	431702	470376	481289	444533	436407	422959	465300	444279	413045	430297	459569	431920	426614	457021	461379	436309	431548	433783	434552	432949	443157	449024
1001	450525	430900	440655	427207	435420	438064	434111	464319	441161	438435	467131	410870	406143	435782	423148	443620	463777	427196	441060	474255	428920	432355	429685	452039	440424	453165	451837	431974	470548	481067	444465	435994	421922	464688	444544	411497	429789	460158	432246	426621	457065	461666	435647	431044	433064	434974	433495	442800	450169
1002	450186	431024	441595	426627	435651	439021	434004	463667	440107	438150	466661	411529	405807	435379	423298	443511	463388	427930	441135	473870	428592	432444	429160	451549	440209	452277	451993	431179	471666	481250	444464	436243	421960	465817	445200	411857	429139	460239	432535	426917	457090	461624	435746	430734	433622	436176	433215	442080	450770
1003	449332	430545	441697	426502	435328	438728	433929	463930	440079	437867	466831	411283	405912	435101	422952	442445	463097	428149	441483	474316	428444	432892	428741	452587	440302	451630	450974	431126	471922	481584	444794	436165	421386	466181	444931	412114	428817	460544	432388	426956	456516	461163	435933	430620	433782	435253	432753	441997	450443
1004	449918	429829	440552	426218	436128	437545	434204	463147	440176	438269	466469	411424	406272	435807	422877	442451	463554	427641	442846	474188	429201	432081	428605	452554	439242	451544	450595	431095	472073	481049	444772	435671	420981	466471	445603	411850	428963	460416	431823	426659	456576	459862	434827	430197	434513	436025	432396	441302	451274
1005	449387	430516	440834	426253	436211	437104	435175	462659	440446	438200	466724	411954	406764	436395	422352	441600	462932	427300	444237	473969	428373	431790	428750	452637	439829	450827	449711	431403	472144	480747	444930	434892	420711	466036	446104	411635	427921	460771	432402	426616	456003	460142	434682	430071	434896	435048	431757	440896	450071
1006	448817	429849	441871	425274	435827	437311	435702	463221	439903	437603	466602	412235	406684	436415	423255	441794	462834	426176	444174	473486	428330	431393	429019	451959	439646	449848	449648	431124	471745	481499	445450	434658	421400	465497	446386	411504	429100	459621	432404	426384	455243	460083	434647	430286	434917	435598	431175	440485	450942
1007	448197	430573	442254	424946	434925	437405	435858	463048	440688	437346	466572	412320	407000	436394	423304	440815	462919	425639	444502	473106	428419	431198	429392	452129	440889	450811	449335	430076	472371	481743	445488	434698	420810	465726	446098	411905	428932	459548	431624	427389	455532	460459	434838	430718	434888	435015	431111	441367	451086
1008	448036	430811	442826	424489	434481	437928	435935	462893	440782	437269	466854	412817	407516	435711	423073	440243	463509	425939	444261	472935	428818	431573	428692	452033	441021	451022	449380	429190	472577	482468	445029	434378	421277	466176	446697	412466	428725	459275	431199	426983	455343	460892	434595	431018	434084	435051	430956	441002	451422
1009	448144	430105	442368	424201	434427	438135	436515	462806	440634	436562	466646	411837	408052	436514	422250	440186	464183	425949	444765	472527	429342	431772	428559	452344	440484	450911	449001	429962	472595	482148	445215	434593	421617	465494	447295	412882	428455	458893	431465	426522	454881	460999	435539	431245	433783	435178	429988	441087	452531
1010	448513	430671	442268	423752	433871	438247	436008	462955	440444	436142	466982	410905	407400	436439	422484	439014	464281	425340	444235	472005	429454	431624	428596	451753	441372	451015	448502	430028	472260	481894	445281	434036	421299	465957	446995	412061	427765	458487	431055	427057	454803	460774	434495	431493	434103	436052	429709	441330	452487
1011	448783	430693	442139	423442	433030	438073	436575	463590	439793	435423	466486	410317	407003	436704	422662	438736	463997	425142	444206	472270	429239	431013	428443	451884	441370	449968	447907	429526	472342	481245	445067	433562	420256	465725	447894	411771	426734	459240	430367	426749	453875	461107	434555	431891	433760	435585	429677	440688	451612
1012	448186	430229	441445	422851	433800	438205	435993	464104	439005	435971	466084	409582	407241	435932	422170	438448	464865	424599	444265	471606	428821	430712	429061	451812	441198	449987	448067	430606	472671	481549	444339	433620	420981	466014	446911	411356	426386	459531	430628	427078	453477	461907	433298	432442	432628	435749	429315	441255	451351
1013	447735	430097	441053	422278	433473	438524	436460	464327	438841	436661	465204	409678	407150	435421	421624	438252	464939	424038	444534	472337	429269	430855	428389	451505	441178	449646	447340	430571	471929	481512	444458	434044	420564	465761	446713	411985	426831	458757	431217	426732	452285	462167	433617	432053	432059	435635	428914	441731	451739
1014	447343	430425	441223	422444	434184	437933	436314	464706	437519	436547	465182	409331	407088	436754	421786	438472	465613	423841	444001	472709	429209	429799	428659	452069	440790	449295	446997	430871	472102	481957	443406	433558	420528	465423	446098	411086	426276	458457	431074	425577	452428	462518	434085	432393	432573	436262	428557	442061	451587
1015	446582	430557	441347	421804	434641	437624	436231	464190	436927	437485	466109	409810	407108	437157	422591	438423	465252	423745	444252	471847	428818	429397	428850	451025	440982	449167	447255	430953	471695	482334	443773	433331	420994	465252	446376	411340	425962	458229	430677	426351	452332	463273	434047	433126	433455	436771	428272	441047	451030
1016	446794	430824	440814	421400	434095	437403	435366	463249	437226	438313	465995	410329	407162	436797	423285	438466	464806	423968	444075	472216	428862	429601	428389	450485	441784	450105	447203	431108	471607	481907	443632	432926	420468	464630	445618	410574	425713	458597	431374	425970	452556	463069	433375	432728	433446	437124	428834	440783	451208
1017	446752	430749	440285	422151	433937	438222	435472	462264	436787	438403	466717	410903	406898	436336	422891	438446	464748	423630	443667	472039	428693	429745	428742	451892	441752	450745	447135	432332	471808	481987	443521	432359	420993	464687	445703	410704	425620	458509	430964	426120	451454	462027	432391	433365	433825	437656	429303	441683	451083
1018	446729	430593	440794	423356	434304	437281	435307	462374	437369	438226	467166	410756	406476	436869	422878	439286	465226	423094	443591	472012	428629	429348	428677	450284	442455	449362	447285	432631	471538	482680	443080	431889	421036	464857	445746	411167	425966	458467	431029	426595	451016	461599	432251	433494	433694	437908	429705	442206	450845
1019	446286	430585	440192	422682	434493	437796	435294	462239	436601	438632	466655	411155	406107	436547	422628	438570	465541	423120	443961	470975	428052	428522	428416	449483	442524	449362	447300	432867	472293	482504	442123	432526	421667	464312	446167	411245	424955	458242	431245	426205	450887	462113	433156	432783	432743	438203	429171	441914	450751
1020	446706	430842	440130	422138	434296	436898	436045	462499	436749	438714	466745	410505	405983	436641	422570	439048	464774	423012	442924	470684	428007	428293	427724	448561	441527	450131	447210	432708	473832	482524	441405	432993	422043	464526	445541	410994	424681	457765	430000	426163	450707	461798	432283	432953	431652	438048	429213	442073	451096
1021	446735	429881	440225	421720	433966	436592	435804	462664	437370	438649	467107	410156	405954	436517	422766	438725	464744	424029	442224	471299	427567	427962	428244	448662	440880	449463	446683	432120	474086	483474	441890	433009	421773	464702	445201	410930	424825	458507	429586	426497	449784	461369	432258	433519	431673	438419	428784	443179	450911
1022	446958	430179	439894	422422	434234	436663	435589	461132	437276	437838	466570	410521	406068	437334	423201	438024	464301	423763	443949	471259	427280	427453	427911	448457	440424	449689	446937	432044	474009	483098	442241	433425	422538	465162	445159	410545	425895	458090	429395	426533	450466	460878	432534	433337	431132	438408	428125	443188	450850
1023	447293	429531	439946	422353	434021	437350	435125	461199	437329	438517	466603	409965	406049	437526	422346	438093	464160	423624	442860	471788	426708	428256	427633	448153	440752	449684	446560	432110	472876	482574	440806	433891	422754	464539	445332	410550	425860	457990	429228	426010	449561	460929	432515	433096	430620	438390	427380	442796	450762
1024	447145	429578	440145	421807	433790	437716	435733	459991	437092	438391	466567	409806	406722	437688	422045	437794	464018	423426	442197	471936	425879	428421	427432	448503	441703	449192	446493	431441	473443	482929	441262	433767	422992	464846	445259	410136	426359	457412	428477	425478	449625	460766	432745	432057	430436	438945	427127	443250	449529
1025	447198	429717	440336	421611	433936	438013	435963	459035	435682	437611	466595	410274	406300	437769	421637	437519	464355	422624	441584	471411	425245	428340	427335	448788	440636	449115	446432	430777	474786	482022	440622	433635	423162	465556	445196	409820	426153	456168	427398	424479	449971	459965	432152	432171	430886	438998	426642	443252	449072
1026	447219	430245	440634	422474	433675	437754	436150	458580	435719	437990	467138	410632	406295	437653	421640	436667	465092	423199	441823	470629	424306	428437	427278	448614	440462	449124	445940	430428	475052	482803	439405	433819	423144	465516	445803	409729	425354	456770	427799	423803	451282	459514	431958	432099	430760	438668	427405	442659	449802
1027	447057	430299	440250	422350	433324	438243	435462	458165	435274	439032	467706	410135	406248	438054	421236	436576	465783	422930	441549	470777	423535	428074	427963	448540	440464	449405	445872	430267	475112	482702	439936	433326	421549	465790	445829	409922	425743	457379	428248	423193	450353	459250	430847	432635	431299	438626	427642	442370	450926
1028	446422	430216	438988	422190	433431	438504	435127	458450	435932	439434	466920	408997	406547	437625	421029	435866	466085	422022	441571	470548	423884	429276	427767	447787	439739	449522	446399	430718	475022	483265	439421	433322	421955	466604	446200	410060	425224	456953	428151	422281	449126	460125	431147	432702	431452	438560	427126	442121	451075
1029	446089	430653	439445	421947	433549	438007	435290	457838	436209	439438	468040	408462	406566	437496	420696	435802	465387	422029	442205	470111	424200	428994	426894	448091	439892	449130	447086	429964	474373	481993	440086	434010	421346	466727	446212	410018	425388	457243	428103	422398	449081	460768	430748	432472	431200	439054	427174	442299	450057
1030	446133	430313	439453	421914	432698	438548	435218	457454	435620	439719	467319	408315	406085	437752	420968	436088	465455	423221	442127	468460	423902	428225	426640	448266	439705	448580	446863	429489	475053	481658	439909	434032	422123	466950	445335	410790	425838	456659	427954	422489	449142	461081	431252	432994	430702	439594	427036	442841	449878
1031	446578	430426	439046	422131	432678	438372	434175	457544	435612	439473	467961	409539	406358	437816	420332	436204	465322	423417	440670	468856	423799	428189	427116	448035	439698	447660	446770	429360	475658	482553	440447	434647	421700	467642	445420	411053	425331	456761	428539	423087	449186	459879	431482	432781	430832	439659	427357	442985	450522
1032	446817	429981	438633	422258	432264	438296	433326	457413	435493	439198	467817	408911	406332	438436	420842	436300	465342	423360	440807	469742	424288	427531	426720	448258	439940	447154	447581	429251	475586	482191	440266	435039	422001	468154	445615	410908	424961	457895	428141	423712	449106	459313	431268	431726	430794	439115	427271	443714	450017
1033	447222	430429	438834	422388	432298	437934	434588	457049	435414	438823	466979	409188	406809	438401	420179	436362	464905	423097	441334	469613	423500	426856	426231	448441	440416	446897	447761	428652	475309	482526	439882	435518	421576	467364	446038	410779	425759	457856	427964	423787	449228	459620	431375	431035	431657	439167	427842	443984	450441
1034	446679	430044	438889	422721	431698	437633	434151	456533	435327	438211	467298	409106	407316	437827	419635	435765	464469	422660	441800	470224	422889	427103	426857	449999	440088	446913	447531	428406	475313	482688	439602	436852	422313	466914	445676	411506	425820	457431	428967	423796	449028	459849	431259	431176	431498	439596	428266	444581	450230
1035	447239	430642	438444	423056	431740	437745	433717	455641	435011	438251	467458	408560	407381	438254	419770	436245	464115	422748	441419	469617	422182	427151	426860	451066	440186	446701	447485	428698	475125	482643	439153	436701	422508	467127	445418	412089	425421	457084	428660	424970	448966	460281	429992	430291	431196	439658	427684	444358	450045
1036	447954	431096	438343	423387	432199	437891	434416	455505	435511	438659	468260	407481	407256	438485	419744	436366	463940	423067	442257	469240	422581	426916	427049	450132	440364	445953	447814	428392	475100	482693	438660	436727	423065	466786	444304	411874	425597	457269	428618	425378	448366	459524	430223	430086	431703	439708	428293	444273	450430
1037	448202	431038	438897	423308	431266	438414	433934	456053	435531	438673	468657	407403	407652	438057	419097	436118	463464	423137	441256	470085	422945	426737	426927	449742	440296	446114	448251	428130	476333	483404	439163	437190	423099	466562	445017	410881	426098	457217	428166	425218	448508	459199	430187	429320	431594	440308	427857	443822	451246
1038	447607	430554	438324	423971	430454	438686	433793	456068	435064	438558	467963	406948	407579	438423	417862	437569	463159	423696	441349	469487	422533	427167	426597	450387	440976	445711	448147	427855	476600	483690	438501	437049	423330	466451	445934	410418	426143	456680	428446	425400	447968	458682	430488	429651	431200	440696	428273	443156	450634
1039	448136	430804	438625	423793	430011	439703	434501	456548	435132	438341	468568	406370	408121	438064	418947	437270	462791	423366	441133	469694	422756	427157	426375	450513	440959	445887	448107	427852	476231	483383	439044	436557	423399	466936	445691	409617	426473	456999	428368	426156	447978	458486	430839	428906	430914	441375	427927	442736	451056
1040	447532	430502	438604	423685	429577	440345	434768	456794	435444	437640	468259	406197	407753	438280	418991	437234	462909	423340	440337	468737	423252	427244	426867	450691	441699	445956	448424	427539	475678	483495	439469	435579	423602	467579	445238	409343	426132	456484	428943	426578	448606	457813	430675	428530	430271	440839	428264	442992	451454
1041	446869	429783	438457	424232	429430	440366	434972	456838	435088	438428	467588	405782	407792	437842	419112	437017	463401	422184	439898	468315	422838	428577	426712	451157	441626	445908	448870	426924	475586	483438	440235	434517	423476	466851	445627	409333	426709	456765	429313	425584	448302	457295	430545	428944	429740	439709	428687	442691	451409
1042	446570	430478	438667	423917	429349	440976	435569	456837	435426	438931	467680	405495	407469	437546	419391	436503	463878	421498	439485	468537	422918	428511	426651	450499	440932	445441	447954	426751	474988	482577	440743	434208	423659	466211	445602	409456	426536	457019	429319	426891	448483	456731	431240	428441	430441	439656	428280	441979	450630
1043	446629	430620	439539	423897	428342	440951	435902	456657	434492	439527	468564	405929	407562	437616	420371	436102	463857	420726	439108	468662	422952	428162	426597	449882	441279	444155	447315	425687	475284	482610	440768	435236	423308	466817	446318	410148	426832	457035	429217	425888	447431	455894	430982	428447	430536	439184	428750	441527	450483
1044	447629	430034	439374	423899	427714	441234	436686	456076	434825	439079	467679	405964	407307	437247	420497	436501	463819	420859	438885	468271	422849	428097	426578	449438	440675	443766	447278	425965	475187	483107	440283	434812	422080	466423	445688	409479	427351	457024	429766	425644	446587	456493	430599	427998	430652	439223	428676	441414	449950
1045	447336	430184	438402	424283	427360	440484	436666	455920	434065	438553	467980	406265	407505	437657	421068	436033	464840	421308	438571	467897	423978	427876	426124	450229	440664	443660	446861	425934	475705	484180	441065	434683	423016	466415	445665	408500	426848	456785	429089	426589	446215	456607	431585	428106	430374	439581	427738	441602	450172
1046	447437	429692	439211	424316	427409	440774	437233	455998	434115	438758	468226	406511	407504	437900	420892	436131	464498	420995	437565	467915	424743	427647	426450	450523	441084	443505	446469	426252	475591	485282	440915	434418	422869	466394	444930	407660	426376	455907	428461	426901	446165	456879	431361	427178	430923	439596	427716	441269	449846
1047	447088	431150	438403	424532	427583	439730	436782	456470	433209	439307	468830	406226	406836	437751	421087	435983	464013	420272	437746	467292	425085	427791	425887	450649	441188	443799	446946	425432	475214	485613	440214	434893	423336	466171	445379	407666	426116	455220	428273	426792	446394	457120	430349	426331	431043	439231	427123	440941	449641
1048	446749	430617	438247	424471	426547	439605	436460	455467	432820	439272	469250	406331	406392	436768	420177	435576	464014	419480	437346	467226	425328	427504	425123	451245	441005	443787	445646	425110	474727	485434	440136	434790	421914	466056	444825	406968	426262	455633	428103	427124	445954	458067	430930	426637	430346	438995	427471	440385	449770
1049	446568	430208	437962	424763	426050	439040	436530	455360	433177	438995	469149	406352	405835	436675	419180	434846	464108	419899	438262	466987	424824	427108	426000	451708	440611	444177	446417	425658	475127	485787	440882	434813	422299	466664	445057	407883	426010	455483	428064	426217	446229	458524	431831	425777	429830	439168	427221	440551	449561
1050	446747	430204	436854	424606	425147	439240	436634	456183	433258	439276	468379	405789	405080	436250	418876	434095	463112	419973	438386	466491	424937	426986	425229	451686	440616	444402	446363	426292	475635	485132	441106	434326	422186	466327	444367	407671	426488	455835	427807	426334	446579	458391	431024	426123	429230	439417	427672	439060	449849
1051	446612	429568	436613	424102	424224	439877	436478	455628	433280	438667	467787	406560	404567	435852	419323	433333	462743	420578	437920	466503	424390	427776	424565	452351	441040	443927	445780	425780	475303	485490	441890	435201	421168	466176	444032	407445	425776	455991	427442	425535	446033	458475	430504	425698	428755	439491	427331	439358	449680
1052	446428	429995	436172	424853	423740	439196	436163	455826	432961	438446	468183	406589	404606	435487	418475	433202	463088	420676	437673	466609	425388	427006	424142	452804	440086	444360	445394	425629	475382	485968	442577	435083	420948	466079	444639	406806	426723	455787	427947	426028	447221	458773	430169	425727	428277	439535	426956	439875	448753
1053	446159	430754	436044	425798	423705	439920	435927	455476	433331	437960	468269	405903	404843	435776	418118	432967	462804	420986	437678	466984	425728	426825	425055	452444	440189	444338	446038	426097	475671	485297	442222	435427	420627	466402	444782	407040	426955	455022	428429	426079	447342	459113	430984	425194	428086	438988	426574	439240	448464
1054	445825	430207	436340	425900	423204	440387	435912	455715	433633	437507	467980	406897	403479	435794	418525	432931	462436	420664	436741	467552	425507	426143	424875	453284	440429	445299	446269	426114	476230	485076	442272	434755	420551	465795	445096	407063	427091	454024	428203	424873	447118	459216	430714	424933	428361	439808	425753	440096	448407
1055	445327	429980	436999	425516	423138	439408	435290	455562	433668	438021	468376	406972	403214	435178	417411	432815	463124	420658	436859	468108	425620	426832	424738	452798	440692	446340	446771	426499	476220	484387	441947	435527	419879	466052	445022	405767	426797	453550	428817	425055	446702	458024	430927	425048	428384	439213	426567	440917	449695
1056	444785	430409	438347	425387	423221	439233	435426	455099	433791	438206	468710	407203	402195	435270	417773	433018	463610	419949	436717	467745	424113	427964	425132	452472	441390	446390	446266	426219	476639	484148	441921	434948	419610	465582	444774	405442	426147	453511	428187	425175	446914	458343	431114	424833	427772	439215	426522	440768	449925
1057	444755	431468	438262	426291	423793	439660	435142	454916	434015	438350	469186	406795	402609	435825	417733	433331	463794	420458	437214	466802	424046	427537	425561	452071	441178	446872	445755	426050	475903	483956	442076	433976	419938	465830	443961	405530	426344	453467	427674	425394	446821	458076	430835	424693	428105	439585	426658	441144	448960
1058	444755	431286	438315	426919	423528	439695	434534	454874	434111	437862	468413	406592	402447	435974	417688	433136	462869	420363	437168	465965	424545	427228	425499	451836	441260	446528	445898	426252	475922	483368	441783	434197	419759	465681	443884	405469	426327	453068	426928	425560	446571	458001	430710	425500	427588	440074	426321	440396	448737
1059	444872	431047	437985	427195	422978	439404	433952	454869	434265	438110	468363	407253	402088	436267	416970	433099	462533	420830	437439	466213	423931	426586	425529	452116	441593	446353	445733	424718	476422	481943	442374	434294	419114	466690	443488	405450	426468	452608	427201	425568	446400	458205	430919	425128	426978	439650	425980	440473	448278
1060	445613	430781	437855	427252	423150	440175	433565	453835	433777	438248	468171	407582	401511	434909	417688	433143	462375	420014	437390	465993	423327	426258	425072	452265	441577	446660	445552	424949	476644	481404	441936	433982	418966	467072	443719	405231	425778	453191	427122	425346	446961	458173	430892	425547	427703	439041	426657	440758	447932
1061	445326	430613	437712	427351	423990	440176	433062	453701	433451	437621	468271	407704	400137	433893	417300	433159	463619	419819	438464	465789	423440	426592	424940	452787	440777	446630	444720	425383	476448	481513	441650	434186	418344	466188	443683	405802	426572	453496	426532	425589	446711	458128	430433	425886	426781	438258	426093	440036	448428
1062	444704	430270	437042	426327	423484	439706	432336	453342	433122	437689	469157	408280	400135	433708	417769	433170	463812	419699	437937	466666	424400	426724	425895	452000	441036	446914	444008	425443	476344	481516	441572	434481	418429	466557	443490	405774	426127	453434	427262	425477	445736	458122	430021	426191	427048	438086	425733	439519	448411
1063	444587	431029	436248	425873	423488	439499	433239	452292	433547	437894	468930	408106	400411	433915	417385	434244	463720	419817	438064	466019	424433	426511	426118	452012	441261	446559	443829	425102	476834	481230	440065	435206	418476	466123	443797	405860	426820	453147	427392	424891	445430	457289	430697	427001	426856	438228	425299	440877	448425
1064	444153	431483	436720	426216	423000	438948	432730	452795	433449	437794	469507	408349	399858	434019	416601	434193	465231	418722	438708	466143	424458	427899	425581	452032	441242	446360	444013	424722	476778	480702	439455	435575	418426	466871	444943	406089	426514	452975	427160	424386	445979	458358	430809	426666	427449	437231	425049	440971	447128
1065	444228	430861	436605	425947	422835	439038	432469	453891	433033	437736	468880	408377	399586	433860	416843	434595	465377	419183	438988	465906	424062	427534	425590	451344	440845	445482	443614	425132	476701	479900	439094	436029	418489	467146	444810	405551	426448	452089	426950	424728	446316	457626	431013	426087	427072	436770	424870	440997	446241
1066	443890	430886	435855	425793	422512	438663	432527	453541	432040	437059	469092	408488	399735	434552	417208	434336	465979	418162	439412	466149	423920	427278	425419	451841	441086	445947	443483	425602	477755	479450	439866	436089	418289	467819	444450	405936	426469	451420	427543	425516	446482	456706	430952	426220	427046	436338	425351	440823	446003
1067	444189	430410	435957	425897	422873	438219	433004	453676	432122	436437	469349	408450	399498	434505	416506	434438	466039	417653	439620	466351	424548	426750	424493	451755	441254	446173	442570	424884	476472	479147	439908	436669	418583	468407	445029	405647	426152	451680	427166	425514	445741	456482	430503	426271	427262	436452	425018	440218	445920
1068	444165	431268	435970	426369	422634	437581	432838	453150	432513	436169	469273	408215	398752	434925	416005	433502	465798	417649	439548	466181	424763	426458	424860	452249	441016	446607	442085	425471	476343	479816	440503	437094	418600	469412	445555	404810	425892	451019	427219	425441	445773	456787	431202	425929	427801	436897	424573	439290	446704
1069	443572	431406	435573	426125	422272	437519	432259	452708	431897	436224	469447	409048	399064	434787	416610	433370	465859	417566	439187	465431	424250	426629	424734	452148	441228	446656	441588	425046	475807	479992	440394	437094	419586	468828	445386	404678	424755	451067	427581	425691	444343	455650	431329	425609	427811	436271	424777	440039	446682
1070	443416	431445	435020	426070	421194	436854	432822	452966	431210	436835	469956	409558	399522	433728	416434	433759	465101	417600	439815	466359	424190	426190	424572	451041	441089	447103	442336	425043	474636	480227	440191	437807	420012	469218	445181	404664	425589	450981	427852	425554	444318	456026	431233	425563	427355	436951	425127	440345	446811
1071	443685	432728	435672	426106	420664	437637	432884	452026	431925	437320	470312	409598	400040	433180	415679	433909	465145	418353	439030	466537	424098	426448	424764	451162	441089	447155	441813	425590	474241	480094	440433	437615	419979	469446	444746	405729	426408	450978	427295	425465	444288	456119	430982	424368	426790	436510	425494	439728	446633
1072	443272	432690	435130	426245	420054	437723	433189	451111	432003	437075	470251	409772	399270	433396	415024	433311	464679	417974	438518	466366	424082	426219	424756	451623	441624	446692	441792	424916	474565	480426	440070	438467	420354	470075	445005	406275	426426	450652	427278	424736	444488	456766	431193	423955	426300	436961	424968	439652	446371
1073	443295	432189	434540	424821	420405	438366	433134	451043	431434	437322	470224	409957	398794	433335	415038	433280	464835	418172	438129	466450	424010	426933	425315	451914	441719	447461	442181	424633	474619	480248	440506	438959	419787	470466	444493	406697	426610	449968	426602	424354	444618	456556	431362	423713	425306	437036	424760	439628	446398
1074	442348	432387	433865	424606	420000	438651	432708	451469	432123	437263	470128	409376	397747	432595	415984	432764	465045	417552	438344	465950	423943	427153	425219	450939	441349	447290	442023	424696	473522	480492	441260	438708	419956	470442	444531	406802	427034	448964	426754	424701	445468	456556	431814	423172	425315	437338	425557	439614	446727
1075	442232	431739	433814	424672	420183	438753	433053	451284	431998	437466	469592	409121	398227	431688	416800	432654	465305	417837	438724	465653	423836	426844	425531	450494	439877	447824	441683	424632	472567	479552	441246	438444	419844	470078	444330	405779	426830	448623	427442	425560	444734	456124	432424	422504	424450	437841	425654	439265	446998
1076	441953	431898	434311	425347	421484	438590	432642	451334	431805	437692	469747	408557	398247	431561	417304	433084	465780	417123	439449	465107	423518	426396	425023	450787	439174	447203	440472	425087	471482	481055	441698	438438	420185	470131	444506	405017	427156	447828	427624	425114	444127	456452	432040	421576	424315	437370	425700	438933	446301
1077	441297	431938	434339	425133	420929	438901	433533	450715	430990	437600	469772	407960	398415	431787	416472	432977	465394	416970	439421	464643	424042	426185	425628	450335	439293	447648	440015	424672	470525	481608	442253	438596	419784	470758	444797	405536	428121	447419	428105	425161	444492	456769	432563	421613	424223	437664	424969	438849	445484
1078	440748	431702	432869	424597	421639	438973	433171	450842	430200	437895	469426	407957	397618	431335	416010	432536	464994	417011	439384	464993	424172	425850	425648	450324	439790	447721	440391	424701	470629	481808	442006	439013	420004	470210	444646	405387	427976	447875	428357	425252	444992	455876	432211	421537	424094	437937	424505	438506	444971
1079	440639	432258	433103	423567	421045	439758	433114	450693	430815	438202	469246	407126	397886	430578	415542	432245	465072	416851	439859	465361	423796	425577	426496	450588	439112	448087	440693	424673	470772	481796	441747	438576	419905	471224	444646	404364	427633	448276	427511	424941	444853	455385	432798	421533	423894	438275	424842	437791	445354
1080	440917	431245	432794	422764	421963	439724	433179	450221	431038	437403	469240	406838	398170	429224	415280	432070	464687	416989	438660	465074	424402	425736	426497	450512	438238	447406	439808	424797	471400	481183	441693	438248	420001	470703	444525	404066	428276	447977	426471	424952	444806	455676	432416	421956	423748	438125	424010	437852	445046
1081	440728	430277	432326	423395	421672	440715	433311	450296	431037	437162	468245	407168	397900	429271	414903	431781	464010	416498	438570	464440	424506	426006	426286	450860	438455	447046	439475	425131	471933	481163	441805	438110	420520	469968	444616	403407	429085	447369	426185	424812	445089	454812	432730	422170	423600	438367	424223	438010	445300
1082	441685	429817	433416	423132	421534	440283	433677	449035	430538	437712	468942	407673	398356	429328	415015	431942	463063	416504	438574	463909	424444	426161	427118	450469	438577	447512	439836	424338	471685	480753	442067	439022	420427	470059	444554	403191	429257	447369	426023	424339	444692	454449	431929	421392	423233	438194	424137	437373	444866
1083	441656	429818	433399	423188	421316	440872	433912	448678	430996	438114	469555	406943	398777	429047	415998	432376	462804	416321	438956	464543	424459	425835	426979	450549	438618	447713	439998	424920	470804	480330	442113	439205	420922	469978	444124	402867	429394	447028	425410	423964	444628	454051	432238	420698	423175	438065	424332	437222	444479
1084	441058	429722	434121	423854	420907	440959	433503	448386	430329	437617	469704	407501	398057	428890	416171	432066	463044	416305	439081	463955	424792	426224	426671	450261	438544	447010	440481	425853	470348	480022	442647	438932	421385	469680	445130	402599	429031	446693	424896	424040	444632	453608	431510	420118	422848	438143	424567	437757	443857
1085	440462	429641	432951	423965	420932	440870	433554	448492	430000	438349	470375	407976	397663	429424	415588	431235	462670	416393	439191	463072	425736	426333	426726	449358	438761	446347	440496	425530	470650	481123	442549	439430	420515	470202	445014	402167	429751	446952	424244	424640	443971	454183	430869	419867	423760	438051	424523	437040	443065
1086	440457	429798	433420	424379	420717	441182	433805	448775	429198	438733	469850	407779	397502	428813	416494	431287	462340	416940	438523	462487	426082	425157	427369	450080	438768	445590	440903	425659	470450	480524	442702	440257	419913	470246	445327	401912	429749	446809	423475	424566	444341	453467	430350	419628	423295	437936	424187	436596	442661
1087	440027	428775	432672	425325	420246	441557	435524	449164	429435	439676	470830	407199	396789	428630	415958	431971	461989	417480	438437	461754	426075	425730	427193	449469	439161	444708	440164	425346	469480	480847	442445	440497	419940	470336	445690	401596	430408	446598	423582	423695	444613	453574	429928	419794	422981	437165	423905	436227	442427
1088	439780	429724	433328	424950	420224	441490	434505	449655	429381	439539	470945	406455	396658	429496	416027	432329	461685	417148	438461	461320	425829	425904	427476	448911	438914	444854	439009	425647	470176	480366	442311	439662	419724	471054	445881	402876	430851	446724	423028	423697	444108	454104	430182	420113	423801	436587	424270	435548	442498
1089	439332	429455	434190	423866	419974	441636	435223	449613	427766	439918	471346	406777	397457	429845	416196	432327	461703	417028	438617	461579	426273	426794	428147	448483	439000	444055	439911	425174	471176	480657	441469	439446	419934	471161	445170	402401	431591	447536	423116	424141	444678	454712	429348	420200	424122	436304	423800	435989	442683
1090	438991	429876	434244	423726	420049	441733	436106	449007	428180	439811	471207	406171	397592	429656	415854	431940	460962	417365	438569	462852	426644	427114	427301	448239	439048	442818	440285	423730	471399	480043	441917	440059	420185	470663	444755	402258	431974	447085	422930	424639	444124	454508	429618	419691	423450	435805	424369	435126	442187
1091	438846	430585	433727	424508	419533	441036	436096	449122	427684	440206	470931	406779	397136	429658	415772	432398	461126	418054	438404	462691	426498	427223	427494	448514	439231	442722	439960	423736	471963	480371	441858	439144	420412	470918	444614	402618	432479	447288	423396	423929	444063	454395	429355	420109	423094	435368	424180	435635	442229
1092	438822	431152	433837	424162	419363	440927	435862	450202	427235	439399	471121	406327	397256	429565	415851	432295	461406	417946	438182	462790	425913	426622	428204	449472	439062	443095	439532	424208	471875	481057	441675	438735	420053	470623	444729	402827	432361	446983	423073	423714	444661	454922	429024	419484	423367	435380	423473	435641	441666
1093	438624	430810	434562	424606	419435	440875	435805	450911	428009	438550	471393	405600	397061	430016	415512	432534	461297	418796	439379	462645	426187	426909	428742	450157	438657	443172	439056	424539	471512	481219	441876	439043	420677	470388	444644	402575	433016	446934	423075	423269	444468	454938	428561	419860	422644	435864	423709	435825	441357
1094	438625	430256	434455	424368	419139	440979	435426	450449	428488	438045	470681	404990	396857	430147	414358	432241	460861	417591	440271	462407	426003	427834	429419	449981	438055	442823	439474	424509	470517	480967	441344	438990	420492	469859	445068	402690	433390	447462	422791	423063	444062	454521	428972	419617	422528	435453	423969	435367	442554
1095	437887	430428	435374	424100	418850	441748	435429	450346	428706	438611	470666	403380	396393	430317	414663	432832	460264	417015	440663	462279	425643	427476	429928	449087	437144	442393	438525	424045	471509	480714	441372	439291	420096	469365	444771	402528	434213	446189	422577	423078	444424	454904	428856	419615	421843	434876	423035	435387	442939
1096	436964	429770	435124	423960	417833	442856	435284	450070	428344	437653	471060	403599	396536	429804	415414	433104	459917	417334	440373	461722	425235	427342	429535	448596	436230	442641	437910	424313	471578	480941	441278	438603	420062	469938	444042	402278	433902	445100	421588	422987	444633	455893	428012	419706	421681	434502	422136	434976	442379
1097	436837	429327	435513	424098	417762	442813	434718	450262	428352	437401	470953	404561	396610	428881	416114	433165	460177	417140	440648	462019	425216	427732	429259	448618	435301	442335	438126	423700	472182	480793	441806	438124	420245	469843	443883	402175	433885	445045	421839	423689	445012	455918	428056	420570	421911	435557	422105	434939	441655
1098	437130	429256	435669	425065	417376	443522	434428	450224	428665	438116	470929	404829	396010	428709	416450	433020	460474	416837	439663	461999	425097	428441	429250	449127	435200	442717	437882	423191	471817	479951	441203	438288	420815	469669	444318	402492	432915	445611	421841	423170	443779	456151	427860	419797	421992	435355	422500	434535	442167
1099	437082	430090	435973	426099	417337	442745	434603	449934	429124	438898	471082	405785	396578	429716	416293	433455	460683	416370	439579	462808	425389	428985	429469	449061	434695	443124	437659	423585	471879	480382	440648	438845	420991	469479	444298	402868	432757	445064	421947	423359	443650	456077	427538	419958	421460	435586	421869	434300	441914
1100	438332	430172	437085	426242	417676	442476	434231	449940	429209	438300	470912	405742	396371	429963	417046	433576	460059	416780	439411	462101	425230	428610	428958	449339	434300	443087	437854	423646	471878	480368	440733	438652	420642	469782	444122	403322	433683	444426	421292	423498	444423	456370	426200	420232	421313	435406	421248	434079	442266
1101	438100	430650	437262	425302	417413	442124	434455	449625	428628	438670	471101	405610	396687	430004	416880	433093	460206	415794	438566	461710	425000	428673	429694	449587	435200	441896	438012	423884	471714	480153	440143	438632	420810	469587	444364	403660	433472	444373	421338	422568	443857	456572	426446	420930	421003	435425	421010	434491	443077
1102	437647	430789	437706	424660	418265	442192	434490	449774	427809	438810	471865	404733	396238	431098	415534	432558	460666	416465	438317	462281	424887	429390	429747	449121	435448	441724	438044	422822	471684	480482	439521	438563	420634	468796	444857	403499	432900	444721	420080	422766	443424	455888	425504	420088	420770	436237	421571	434253	442375
1103	438229	430956	437956	424898	417585	442552	434304	450085	428069	439720	471782	404187	394706	431256	415738	432764	460101	415883	438041	462340	425516	429271	429739	448849	436777	441824	438750	422984	472429	480879	439120	438846	420301	469032	444966	403891	432448	445197	420112	422582	443373	455955	426117	420085	420163	435045	421719	434183	442252
1104	438114	431059	438284	425343	416613	442653	434633	450239	427804	439206	471927	403648	394203	432167	415631	433450	460382	415283	438041	462864	425655	429115	428511	447992	437260	441911	438458	423957	472327	480170	438621	439530	419749	469464	445389	403919	432083	445274	420217	422600	444012	456033	427142	420535	419238	434411	423488	433802	441964
1105	437648	432053	437453	424652	415737	443406	435241	449496	428020	438341	471350	403788	393955	431662	416085	433961	460183	415743	436902	462767	426384	428988	428143	447038	437870	442841	438702	424534	472834	479797	438677	439702	420101	469350	445404	403939	432346	446256	420853	421674	443521	456426	427611	420045	418746	433815	423667	434163	442210
1106	437270	432100	438534	425456	415857	442824	434618	449592	427780	438878	471279	403846	393402	430437	416112	434256	460920	415607	436721	462162	425723	429032	427795	447861	438480	442803	439151	423690	472827	479350	439309	440379	420589	468839	444337	404237	431526	445873	420557	421950	443315	455903	426971	420164	419168	434092	422660	434819	442699
1107	437296	432148	439825	425966	414720	442844	434511	450211	427841	439150	471018	403534	394515	430765	416667	434213	460636	416453	436906	462304	426327	428851	427678	447507	439001	442793	438715	422858	472900	479834	439635	441316	421208	468386	443553	404369	431370	445704	419959	422069	443084	455313	426824	420987	418677	434489	421978	434260	443245
1108	437190	431967	439457	426029	413932	443431	434116	449810	426841	438650	471519	403081	394750	430788	416104	435224	460495	416876	436316	462678	426330	428330	428156	447870	439642	443293	438006	423185	472378	480275	439358	441788	421733	467956	444329	404986	431014	445270	420104	422860	443972	455308	426254	420871	418609	434751	421788	433357	443848
1109	436787	431549	439177	426042	414560	443540	434554	449385	425767	438627	470883	402069	394605	431190	416622	435040	460994	416527	436058	462954	426043	428841	428237	447389	440975	443241	437903	423285	472756	479797	439929	440742	421489	467058	444912	405455	431606	445738	419648	422906	444232	454818	426009	420830	419238	433586	422050	433272	444306
1110	436950	431595	438647	426421	414719	444518	434588	449183	425868	437921	470983	402418	394806	431131	415781	435052	461188	415884	436349	463153	425778	429144	427856	447318	441193	442789	438204	422744	472892	479669	440240	441217	421259	466445	444596	406558	431375	444747	419725	422513	443852	455375	425140	420361	419351	433644	422198	432856	444221
1111	437256	431780	438434	426209	414368	444413	435026	449732	424928	437926	470636	402933	395640	430108	416019	434800	461508	416184	437107	462645	426560	428673	427083	446709	441595	442954	437948	422659	473465	479341	440385	441596	421842	465924	444132	406869	430817	444367	420015	423192	443710	455419	424730	420360	419498	433626	421942	432609	444974
1112	436967	432181	439330	426448	414515	445141	435220	450510	424475	437489	470770	403474	395943	429465	415495	434719	460774	416157	437709	462327	426321	428427	427046	446868	441927	442299	437122	422267	473938	479538	440256	440869	421269	465354	444578	407104	431027	444231	420600	422351	443441	455639	425141	419962	419563	433935	421619	432547	444931
1113	437331	431821	439687	426527	414731	445278	434696	450497	424255	437313	469965	403807	395896	429731	415014	434677	461184	415812	436723	462923	425928	428598	426738	446451	442076	442577	437258	421722	474271	479555	440665	440835	421015	465074	444510	406649	431973	444403	420377	422114	443136	455497	425902	420771	419432	433446	421696	432246	445353
1114	436250	432323	440171	426691	414715	444172	435025	451044	423834	436080	469916	403846	396194	430025	414600	434578	460598	415765	436194	464189	425913	429448	426200	446111	442527	442470	437346	421355	473472	479904	441075	440927	420941	464935	444607	407259	432590	444746	419898	421135	442787	455415	425362	420784	418834	433474	421955	431505	444204
1115	435605	432899	440231	427435	415102	443812	435203	451207	423613	436321	470274	403554	395724	429661	415619	433483	461348	415403	436107	464086	425538	429638	426304	446640	441819	442019	436872	421163	472548	479900	441051	440245	420255	465200	444208	406873	431856	444541	419638	421813	442671	455323	425087	421001	419228	433229	422183	432434	444284
1116	435905	433117	440859	428288	415421	444277	435129	451358	424060	435927	471207	403079	395919	429359	416001	432671	460780	415526	435652	463997	424899	429392	427214	446895	441600	442132	437629	421203	473265	479668	441148	440716	420789	465179	444790	407495	431536	444812	418896	421518	443556	455928	424488	422187	419096	432558	422317	432019	444086
1117	436543	433253	440672	427387	415555	444187	434650	451223	424504	436162	471409	402512	396752	429387	416622	433006	460620	415710	435660	463676	425806	428710	426681	447554	441950	441856	436789	422107	472226	481002	440467	441116	421165	464044	444161	407543	431927	445561	418523	421381	443314	456635	424767	421598	418792	431935	422666	431592	444884
1118	436113	433296	440537	426542	415495	443488	434329	451673	424276	436092	471208	401717	397537	428712	416004	432032	460675	416110	435720	464515	426516	428866	426466	448204	441394	442289	436705	421905	472610	481026	440032	441268	421462	464232	445089	407811	432510	444693	418353	420591	443122	456686	424727	422196	418822	431816	422411	430611	444122
1119	435753	433849	440103	427380	415855	443724	433303	450852	424704	435790	471635	401578	396864	428532	415331	432412	461535	415467	435480	463979	425878	428595	425752	447763	441363	441332	436330	422093	472035	480758	439744	441091	421699	463246	445434	408681	432872	444400	419023	420634	442780	456570	424155	421113	418205	431461	421294	430309	443773
1120	435985	434051	439426	426613	415568	443496	433119	450542	423853	435088	471342	401730	395891	426964	414759	432614	461775	414939	435540	464173	425567	429829	425394	447850	441017	441702	436554	422730	471204	480591	439432	440936	421333	463107	446421	408830	432368	443697	419745	421341	442405	456514	423714	421068	418424	431631	421467	429931	443405
1121	435566	433083	439271	426240	416330	443397	432568	451153	423878	435261	471576	401030	396509	426726	414922	433086	463058	414414	435452	464133	426000	430175	426177	449343	440773	441133	436151	422095	470923	480766	439564	440857	421551	462953	446732	409458	432554	443929	420429	420964	442688	455982	423653	421378	419141	431373	421214	430000	442531
1122	435332	433347	439581	425924	416557	444313	431853	450315	423607	435703	471010	401636	395960	427391	414607	432409	462758	414858	434461	464908	426898	430522	426433	449140	440023	440722	435755	421646	469789	480971	438590	440614	421794	463402	446884	410200	432823	444792	419823	421013	442616	456003	423387	421753	419956	432285	420331	430129	442567
1123	434800	433672	440059	425875	416023	444857	432058	449704	424155	435905	471354	401345	396025	426316	414479	432120	462630	415941	435148	465006	426855	429641	426416	449037	440258	440724	436572	421037	469191	480230	438835	441201	421227	463403	446793	410401	432779	444731	419095	420748	442446	455996	423763	422125	419780	432276	420784	429660	443324
1124	434879	433211	439229	425798	415411	444027	431857	449802	423711	436232	472584	400649	395944	425681	415058	431608	462187	415162	435724	465798	426478	429019	426286	448346	440184	441601	436537	420616	469666	480531	439042	440847	421090	462724	446739	410910	433538	444423	418925	419937	442249	455942	423389	422392	420798	431800	421342	428863	443239
1125	434910	433140	439383	425281	415414	444060	431621	449359	423606	435961	472285	401341	395728	425577	414538	431867	461511	415343	436127	465498	426957	429282	426161	447564	441091	441740	436385	420261	469697	480523	439524	441567	421182	463343	446758	410115	433361	443852	418745	419933	442717	455535	422872	422529	421043	431515	421614	429464	443539
1126	436233	433328	439052	425031	415299	443766	431190	449053	424037	435702	473154	401165	395988	426337	415870	432237	461222	415656	435649	465415	427399	428128	426505	447648	440578	441725	436571	419527	469182	479476	439481	441077	419849	463849	446684	410497	434208	444208	418900	420230	442682	455803	422767	422643	420325	431010	421657	429219	443764
1127	436332	434185	438938	424767	415926	444407	431084	448945	424333	435869	473545	400358	395823	426704	416367	431796	461219	415623	436516	465561	427425	428627	426859	448097	440042	441722	436643	419286	468426	479559	438813	440891	420359	464014	446593	410233	434197	443665	419288	419839	442474	455755	423091	422772	420084	431089	421013	429038	443580
1128	436671	433474	438487	424702	415849	443830	430994	449594	424300	435805	473598	400965	395584	426758	416287	432823	461061	415022	436171	466035	427233	428531	427310	448094	439779	441356	436351	420518	469045	479297	438508	439232	420164	463920	445953	410727	434519	443026	419433	420323	443221	455828	423901	423603	420256	430007	421885	429728	442948
1129	437454	433140	437696	424158	415136	443920	430671	449727	424697	435931	473603	400251	395411	426872	416119	433263	460978	414959	437127	465768	427725	427318	427324	447096	439663	441343	436957	420662	469452	479082	437838	439196	420646	464091	446250	411432	434686	443992	419434	419538	443597	456141	424106	423237	419778	428836	422135	429382	443652
1130	437986	433297	437796	424204	414827	443996	430575	449509	424222	435452	473811	400089	395285	426560	415901	433643	461400	414631	436544	465882	428116	428179	427134	446854	439473	441405	437391	420045	469458	478919	437258	439201	420877	463768	446775	411229	434715	444468	419626	419512	443848	456392	424620	423146	419619	429870	422060	429384	443504
1131	438017	433008	437418	424066	415030	444167	429242	449431	424374	435459	473172	399839	394983	426376	415352	434131	461399	414529	436735	466325	428157	428777	427107	446863	438352	441670	436471	420163	469740	479526	437220	438292	421829	463613	446652	411575	433615	444874	420276	420132	443835	456490	424888	424764	418921	430240	421778	429722	443283
1132	438164	432619	436945	423628	414254	444528	429778	449130	423743	435192	472814	400031	394873	426215	415451	434038	461559	413887	436333	466301	427480	429125	427556	446900	439331	441454	436613	420364	470212	479319	437131	438111	421631	463392	446015	412183	433588	444282	420695	419397	443474	456814	425488	424058	418560	430153	421832	429735	442971
1133	437950	431917	436982	423579	413825	444925	429285	449084	423551	436033	473005	400329	393830	425260	415430	434238	461518	414581	436423	466412	426841	428551	427291	447086	439799	442096	436565	419770	469919	479507	437137	437940	422233	463203	445608	411728	433022	443333	420885	419597	442985	455403	426281	424101	418025	429777	421542	430104	443152
1134	438136	431447	436251	423711	413422	445051	428299	448682	423439	435867	472499	400335	393466	425124	415848	433503	460475	414453	436634	465561	426805	428324	426565	447262	438467	442563	435968	419833	470170	479018	437016	437923	422169	462710	447049	411789	432572	442918	420926	419879	442739	454719	426027	423316	418390	429391	421025	430597	442473
1135	437433	431204	437155	424085	413368	444664	427941	448293	422239	435697	472503	400089	392783	424818	415607	433930	459995	414175	436407	465602	426548	428491	426252	447844	438567	442963	435842	420385	470319	479299	436871	437172	421983	462047	446542	412910	433321	443127	421062	420278	442932	454301	426403	422554	418367	429232	420336	431066	443336
1136	437711	430771	436665	424609	413368	444186	426599	448842	421406	436269	471596	400970	393439	424753	415811	433881	460029	413785	437266	464928	425752	427657	425872	447312	438559	442701	435764	420938	469993	479686	437475	437947	421933	461651	446271	413208	433422	442583	419838	419963	443486	454000	425514	421566	419236	430231	420540	431102	442863
1137	437679	431311	436653	424020	413850	443926	426220	449454	420383	436546	472258	401211	393033	424848	415296	433633	459397	413327	438055	464516	426130	427844	426406	448043	438931	442184	436584	419951	469891	480632	437546	437584	422609	461596	446199	412736	433039	442261	419247	420336	443609	454501	426613	421244	419225	430543	420767	431269	442469
1138	437057	431998	436827	424611	413716	442821	426821	449412	420002	434997	471927	400793	392701	424420	415439	433474	458670	412733	437451	464258	426821	426959	426180	447792	439152	442459	436644	419306	469421	480773	437842	436585	422292	461533	446794	413426	432264	442100	419278	420209	443422	455204	426719	420684	419276	430425	420696	431646	442055
1139	436209	431504	436955	424520	414031	442684	426508	448763	419861	434629	471779	400774	392568	424791	414949	432934	457880	412189	437544	463226	426712	427677	425991	448098	439226	442167	436096	419201	469560	480660	437813	437084	422514	461863	446668	412891	431841	441580	418763	419605	442500	455220	426601	421145	419167	431365	421302	431440	442172
[truncated: 18,861 more rows]
[truncated: 201 more columns]
