# Supplementary material for: Constitutive expression of the Type VI Secretion System carries no measurable fitness cost in Vibrio cholerae
Source: Ecol Evol. 2024 Mar 1;14(3):e11081. doi: 10.1002/ece3.11081 (PMC10905242; doi:10.1002/ece3.11081)
Supplement: Supplementary file 6 — Table S3 [file ECE3-14-e11081-s012.csv]

	0	1	2	3	4	5	6	7	8	9	10	11	12	13	14	15	16	17	18	19	20	21	22	23	24	25	26	27	28	29	30	31	32	33	34	35	36	37	38	39	40	41	42	43	44	45	46	47	48
0	500000.0	500000.0	500000.0	500000.0	500000.0	500000.0	500000.0	500000.0	500000.0	500000.0	500000.0	500000.0	500000.0	500000.0	500000.0	500000.0	500000.0	500000.0	500000.0	500000.0	500000.0	500000.0	500000.0	500000.0	500000.0	500000.0	500000.0	500000.0	500000.0	500000.0	500000.0	500000.0	500000.0	500000.0	500000.0	500000.0	500000.0	500000.0	500000.0	500000.0	500000.0	500000.0	500000.0	500000.0	500000.0	500000.0	500000.0	500000.0	500000.0
1	499643.0	500295.0	500385.0	499516.0	499933.0	499597.0	499513.0	500532.0	500183.0	499727.0	499676.0	500100.0	500750.0	500198.0	500460.0	499605.0	500328.0	499342.0	500140.0	499692.0	499378.0	499993.0	500216.0	499883.0	499717.0	501391.0	500134.0	500129.0	500408.0	500797.0	499956.0	500215.0	499773.0	499198.0	499937.0	499365.0	500334.0	499157.0	499712.0	500790.0	500957.0	500196.0	499934.0	499868.0	500155.0	499958.0	500085.0	499815.0	500187.0
2	499832.0	500011.0	499682.0	499996.0	500432.0	499433.0	499205.0	501409.0	500014.0	500847.0	499647.0	500150.0	499536.0	499824.0	500317.0	499572.0	500737.0	499552.0	499952.0	498706.0	499997.0	499850.0	500847.0	500236.0	500312.0	500472.0	499487.0	500973.0	499999.0	501170.0	499258.0	499700.0	499661.0	499012.0	499517.0	499065.0	499946.0	499217.0	499357.0	500984.0	501316.0	500393.0	500814.0	500286.0	499499.0	499412.0	500156.0	499922.0	500237.0
3	500381.0	500063.0	500196.0	500185.0	500397.0	499751.0	499262.0	501251.0	499169.0	500939.0	499368.0	500297.0	498499.0	500657.0	500431.0	499413.0	501324.0	499765.0	500245.0	498024.0	500900.0	499051.0	500633.0	499832.0	500613.0	500208.0	499662.0	501288.0	500679.0	500627.0	499512.0	500730.0	498729.0	498030.0	499457.0	498930.0	500679.0	499315.0	499948.0	501570.0	501598.0	499668.0	500746.0	500252.0	499194.0	499303.0	500009.0	499735.0	499484.0
4	500527.0	500640.0	500784.0	499203.0	499952.0	499832.0	498842.0	501754.0	498919.0	500656.0	500386.0	500463.0	498127.0	501087.0	499748.0	499973.0	500397.0	499792.0	499990.0	497867.0	501419.0	499633.0	500117.0	499894.0	501473.0	500137.0	499801.0	502069.0	501221.0	500249.0	499554.0	499880.0	498852.0	498280.0	500131.0	497835.0	500839.0	499513.0	499170.0	501894.0	501691.0	499998.0	500761.0	500305.0	499661.0	498577.0	500200.0	500491.0	499266.0
5	500657.0	501103.0	500440.0	499366.0	499973.0	499548.0	499082.0	501892.0	499359.0	500756.0	499686.0	499904.0	497337.0	501067.0	498700.0	499459.0	500735.0	499535.0	500173.0	498978.0	501842.0	499710.0	500245.0	500702.0	501231.0	499153.0	499972.0	501865.0	501673.0	500090.0	499687.0	500392.0	498991.0	498012.0	499779.0	497550.0	501170.0	499972.0	498714.0	501376.0	501620.0	499379.0	500629.0	500027.0	499454.0	497896.0	500401.0	499978.0	498991.0
6	499899.0	500939.0	500869.0	498554.0	499580.0	499773.0	498762.0	502565.0	499470.0	500867.0	499618.0	499883.0	497133.0	500086.0	498192.0	500541.0	499676.0	500469.0	499770.0	499811.0	501857.0	499753.0	501025.0	499533.0	501691.0	498803.0	500754.0	502036.0	501444.0	499994.0	499635.0	500270.0	500173.0	498193.0	499839.0	497822.0	501093.0	500059.0	498539.0	501194.0	501545.0	499614.0	501111.0	500308.0	499701.0	497139.0	500164.0	499373.0	498506.0
7	500064.0	500912.0	500347.0	498721.0	500328.0	499856.0	498693.0	502205.0	499422.0	501204.0	500461.0	500312.0	495773.0	500492.0	497504.0	500678.0	500040.0	501018.0	499713.0	499706.0	502254.0	499050.0	501350.0	499669.0	501988.0	498850.0	500358.0	503121.0	501145.0	499702.0	499463.0	499933.0	500918.0	498302.0	498758.0	497588.0	501692.0	499846.0	497994.0	501345.0	501522.0	499486.0	500551.0	499433.0	499973.0	497590.0	499978.0	498592.0	498233.0
8	500133.0	500859.0	499890.0	498420.0	499198.0	500389.0	498689.0	501350.0	500219.0	501198.0	500926.0	500637.0	495367.0	500832.0	497307.0	500518.0	499669.0	500968.0	500152.0	498308.0	502681.0	499111.0	501278.0	499454.0	502155.0	498335.0	499968.0	502975.0	500802.0	500343.0	499625.0	498651.0	500617.0	497323.0	499321.0	497728.0	500417.0	500047.0	498220.0	501182.0	502313.0	498883.0	499952.0	500139.0	499983.0	497675.0	500399.0	499037.0	497846.0
9	500340.0	500767.0	499852.0	497714.0	499185.0	500509.0	498803.0	501235.0	499163.0	500308.0	500600.0	499704.0	494966.0	500743.0	496250.0	501051.0	499967.0	501018.0	500245.0	497055.0	502249.0	498416.0	501053.0	499986.0	501727.0	498564.0	500453.0	503576.0	500484.0	500625.0	499321.0	497719.0	500247.0	497691.0	498261.0	496561.0	499612.0	499899.0	498526.0	500948.0	502342.0	498831.0	499340.0	499974.0	499153.0	498562.0	500808.0	499164.0	498044.0
10	499627.0	500741.0	498962.0	498440.0	499340.0	500032.0	498703.0	500652.0	498898.0	501158.0	500423.0	499776.0	494013.0	499813.0	495313.0	501017.0	498923.0	501164.0	500921.0	496937.0	502322.0	498385.0	500984.0	499352.0	501992.0	498124.0	500948.0	502611.0	501238.0	500843.0	499535.0	496885.0	500759.0	498515.0	498788.0	496202.0	498510.0	499889.0	498613.0	500596.0	502342.0	499327.0	499523.0	499547.0	498976.0	498523.0	500865.0	499885.0	499026.0
11	498751.0	500210.0	498948.0	498379.0	498404.0	499085.0	498776.0	499669.0	498795.0	501019.0	500429.0	499821.0	493196.0	499733.0	495058.0	500436.0	498874.0	501216.0	500301.0	496318.0	502936.0	497416.0	500768.0	499267.0	501493.0	498203.0	500467.0	503286.0	501176.0	500756.0	499728.0	496063.0	500997.0	498206.0	499607.0	496282.0	498305.0	500168.0	497910.0	501280.0	501744.0	499468.0	499804.0	499428.0	498333.0	498444.0	500250.0	499834.0	498808.0
12	498880.0	499950.0	499433.0	498311.0	498668.0	499947.0	498892.0	500231.0	499170.0	500413.0	500345.0	499248.0	491423.0	499485.0	494900.0	500227.0	498710.0	501263.0	500330.0	495903.0	503042.0	497080.0	500496.0	499271.0	501351.0	498358.0	500873.0	503372.0	500655.0	501214.0	498730.0	497598.0	500481.0	498744.0	499403.0	497003.0	498828.0	500438.0	497186.0	499876.0	502297.0	499620.0	500176.0	499459.0	498704.0	497821.0	500342.0	500204.0	498992.0
13	499091.0	500199.0	498872.0	498562.0	498669.0	500338.0	498620.0	500014.0	499990.0	499894.0	500667.0	499328.0	488978.0	499877.0	495023.0	500067.0	498679.0	502029.0	499993.0	496312.0	502815.0	497090.0	500801.0	499462.0	500827.0	497970.0	501184.0	503858.0	499821.0	501418.0	497667.0	497828.0	500156.0	499578.0	499340.0	496521.0	499254.0	500106.0	497246.0	499871.0	502394.0	500484.0	500182.0	499666.0	498332.0	497518.0	500460.0	499873.0	499048.0
14	498991.0	500227.0	499025.0	497752.0	498746.0	500047.0	498056.0	499708.0	499960.0	499471.0	499947.0	498351.0	483128.0	499629.0	494857.0	500632.0	498533.0	502447.0	499354.0	495974.0	503296.0	496296.0	500911.0	498550.0	499719.0	497876.0	501683.0	503868.0	499686.0	501761.0	497459.0	497198.0	500532.0	499319.0	500276.0	496066.0	498462.0	499965.0	496892.0	499580.0	502803.0	499528.0	500428.0	498965.0	498533.0	497743.0	500238.0	500097.0	499502.0
15	498792.0	500601.0	499034.0	498003.0	498617.0	500343.0	498724.0	500148.0	500104.0	500086.0	500159.0	498755.0	471360.0	499353.0	495152.0	500926.0	498928.0	503234.0	498535.0	495739.0	502248.0	496943.0	501229.0	498583.0	499088.0	498254.0	501437.0	504187.0	499752.0	502757.0	496774.0	497570.0	500517.0	498568.0	500059.0	495858.0	498239.0	499892.0	497474.0	499808.0	503093.0	499257.0	500242.0	499209.0	498004.0	497194.0	500075.0	501555.0	499706.0
16	498773.0	500326.0	498984.0	497452.0	499068.0	500636.0	499020.0	499950.0	499545.0	499955.0	500682.0	498590.0	447884.0	498716.0	495789.0	501960.0	498258.0	503080.0	498110.0	495312.0	502337.0	496637.0	501188.0	499025.0	498180.0	498516.0	501512.0	504226.0	500468.0	502356.0	497515.0	497243.0	500279.0	497814.0	499854.0	495141.0	497866.0	499253.0	497811.0	499846.0	502760.0	499519.0	500261.0	498236.0	498061.0	497719.0	499987.0	500647.0	499220.0
17	498586.0	500510.0	499761.0	497483.0	499249.0	500242.0	499509.0	499937.0	499043.0	499405.0	501976.0	499848.0	402615.0	498819.0	495912.0	502689.0	497963.0	503288.0	498138.0	495889.0	502640.0	496357.0	501403.0	498662.0	497867.0	498106.0	501659.0	504059.0	501015.0	502018.0	498121.0	497062.0	500235.0	498101.0	500090.0	495420.0	497504.0	498843.0	498499.0	501294.0	502234.0	499647.0	500218.0	498232.0	497690.0	497659.0	499271.0	500694.0	499532.0
18	499703.0	500263.0	500294.0	497434.0	499289.0	500517.0	499607.0	500640.0	499025.0	499459.0	502107.0	499956.0	330276.0	498951.0	496329.0	501987.0	497949.0	503143.0	498047.0	495504.0	502285.0	496430.0	500768.0	498464.0	498117.0	498175.0	502432.0	503756.0	500912.0	503454.0	498145.0	496064.0	500264.0	498440.0	500768.0	496233.0	497636.0	497675.0	498730.0	501561.0	501250.0	501333.0	500420.0	498064.0	497617.0	497699.0	498497.0	500789.0	499416.0
19	500453.0	499217.0	499239.0	497229.0	500360.0	500443.0	498793.0	500437.0	499006.0	500206.0	502426.0	500429.0	237879.0	499320.0	497187.0	501897.0	498090.0	503307.0	497892.0	495867.0	502603.0	495949.0	500463.0	499606.0	498384.0	498202.0	502671.0	504133.0	500780.0	503928.0	498433.0	496135.0	500402.0	499292.0	500737.0	495689.0	496763.0	497649.0	499224.0	501418.0	500574.0	501961.0	499609.0	498086.0	497902.0	497717.0	498946.0	501283.0	500100.0
20	502428.0	498663.0	498956.0	497661.0	500923.0	500598.0	498580.0	501277.0	499616.0	499670.0	502452.0	501114.0	148719.0	500123.0	498098.0	502237.0	499087.0	502396.0	497757.0	495535.0	502813.0	495797.0	499839.0	499923.0	498629.0	498984.0	502932.0	505660.0	500904.0	503498.0	498526.0	496720.0	500331.0	498553.0	501453.0	495802.0	496917.0	498138.0	499361.0	500581.0	500725.0	502158.0	500136.0	497655.0	497340.0	497865.0	499031.0	501400.0	500199.0
21	505404.0	497314.0	499226.0	498005.0	500692.0	500824.0	498879.0	502066.0	499532.0	500099.0	502342.0	501968.0	81723.0	501356.0	499758.0	501616.0	499924.0	502802.0	496961.0	495240.0	503472.0	496106.0	498300.0	500890.0	498161.0	500269.0	503223.0	506253.0	500789.0	503480.0	499492.0	496617.0	501447.0	498857.0	503141.0	495287.0	496027.0	497574.0	499024.0	500437.0	501242.0	501436.0	500694.0	496876.0	497224.0	497843.0	499159.0	500520.0	500714.0
22	509112.0	496731.0	499661.0	497716.0	500548.0	501256.0	498127.0	502517.0	499824.0	501187.0	502332.0	502831.0	41346.0	503305.0	501946.0	501314.0	502018.0	502307.0	496005.0	495417.0	503945.0	496639.0	498405.0	502271.0	497838.0	502620.0	502405.0	507879.0	500160.0	503015.0	498189.0	497013.0	501513.0	499265.0	504377.0	495975.0	496203.0	497217.0	499487.0	499905.0	500554.0	501777.0	500610.0	496237.0	496509.0	498115.0	499787.0	500566.0	500951.0
23	516593.0	496250.0	500329.0	497977.0	500480.0	501416.0	497417.0	502435.0	499002.0	501835.0	501435.0	503276.0	19860.0	506152.0	505313.0	501071.0	503433.0	502517.0	495974.0	496288.0	503700.0	495858.0	499012.0	503588.0	497912.0	506749.0	502306.0	508893.0	500306.0	503169.0	497925.0	497323.0	501761.0	498591.0	507432.0	496327.0	494789.0	497320.0	500135.0	499165.0	499958.0	500861.0	500972.0	495855.0	496579.0	497624.0	500062.0	499980.0	500406.0
24	526398.0	494441.0	499905.0	498093.0	501015.0	502587.0	496998.0	503090.0	498903.0	501751.0	500732.0	505013.0	9350.0	511126.0	509863.0	500532.0	507568.0	503451.0	496368.0	497403.0	503373.0	495615.0	498221.0	506988.0	497235.0	515448.0	502428.0	511049.0	500248.0	504136.0	498617.0	497250.0	502576.0	498385.0	510885.0	496112.0	492658.0	496895.0	502116.0	499140.0	499284.0	500716.0	501987.0	495831.0	496689.0	497820.0	499777.0	499359.0	499125.0
25	541091.0	493228.0	499840.0	497389.0	501029.0	503208.0	495835.0	504093.0	497469.0	501410.0	500652.0	508133.0	4244.0	518753.0	518078.0	500047.0	513267.0	504058.0	495049.0	498706.0	503110.0	496100.0	498238.0	510788.0	497567.0	529130.0	501606.0	513765.0	500432.0	504058.0	498910.0	498318.0	503520.0	498821.0	516884.0	496479.0	490213.0	497075.0	504238.0	498405.0	498504.0	499996.0	503089.0	495636.0	497114.0	497569.0	499916.0	499191.0	499445.0
26	564238.0	492159.0	499891.0	496187.0	501201.0	503377.0	494530.0	505167.0	497651.0	501450.0	500164.0	512127.0	1929.0	529898.0	529636.0	499742.0	521531.0	503398.0	495333.0	499865.0	502719.0	494887.0	496634.0	518085.0	497961.0	553180.0	501635.0	518783.0	500892.0	503847.0	499250.0	499651.0	505332.0	499573.0	524449.0	496022.0	487681.0	496913.0	507875.0	498250.0	497697.0	498826.0	506006.0	495369.0	498910.0	497292.0	501312.0	497030.0	498946.0
27	596342.0	489225.0	500054.0	493978.0	502747.0	502699.0	491915.0	506540.0	497561.0	502333.0	499634.0	517501.0	926.0	546352.0	545799.0	499496.0	533419.0	503459.0	495312.0	501447.0	502463.0	493440.0	496754.0	528475.0	497461.0	590704.0	501454.0	527409.0	501090.0	504196.0	499484.0	499905.0	508901.0	500140.0	533228.0	496021.0	482871.0	496912.0	513056.0	498096.0	497064.0	496671.0	508420.0	494534.0	500704.0	496560.0	502978.0	494366.0	498921.0
28	639302.0	485515.0	499112.0	490242.0	504264.0	503679.0	487873.0	508094.0	496706.0	504834.0	497131.0	526509.0	418.0	570597.0	569927.0	499404.0	549335.0	503567.0	495595.0	504973.0	502543.0	491327.0	495846.0	545321.0	497901.0	645498.0	500915.0	540635.0	501115.0	502934.0	499184.0	502385.0	513737.0	500615.0	542104.0	495897.0	476201.0	497332.0	519554.0	497296.0	495701.0	495038.0	514441.0	494610.0	502849.0	495088.0	504825.0	492493.0	498258.0
29	690488.0	479445.0	498131.0	483176.0	506443.0	504006.0	480804.0	511357.0	495392.0	507993.0	493737.0	538670.0	208.0	604368.0	601477.0	498489.0	572022.0	503722.0	495311.0	510026.0	502262.0	488403.0	495116.0	570186.0	498119.0	714942.0	500182.0	561410.0	500677.0	501283.0	499914.0	505100.0	520381.0	500994.0	548095.0	496527.0	467263.0	497614.0	529326.0	495412.0	495146.0	492611.0	522310.0	495034.0	504653.0	493635.0	507241.0	489926.0	498859.0
30	747062.0	472969.0	496597.0	472594.0	509156.0	504812.0	472753.0	516393.0	494254.0	511409.0	488192.0	556933.0	95.0	647874.0	640561.0	497280.0	600671.0	504463.0	495322.0	516843.0	502313.0	482930.0	493873.0	604239.0	497038.0	789515.0	500422.0	591137.0	501412.0	499179.0	500153.0	508728.0	529126.0	501547.0	549465.0	497548.0	456490.0	497932.0	542585.0	492137.0	493784.0	489415.0	533709.0	495767.0	508372.0	490772.0	511465.0	487519.0	498294.0
31	802563.0	464247.0	494989.0	455490.0	511729.0	505978.0	461325.0	522370.0	493104.0	516633.0	479977.0	580470.0	47.0	699206.0	688170.0	496455.0	636927.0	504401.0	493604.0	527658.0	501810.0	475385.0	491361.0	649833.0	497848.0	858044.0	499099.0	629665.0	501184.0	495826.0	500244.0	512749.0	542387.0	502809.0	542070.0	497837.0	442269.0	498388.0	559961.0	487630.0	491576.0	485184.0	551639.0	495606.0	512968.0	487108.0	517639.0	485134.0	497196.0
32	852308.0	451839.0	494284.0	428719.0	516190.0	506435.0	444190.0	530145.0	491438.0	524368.0	468660.0	612128.0	19.0	755187.0	741242.0	494220.0	680021.0	504943.0	492493.0	543132.0	501638.0	463890.0	488724.0	704936.0	497765.0	911552.0	498195.0	676427.0	501600.0	490890.0	501419.0	519336.0	559899.0	504239.0	526368.0	498907.0	423098.0	498620.0	583236.0	482317.0	488662.0	479416.0	575789.0	495799.0	519219.0	480777.0	527202.0	483480.0	496619.0
33	891696.0	437443.0	491460.0	387891.0	522652.0	507804.0	421898.0	540853.0	489036.0	534815.0	450758.0	651754.0	8.0	809896.0	794011.0	490739.0	727247.0	505902.0	491186.0	563631.0	500950.0	448076.0	483902.0	764081.0	497727.0	947606.0	495099.0	727428.0	501940.0	484727.0	501551.0	527729.0	583055.0	505753.0	502046.0	500541.0	399281.0	500071.0	612369.0	473878.0	486183.0	470204.0	607241.0	495628.0	528737.0	471058.0	540759.0	482838.0	495202.0
34	921390.0	418446.0	489170.0	331711.0	529921.0	510689.0	394215.0	554530.0	485267.0	549243.0	427130.0	697651.0	7.0	859082.0	842420.0	487108.0	776501.0	506266.0	489904.0	591264.0	500335.0	426850.0	477917.0	821964.0	497939.0	969927.0	492622.0	776996.0	501972.0	476618.0	502160.0	540072.0	611613.0	506827.0	471333.0	502506.0	371661.0	500603.0	646673.0	461810.0	482514.0	457460.0	647419.0	495346.0	543068.0	457860.0	558757.0	486488.0	492859.0
35	942730.0	395302.0	485951.0	264146.0	541095.0	513893.0	360677.0	572918.0	480929.0	567935.0	398374.0	747942.0	3.0	899327.0	884651.0	481947.0	822022.0	506516.0	488843.0	625913.0	500032.0	400277.0	470142.0	872538.0	497889.0	982937.0	490892.0	821262.0	502552.0	463441.0	503368.0	555353.0	646692.0	508594.0	436851.0	505711.0	338469.0	502446.0	686777.0	445477.0	477731.0	440741.0	695357.0	495702.0	563387.0	438807.0	583709.0	495706.0	490353.0
36	957256.0	367479.0	481863.0	194288.0	555758.0	518179.0	321325.0	595931.0	475093.0	592467.0	364496.0	798496.0	0.0	929378.0	917624.0	475448.0	863272.0	506633.0	487072.0	667998.0	500118.0	369619.0	458435.0	912977.0	497885.0	990496.0	487981.0	858043.0	503136.0	444863.0	503695.0	574767.0	686610.0	510794.0	399887.0	511271.0	302297.0	506164.0	730328.0	424005.0	472676.0	419971.0	748284.0	494886.0	589180.0	413221.0	614748.0	513729.0	487283.0
37	966815.0	334367.0	476528.0	132715.0	573353.0	523994.0	280207.0	623942.0	467144.0	621720.0	325398.0	844296.0	0.0	951424.0	942820.0	466732.0	897473.0	507332.0	484593.0	716019.0	499520.0	336488.0	443518.0	942115.0	497848.0	994754.0	485379.0	886315.0	503061.0	419713.0	504130.0	598555.0	729962.0	511398.0	363663.0	517250.0	264323.0	511525.0	774673.0	395584.0	465984.0	392770.0	800920.0	495405.0	623222.0	378986.0	652876.0	542200.0	483433.0
38	973571.0	298460.0	469899.0	85208.0	596414.0	530504.0	238740.0	656788.0	455323.0	655657.0	286964.0	884267.0	0.0	966380.0	960999.0	455964.0	924981.0	507929.0	481679.0	765392.0	498675.0	304198.0	424090.0	962399.0	498860.0	997070.0	483017.0	907588.0	503439.0	388404.0	505061.0	627622.0	772919.0	509915.0	329264.0	526804.0	226396.0	519650.0	817823.0	362337.0	457992.0	360672.0	848878.0	495044.0	663870.0	337749.0	696410.0	579017.0	477809.0
39	978110.0	260139.0	462247.0	52549.0	623181.0	538018.0	200244.0	693337.0	441557.0	692777.0	250179.0	916472.0	0.0	976872.0	973226.0	440730.0	945294.0	507791.0	477948.0	813052.0	498415.0	276649.0	400629.0	976082.0	499490.0	998456.0	482462.0	923616.0	504384.0	349037.0	505328.0	660337.0	814232.0	504677.0	295262.0	538597.0	191403.0	532443.0	856507.0	322559.0	448603.0	322667.0	889317.0	494154.0	710120.0	292110.0	744074.0	622180.0	468833.0
40	980695.0	221388.0	452885.0	31198.0	655006.0	547118.0	166103.0	729969.0	423299.0	731446.0	216826.0	940861.0	0.0	984002.0	981869.0	422228.0	960176.0	508752.0	473328.0	856150.0	496281.0	254931.0	374032.0	985061.0	499672.0	999145.0	481965.0	936222.0	505794.0	303063.0	504993.0	695453.0	851324.0	492112.0	264325.0	554102.0	161728.0	550933.0	889579.0	280021.0	438005.0	280988.0	921252.0	493839.0	757353.0	245463.0	790795.0	667082.0	459083.0
41	982444.0	184088.0	441606.0	17840.0	691152.0	557049.0	136947.0	766295.0	401122.0	770724.0	187435.0	959276.0	0.0	988530.0	987778.0	399048.0	970774.0	509336.0	467483.0	892082.0	493497.0	239583.0	345358.0	990585.0	501010.0	999526.0	483770.0	945805.0	506554.0	254292.0	502979.0	733124.0	883169.0	473308.0	235592.0	573538.0	137223.0	577337.0	916853.0	235310.0	425277.0	238752.0	945648.0	493612.0	805128.0	201034.0	834047.0	711100.0	446092.0
42	983441.0	150304.0	428676.0	10214.0	730719.0	566526.0	113435.0	801385.0	373442.0	807745.0	161527.0	972099.0	0.0	991387.0	991817.0	371062.0	978659.0	509898.0	459114.0	919933.0	490730.0	231148.0	317187.0	994007.0	502575.0	999742.0	488184.0	953460.0	507026.0	205163.0	499660.0	772139.0	909126.0	446288.0	209590.0	597682.0	117530.0	613341.0	938559.0	192596.0	412213.0	197406.0	962539.0	493124.0	848404.0	161615.0	871948.0	753166.0	429874.0
43	984236.0	120386.0	413536.0	6009.0	771440.0	577218.0	94349.0	832015.0	341008.0	841082.0	140640.0	981026.0	0.0	993607.0	994525.0	340344.0	984116.0	511763.0	449240.0	940999.0	488292.0	229414.0	292039.0	996259.0	504301.0	999862.0	495689.0	960026.0	506815.0	159918.0	494429.0	810006.0	929870.0	416047.0	185250.0	625233.0	102486.0	658169.0	955058.0	154721.0	400628.0	159228.0	974732.0	492083.0	885223.0	128779.0	902773.0	789540.0	410667.0
44	984809.0	95016.0	397415.0	3516.0	810488.0	587730.0	79801.0	858509.0	304774.0	869793.0	122491.0	987145.0	0.0	995108.0	996329.0	306381.0	988068.0	512824.0	437541.0	956035.0	483779.0	234053.0	269395.0	997651.0	506043.0	999920.0	507667.0	965188.0	506886.0	121612.0	487812.0	845284.0	946173.0	382992.0	163427.0	655491.0	91813.0	709251.0	967095.0	121476.0	388488.0	126663.0	982782.0	491667.0	914419.0	102789.0	926992.0	821725.0	389064.0
45	985238.0	74228.0	381004.0	1957.0	847335.0	597099.0	68089.0	879950.0	266999.0	893736.0	107047.0	991352.0	0.0	996108.0	997478.0	271444.0	990730.0	514048.0	423951.0	966888.0	479162.0	244488.0	251916.0	998433.0	507403.0	999954.0	522767.0	969466.0	505458.0	90051.0	478155.0	876211.0	959003.0	350449.0	143732.0	688147.0	85078.0	764183.0	975749.0	95161.0	377483.0	99127.0	988278.0	489675.0	936893.0	82660.0	945777.0	849148.0	364820.0
46	985471.0	58101.0	364618.0	1172.0	879466.0	605999.0	59160.0	897317.0	228128.0	912920.0	94082.0	994228.0	0.0	996619.0	998248.0	237687.0	992600.0	514343.0	407616.0	974736.0	473189.0	260269.0	237928.0	999003.0	509471.0	999973.0	541365.0	973219.0	502510.0	66396.0	466563.0	903069.0	967975.0	320132.0	126257.0	721822.0	80727.0	816820.0	982055.0	74180.0	367369.0	76818.0	992181.0	487750.0	952963.0	67591.0	959683.0	872655.0	339116.0
47	985484.0	44696.0	348518.0	714.0	906770.0	614607.0	51763.0	911063.0	191017.0	928167.0	83539.0	996102.0	0.0	997055.0	998712.0	207348.0	993865.0	512871.0	388484.0	980339.0	466239.0	282227.0	228988.0	999352.0	513218.0	999976.0	561099.0	976544.0	497101.0	49166.0	453910.0	925380.0	975012.0	290230.0	110728.0	755614.0	78731.0	862851.0	986640.0	58112.0	358486.0	59917.0	994682.0	484270.0	964649.0	56678.0	969807.0	892672.0	313951.0
48	985665.0	34735.0	334665.0	443.0	929328.0	621905.0	45349.0	921406.0	157329.0	939467.0	73737.0	997284.0	0.0	997325.0	999027.0	183887.0	994783.0	509451.0	368457.0	984022.0	456590.0	310488.0	222574.0	999594.0	516651.0	999989.0	583370.0	979320.0	488006.0	37237.0	440962.0	943884.0	980059.0	263432.0	96426.0	786825.0	77990.0	899871.0	989881.0	46161.0	351945.0	47193.0	996466.0	479428.0	972565.0	47747.0	977343.0	909590.0	290222.0
49	985489.0	27119.0	321789.0	263.0	947091.0	630101.0	40520.0	928869.0	126839.0	948184.0	65795.0	998103.0	0.0	997452.0	999271.0	166840.0	995622.0	504813.0	346059.0	986718.0	445335.0	345212.0	218530.0	999731.0	522261.0	999997.0	606504.0	981802.0	475706.0	29564.0	427772.0	957960.0	983942.0	238218.0	84630.0	816421.0	77988.0	927218.0	992172.0	37066.0	346735.0	37492.0	997575.0	475603.0	978635.0	41229.0	982467.0	923707.0	267895.0
50	985471.0	21378.0	310887.0	170.0	960962.0	637586.0	36351.0	934432.0	101374.0	954549.0	58393.0	998692.0	0.0	997626.0	999475.0	159108.0	996166.0	499850.0	323137.0	988711.0	430762.0	386617.0	215863.0	999820.0	529845.0	999995.0	628376.0	983959.0	459788.0	24856.0	413907.0	969041.0	986807.0	215697.0	73868.0	842747.0	78805.0	947661.0	993852.0	30326.0	342155.0	30346.0	998276.0	469638.0	982748.0	35922.0	986311.0	935243.0	249117.0
51	985185.0	17259.0	300653.0	100.0	971064.0	644990.0	32372.0	937943.0	80812.0	959672.0	52257.0	999082.0	0.0	997772.0	999612.0	161211.0	996557.0	493787.0	300123.0	990216.0	414231.0	434216.0	214444.0	999869.0	538493.0	999998.0	650952.0	985790.0	439112.0	22171.0	400827.0	977303.0	989046.0	194700.0	64656.0	866820.0	80443.0	961679.0	995107.0	25535.0	337604.0	25247.0	998794.0	462909.0	985845.0	32067.0	989217.0	945230.0	231897.0
52	984777.0	14054.0	293785.0	64.0	978872.0	651787.0	29240.0	939851.0	64400.0	963617.0	46511.0	999385.0	0.0	997834.0	999681.0	174359.0	996950.0	486977.0	278551.0	991503.0	394017.0	487807.0	214531.0	999913.0	549000.0	999998.0	672765.0	987341.0	413574.0	21213.0	388320.0	983564.0	991013.0	175290.0	56022.0	888230.0	82579.0	971600.0	996039.0	21583.0	333454.0	21440.0	999162.0	454923.0	987857.0	28866.0	991538.0	953355.0	218167.0
53	984465.0	11702.0	288542.0	38.0	984668.0	659387.0	26712.0	939797.0	51871.0	966182.0	41464.0	999552.0	0.0	997877.0	999767.0	198615.0	997156.0	478590.0	258029.0	992235.0	371410.0	544530.0	215264.0	999929.0	559977.0	999999.0	693227.0	988682.0	386046.0	21570.0	374420.0	988329.0	992535.0	157338.0	48499.0	906142.0	84759.0	978854.0	996706.0	18896.0	330272.0	18624.0	999406.0	445836.0	989233.0	26119.0	993174.0	959926.0	206912.0
54	984028.0	10110.0	283485.0	21.0	988927.0	667042.0	24375.0	938987.0	41773.0	968157.0	37096.0	999655.0	0.0	997887.0	999811.0	235356.0	997466.0	470864.0	240334.0	992962.0	346614.0	602638.0	216685.0	999951.0	572411.0	1000000.0	713100.0	990062.0	356984.0	22823.0	361482.0	991700.0	993648.0	141812.0	42287.0	922250.0	87293.0	983774.0	997285.0	16800.0	328080.0	16581.0	999589.0	435099.0	990618.0	23989.0	994541.0	965263.0	197822.0
55	983648.0	8826.0	281428.0	18.0	992044.0	675357.0	22303.0	936561.0	34377.0	969603.0	33068.0	999761.0	0.0	997926.0	999835.0	285566.0	997658.0	463543.0	224978.0	993464.0	319201.0	659939.0	218086.0	999972.0	585804.0	1000000.0	732077.0	991270.0	326268.0	24838.0	350291.0	994043.0	994551.0	127663.0	36743.0	935628.0	90296.0	987213.0	997577.0	15176.0	324298.0	15182.0	999676.0	424022.0	991495.0	22110.0	995555.0	969634.0	189892.0
56	982933.0	7964.0	279654.0	13.0	994186.0	684579.0	20334.0	932919.0	28156.0	970379.0	29488.0	999830.0	0.0	997904.0	999847.0	347503.0	997782.0	457013.0	212678.0	993788.0	290310.0	714874.0	219747.0	999983.0	599854.0	1000000.0	749786.0	992228.0	296154.0	27722.0	338361.0	995740.0	995091.0	115156.0	31832.0	946974.0	93125.0	989687.0	997906.0	14038.0	320383.0	14007.0	999749.0	411146.0	992121.0	20196.0	996321.0	972901.0	184276.0
57	982170.0	7522.0	279627.0	6.0	995765.0	693895.0	18580.0	927313.0	23455.0	970771.0	26333.0	999867.0	0.0	997854.0	999854.0	419151.0	997956.0	451322.0	202617.0	994030.0	260431.0	765052.0	220911.0	999990.0	614173.0	1000000.0	766017.0	993228.0	267169.0	31518.0	327093.0	997054.0	995701.0	102620.0	27626.0	956550.0	95746.0	991563.0	998174.0	13142.0	317348.0	13060.0	999822.0	398772.0	992648.0	18524.0	996989.0	974897.0	178884.0
58	981263.0	7175.0	279494.0	3.0	996855.0	703707.0	17037.0	920115.0	19974.0	971123.0	23526.0	999903.0	0.0	997782.0	999868.0	497477.0	998101.0	446092.0	194476.0	994467.0	230881.0	809208.0	221822.0	999994.0	629687.0	1000000.0	781659.0	994023.0	240622.0	35929.0	316184.0	998034.0	996147.0	91735.0	23973.0	964811.0	97942.0	992858.0	998369.0	12271.0	314059.0	12496.0	999855.0	386197.0	993151.0	17137.0	997528.0	976234.0	175149.0
59	980307.0	7225.0	279921.0	4.0	997721.0	714638.0	15412.0	911355.0	17317.0	971244.0	20661.0	999930.0	0.0	997773.0	999873.0	577490.0	998184.0	442888.0	188198.0	994886.0	203019.0	847989.0	223481.0	999996.0	643653.0	1000000.0	796567.0	994694.0	215612.0	41233.0	305385.0	998668.0	996558.0	81971.0	20766.0	971356.0	100587.0	993829.0	998596.0	11685.0	309760.0	11929.0	999888.0	372876.0	993504.0	15949.0	997979.0	976989.0	172224.0
60	979368.0	7558.0	280568.0	3.0	998339.0	725627.0	14038.0	900698.0	15104.0	970924.0	18163.0	999929.0	0.0	997763.0	999894.0	655256.0	998364.0	440929.0	183322.0	995045.0	177609.0	880187.0	223569.0	999997.0	656616.0	1000000.0	810203.0	995242.0	194100.0	47077.0	294951.0	999130.0	996922.0	72742.0	17959.0	976565.0	102578.0	994664.0	998793.0	11249.0	305020.0	11546.0	999925.0	359368.0	993937.0	14629.0	998210.0	976652.0	168925.0
61	978172.0	8101.0	281443.0	2.0	998868.0	737307.0	12780.0	887406.0	13245.0	970601.0	16242.0	999940.0	0.0	997742.0	999906.0	725296.0	998540.0	440061.0	179578.0	995146.0	156418.0	906732.0	223713.0	1000000.0	670236.0	1000000.0	823399.0	995834.0	173685.0	53607.0	284755.0	999384.0	997265.0	64398.0	15549.0	981101.0	104410.0	995252.0	999058.0	10914.0	299311.0	11133.0	999924.0	346386.0	994118.0	13499.0	998553.0	975140.0	166650.0
62	977118.0	9011.0	283321.0	1.0	999150.0	749675.0	11558.0	872024.0	11717.0	970115.0	14597.0	999961.0	0.0	997618.0	999915.0	785425.0	998556.0	439621.0	176836.0	995241.0	137802.0	928307.0	221391.0	1000000.0	683301.0	1000000.0	834889.0	996415.0	156110.0	60777.0	276056.0	999552.0	997678.0	57579.0	13373.0	984836.0	105432.0	995840.0	999267.0	10503.0	292725.0	10928.0	999936.0	333288.0	994456.0	12385.0	998808.0	972957.0	165300.0
63	976073.0	10326.0	284529.0	1.0	999356.0	761979.0	10624.0	854456.0	10632.0	969468.0	13013.0	999968.0	0.0	997576.0	999909.0	835732.0	998610.0	440799.0	174354.0	995420.0	123158.0	944424.0	217726.0	1000000.0	697110.0	1000000.0	844611.0	996823.0	140264.0	68779.0	267011.0	999708.0	997937.0	51429.0	11537.0	987728.0	105869.0	996254.0	999427.0	10410.0	284702.0	10799.0	999953.0	320918.0	994650.0	11501.0	999053.0	970077.0	163867.0
64	974542.0	11922.0	285644.0	1.0	999517.0	774037.0	9603.0	835310.0	9629.0	968382.0	11486.0	999968.0	0.0	997550.0	999916.0	876845.0	998743.0	441911.0	172692.0	995697.0	112291.0	957424.0	213227.0	1000000.0	710346.0	1000000.0	852940.0	997201.0	126714.0	78906.0	259521.0	999795.0	998106.0	45512.0	9865.0	990196.0	105444.0	996658.0	999578.0	10285.0	276193.0	10603.0	999969.0	308908.0	994913.0	10771.0	999233.0	965845.0	163121.0
65	972764.0	14312.0	287551.0	0.0	999640.0	785684.0	8714.0	813666.0	8861.0	967236.0	10193.0	999976.0	0.0	997541.0	999918.0	908030.0	998837.0	443716.0	171002.0	995853.0	104281.0	967351.0	206969.0	1000000.0	722365.0	1000000.0	859306.0	997533.0	113896.0	89941.0	253770.0	999863.0	998305.0	40450.0	8499.0	992185.0	104563.0	997128.0	999734.0	9941.0	267725.0	10461.0	999982.0	297252.0	995210.0	10132.0	999388.0	960184.0	161936.0
66	970948.0	17223.0	290104.0	0.0	999742.0	797658.0	7952.0	792760.0	8219.0	966017.0	9131.0	999984.0	0.0	997420.0	999929.0	932419.0	998961.0	445837.0	169823.0	995954.0	99809.0	974950.0	199116.0	1000000.0	734836.0	1000000.0	863633.0	997834.0	102516.0	102731.0	249063.0	999902.0	998479.0	35980.0	7248.0	993662.0	101357.0	997464.0	999816.0	9963.0	257656.0	10038.0	999978.0	285650.0	995595.0	9549.0	999491.0	952525.0	161776.0
67	968924.0	20793.0	292437.0	0.0	999821.0	809459.0	7252.0	772098.0	7687.0	964586.0	8168.0	999988.0	0.0	997448.0	999916.0	950894.0	999080.0	449178.0	167995.0	996100.0	98502.0	980867.0	190053.0	1000000.0	746708.0	1000000.0	864869.0	998048.0	92584.0	115954.0	246256.0	999931.0	998654.0	32029.0	6279.0	994877.0	97951.0	997769.0	999885.0	9839.0	247705.0	9965.0	999987.0	275435.0	995890.0	8867.0	999571.0	943341.0	161195.0
68	966930.0	25197.0	293721.0	0.0	999850.0	820694.0	6600.0	751809.0	7152.0	962892.0	7227.0	999989.0	0.0	997384.0	999910.0	964303.0	999164.0	452599.0	165954.0	996265.0	99793.0	985504.0	179017.0	1000000.0	759135.0	1000000.0	861692.0	998263.0	84014.0	131365.0	246888.0	999932.0	998852.0	28483.0	5519.0	995883.0	93307.0	997958.0	999928.0	9730.0	236300.0	9748.0	999992.0	264108.0	996198.0	8351.0	999642.0	931816.0	160775.0
69	964835.0	30373.0	295634.0	0.0	999889.0	832538.0	5886.0	735206.0	6667.0	960925.0	6587.0	999991.0	0.0	997308.0	999904.0	973880.0	999187.0	457339.0	164800.0	996445.0	103297.0	988743.0	168356.0	1000000.0	771099.0	1000000.0	852825.0	998465.0	76182.0	148002.0	249966.0	999955.0	999000.0	25169.0	4831.0	996575.0	86635.0	998126.0	999940.0	9586.0	224048.0	9529.0	999994.0	254155.0	996576.0	7827.0	999697.0	918113.0	160486.0
70	962550.0	37171.0	297323.0	0.0	999922.0	843802.0	5334.0	721967.0	6247.0	959004.0	5878.0	999994.0	0.0	997213.0	999893.0	981211.0	999199.0	462291.0	163250.0	996624.0	109121.0	991458.0	157445.0	1000000.0	782467.0	1000000.0	836310.0	998681.0	69237.0	166505.0	257329.0	999974.0	999144.0	22405.0	4289.0	997192.0	78340.0	998231.0	999966.0	9423.0	211459.0	9391.0	999993.0	243771.0	996877.0	7320.0	999734.0	901283.0	160187.0
71	960155.0	45719.0	298285.0	0.0	999932.0	854303.0	5004.0	714062.0	5832.0	956523.0	5163.0	999994.0	0.0	997145.0	999904.0	986342.0	999204.0	467845.0	161869.0	996782.0	116979.0	993589.0	147096.0	1000000.0	793147.0	1000000.0	809657.0	998860.0	62838.0	186150.0	269318.0	999983.0	999286.0	19874.0	3860.0	997718.0	69791.0	998384.0	999979.0	9429.0	197906.0	9075.0	999996.0	234472.0	997275.0	6868.0	999742.0	881824.0	160145.0
72	957554.0	55940.0	299234.0	0.0	999943.0	864910.0	4563.0	710753.0	5424.0	954003.0	4505.0	999997.0	0.0	997076.0	999911.0	990010.0	999254.0	474011.0	160517.0	996998.0	126788.0	995214.0	137885.0	1000000.0	804059.0	1000000.0	770433.0	998999.0	57565.0	209023.0	287431.0	999992.0	999370.0	17534.0	3468.0	998113.0	60328.0	998518.0	999986.0	9405.0	185300.0	8758.0	999998.0	225275.0	997805.0	6480.0	999743.0	858573.0	160227.0
73	954707.0	68236.0	300276.0	0.0	999948.0	874806.0	4136.0	711985.0	5140.0	951021.0	3992.0	999999.0	0.0	996984.0	999927.0	992649.0	999309.0	479413.0	160097.0	997179.0	138843.0	996260.0	129450.0	1000000.0	814948.0	1000000.0	716558.0	999146.0	52990.0	233216.0	313096.0	999994.0	999512.0	15849.0	3086.0	998369.0	50768.0	998629.0	999992.0	9403.0	172466.0	8541.0	999999.0	216271.0	998242.0	6018.0	999782.0	832663.0	160124.0
74	951004.0	83388.0	301062.0	0.0	999951.0	883768.0	3743.0	717784.0	4717.0	947768.0	3516.0	1000000.0	0.0	996942.0	999927.0	994601.0	999376.0	485215.0	158350.0	997272.0	152910.0	997156.0	122581.0	1000000.0	824702.0	1000000.0	647113.0	999216.0	49077.0	259797.0	346397.0	999998.0	999594.0	14373.0	2785.0	998659.0	41942.0	998758.0	999997.0	9350.0	158961.0	8323.0	999998.0	207069.0	998659.0	5632.0	999841.0	802215.0	160708.0
75	947779.0	101864.0	301055.0	0.0	999956.0	892309.0	3433.0	728305.0	4460.0	944636.0	3254.0	1000000.0	0.0	996803.0	999925.0	995924.0	999413.0	490792.0	156095.0	997453.0	169347.0	997715.0	117762.0	1000000.0	834648.0	1000000.0	565870.0	999304.0	45580.0	287896.0	387598.0	999996.0	999639.0	12881.0	2436.0	998906.0	33847.0	998883.0	999998.0	9285.0	146258.0	8255.0	999999.0	198343.0	999011.0	5150.0	999869.0	768236.0	161164.0
76	944163.0	123731.0	300708.0	0.0	999957.0	900234.0	3103.0	741854.0	4173.0	941182.0	2823.0	1000000.0	0.0	996735.0	999927.0	996944.0	999402.0	496903.0	153761.0	997636.0	188418.0	998065.0	114561.0	1000000.0	843934.0	1000000.0	476799.0	999336.0	42369.0	317797.0	436869.0	999998.0	999711.0	11370.0	2295.0	999096.0	26696.0	998988.0	1000000.0	9213.0	133528.0	8080.0	999999.0	189730.0	999321.0	4809.0	999877.0	730478.0	161139.0
77	940405.0	150009.0	300018.0	0.0	999969.0	907465.0	2805.0	756626.0	3926.0	937445.0	2402.0	1000000.0	0.0	996677.0	999942.0	997621.0	999426.0	503273.0	152215.0	997882.0	209507.0	998393.0	114062.0	1000000.0	853103.0	1000000.0	389410.0	999440.0	39756.0	348379.0	490768.0	999998.0	999796.0	10052.0	2215.0	999337.0	20579.0	999144.0	1000000.0	9130.0	121786.0	8014.0	999999.0	181186.0	999552.0	4441.0	999892.0	690200.0	162042.0
78	936438.0	179968.0	299245.0	0.0	999971.0	914332.0	2391.0	772314.0	3634.0	933733.0	2057.0	1000000.0	0.0	996714.0	999946.0	998210.0	999490.0	510716.0	150395.0	998046.0	232119.0	998655.0	115915.0	1000000.0	861603.0	1000000.0	308001.0	999540.0	37333.0	380904.0	549429.0	999998.0	999846.0	8996.0	2131.0	999436.0	15631.0	999213.0	1000000.0	9094.0	111226.0	7828.0	999998.0	173633.0	999718.0	4142.0	999888.0	646382.0	162769.0
79	931874.0	215048.0	297577.0	0.0	999979.0	920794.0	2047.0	789074.0	3536.0	930006.0	1761.0	1000000.0	0.0	996635.0	999956.0	998547.0	999532.0	517074.0	148681.0	998215.0	256864.0	998833.0	119606.0	1000000.0	870612.0	1000000.0	237403.0	999634.0	35427.0	415422.0	609963.0	999999.0	999894.0	7897.0	2185.0	999530.0	11762.0	999297.0	1000000.0	8984.0	100866.0	7700.0	999997.0	164747.0	999820.0	3774.0	999912.0	600530.0	163537.0
80	927297.0	255345.0	294959.0	0.0	999973.0	926940.0	1725.0	805844.0	3298.0	925993.0	1523.0	1000000.0	0.0	996717.0	999959.0	998868.0	999560.0	523486.0	146660.0	998344.0	283495.0	998924.0	125603.0	1000000.0	879285.0	1000000.0	179675.0	999679.0	33722.0	449448.0	668569.0	1000000.0	999921.0	7053.0	2270.0	999613.0	8928.0	999411.0	1000000.0	8860.0	91068.0	7729.0	1000000.0	157228.0	999863.0	3408.0	999927.0	554179.0	163548.0
81	922526.0	300335.0	292581.0	0.0	999976.0	932292.0	1440.0	821738.0	3129.0	922698.0	1310.0	1000000.0	0.0	996806.0	999971.0	999036.0	999614.0	529535.0	143731.0	998538.0	311718.0	999026.0	132940.0	1000000.0	887340.0	1000000.0	133468.0	999711.0	32041.0	484318.0	722275.0	1000000.0	999955.0	6322.0	2336.0	999663.0	6549.0	999473.0	1000000.0	8448.0	82228.0	7722.0	1000000.0	149636.0	999925.0	3110.0	999941.0	507167.0	163552.0
82	917693.0	348935.0	288570.0	0.0	999982.0	937632.0	1212.0	837640.0	2943.0	920111.0	1159.0	1000000.0	0.0	996876.0	999983.0	999221.0	999653.0	535292.0	141879.0	998727.0	342096.0	999072.0	142985.0	1000000.0	895198.0	1000000.0	99428.0	999754.0	30476.0	519567.0	769962.0	1000000.0	999960.0	5799.0	2436.0	999716.0	4802.0	999527.0	1000000.0	7966.0	73858.0	7687.0	1000000.0	141826.0	999962.0	2825.0	999952.0	461536.0	164347.0
83	912701.0	401414.0	283460.0	0.0	999990.0	942620.0	911.0	852168.0	2874.0	917599.0	1014.0	1000000.0	0.0	997007.0	999992.0	999286.0	999682.0	541609.0	140194.0	998921.0	374057.0	999124.0	154433.0	1000000.0	902816.0	1000000.0	73639.0	999796.0	29244.0	554567.0	810144.0	1000000.0	999967.0	5268.0	2694.0	999768.0	3465.0	999601.0	1000000.0	7399.0	66087.0	7748.0	1000000.0	134861.0	999972.0	2554.0	999969.0	418322.0	165000.0
84	907121.0	454608.0	276988.0	0.0	999993.0	946910.0	735.0	866039.0	2757.0	915828.0	827.0	1000000.0	0.0	997149.0	999991.0	999367.0	999701.0	547545.0	138430.0	999110.0	406363.0	999121.0	168116.0	1000000.0	910596.0	1000000.0	55285.0	999834.0	27939.0	588735.0	844203.0	1000000.0	999975.0	4751.0	2942.0	999828.0	2513.0	999651.0	1000000.0	7002.0	58909.0	7743.0	1000000.0	127537.0	999983.0	2369.0	999977.0	379030.0	165223.0
85	901634.0	509591.0	268859.0	0.0	999996.0	951168.0	580.0	878849.0	2592.0	914767.0	696.0	1000000.0	0.0	997435.0	999991.0	999443.0	999742.0	552612.0	136269.0	999235.0	440240.0	999186.0	183696.0	1000000.0	918049.0	1000000.0	41975.0	999874.0	26361.0	621859.0	870803.0	1000000.0	999981.0	4454.0	3232.0	999882.0	1781.0	999666.0	1000000.0	6360.0	52089.0	7766.0	1000000.0	120606.0	999991.0	2076.0	999983.0	343062.0	165789.0
86	896115.0	564587.0	258403.0	0.0	999996.0	955283.0	444.0	890220.0	2492.0	914996.0	618.0	1000000.0	0.0	997659.0	999986.0	999512.0	999735.0	556963.0	134525.0	999361.0	475813.0	999205.0	201236.0	1000000.0	925832.0	1000000.0	31865.0	999887.0	24408.0	654137.0	891871.0	1000000.0	999985.0	4033.0	3670.0	999916.0	1258.0	999695.0	1000000.0	5719.0	45808.0	7869.0	1000000.0	114041.0	999984.0	1756.0	999989.0	311143.0	165204.0
87	890796.0	617935.0	246669.0	0.0	999996.0	958535.0	312.0	901422.0	2441.0	916384.0	520.0	1000000.0	0.0	997848.0	999984.0	999542.0	999788.0	561619.0	133195.0	999487.0	510585.0	999210.0	220467.0	1000000.0	933685.0	1000000.0	24475.0	999915.0	22698.0	685082.0	909379.0	1000000.0	999990.0	3820.0	4143.0	999924.0	888.0	999706.0	1000000.0	4992.0	40554.0	7924.0	1000000.0	107419.0	999993.0	1545.0	999994.0	284047.0	164585.0
88	884756.0	667709.0	234261.0	0.0	999995.0	961796.0	224.0	911514.0	2364.0	918785.0	414.0	1000000.0	0.0	998087.0	999988.0	999564.0	999817.0	564435.0	131432.0	999583.0	546269.0	999240.0	239815.0	1000000.0	941322.0	1000000.0	19298.0	999932.0	20361.0	715263.0	922764.0	1000000.0	999990.0	3539.0	4621.0	999933.0	710.0	999753.0	1000000.0	4345.0	36286.0	7782.0	1000000.0	101260.0	999994.0	1307.0	999992.0	260233.0	163628.0
89	879231.0	714853.0	220164.0	0.0	999993.0	964521.0	182.0	920422.0	2234.0	923027.0	357.0	1000000.0	0.0	998369.0	999993.0	999643.0	999853.0	566682.0	130883.0	999671.0	579922.0	999251.0	262266.0	1000000.0	948796.0	1000000.0	15153.0	999952.0	17269.0	743200.0	933443.0	1000000.0	999994.0	3445.0	5252.0	999946.0	548.0	999794.0	1000000.0	3640.0	32121.0	7660.0	1000000.0	95358.0	999997.0	1109.0	999992.0	240592.0	161457.0
90	873081.0	757294.0	204899.0	0.0	999998.0	967426.0	122.0	928790.0	2218.0	928305.0	305.0	1000000.0	0.0	998599.0	999992.0	999659.0	999874.0	568361.0	130233.0	999751.0	613001.0	999231.0	284723.0	1000000.0	956003.0	1000000.0	12086.0	999966.0	14318.0	768951.0	942205.0	1000000.0	999998.0	3365.0	6056.0	999950.0	427.0	999847.0	1000000.0	3011.0	28400.0	7675.0	1000000.0	89931.0	999998.0	894.0	999997.0	224508.0	158080.0
91	867609.0	794669.0	189493.0	0.0	1000000.0	970264.0	65.0	936165.0	2128.0	933788.0	250.0	1000000.0	0.0	998914.0	999993.0	999653.0	999886.0	568973.0	129485.0	999823.0	644831.0	999185.0	310039.0	1000000.0	962751.0	1000000.0	9741.0	999973.0	11384.0	793194.0	948800.0	1000000.0	999999.0	3335.0	6993.0	999952.0	302.0	999880.0	1000000.0	2431.0	24832.0	7617.0	1000000.0	83760.0	999998.0	726.0	999996.0	211944.0	153397.0
92	862734.0	826929.0	174295.0	0.0	1000000.0	972665.0	36.0	942601.0	2147.0	940446.0	216.0	1000000.0	0.0	999130.0	1000000.0	999648.0	999895.0	567336.0	129031.0	999882.0	675201.0	999163.0	335751.0	1000000.0	968799.0	1000000.0	8087.0	999973.0	8806.0	814645.0	954239.0	1000000.0	1000000.0	3316.0	8004.0	999969.0	245.0	999910.0	1000000.0	1956.0	21919.0	7520.0	1000000.0	78132.0	999999.0	577.0	999994.0	202741.0	148638.0
93	857846.0	855387.0	158826.0	0.0	1000000.0	975048.0	40.0	948726.0	2148.0	947119.0	186.0	1000000.0	0.0	999271.0	1000000.0	999651.0	999910.0	565365.0	129840.0	999930.0	703867.0	999201.0	362851.0	1000000.0	974246.0	1000000.0	6635.0	999983.0	6435.0	834000.0	958489.0	1000000.0	1000000.0	3371.0	9086.0	999989.0	175.0	999942.0	1000000.0	1673.0	19355.0	7484.0	1000000.0	72513.0	999999.0	463.0	999995.0	196091.0	143133.0
94	853967.0	879990.0	143483.0	0.0	1000000.0	977353.0	30.0	954382.0	2052.0	953696.0	171.0	1000000.0	0.0	999370.0	1000000.0	999672.0	999925.0	560751.0	130272.0	999946.0	730658.0	999175.0	390713.0	1000000.0	979414.0	1000000.0	5519.0	999981.0	4636.0	852580.0	962463.0	1000000.0	1000000.0	3467.0	10485.0	999993.0	135.0	999964.0	1000000.0	1328.0	17066.0	7481.0	1000000.0	66779.0	999999.0	368.0	999997.0	191594.0	136062.0
95	850862.0	900154.0	128412.0	0.0	1000000.0	979216.0	29.0	959290.0	1957.0	960178.0	153.0	1000000.0	0.0	999481.0	1000000.0	999667.0	999941.0	554929.0	131667.0	999954.0	755927.0	999124.0	418708.0	1000000.0	983724.0	1000000.0	4571.0	999985.0	3188.0	868762.0	965545.0	1000000.0	1000000.0	3670.0	12046.0	999994.0	109.0	999966.0	1000000.0	1089.0	15006.0	7470.0	1000000.0	61565.0	1000000.0	284.0	1000000.0	189677.0	128493.0
96	848675.0	917722.0	114083.0	0.0	1000000.0	981345.0	22.0	963507.0	1895.0	966397.0	142.0	1000000.0	0.0	999572.0	1000000.0	999664.0	999958.0	546575.0	133597.0	999973.0	779124.0	999114.0	447715.0	1000000.0	987479.0	1000000.0	3895.0	999987.0	2156.0	883260.0	968459.0	1000000.0	1000000.0	3889.0	13871.0	999992.0	71.0	999982.0	1000000.0	841.0	13071.0	7406.0	1000000.0	56066.0	1000000.0	221.0	1000000.0	189340.0	120449.0
97	848246.0	932006.0	100477.0	0.0	1000000.0	983077.0	13.0	967560.0	1807.0	971804.0	123.0	1000000.0	0.0	999646.0	1000000.0	999679.0	999959.0	537732.0	135435.0	999984.0	800577.0	999051.0	477303.0	1000000.0	990556.0	1000000.0	3267.0	999991.0	1433.0	895715.0	970865.0	1000000.0	1000000.0	4178.0	15900.0	999994.0	52.0	999985.0	1000000.0	692.0	11344.0	7301.0	1000000.0	50632.0	1000000.0	178.0	1000000.0	191072.0	112228.0
98	848784.0	943900.0	88673.0	0.0	1000000.0	984708.0	6.0	971220.0	1767.0	976507.0	107.0	1000000.0	0.0	999739.0	1000000.0	999678.0	999954.0	527258.0	139136.0	999992.0	820283.0	999005.0	506433.0	1000000.0	992837.0	1000000.0	2846.0	999993.0	947.0	907543.0	972952.0	1000000.0	1000000.0	4453.0	17942.0	999995.0	49.0	999987.0	1000000.0	564.0	9552.0	7298.0	1000000.0	44942.0	1000000.0	121.0	1000000.0	195067.0	103707.0
99	851249.0	953532.0	77774.0	0.0	1000000.0	986302.0	5.0	974651.0	1669.0	980516.0	105.0	1000000.0	0.0	999787.0	1000000.0	999666.0	999948.0	514580.0	144283.0	999994.0	837024.0	999018.0	535764.0	1000000.0	994593.0	1000000.0	2514.0	999994.0	585.0	917526.0	974915.0	1000000.0	1000000.0	4922.0	20789.0	999995.0	47.0	999989.0	1000000.0	445.0	8166.0	7131.0	1000000.0	39056.0	1000000.0	101.0	1000000.0	200140.0	95771.0
100	855548.0	961718.0	68160.0	0.0	1000000.0	987779.0	7.0	977460.0	1580.0	984014.0	95.0	1000000.0	0.0	999847.0	1000000.0	999655.0	999966.0	499013.0	150616.0	999991.0	851954.0	998997.0	565430.0	1000000.0	995845.0	1000000.0	2127.0	999995.0	398.0	926825.0	976972.0	1000000.0	1000000.0	5370.0	23898.0	999999.0	45.0	999993.0	1000000.0	348.0	7045.0	7062.0	1000000.0	33209.0	1000000.0	70.0	1000000.0	206426.0	88922.0
101	860627.0	968330.0	59920.0	0.0	1000000.0	989054.0	2.0	980001.0	1451.0	986799.0	90.0	1000000.0	0.0	999882.0	1000000.0	999659.0	999971.0	482913.0	159382.0	999996.0	865322.0	999013.0	594793.0	1000000.0	996942.0	1000000.0	1799.0	999997.0	280.0	934136.0	978588.0	1000000.0	1000000.0	5874.0	27474.0	999999.0	24.0	999997.0	1000000.0	280.0	5864.0	6807.0	1000000.0	27800.0	1000000.0	38.0	1000000.0	214772.0	81800.0
102	867019.0	973791.0	52590.0	0.0	1000000.0	990264.0	1.0	982305.0	1369.0	989275.0	83.0	1000000.0	0.0	999878.0	1000000.0	999615.0	999978.0	465011.0	170152.0	999995.0	877094.0	998959.0	622043.0	1000000.0	997718.0	1000000.0	1504.0	999998.0	204.0	941186.0	980237.0	1000000.0	1000000.0	6337.0	31387.0	999998.0	8.0	999995.0	1000000.0	200.0	4810.0	6524.0	1000000.0	22793.0	1000000.0	21.0	1000000.0	223499.0	75221.0
103	875233.0	978229.0	46163.0	0.0	1000000.0	991415.0	0.0	984252.0	1304.0	991348.0	82.0	1000000.0	0.0	999909.0	1000000.0	999600.0	999977.0	444834.0	183376.0	999997.0	886748.0	998906.0	650105.0	1000000.0	998284.0	1000000.0	1251.0	999999.0	126.0	947339.0	981567.0	1000000.0	1000000.0	6789.0	35721.0	999997.0	11.0	999995.0	1000000.0	150.0	3946.0	6427.0	1000000.0	18241.0	1000000.0	14.0	1000000.0	233650.0	69148.0
104	884079.0	981969.0	40166.0	0.0	1000000.0	992441.0	0.0	986270.0	1263.0	993056.0	80.0	1000000.0	0.0	999927.0	1000000.0	999588.0	999983.0	424274.0	199393.0	999995.0	894848.0	998856.0	676198.0	1000000.0	998770.0	1000000.0	1032.0	1000000.0	81.0	952738.0	982782.0	1000000.0	1000000.0	7161.0	40419.0	999999.0	14.0	999990.0	1000000.0	123.0	3035.0	6264.0	1000000.0	14540.0	1000000.0	10.0	1000000.0	245874.0	63416.0
105	893613.0	984734.0	35338.0	0.0	1000000.0	993267.0	0.0	987756.0	1215.0	994220.0	84.0	1000000.0	0.0	999937.0	1000000.0	999596.0	999984.0	402341.0	218862.0	999997.0	901837.0	998846.0	702003.0	1000000.0	999143.0	1000000.0	834.0	1000000.0	66.0	957038.0	983925.0	1000000.0	1000000.0	7531.0	45754.0	999999.0	12.0	999996.0	1000000.0	113.0	2323.0	6136.0	1000000.0	11412.0	1000000.0	6.0	1000000.0	258687.0	58143.0
106	903104.0	987034.0	31088.0	0.0	1000000.0	994143.0	0.0	989220.0	1087.0	995411.0	75.0	1000000.0	0.0	999943.0	1000000.0	999605.0	999985.0	380038.0	242190.0	999998.0	907213.0	998790.0	725848.0	1000000.0	999354.0	1000000.0	676.0	1000000.0	42.0	961215.0	985054.0	1000000.0	1000000.0	7896.0	51275.0	1000000.0	6.0	999998.0	1000000.0	90.0	1724.0	5901.0	1000000.0	8624.0	1000000.0	3.0	1000000.0	271624.0	53287.0
107	913051.0	989226.0	27465.0	0.0	1000000.0	994910.0	0.0	990510.0	1042.0	996324.0	67.0	1000000.0	0.0	999964.0	1000000.0	999624.0	999986.0	356828.0	268906.0	999998.0	911282.0	998783.0	749362.0	1000000.0	999520.0	1000000.0	562.0	1000000.0	32.0	964698.0	985960.0	1000000.0	1000000.0	8134.0	57623.0	1000000.0	3.0	999999.0	1000000.0	77.0	1297.0	5493.0	1000000.0	6479.0	1000000.0	3.0	1000000.0	287356.0	48809.0
108	922855.0	990802.0	24146.0	0.0	1000000.0	995646.0	0.0	991614.0	925.0	997013.0	56.0	1000000.0	0.0	999965.0	1000000.0	999666.0	999993.0	334534.0	297991.0	999998.0	914479.0	998767.0	770973.0	1000000.0	999635.0	1000000.0	449.0	1000000.0	23.0	967962.0	986831.0	1000000.0	1000000.0	8365.0	64397.0	1000000.0	2.0	999999.0	1000000.0	54.0	976.0	5170.0	1000000.0	4768.0	1000000.0	2.0	1000000.0	304128.0	44528.0
109	932014.0	992238.0	21400.0	0.0	1000000.0	996245.0	0.0	992648.0	819.0	997626.0	48.0	1000000.0	0.0	999977.0	1000000.0	999689.0	999999.0	310191.0	331703.0	1000000.0	916253.0	998742.0	791020.0	1000000.0	999762.0	1000000.0	361.0	1000000.0	13.0	970967.0	987655.0	1000000.0	1000000.0	8518.0	70753.0	1000000.0	2.0	999997.0	1000000.0	36.0	697.0	4713.0	1000000.0	3504.0	1000000.0	1.0	1000000.0	320790.0	40390.0
110	940759.0	993326.0	19062.0	0.0	1000000.0	996815.0	0.0	993602.0	701.0	998131.0	42.0	1000000.0	0.0	999991.0	1000000.0	999670.0	1000000.0	286381.0	368545.0	1000000.0	917244.0	998713.0	810181.0	1000000.0	999829.0	1000000.0	307.0	1000000.0	2.0	973599.0	988482.0	1000000.0	1000000.0	8644.0	77794.0	1000000.0	1.0	999999.0	1000000.0	25.0	515.0	4433.0	1000000.0	2607.0	1000000.0	0.0	1000000.0	339387.0	36987.0
111	948411.0	994222.0	17010.0	0.0	1000000.0	997238.0	0.0	994385.0	624.0	998473.0	42.0	1000000.0	0.0	999987.0	1000000.0	999697.0	1000000.0	263049.0	407913.0	1000000.0	917981.0	998732.0	828057.0	1000000.0	999871.0	1000000.0	222.0	1000000.0	3.0	976158.0	989114.0	1000000.0	1000000.0	8632.0	84221.0	1000000.0	2.0	999998.0	1000000.0	16.0	347.0	4209.0	1000000.0	1831.0	1000000.0	0.0	1000000.0	359105.0	33723.0
112	954993.0	994932.0	15303.0	0.0	1000000.0	997624.0	0.0	995178.0	536.0	998758.0	41.0	1000000.0	0.0	999994.0	1000000.0	999702.0	1000000.0	240579.0	450363.0	1000000.0	918186.0	998717.0	843571.0	1000000.0	999916.0	1000000.0	183.0	1000000.0	1.0	978410.0	989834.0	1000000.0	1000000.0	8459.0	91128.0	1000000.0	2.0	999999.0	1000000.0	12.0	244.0	3719.0	1000000.0	1274.0	1000000.0	0.0	1000000.0	380122.0	30322.0
113	960873.0	995471.0	13888.0	0.0	1000000.0	997923.0	0.0	995797.0	449.0	999041.0	27.0	1000000.0	0.0	999996.0	1000000.0	999705.0	1000000.0	218540.0	493347.0	1000000.0	917733.0	998834.0	858351.0	1000000.0	999941.0	1000000.0	170.0	1000000.0	0.0	980627.0	990469.0	1000000.0	1000000.0	8138.0	97891.0	1000000.0	2.0	999998.0	1000000.0	10.0	149.0	3419.0	1000000.0	895.0	1000000.0	0.0	1000000.0	402792.0	27535.0
114	965988.0	995813.0	12672.0	0.0	1000000.0	998166.0	0.0	996373.0	384.0	999237.0	12.0	1000000.0	0.0	999998.0	1000000.0	999735.0	1000000.0	198046.0	537925.0	1000000.0	917525.0	998773.0	872001.0	1000000.0	999957.0	1000000.0	151.0	1000000.0	0.0	982665.0	991058.0	1000000.0	1000000.0	7890.0	104268.0	1000000.0	3.0	999999.0	1000000.0	6.0	104.0	2986.0	1000000.0	651.0	1000000.0	0.0	1000000.0	426012.0	25139.0
115	970233.0	996304.0	11584.0	0.0	1000000.0	998426.0	0.0	996967.0	353.0	999390.0	9.0	1000000.0	0.0	999998.0	1000000.0	999782.0	1000000.0	179641.0	581539.0	1000000.0	916936.0	998738.0	884533.0	1000000.0	999961.0	1000000.0	114.0	1000000.0	0.0	984278.0	991511.0	1000000.0	1000000.0	7581.0	109791.0	1000000.0	1.0	1000000.0	1000000.0	6.0	73.0	2528.0	1000000.0	446.0	1000000.0	0.0	1000000.0	449896.0	22759.0
116	974172.0	996733.0	10681.0	0.0	1000000.0	998615.0	0.0	997443.0	302.0	999521.0	9.0	1000000.0	0.0	999998.0	1000000.0	999826.0	1000000.0	161547.0	624109.0	1000000.0	917191.0	998784.0	895677.0	1000000.0	999978.0	1000000.0	113.0	1000000.0	0.0	985855.0	991988.0	1000000.0	1000000.0	7292.0	115154.0	1000000.0	0.0	1000000.0	1000000.0	3.0	51.0	2277.0	1000000.0	345.0	1000000.0	0.0	1000000.0	474372.0	20649.0
117	977369.0	997148.0	9886.0	0.0	1000000.0	998838.0	0.0	997841.0	244.0	999612.0	11.0	1000000.0	0.0	999999.0	1000000.0	999831.0	1000000.0	144690.0	665495.0	1000000.0	917845.0	998786.0	905600.0	1000000.0	999976.0	1000000.0	100.0	1000000.0	0.0	987597.0	992433.0	1000000.0	1000000.0	6985.0	119039.0	1000000.0	0.0	1000000.0	1000000.0	2.0	36.0	1902.0	1000000.0	250.0	1000000.0	0.0	1000000.0	499646.0	18840.0
118	980277.0	997422.0	9142.0	0.0	1000000.0	999009.0	0.0	998166.0	208.0	999669.0	13.0	1000000.0	0.0	1000000.0	1000000.0	999850.0	1000000.0	129282.0	705023.0	1000000.0	919636.0	998791.0	914594.0	1000000.0	999983.0	1000000.0	67.0	1000000.0	0.0	989039.0	992872.0	1000000.0	1000000.0	6603.0	122469.0	1000000.0	0.0	1000000.0	1000000.0	1.0	29.0	1618.0	1000000.0	182.0	1000000.0	0.0	1000000.0	526370.0	17267.0
119	982647.0	997664.0	8574.0	0.0	1000000.0	999125.0	0.0	998495.0	182.0	999740.0	11.0	1000000.0	0.0	1000000.0	1000000.0	999862.0	1000000.0	115097.0	741559.0	1000000.0	922087.0	998855.0	922132.0	1000000.0	999986.0	1000000.0	51.0	1000000.0	0.0	990342.0	993210.0	1000000.0	1000000.0	6182.0	125331.0	1000000.0	0.0	1000000.0	1000000.0	0.0	20.0	1330.0	1000000.0	129.0	1000000.0	0.0	1000000.0	552223.0	15677.0
120	984624.0	997897.0	7865.0	0.0	1000000.0	999194.0	0.0	998746.0	142.0	999763.0	10.0	1000000.0	0.0	1000000.0	1000000.0	999897.0	1000000.0	102444.0	776156.0	1000000.0	925060.0	998929.0	929064.0	1000000.0	999979.0	1000000.0	43.0	1000000.0	0.0	991471.0	993592.0	1000000.0	1000000.0	5902.0	126587.0	1000000.0	0.0	1000000.0	1000000.0	0.0	11.0	1123.0	1000000.0	91.0	1000000.0	0.0	1000000.0	578150.0	14348.0
121	986292.0	998145.0	7161.0	0.0	1000000.0	999318.0	0.0	998944.0	101.0	999818.0	6.0	1000000.0	0.0	1000000.0	1000000.0	999927.0	1000000.0	90119.0	807650.0	1000000.0	928832.0	999014.0	935242.0	1000000.0	999984.0	1000000.0	32.0	1000000.0	0.0	992605.0	994003.0	1000000.0	1000000.0	5502.0	126371.0	1000000.0	0.0	1000000.0	1000000.0	0.0	9.0	922.0	1000000.0	50.0	1000000.0	0.0	1000000.0	604174.0	13057.0
122	987619.0	998272.0	6600.0	0.0	1000000.0	999442.0	0.0	999135.0	82.0	999853.0	1.0	1000000.0	0.0	1000000.0	1000000.0	999960.0	1000000.0	79005.0	836220.0	1000000.0	933701.0	999059.0	940510.0	1000000.0	999985.0	1000000.0	33.0	1000000.0	0.0	993594.0	994300.0	1000000.0	1000000.0	5070.0	124267.0	1000000.0	0.0	1000000.0	1000000.0	0.0	15.0	739.0	1000000.0	29.0	1000000.0	0.0	1000000.0	628974.0	11994.0
123	988762.0	998313.0	6156.0	0.0	1000000.0	999541.0	0.0	999279.0	79.0	999902.0	2.0	1000000.0	0.0	1000000.0	1000000.0	999965.0	1000000.0	68789.0	860402.0	1000000.0	938711.0	999145.0	944641.0	1000000.0	999986.0	1000000.0	28.0	1000000.0	0.0	994513.0	994698.0	1000000.0	1000000.0	4759.0	122085.0	1000000.0	0.0	1000000.0	1000000.0	0.0	14.0	611.0	1000000.0	18.0	1000000.0	0.0	1000000.0	654032.0	11022.0
124	989835.0	998363.0	5572.0	0.0	1000000.0	999643.0	0.0	999421.0	58.0	999939.0	0.0	1000000.0	0.0	1000000.0	1000000.0	999959.0	1000000.0	59765.0	882006.0	1000000.0	944142.0	999186.0	948168.0	1000000.0	999986.0	1000000.0	24.0	1000000.0	0.0	995283.0	995079.0	1000000.0	1000000.0	4373.0	118893.0	1000000.0	0.0	1000000.0	1000000.0	0.0	11.0	507.0	1000000.0	15.0	1000000.0	0.0	1000000.0	678733.0	10236.0
125	990432.0	998451.0	5110.0	0.0	1000000.0	999689.0	0.0	999519.0	48.0	999946.0	0.0	1000000.0	0.0	1000000.0	1000000.0	999963.0	1000000.0	51952.0	901276.0	1000000.0	949071.0	999232.0	951449.0	1000000.0	999990.0	1000000.0	23.0	1000000.0	0.0	996048.0	995344.0	1000000.0	1000000.0	3983.0	114300.0	1000000.0	0.0	1000000.0	1000000.0	0.0	8.0	392.0	1000000.0	7.0	1000000.0	0.0	1000000.0	702808.0	9345.0
126	990925.0	998429.0	4771.0	0.0	1000000.0	999720.0	0.0	999588.0	45.0	999956.0	0.0	1000000.0	0.0	1000000.0	1000000.0	999970.0	1000000.0	45191.0	917718.0	1000000.0	953816.0	999343.0	953681.0	1000000.0	999992.0	1000000.0	17.0	1000000.0	0.0	996592.0	995544.0	1000000.0	1000000.0	3714.0	108325.0	1000000.0	0.0	1000000.0	1000000.0	0.0	4.0	301.0	1000000.0	4.0	1000000.0	0.0	1000000.0	726332.0	8455.0
127	991276.0	998495.0	4169.0	0.0	1000000.0	999761.0	0.0	999620.0	42.0	999967.0	0.0	1000000.0	0.0	1000000.0	1000000.0	999976.0	1000000.0	39291.0	932202.0	1000000.0	958841.0	999427.0	955697.0	1000000.0	999993.0	1000000.0	10.0	1000000.0	0.0	997039.0	995777.0	1000000.0	1000000.0	3452.0	102110.0	1000000.0	0.0	1000000.0	1000000.0	0.0	0.0	262.0	1000000.0	4.0	1000000.0	0.0	1000000.0	748079.0	7521.0
128	991537.0	998526.0	3684.0	0.0	1000000.0	999792.0	0.0	999711.0	34.0	999970.0	0.0	1000000.0	0.0	1000000.0	1000000.0	999981.0	1000000.0	33346.0	944212.0	1000000.0	963246.0	999527.0	957403.0	1000000.0	999994.0	1000000.0	6.0	1000000.0	0.0	997479.0	996067.0	1000000.0	1000000.0	3129.0	94923.0	1000000.0	0.0	1000000.0	1000000.0	0.0	0.0	206.0	1000000.0	0.0	1000000.0	0.0	1000000.0	769322.0	6920.0
129	991648.0	998616.0	3244.0	0.0	1000000.0	999823.0	0.0	999742.0	20.0	999979.0	0.0	1000000.0	0.0	1000000.0	1000000.0	999984.0	1000000.0	27983.0	954445.0	1000000.0	967717.0	999578.0	958537.0	1000000.0	999995.0	1000000.0	4.0	1000000.0	0.0	997810.0	996310.0	1000000.0	1000000.0	2782.0	87412.0	1000000.0	0.0	1000000.0	1000000.0	0.0	0.0	158.0	1000000.0	0.0	1000000.0	0.0	1000000.0	789514.0	6227.0
130	991653.0	998671.0	2748.0	0.0	1000000.0	999837.0	0.0	999782.0	11.0	999988.0	0.0	1000000.0	0.0	1000000.0	1000000.0	999991.0	1000000.0	23528.0	962703.0	1000000.0	971572.0	999604.0	959291.0	1000000.0	999994.0	1000000.0	6.0	1000000.0	0.0	998184.0	996580.0	1000000.0	1000000.0	2614.0	80386.0	1000000.0	0.0	1000000.0	1000000.0	0.0	0.0	124.0	1000000.0	0.0	1000000.0	0.0	1000000.0	807664.0	5643.0
131	991571.0	998719.0	2412.0	0.0	1000000.0	999874.0	0.0	999840.0	11.0	999994.0	0.0	1000000.0	0.0	1000000.0	1000000.0	999992.0	1000000.0	19823.0	969590.0	1000000.0	974997.0	999659.0	958912.0	1000000.0	999998.0	1000000.0	4.0	1000000.0	0.0	998511.0	996785.0	1000000.0	1000000.0	2292.0	72539.0	1000000.0	0.0	1000000.0	1000000.0	0.0	0.0	119.0	1000000.0	0.0	1000000.0	0.0	1000000.0	824842.0	5138.0
132	991474.0	998772.0	2028.0	0.0	1000000.0	999900.0	0.0	999880.0	10.0	999995.0	0.0	1000000.0	0.0	1000000.0	1000000.0	999993.0	1000000.0	16771.0	975739.0	1000000.0	978266.0	999701.0	958038.0	1000000.0	1000000.0	1000000.0	3.0	1000000.0	0.0	998737.0	996961.0	1000000.0	1000000.0	2101.0	65005.0	1000000.0	0.0	1000000.0	1000000.0	0.0	0.0	88.0	1000000.0	0.0	1000000.0	0.0	1000000.0	840950.0	4690.0
133	991241.0	998827.0	1739.0	0.0	1000000.0	999920.0	0.0	999905.0	9.0	999997.0	0.0	1000000.0	0.0	1000000.0	1000000.0	999997.0	1000000.0	13956.0	980506.0	1000000.0	981162.0	999744.0	956848.0	1000000.0	1000000.0	1000000.0	2.0	1000000.0	0.0	998937.0	997204.0	1000000.0	1000000.0	1997.0	57758.0	1000000.0	0.0	1000000.0	1000000.0	0.0	0.0	73.0	1000000.0	0.0	1000000.0	0.0	1000000.0	855388.0	4247.0
134	991001.0	998854.0	1422.0	0.0	1000000.0	999929.0	0.0	999938.0	5.0	999999.0	0.0	1000000.0	0.0	1000000.0	1000000.0	999999.0	1000000.0	11627.0	984857.0	1000000.0	983489.0	999803.0	955239.0	1000000.0	1000000.0	1000000.0	2.0	1000000.0	0.0	999131.0	997384.0	1000000.0	1000000.0	1873.0	50731.0	1000000.0	0.0	1000000.0	1000000.0	0.0	0.0	52.0	1000000.0	0.0	1000000.0	0.0	1000000.0	868981.0	3832.0
135	990764.0	998794.0	1193.0	0.0	1000000.0	999947.0	0.0	999946.0	6.0	999998.0	0.0	1000000.0	0.0	1000000.0	1000000.0	1000000.0	1000000.0	9651.0	988178.0	1000000.0	985893.0	999843.0	952541.0	1000000.0	1000000.0	1000000.0	0.0	1000000.0	0.0	999282.0	997504.0	1000000.0	1000000.0	1697.0	44427.0	1000000.0	0.0	1000000.0	1000000.0	0.0	0.0	42.0	1000000.0	0.0	1000000.0	0.0	1000000.0	881557.0	3439.0
136	990414.0	998790.0	1022.0	0.0	1000000.0	999949.0	0.0	999967.0	5.0	999998.0	0.0	1000000.0	0.0	1000000.0	1000000.0	1000000.0	1000000.0	7848.0	990891.0	1000000.0	987807.0	999868.0	949807.0	1000000.0	1000000.0	1000000.0	0.0	1000000.0	0.0	999399.0	997746.0	1000000.0	1000000.0	1566.0	38779.0	1000000.0	0.0	1000000.0	1000000.0	0.0	0.0	39.0	1000000.0	0.0	1000000.0	0.0	1000000.0	893112.0	3070.0
137	990116.0	998826.0	881.0	0.0	1000000.0	999950.0	0.0	999975.0	8.0	999997.0	0.0	1000000.0	0.0	1000000.0	1000000.0	1000000.0	1000000.0	6536.0	993100.0	1000000.0	989418.0	999893.0	946156.0	1000000.0	1000000.0	1000000.0	0.0	1000000.0	0.0	999459.0	997967.0	1000000.0	1000000.0	1373.0	33440.0	1000000.0	0.0	1000000.0	1000000.0	0.0	0.0	29.0	1000000.0	0.0	1000000.0	0.0	1000000.0	903189.0	2701.0
138	989614.0	998927.0	688.0	0.0	1000000.0	999957.0	0.0	999981.0	3.0	999998.0	0.0	1000000.0	0.0	1000000.0	1000000.0	1000000.0	1000000.0	5337.0	994685.0	1000000.0	990720.0	999918.0	941579.0	1000000.0	1000000.0	1000000.0	0.0	1000000.0	0.0	999571.0	998033.0	1000000.0	1000000.0	1253.0	28812.0	1000000.0	0.0	1000000.0	1000000.0	0.0	0.0	28.0	1000000.0	0.0	1000000.0	0.0	1000000.0	911717.0	2439.0
139	989169.0	998987.0	584.0	0.0	1000000.0	999955.0	0.0	999982.0	1.0	999997.0	0.0	1000000.0	0.0	1000000.0	1000000.0	1000000.0	1000000.0	4321.0	996092.0	1000000.0	991931.0	999936.0	936390.0	1000000.0	1000000.0	1000000.0	0.0	1000000.0	0.0	999647.0	998212.0	1000000.0	1000000.0	1151.0	24719.0	1000000.0	0.0	1000000.0	1000000.0	0.0	0.0	16.0	1000000.0	0.0	1000000.0	0.0	1000000.0	918770.0	2217.0
140	988633.0	999023.0	468.0	0.0	1000000.0	999960.0	0.0	999991.0	1.0	999996.0	0.0	1000000.0	0.0	1000000.0	1000000.0	1000000.0	1000000.0	3450.0	997129.0	1000000.0	992881.0	999941.0	930780.0	1000000.0	1000000.0	1000000.0	0.0	1000000.0	0.0	999707.0	998290.0	1000000.0	1000000.0	1096.0	20980.0	1000000.0	0.0	1000000.0	1000000.0	0.0	0.0	14.0	1000000.0	0.0	1000000.0	0.0	1000000.0	924795.0	1997.0
141	988086.0	999072.0	330.0	0.0	1000000.0	999972.0	0.0	999991.0	2.0	999997.0	0.0	1000000.0	0.0	1000000.0	1000000.0	1000000.0	1000000.0	2796.0	997905.0	1000000.0	993796.0	999949.0	923962.0	1000000.0	1000000.0	1000000.0	0.0	1000000.0	0.0	999780.0	998452.0	1000000.0	1000000.0	989.0	17860.0	1000000.0	0.0	1000000.0	1000000.0	0.0	0.0	2.0	1000000.0	0.0	1000000.0	0.0	1000000.0	930263.0	1741.0
142	987540.0	999103.0	268.0	0.0	1000000.0	999984.0	0.0	999996.0	3.0	999997.0	0.0	1000000.0	0.0	1000000.0	1000000.0	1000000.0	1000000.0	2203.0	998485.0	1000000.0	994429.0	999964.0	916054.0	1000000.0	1000000.0	1000000.0	0.0	1000000.0	0.0	999824.0	998561.0	1000000.0	1000000.0	947.0	15274.0	1000000.0	0.0	1000000.0	1000000.0	0.0	0.0	0.0	1000000.0	0.0	1000000.0	0.0	1000000.0	935170.0	1562.0
143	986876.0	999106.0	228.0	0.0	1000000.0	999985.0	0.0	999995.0	3.0	999998.0	0.0	1000000.0	0.0	1000000.0	1000000.0	1000000.0	1000000.0	1820.0	998877.0	1000000.0	995087.0	999970.0	906882.0	1000000.0	1000000.0	1000000.0	0.0	1000000.0	0.0	999865.0	998724.0	1000000.0	1000000.0	859.0	12904.0	1000000.0	0.0	1000000.0	1000000.0	0.0	0.0	0.0	1000000.0	0.0	1000000.0	0.0	1000000.0	938682.0	1400.0
144	986148.0	999156.0	171.0	0.0	1000000.0	999991.0	0.0	999997.0	1.0	1000000.0	0.0	1000000.0	0.0	1000000.0	1000000.0	1000000.0	1000000.0	1467.0	999243.0	1000000.0	995749.0	999977.0	897384.0	1000000.0	1000000.0	1000000.0	0.0	1000000.0	0.0	999909.0	998841.0	1000000.0	1000000.0	789.0	10904.0	1000000.0	0.0	1000000.0	1000000.0	0.0	0.0	0.0	1000000.0	0.0	1000000.0	0.0	1000000.0	941543.0	1185.0
145	985634.0	999159.0	149.0	0.0	1000000.0	999994.0	0.0	999998.0	1.0	1000000.0	0.0	1000000.0	0.0	1000000.0	1000000.0	1000000.0	1000000.0	1228.0	999480.0	1000000.0	996229.0	999986.0	886676.0	1000000.0	1000000.0	1000000.0	0.0	1000000.0	0.0	999919.0	998961.0	1000000.0	1000000.0	714.0	9240.0	1000000.0	0.0	1000000.0	1000000.0	0.0	0.0	0.0	1000000.0	0.0	1000000.0	0.0	1000000.0	943803.0	954.0
146	985154.0	999196.0	127.0	0.0	1000000.0	999998.0	0.0	1000000.0	0.0	1000000.0	0.0	1000000.0	0.0	1000000.0	1000000.0	1000000.0	1000000.0	1034.0	999634.0	1000000.0	996735.0	999992.0	874643.0	1000000.0	1000000.0	1000000.0	0.0	1000000.0	0.0	999929.0	999061.0	1000000.0	1000000.0	669.0	7662.0	1000000.0	0.0	1000000.0	1000000.0	0.0	0.0	0.0	1000000.0	0.0	1000000.0	0.0	1000000.0	945757.0	786.0
147	984224.0	999315.0	101.0	0.0	1000000.0	999999.0	0.0	1000000.0	0.0	1000000.0	0.0	1000000.0	0.0	1000000.0	1000000.0	1000000.0	1000000.0	822.0	999762.0	1000000.0	997188.0	999993.0	862317.0	1000000.0	1000000.0	1000000.0	0.0	1000000.0	0.0	999931.0	999160.0	1000000.0	1000000.0	654.0	6396.0	1000000.0	0.0	1000000.0	1000000.0	0.0	0.0	0.0	1000000.0	0.0	1000000.0	0.0	1000000.0	946534.0	664.0
148	983572.0	999336.0	76.0	0.0	1000000.0	1000000.0	0.0	1000000.0	0.0	1000000.0	0.0	1000000.0	0.0	1000000.0	1000000.0	1000000.0	1000000.0	680.0	999820.0	1000000.0	997640.0	999994.0	847939.0	1000000.0	1000000.0	1000000.0	0.0	1000000.0	0.0	999956.0	999224.0	1000000.0	1000000.0	573.0	5362.0	1000000.0	0.0	1000000.0	1000000.0	0.0	0.0	0.0	1000000.0	0.0	1000000.0	0.0	1000000.0	946467.0	547.0
149	982671.0	999370.0	56.0	0.0	1000000.0	1000000.0	0.0	1000000.0	0.0	1000000.0	0.0	1000000.0	0.0	1000000.0	1000000.0	1000000.0	1000000.0	583.0	999869.0	1000000.0	997908.0	999996.0	832988.0	1000000.0	1000000.0	1000000.0	0.0	1000000.0	0.0	999959.0	999266.0	1000000.0	1000000.0	541.0	4579.0	1000000.0	0.0	1000000.0	1000000.0	0.0	0.0	0.0	1000000.0	0.0	1000000.0	0.0	1000000.0	945807.0	440.0
150	981812.0	999367.0	49.0	0.0	1000000.0	1000000.0	0.0	1000000.0	0.0	1000000.0	0.0	1000000.0	0.0	1000000.0	1000000.0	1000000.0	1000000.0	482.0	999905.0	1000000.0	998146.0	999997.0	817380.0	1000000.0	1000000.0	1000000.0	0.0	1000000.0	0.0	999957.0	999359.0	1000000.0	1000000.0	545.0	3918.0	1000000.0	0.0	1000000.0	1000000.0	0.0	0.0	0.0	1000000.0	0.0	1000000.0	0.0	1000000.0	944188.0	398.0
151	981008.0	999418.0	36.0	0.0	1000000.0	1000000.0	0.0	1000000.0	0.0	1000000.0	0.0	1000000.0	0.0	1000000.0	1000000.0	1000000.0	1000000.0	441.0	999924.0	1000000.0	998319.0	999998.0	801722.0	1000000.0	1000000.0	1000000.0	0.0	1000000.0	0.0	999967.0	999415.0	1000000.0	1000000.0	524.0	3259.0	1000000.0	0.0	1000000.0	1000000.0	0.0	0.0	0.0	1000000.0	0.0	1000000.0	0.0	1000000.0	942225.0	367.0
152	980043.0	999494.0	21.0	0.0	1000000.0	1000000.0	0.0	1000000.0	0.0	1000000.0	0.0	1000000.0	0.0	1000000.0	1000000.0	1000000.0	1000000.0	387.0	999957.0	1000000.0	998520.0	999998.0	784685.0	1000000.0	1000000.0	1000000.0	0.0	1000000.0	0.0	999976.0	999466.0	1000000.0	1000000.0	450.0	2752.0	1000000.0	0.0	1000000.0	1000000.0	0.0	0.0	0.0	1000000.0	0.0	1000000.0	0.0	1000000.0	939695.0	283.0
153	979097.0	999527.0	16.0	0.0	1000000.0	1000000.0	0.0	1000000.0	0.0	1000000.0	0.0	1000000.0	0.0	1000000.0	1000000.0	1000000.0	1000000.0	343.0	999976.0	1000000.0	998702.0	999999.0	766818.0	1000000.0	1000000.0	1000000.0	0.0	1000000.0	0.0	999974.0	999520.0	1000000.0	1000000.0	431.0	2272.0	1000000.0	0.0	1000000.0	1000000.0	0.0	0.0	0.0	1000000.0	0.0	1000000.0	0.0	1000000.0	936255.0	222.0
154	978081.0	999577.0	12.0	0.0	1000000.0	1000000.0	0.0	1000000.0	0.0	1000000.0	0.0	1000000.0	0.0	1000000.0	1000000.0	1000000.0	1000000.0	300.0	999975.0	1000000.0	998864.0	1000000.0	749519.0	1000000.0	1000000.0	1000000.0	0.0	1000000.0	0.0	999985.0	999542.0	1000000.0	1000000.0	383.0	1914.0	1000000.0	0.0	1000000.0	1000000.0	0.0	0.0	0.0	1000000.0	0.0	1000000.0	0.0	1000000.0	932105.0	169.0
155	976819.0	999631.0	13.0	0.0	1000000.0	1000000.0	0.0	1000000.0	0.0	1000000.0	0.0	1000000.0	0.0	1000000.0	1000000.0	1000000.0	1000000.0	259.0	999988.0	1000000.0	999020.0	1000000.0	731648.0	1000000.0	1000000.0	1000000.0	0.0	1000000.0	0.0	999985.0	999565.0	1000000.0	1000000.0	393.0	1604.0	1000000.0	0.0	1000000.0	1000000.0	0.0	0.0	0.0	1000000.0	0.0	1000000.0	0.0	1000000.0	927238.0	130.0
156	975762.0	999670.0	10.0	0.0	1000000.0	1000000.0	0.0	1000000.0	0.0	1000000.0	0.0	1000000.0	0.0	1000000.0	1000000.0	1000000.0	1000000.0	219.0	999992.0	1000000.0	999100.0	1000000.0	713705.0	1000000.0	1000000.0	1000000.0	0.0	1000000.0	0.0	999982.0	999598.0	1000000.0	1000000.0	351.0	1396.0	1000000.0	0.0	1000000.0	1000000.0	0.0	0.0	0.0	1000000.0	0.0	1000000.0	0.0	1000000.0	921838.0	89.0
157	974850.0	999692.0	9.0	0.0	1000000.0	1000000.0	0.0	1000000.0	0.0	1000000.0	0.0	1000000.0	0.0	1000000.0	1000000.0	1000000.0	1000000.0	187.0	999995.0	1000000.0	999234.0	1000000.0	696552.0	1000000.0	1000000.0	1000000.0	0.0	1000000.0	0.0	999976.0	999639.0	1000000.0	1000000.0	302.0	1197.0	1000000.0	0.0	1000000.0	1000000.0	0.0	0.0	0.0	1000000.0	0.0	1000000.0	0.0	1000000.0	915709.0	63.0
158	973795.0	999753.0	11.0	0.0	1000000.0	1000000.0	0.0	1000000.0	0.0	1000000.0	0.0	1000000.0	0.0	1000000.0	1000000.0	1000000.0	1000000.0	145.0	999997.0	1000000.0	999341.0	1000000.0	679300.0	1000000.0	1000000.0	1000000.0	0.0	1000000.0	0.0	999976.0	999709.0	1000000.0	1000000.0	270.0	1024.0	1000000.0	0.0	1000000.0	1000000.0	0.0	0.0	0.0	1000000.0	0.0	1000000.0	0.0	1000000.0	908602.0	62.0
159	972328.0	999770.0	13.0	0.0	1000000.0	1000000.0	0.0	1000000.0	0.0	1000000.0	0.0	1000000.0	0.0	1000000.0	1000000.0	1000000.0	1000000.0	130.0	999997.0	1000000.0	999448.0	1000000.0	661964.0	1000000.0	1000000.0	1000000.0	0.0	1000000.0	0.0	999975.0	999744.0	1000000.0	1000000.0	238.0	836.0	1000000.0	0.0	1000000.0	1000000.0	0.0	0.0	0.0	1000000.0	0.0	1000000.0	0.0	1000000.0	901374.0	43.0
160	970970.0	999809.0	9.0	0.0	1000000.0	1000000.0	0.0	1000000.0	0.0	1000000.0	0.0	1000000.0	0.0	1000000.0	1000000.0	1000000.0	1000000.0	122.0	999998.0	1000000.0	999537.0	1000000.0	645832.0	1000000.0	1000000.0	1000000.0	0.0	1000000.0	0.0	999969.0	999781.0	1000000.0	1000000.0	210.0	708.0	1000000.0	0.0	1000000.0	1000000.0	0.0	0.0	0.0	1000000.0	0.0	1000000.0	0.0	1000000.0	894316.0	36.0
161	969786.0	999828.0	6.0	0.0	1000000.0	1000000.0	0.0	1000000.0	0.0	1000000.0	0.0	1000000.0	0.0	1000000.0	1000000.0	1000000.0	1000000.0	108.0	999995.0	1000000.0	999583.0	1000000.0	632385.0	1000000.0	1000000.0	1000000.0	0.0	1000000.0	0.0	999964.0	999804.0	1000000.0	1000000.0	182.0	620.0	1000000.0	0.0	1000000.0	1000000.0	0.0	0.0	0.0	1000000.0	0.0	1000000.0	0.0	1000000.0	885909.0	24.0
162	968435.0	999843.0	6.0	0.0	1000000.0	1000000.0	0.0	1000000.0	0.0	1000000.0	0.0	1000000.0	0.0	1000000.0	1000000.0	1000000.0	1000000.0	92.0	999996.0	1000000.0	999666.0	1000000.0	619463.0	1000000.0	1000000.0	1000000.0	0.0	1000000.0	0.0	999970.0	999841.0	1000000.0	1000000.0	164.0	497.0	1000000.0	0.0	1000000.0	1000000.0	0.0	0.0	0.0	1000000.0	0.0	1000000.0	0.0	1000000.0	876825.0	13.0
163	967080.0	999883.0	3.0	0.0	1000000.0	1000000.0	0.0	1000000.0	0.0	1000000.0	0.0	1000000.0	0.0	1000000.0	1000000.0	1000000.0	1000000.0	80.0	1000000.0	1000000.0	999725.0	1000000.0	606479.0	1000000.0	1000000.0	1000000.0	0.0	1000000.0	0.0	999969.0	999866.0	1000000.0	1000000.0	152.0	426.0	1000000.0	0.0	1000000.0	1000000.0	0.0	0.0	0.0	1000000.0	0.0	1000000.0	0.0	1000000.0	867690.0	7.0
164	965708.0	999893.0	3.0	0.0	1000000.0	1000000.0	0.0	1000000.0	0.0	1000000.0	0.0	1000000.0	0.0	1000000.0	1000000.0	1000000.0	1000000.0	78.0	1000000.0	1000000.0	999751.0	1000000.0	595246.0	1000000.0	1000000.0	1000000.0	0.0	1000000.0	0.0	999973.0	999906.0	1000000.0	1000000.0	135.0	361.0	1000000.0	0.0	1000000.0	1000000.0	0.0	0.0	0.0	1000000.0	0.0	1000000.0	0.0	1000000.0	857701.0	3.0
165	964613.0	999926.0	2.0	0.0	1000000.0	1000000.0	0.0	1000000.0	0.0	1000000.0	0.0	1000000.0	0.0	1000000.0	1000000.0	1000000.0	1000000.0	56.0	1000000.0	1000000.0	999774.0	1000000.0	586009.0	1000000.0	1000000.0	1000000.0	0.0	1000000.0	0.0	999974.0	999923.0	1000000.0	1000000.0	128.0	327.0	1000000.0	0.0	1000000.0	1000000.0	0.0	0.0	0.0	1000000.0	0.0	1000000.0	0.0	1000000.0	847882.0	5.0
166	963464.0	999937.0	1.0	0.0	1000000.0	1000000.0	0.0	1000000.0	0.0	1000000.0	0.0	1000000.0	0.0	1000000.0	1000000.0	1000000.0	1000000.0	56.0	1000000.0	1000000.0	999806.0	1000000.0	578067.0	1000000.0	1000000.0	1000000.0	0.0	1000000.0	0.0	999987.0	999939.0	1000000.0	1000000.0	106.0	275.0	1000000.0	0.0	1000000.0	1000000.0	0.0	0.0	0.0	1000000.0	0.0	1000000.0	0.0	1000000.0	837609.0	4.0
167	962250.0	999942.0	2.0	0.0	1000000.0	1000000.0	0.0	1000000.0	0.0	1000000.0	0.0	1000000.0	0.0	1000000.0	1000000.0	1000000.0	1000000.0	53.0	1000000.0	1000000.0	999831.0	1000000.0	570616.0	1000000.0	1000000.0	1000000.0	0.0	1000000.0	0.0	999994.0	999943.0	1000000.0	1000000.0	96.0	231.0	1000000.0	0.0	1000000.0	1000000.0	0.0	0.0	0.0	1000000.0	0.0	1000000.0	0.0	1000000.0	827086.0	5.0
168	961025.0	999955.0	1.0	0.0	1000000.0	1000000.0	0.0	1000000.0	0.0	1000000.0	0.0	1000000.0	0.0	1000000.0	1000000.0	1000000.0	1000000.0	45.0	1000000.0	1000000.0	999853.0	1000000.0	564284.0	1000000.0	1000000.0	1000000.0	0.0	1000000.0	0.0	999994.0	999962.0	1000000.0	1000000.0	80.0	186.0	1000000.0	0.0	1000000.0	1000000.0	0.0	0.0	0.0	1000000.0	0.0	1000000.0	0.0	1000000.0	816930.0	5.0
169	960039.0	999950.0	0.0	0.0	1000000.0	1000000.0	0.0	1000000.0	0.0	1000000.0	0.0	1000000.0	0.0	1000000.0	1000000.0	1000000.0	1000000.0	27.0	1000000.0	1000000.0	999865.0	1000000.0	558985.0	1000000.0	1000000.0	1000000.0	0.0	1000000.0	0.0	999995.0	999968.0	1000000.0	1000000.0	67.0	175.0	1000000.0	0.0	1000000.0	1000000.0	0.0	0.0	0.0	1000000.0	0.0	1000000.0	0.0	1000000.0	806976.0	6.0
170	959320.0	999967.0	0.0	0.0	1000000.0	1000000.0	0.0	1000000.0	0.0	1000000.0	0.0	1000000.0	0.0	1000000.0	1000000.0	1000000.0	1000000.0	19.0	1000000.0	1000000.0	999888.0	1000000.0	553644.0	1000000.0	1000000.0	1000000.0	0.0	1000000.0	0.0	999996.0	999972.0	1000000.0	1000000.0	51.0	170.0	1000000.0	0.0	1000000.0	1000000.0	0.0	0.0	0.0	1000000.0	0.0	1000000.0	0.0	1000000.0	796804.0	3.0
171	958326.0	999963.0	0.0	0.0	1000000.0	1000000.0	0.0	1000000.0	0.0	1000000.0	0.0	1000000.0	0.0	1000000.0	1000000.0	1000000.0	1000000.0	7.0	1000000.0	1000000.0	999899.0	1000000.0	550507.0	1000000.0	1000000.0	1000000.0	0.0	1000000.0	0.0	999998.0	999971.0	1000000.0	1000000.0	47.0	138.0	1000000.0	0.0	1000000.0	1000000.0	0.0	0.0	0.0	1000000.0	0.0	1000000.0	0.0	1000000.0	788089.0	3.0
172	957644.0	999975.0	0.0	0.0	1000000.0	1000000.0	0.0	1000000.0	0.0	1000000.0	0.0	1000000.0	0.0	1000000.0	1000000.0	1000000.0	1000000.0	7.0	1000000.0	1000000.0	999919.0	1000000.0	548357.0	1000000.0	1000000.0	1000000.0	0.0	1000000.0	0.0	999996.0	999981.0	1000000.0	1000000.0	33.0	110.0	1000000.0	0.0	1000000.0	1000000.0	0.0	0.0	0.0	1000000.0	0.0	1000000.0	0.0	1000000.0	779095.0	2.0
173	957485.0	999982.0	0.0	0.0	1000000.0	1000000.0	0.0	1000000.0	0.0	1000000.0	0.0	1000000.0	0.0	1000000.0	1000000.0	1000000.0	1000000.0	4.0	1000000.0	1000000.0	999938.0	1000000.0	546406.0	1000000.0	1000000.0	1000000.0	0.0	1000000.0	0.0	999993.0	999984.0	1000000.0	1000000.0	25.0	107.0	1000000.0	0.0	1000000.0	1000000.0	0.0	0.0	0.0	1000000.0	0.0	1000000.0	0.0	1000000.0	770579.0	0.0
174	957504.0	999988.0	0.0	0.0	1000000.0	1000000.0	0.0	1000000.0	0.0	1000000.0	0.0	1000000.0	0.0	1000000.0	1000000.0	1000000.0	1000000.0	7.0	1000000.0	1000000.0	999946.0	1000000.0	545596.0	1000000.0	1000000.0	1000000.0	0.0	1000000.0	0.0	999995.0	999991.0	1000000.0	1000000.0	22.0	80.0	1000000.0	0.0	1000000.0	1000000.0	0.0	0.0	0.0	1000000.0	0.0	1000000.0	0.0	1000000.0	761878.0	0.0
175	957607.0	999984.0	0.0	0.0	1000000.0	1000000.0	0.0	1000000.0	0.0	1000000.0	0.0	1000000.0	0.0	1000000.0	1000000.0	1000000.0	1000000.0	9.0	1000000.0	1000000.0	999963.0	1000000.0	543706.0	1000000.0	1000000.0	1000000.0	0.0	1000000.0	0.0	999997.0	999990.0	1000000.0	1000000.0	10.0	79.0	1000000.0	0.0	1000000.0	1000000.0	0.0	0.0	0.0	1000000.0	0.0	1000000.0	0.0	1000000.0	754309.0	0.0
176	957758.0	999983.0	0.0	0.0	1000000.0	1000000.0	0.0	1000000.0	0.0	1000000.0	0.0	1000000.0	0.0	1000000.0	1000000.0	1000000.0	1000000.0	8.0	1000000.0	1000000.0	999966.0	1000000.0	543101.0	1000000.0	1000000.0	1000000.0	0.0	1000000.0	0.0	999999.0	999989.0	1000000.0	1000000.0	7.0	65.0	1000000.0	0.0	1000000.0	1000000.0	0.0	0.0	0.0	1000000.0	0.0	1000000.0	0.0	1000000.0	747974.0	0.0
177	958357.0	999984.0	0.0	0.0	1000000.0	1000000.0	0.0	1000000.0	0.0	1000000.0	0.0	1000000.0	0.0	1000000.0	1000000.0	1000000.0	1000000.0	7.0	1000000.0	1000000.0	999977.0	1000000.0	543409.0	1000000.0	1000000.0	1000000.0	0.0	1000000.0	0.0	999999.0	999992.0	1000000.0	1000000.0	10.0	66.0	1000000.0	0.0	1000000.0	1000000.0	0.0	0.0	0.0	1000000.0	0.0	1000000.0	0.0	1000000.0	742480.0	0.0
178	958827.0	999984.0	0.0	0.0	1000000.0	1000000.0	0.0	1000000.0	0.0	1000000.0	0.0	1000000.0	0.0	1000000.0	1000000.0	1000000.0	1000000.0	6.0	1000000.0	1000000.0	999981.0	1000000.0	544264.0	1000000.0	1000000.0	1000000.0	0.0	1000000.0	0.0	999999.0	999991.0	1000000.0	1000000.0	14.0	74.0	1000000.0	0.0	1000000.0	1000000.0	0.0	0.0	0.0	1000000.0	0.0	1000000.0	0.0	1000000.0	737760.0	0.0
179	959916.0	999984.0	0.0	0.0	1000000.0	1000000.0	0.0	1000000.0	0.0	1000000.0	0.0	1000000.0	0.0	1000000.0	1000000.0	1000000.0	1000000.0	5.0	1000000.0	1000000.0	999989.0	1000000.0	544182.0	1000000.0	1000000.0	1000000.0	0.0	1000000.0	0.0	1000000.0	999997.0	1000000.0	1000000.0	2.0	79.0	1000000.0	0.0	1000000.0	1000000.0	0.0	0.0	0.0	1000000.0	0.0	1000000.0	0.0	1000000.0	733933.0	0.0
180	960737.0	999985.0	0.0	0.0	1000000.0	1000000.0	0.0	1000000.0	0.0	1000000.0	0.0	1000000.0	0.0	1000000.0	1000000.0	1000000.0	1000000.0	3.0	1000000.0	1000000.0	999992.0	1000000.0	544093.0	1000000.0	1000000.0	1000000.0	0.0	1000000.0	0.0	1000000.0	999999.0	1000000.0	1000000.0	1.0	79.0	1000000.0	0.0	1000000.0	1000000.0	0.0	0.0	0.0	1000000.0	0.0	1000000.0	0.0	1000000.0	730538.0	0.0
181	962234.0	999982.0	0.0	0.0	1000000.0	1000000.0	0.0	1000000.0	0.0	1000000.0	0.0	1000000.0	0.0	1000000.0	1000000.0	1000000.0	1000000.0	3.0	1000000.0	1000000.0	999997.0	1000000.0	544681.0	1000000.0	1000000.0	1000000.0	0.0	1000000.0	0.0	1000000.0	999998.0	1000000.0	1000000.0	2.0	83.0	1000000.0	0.0	1000000.0	1000000.0	0.0	0.0	0.0	1000000.0	0.0	1000000.0	0.0	1000000.0	728634.0	0.0
182	963770.0	999983.0	0.0	0.0	1000000.0	1000000.0	0.0	1000000.0	0.0	1000000.0	0.0	1000000.0	0.0	1000000.0	1000000.0	1000000.0	1000000.0	1.0	1000000.0	1000000.0	999999.0	1000000.0	545548.0	1000000.0	1000000.0	1000000.0	0.0	1000000.0	0.0	1000000.0	999999.0	1000000.0	1000000.0	0.0	102.0	1000000.0	0.0	1000000.0	1000000.0	0.0	0.0	0.0	1000000.0	0.0	1000000.0	0.0	1000000.0	727653.0	0.0
183	965525.0	999987.0	0.0	0.0	1000000.0	1000000.0	0.0	1000000.0	0.0	1000000.0	0.0	1000000.0	0.0	1000000.0	1000000.0	1000000.0	1000000.0	1.0	1000000.0	1000000.0	1000000.0	1000000.0	547004.0	1000000.0	1000000.0	1000000.0	0.0	1000000.0	0.0	1000000.0	999999.0	1000000.0	1000000.0	0.0	97.0	1000000.0	0.0	1000000.0	1000000.0	0.0	0.0	0.0	1000000.0	0.0	1000000.0	0.0	1000000.0	726345.0	0.0
184	967325.0	999993.0	0.0	0.0	1000000.0	1000000.0	0.0	1000000.0	0.0	1000000.0	0.0	1000000.0	0.0	1000000.0	1000000.0	1000000.0	1000000.0	2.0	1000000.0	1000000.0	1000000.0	1000000.0	548643.0	1000000.0	1000000.0	1000000.0	0.0	1000000.0	0.0	1000000.0	1000000.0	1000000.0	1000000.0	0.0	91.0	1000000.0	0.0	1000000.0	1000000.0	0.0	0.0	0.0	1000000.0	0.0	1000000.0	0.0	1000000.0	725654.0	0.0
185	969196.0	999995.0	0.0	0.0	1000000.0	1000000.0	0.0	1000000.0	0.0	1000000.0	0.0	1000000.0	0.0	1000000.0	1000000.0	1000000.0	1000000.0	1.0	1000000.0	1000000.0	1000000.0	1000000.0	549598.0	1000000.0	1000000.0	1000000.0	0.0	1000000.0	0.0	1000000.0	1000000.0	1000000.0	1000000.0	0.0	103.0	1000000.0	0.0	1000000.0	1000000.0	0.0	0.0	0.0	1000000.0	0.0	1000000.0	0.0	1000000.0	724868.0	0.0
186	970891.0	999999.0	0.0	0.0	1000000.0	1000000.0	0.0	1000000.0	0.0	1000000.0	0.0	1000000.0	0.0	1000000.0	1000000.0	1000000.0	1000000.0	0.0	1000000.0	1000000.0	1000000.0	1000000.0	551637.0	1000000.0	1000000.0	1000000.0	0.0	1000000.0	0.0	1000000.0	1000000.0	1000000.0	1000000.0	0.0	105.0	1000000.0	0.0	1000000.0	1000000.0	0.0	0.0	0.0	1000000.0	0.0	1000000.0	0.0	1000000.0	725369.0	0.0
187	972863.0	1000000.0	0.0	0.0	1000000.0	1000000.0	0.0	1000000.0	0.0	1000000.0	0.0	1000000.0	0.0	1000000.0	1000000.0	1000000.0	1000000.0	0.0	1000000.0	1000000.0	1000000.0	1000000.0	553763.0	1000000.0	1000000.0	1000000.0	0.0	1000000.0	0.0	1000000.0	1000000.0	1000000.0	1000000.0	0.0	110.0	1000000.0	0.0	1000000.0	1000000.0	0.0	0.0	0.0	1000000.0	0.0	1000000.0	0.0	1000000.0	725713.0	0.0
188	975170.0	1000000.0	0.0	0.0	1000000.0	1000000.0	0.0	1000000.0	0.0	1000000.0	0.0	1000000.0	0.0	1000000.0	1000000.0	1000000.0	1000000.0	0.0	1000000.0	1000000.0	1000000.0	1000000.0	555996.0	1000000.0	1000000.0	1000000.0	0.0	1000000.0	0.0	1000000.0	1000000.0	1000000.0	1000000.0	0.0	123.0	1000000.0	0.0	1000000.0	1000000.0	0.0	0.0	0.0	1000000.0	0.0	1000000.0	0.0	1000000.0	727674.0	0.0
189	976906.0	1000000.0	0.0	0.0	1000000.0	1000000.0	0.0	1000000.0	0.0	1000000.0	0.0	1000000.0	0.0	1000000.0	1000000.0	1000000.0	1000000.0	0.0	1000000.0	1000000.0	1000000.0	1000000.0	557616.0	1000000.0	1000000.0	1000000.0	0.0	1000000.0	0.0	1000000.0	1000000.0	1000000.0	1000000.0	0.0	125.0	1000000.0	0.0	1000000.0	1000000.0	0.0	0.0	0.0	1000000.0	0.0	1000000.0	0.0	1000000.0	729937.0	0.0
190	978834.0	1000000.0	0.0	0.0	1000000.0	1000000.0	0.0	1000000.0	0.0	1000000.0	0.0	1000000.0	0.0	1000000.0	1000000.0	1000000.0	1000000.0	0.0	1000000.0	1000000.0	1000000.0	1000000.0	558794.0	1000000.0	1000000.0	1000000.0	0.0	1000000.0	0.0	1000000.0	1000000.0	1000000.0	1000000.0	0.0	98.0	1000000.0	0.0	1000000.0	1000000.0	0.0	0.0	0.0	1000000.0	0.0	1000000.0	0.0	1000000.0	732592.0	0.0
191	980737.0	1000000.0	0.0	0.0	1000000.0	1000000.0	0.0	1000000.0	0.0	1000000.0	0.0	1000000.0	0.0	1000000.0	1000000.0	1000000.0	1000000.0	0.0	1000000.0	1000000.0	1000000.0	1000000.0	559960.0	1000000.0	1000000.0	1000000.0	0.0	1000000.0	0.0	1000000.0	1000000.0	1000000.0	1000000.0	0.0	81.0	1000000.0	0.0	1000000.0	1000000.0	0.0	0.0	0.0	1000000.0	0.0	1000000.0	0.0	1000000.0	734583.0	0.0
192	982574.0	1000000.0	0.0	0.0	1000000.0	1000000.0	0.0	1000000.0	0.0	1000000.0	0.0	1000000.0	0.0	1000000.0	1000000.0	1000000.0	1000000.0	0.0	1000000.0	1000000.0	1000000.0	1000000.0	562553.0	1000000.0	1000000.0	1000000.0	0.0	1000000.0	0.0	1000000.0	1000000.0	1000000.0	1000000.0	0.0	81.0	1000000.0	0.0	1000000.0	1000000.0	0.0	0.0	0.0	1000000.0	0.0	1000000.0	0.0	1000000.0	737677.0	0.0
193	984167.0	1000000.0	0.0	0.0	1000000.0	1000000.0	0.0	1000000.0	0.0	1000000.0	0.0	1000000.0	0.0	1000000.0	1000000.0	1000000.0	1000000.0	0.0	1000000.0	1000000.0	1000000.0	1000000.0	565203.0	1000000.0	1000000.0	1000000.0	0.0	1000000.0	0.0	1000000.0	1000000.0	1000000.0	1000000.0	0.0	72.0	1000000.0	0.0	1000000.0	1000000.0	0.0	0.0	0.0	1000000.0	0.0	1000000.0	0.0	1000000.0	740743.0	0.0
194	985745.0	1000000.0	0.0	0.0	1000000.0	1000000.0	0.0	1000000.0	0.0	1000000.0	0.0	1000000.0	0.0	1000000.0	1000000.0	1000000.0	1000000.0	0.0	1000000.0	1000000.0	1000000.0	1000000.0	566095.0	1000000.0	1000000.0	1000000.0	0.0	1000000.0	0.0	1000000.0	1000000.0	1000000.0	1000000.0	0.0	65.0	1000000.0	0.0	1000000.0	1000000.0	0.0	0.0	0.0	1000000.0	0.0	1000000.0	0.0	1000000.0	744729.0	0.0
195	987412.0	1000000.0	0.0	0.0	1000000.0	1000000.0	0.0	1000000.0	0.0	1000000.0	0.0	1000000.0	0.0	1000000.0	1000000.0	1000000.0	1000000.0	0.0	1000000.0	1000000.0	1000000.0	1000000.0	567897.0	1000000.0	1000000.0	1000000.0	0.0	1000000.0	0.0	1000000.0	1000000.0	1000000.0	1000000.0	0.0	42.0	1000000.0	0.0	1000000.0	1000000.0	0.0	0.0	0.0	1000000.0	0.0	1000000.0	0.0	1000000.0	748562.0	0.0
196	988600.0	1000000.0	0.0	0.0	1000000.0	1000000.0	0.0	1000000.0	0.0	1000000.0	0.0	1000000.0	0.0	1000000.0	1000000.0	1000000.0	1000000.0	0.0	1000000.0	1000000.0	1000000.0	1000000.0	570450.0	1000000.0	1000000.0	1000000.0	0.0	1000000.0	0.0	1000000.0	1000000.0	1000000.0	1000000.0	0.0	36.0	1000000.0	0.0	1000000.0	1000000.0	0.0	0.0	0.0	1000000.0	0.0	1000000.0	0.0	1000000.0	752528.0	0.0
197	989749.0	1000000.0	0.0	0.0	1000000.0	1000000.0	0.0	1000000.0	0.0	1000000.0	0.0	1000000.0	0.0	1000000.0	1000000.0	1000000.0	1000000.0	0.0	1000000.0	1000000.0	1000000.0	1000000.0	571557.0	1000000.0	1000000.0	1000000.0	0.0	1000000.0	0.0	1000000.0	1000000.0	1000000.0	1000000.0	0.0	48.0	1000000.0	0.0	1000000.0	1000000.0	0.0	0.0	0.0	1000000.0	0.0	1000000.0	0.0	1000000.0	755546.0	0.0
198	991025.0	1000000.0	0.0	0.0	1000000.0	1000000.0	0.0	1000000.0	0.0	1000000.0	0.0	1000000.0	0.0	1000000.0	1000000.0	1000000.0	1000000.0	0.0	1000000.0	1000000.0	1000000.0	1000000.0	573362.0	1000000.0	1000000.0	1000000.0	0.0	1000000.0	0.0	1000000.0	1000000.0	1000000.0	1000000.0	0.0	48.0	1000000.0	0.0	1000000.0	1000000.0	0.0	0.0	0.0	1000000.0	0.0	1000000.0	0.0	1000000.0	759258.0	0.0
199	991999.0	1000000.0	0.0	0.0	1000000.0	1000000.0	0.0	1000000.0	0.0	1000000.0	0.0	1000000.0	0.0	1000000.0	1000000.0	1000000.0	1000000.0	0.0	1000000.0	1000000.0	1000000.0	1000000.0	575416.0	1000000.0	1000000.0	1000000.0	0.0	1000000.0	0.0	1000000.0	1000000.0	1000000.0	1000000.0	0.0	35.0	1000000.0	0.0	1000000.0	1000000.0	0.0	0.0	0.0	1000000.0	0.0	1000000.0	0.0	1000000.0	763360.0	0.0
200	992946.0	1000000.0	0.0	0.0	1000000.0	1000000.0	0.0	1000000.0	0.0	1000000.0	0.0	1000000.0	0.0	1000000.0	1000000.0	1000000.0	1000000.0	0.0	1000000.0	1000000.0	1000000.0	1000000.0	577181.0	1000000.0	1000000.0	1000000.0	0.0	1000000.0	0.0	1000000.0	1000000.0	1000000.0	1000000.0	0.0	35.0	1000000.0	0.0	1000000.0	1000000.0	0.0	0.0	0.0	1000000.0	0.0	1000000.0	0.0	1000000.0	768551.0	0.0
201	993655.0	1000000.0	0.0	0.0	1000000.0	1000000.0	0.0	1000000.0	0.0	1000000.0	0.0	1000000.0	0.0	1000000.0	1000000.0	1000000.0	1000000.0	0.0	1000000.0	1000000.0	1000000.0	1000000.0	578409.0	1000000.0	1000000.0	1000000.0	0.0	1000000.0	0.0	1000000.0	1000000.0	1000000.0	1000000.0	0.0	42.0	1000000.0	0.0	1000000.0	1000000.0	0.0	0.0	0.0	1000000.0	0.0	1000000.0	0.0	1000000.0	772343.0	0.0
202	994362.0	1000000.0	0.0	0.0	1000000.0	1000000.0	0.0	1000000.0	0.0	1000000.0	0.0	1000000.0	0.0	1000000.0	1000000.0	1000000.0	1000000.0	0.0	1000000.0	1000000.0	1000000.0	1000000.0	578998.0	1000000.0	1000000.0	1000000.0	0.0	1000000.0	0.0	1000000.0	1000000.0	1000000.0	1000000.0	0.0	52.0	1000000.0	0.0	1000000.0	1000000.0	0.0	0.0	0.0	1000000.0	0.0	1000000.0	0.0	1000000.0	777741.0	0.0
203	995053.0	1000000.0	0.0	0.0	1000000.0	1000000.0	0.0	1000000.0	0.0	1000000.0	0.0	1000000.0	0.0	1000000.0	1000000.0	1000000.0	1000000.0	0.0	1000000.0	1000000.0	1000000.0	1000000.0	578774.0	1000000.0	1000000.0	1000000.0	0.0	1000000.0	0.0	1000000.0	1000000.0	1000000.0	1000000.0	0.0	47.0	1000000.0	0.0	1000000.0	1000000.0	0.0	0.0	0.0	1000000.0	0.0	1000000.0	0.0	1000000.0	782230.0	0.0
204	995585.0	1000000.0	0.0	0.0	1000000.0	1000000.0	0.0	1000000.0	0.0	1000000.0	0.0	1000000.0	0.0	1000000.0	1000000.0	1000000.0	1000000.0	0.0	1000000.0	1000000.0	1000000.0	1000000.0	579552.0	1000000.0	1000000.0	1000000.0	0.0	1000000.0	0.0	1000000.0	1000000.0	1000000.0	1000000.0	0.0	39.0	1000000.0	0.0	1000000.0	1000000.0	0.0	0.0	0.0	1000000.0	0.0	1000000.0	0.0	1000000.0	786361.0	0.0
205	996195.0	1000000.0	0.0	0.0	1000000.0	1000000.0	0.0	1000000.0	0.0	1000000.0	0.0	1000000.0	0.0	1000000.0	1000000.0	1000000.0	1000000.0	0.0	1000000.0	1000000.0	1000000.0	1000000.0	580084.0	1000000.0	1000000.0	1000000.0	0.0	1000000.0	0.0	1000000.0	1000000.0	1000000.0	1000000.0	0.0	38.0	1000000.0	0.0	1000000.0	1000000.0	0.0	0.0	0.0	1000000.0	0.0	1000000.0	0.0	1000000.0	790940.0	0.0
206	996725.0	1000000.0	0.0	0.0	1000000.0	1000000.0	0.0	1000000.0	0.0	1000000.0	0.0	1000000.0	0.0	1000000.0	1000000.0	1000000.0	1000000.0	0.0	1000000.0	1000000.0	1000000.0	1000000.0	581307.0	1000000.0	1000000.0	1000000.0	0.0	1000000.0	0.0	1000000.0	1000000.0	1000000.0	1000000.0	0.0	38.0	1000000.0	0.0	1000000.0	1000000.0	0.0	0.0	0.0	1000000.0	0.0	1000000.0	0.0	1000000.0	795122.0	0.0
207	997180.0	1000000.0	0.0	0.0	1000000.0	1000000.0	0.0	1000000.0	0.0	1000000.0	0.0	1000000.0	0.0	1000000.0	1000000.0	1000000.0	1000000.0	0.0	1000000.0	1000000.0	1000000.0	1000000.0	581480.0	1000000.0	1000000.0	1000000.0	0.0	1000000.0	0.0	1000000.0	1000000.0	1000000.0	1000000.0	0.0	34.0	1000000.0	0.0	1000000.0	1000000.0	0.0	0.0	0.0	1000000.0	0.0	1000000.0	0.0	1000000.0	800684.0	0.0
208	997523.0	1000000.0	0.0	0.0	1000000.0	1000000.0	0.0	1000000.0	0.0	1000000.0	0.0	1000000.0	0.0	1000000.0	1000000.0	1000000.0	1000000.0	0.0	1000000.0	1000000.0	1000000.0	1000000.0	581910.0	1000000.0	1000000.0	1000000.0	0.0	1000000.0	0.0	1000000.0	1000000.0	1000000.0	1000000.0	0.0	41.0	1000000.0	0.0	1000000.0	1000000.0	0.0	0.0	0.0	1000000.0	0.0	1000000.0	0.0	1000000.0	805444.0	0.0
209	997841.0	1000000.0	0.0	0.0	1000000.0	1000000.0	0.0	1000000.0	0.0	1000000.0	0.0	1000000.0	0.0	1000000.0	1000000.0	1000000.0	1000000.0	0.0	1000000.0	1000000.0	1000000.0	1000000.0	582356.0	1000000.0	1000000.0	1000000.0	0.0	1000000.0	0.0	1000000.0	1000000.0	1000000.0	1000000.0	0.0	48.0	1000000.0	0.0	1000000.0	1000000.0	0.0	0.0	0.0	1000000.0	0.0	1000000.0	0.0	1000000.0	810395.0	0.0
210	998090.0	1000000.0	0.0	0.0	1000000.0	1000000.0	0.0	1000000.0	0.0	1000000.0	0.0	1000000.0	0.0	1000000.0	1000000.0	1000000.0	1000000.0	0.0	1000000.0	1000000.0	1000000.0	1000000.0	580577.0	1000000.0	1000000.0	1000000.0	0.0	1000000.0	0.0	1000000.0	1000000.0	1000000.0	1000000.0	0.0	49.0	1000000.0	0.0	1000000.0	1000000.0	0.0	0.0	0.0	1000000.0	0.0	1000000.0	0.0	1000000.0	815834.0	0.0
211	998304.0	1000000.0	0.0	0.0	1000000.0	1000000.0	0.0	1000000.0	0.0	1000000.0	0.0	1000000.0	0.0	1000000.0	1000000.0	1000000.0	1000000.0	0.0	1000000.0	1000000.0	1000000.0	1000000.0	579606.0	1000000.0	1000000.0	1000000.0	0.0	1000000.0	0.0	1000000.0	1000000.0	1000000.0	1000000.0	0.0	47.0	1000000.0	0.0	1000000.0	1000000.0	0.0	0.0	0.0	1000000.0	0.0	1000000.0	0.0	1000000.0	821279.0	0.0
212	998521.0	1000000.0	0.0	0.0	1000000.0	1000000.0	0.0	1000000.0	0.0	1000000.0	0.0	1000000.0	0.0	1000000.0	1000000.0	1000000.0	1000000.0	0.0	1000000.0	1000000.0	1000000.0	1000000.0	578436.0	1000000.0	1000000.0	1000000.0	0.0	1000000.0	0.0	1000000.0	1000000.0	1000000.0	1000000.0	0.0	41.0	1000000.0	0.0	1000000.0	1000000.0	0.0	0.0	0.0	1000000.0	0.0	1000000.0	0.0	1000000.0	826445.0	0.0
213	998689.0	1000000.0	0.0	0.0	1000000.0	1000000.0	0.0	1000000.0	0.0	1000000.0	0.0	1000000.0	0.0	1000000.0	1000000.0	1000000.0	1000000.0	0.0	1000000.0	1000000.0	1000000.0	1000000.0	575845.0	1000000.0	1000000.0	1000000.0	0.0	1000000.0	0.0	1000000.0	1000000.0	1000000.0	1000000.0	0.0	38.0	1000000.0	0.0	1000000.0	1000000.0	0.0	0.0	0.0	1000000.0	0.0	1000000.0	0.0	1000000.0	832148.0	0.0
214	998858.0	1000000.0	0.0	0.0	1000000.0	1000000.0	0.0	1000000.0	0.0	1000000.0	0.0	1000000.0	0.0	1000000.0	1000000.0	1000000.0	1000000.0	0.0	1000000.0	1000000.0	1000000.0	1000000.0	573303.0	1000000.0	1000000.0	1000000.0	0.0	1000000.0	0.0	1000000.0	1000000.0	1000000.0	1000000.0	0.0	39.0	1000000.0	0.0	1000000.0	1000000.0	0.0	0.0	0.0	1000000.0	0.0	1000000.0	0.0	1000000.0	837564.0	0.0
215	998975.0	1000000.0	0.0	0.0	1000000.0	1000000.0	0.0	1000000.0	0.0	1000000.0	0.0	1000000.0	0.0	1000000.0	1000000.0	1000000.0	1000000.0	0.0	1000000.0	1000000.0	1000000.0	1000000.0	569848.0	1000000.0	1000000.0	1000000.0	0.0	1000000.0	0.0	1000000.0	1000000.0	1000000.0	1000000.0	0.0	39.0	1000000.0	0.0	1000000.0	1000000.0	0.0	0.0	0.0	1000000.0	0.0	1000000.0	0.0	1000000.0	842427.0	0.0
216	999111.0	1000000.0	0.0	0.0	1000000.0	1000000.0	0.0	1000000.0	0.0	1000000.0	0.0	1000000.0	0.0	1000000.0	1000000.0	1000000.0	1000000.0	0.0	1000000.0	1000000.0	1000000.0	1000000.0	567040.0	1000000.0	1000000.0	1000000.0	0.0	1000000.0	0.0	1000000.0	1000000.0	1000000.0	1000000.0	0.0	26.0	1000000.0	0.0	1000000.0	1000000.0	0.0	0.0	0.0	1000000.0	0.0	1000000.0	0.0	1000000.0	847821.0	0.0
217	999230.0	1000000.0	0.0	0.0	1000000.0	1000000.0	0.0	1000000.0	0.0	1000000.0	0.0	1000000.0	0.0	1000000.0	1000000.0	1000000.0	1000000.0	0.0	1000000.0	1000000.0	1000000.0	1000000.0	562366.0	1000000.0	1000000.0	1000000.0	0.0	1000000.0	0.0	1000000.0	1000000.0	1000000.0	1000000.0	0.0	27.0	1000000.0	0.0	1000000.0	1000000.0	0.0	0.0	0.0	1000000.0	0.0	1000000.0	0.0	1000000.0	853715.0	0.0
218	999346.0	1000000.0	0.0	0.0	1000000.0	1000000.0	0.0	1000000.0	0.0	1000000.0	0.0	1000000.0	0.0	1000000.0	1000000.0	1000000.0	1000000.0	0.0	1000000.0	1000000.0	1000000.0	1000000.0	556613.0	1000000.0	1000000.0	1000000.0	0.0	1000000.0	0.0	1000000.0	1000000.0	1000000.0	1000000.0	0.0	22.0	1000000.0	0.0	1000000.0	1000000.0	0.0	0.0	0.0	1000000.0	0.0	1000000.0	0.0	1000000.0	859590.0	0.0
219	999441.0	1000000.0	0.0	0.0	1000000.0	1000000.0	0.0	1000000.0	0.0	1000000.0	0.0	1000000.0	0.0	1000000.0	1000000.0	1000000.0	1000000.0	0.0	1000000.0	1000000.0	1000000.0	1000000.0	550182.0	1000000.0	1000000.0	1000000.0	0.0	1000000.0	0.0	1000000.0	1000000.0	1000000.0	1000000.0	0.0	28.0	1000000.0	0.0	1000000.0	1000000.0	0.0	0.0	0.0	1000000.0	0.0	1000000.0	0.0	1000000.0	865133.0	0.0
220	999525.0	1000000.0	0.0	0.0	1000000.0	1000000.0	0.0	1000000.0	0.0	1000000.0	0.0	1000000.0	0.0	1000000.0	1000000.0	1000000.0	1000000.0	0.0	1000000.0	1000000.0	1000000.0	1000000.0	542588.0	1000000.0	1000000.0	1000000.0	0.0	1000000.0	0.0	1000000.0	1000000.0	1000000.0	1000000.0	0.0	19.0	1000000.0	0.0	1000000.0	1000000.0	0.0	0.0	0.0	1000000.0	0.0	1000000.0	0.0	1000000.0	871119.0	0.0
221	999592.0	1000000.0	0.0	0.0	1000000.0	1000000.0	0.0	1000000.0	0.0	1000000.0	0.0	1000000.0	0.0	1000000.0	1000000.0	1000000.0	1000000.0	0.0	1000000.0	1000000.0	1000000.0	1000000.0	533414.0	1000000.0	1000000.0	1000000.0	0.0	1000000.0	0.0	1000000.0	1000000.0	1000000.0	1000000.0	0.0	17.0	1000000.0	0.0	1000000.0	1000000.0	0.0	0.0	0.0	1000000.0	0.0	1000000.0	0.0	1000000.0	878082.0	0.0
222	999660.0	1000000.0	0.0	0.0	1000000.0	1000000.0	0.0	1000000.0	0.0	1000000.0	0.0	1000000.0	0.0	1000000.0	1000000.0	1000000.0	1000000.0	0.0	1000000.0	1000000.0	1000000.0	1000000.0	523417.0	1000000.0	1000000.0	1000000.0	0.0	1000000.0	0.0	1000000.0	1000000.0	1000000.0	1000000.0	0.0	21.0	1000000.0	0.0	1000000.0	1000000.0	0.0	0.0	0.0	1000000.0	0.0	1000000.0	0.0	1000000.0	885648.0	0.0
223	999743.0	1000000.0	0.0	0.0	1000000.0	1000000.0	0.0	1000000.0	0.0	1000000.0	0.0	1000000.0	0.0	1000000.0	1000000.0	1000000.0	1000000.0	0.0	1000000.0	1000000.0	1000000.0	1000000.0	512047.0	1000000.0	1000000.0	1000000.0	0.0	1000000.0	0.0	1000000.0	1000000.0	1000000.0	1000000.0	0.0	18.0	1000000.0	0.0	1000000.0	1000000.0	0.0	0.0	0.0	1000000.0	0.0	1000000.0	0.0	1000000.0	892662.0	0.0
224	999761.0	1000000.0	0.0	0.0	1000000.0	1000000.0	0.0	1000000.0	0.0	1000000.0	0.0	1000000.0	0.0	1000000.0	1000000.0	1000000.0	1000000.0	0.0	1000000.0	1000000.0	1000000.0	1000000.0	499489.0	1000000.0	1000000.0	1000000.0	0.0	1000000.0	0.0	1000000.0	1000000.0	1000000.0	1000000.0	0.0	18.0	1000000.0	0.0	1000000.0	1000000.0	0.0	0.0	0.0	1000000.0	0.0	1000000.0	0.0	1000000.0	899538.0	0.0
225	999788.0	1000000.0	0.0	0.0	1000000.0	1000000.0	0.0	1000000.0	0.0	1000000.0	0.0	1000000.0	0.0	1000000.0	1000000.0	1000000.0	1000000.0	0.0	1000000.0	1000000.0	1000000.0	1000000.0	485451.0	1000000.0	1000000.0	1000000.0	0.0	1000000.0	0.0	1000000.0	1000000.0	1000000.0	1000000.0	0.0	20.0	1000000.0	0.0	1000000.0	1000000.0	0.0	0.0	0.0	1000000.0	0.0	1000000.0	0.0	1000000.0	907239.0	0.0
226	999832.0	1000000.0	0.0	0.0	1000000.0	1000000.0	0.0	1000000.0	0.0	1000000.0	0.0	1000000.0	0.0	1000000.0	1000000.0	1000000.0	1000000.0	0.0	1000000.0	1000000.0	1000000.0	1000000.0	470385.0	1000000.0	1000000.0	1000000.0	0.0	1000000.0	0.0	1000000.0	1000000.0	1000000.0	1000000.0	0.0	17.0	1000000.0	0.0	1000000.0	1000000.0	0.0	0.0	0.0	1000000.0	0.0	1000000.0	0.0	1000000.0	914567.0	0.0
227	999866.0	1000000.0	0.0	0.0	1000000.0	1000000.0	0.0	1000000.0	0.0	1000000.0	0.0	1000000.0	0.0	1000000.0	1000000.0	1000000.0	1000000.0	0.0	1000000.0	1000000.0	1000000.0	1000000.0	452570.0	1000000.0	1000000.0	1000000.0	0.0	1000000.0	0.0	1000000.0	1000000.0	1000000.0	1000000.0	0.0	16.0	1000000.0	0.0	1000000.0	1000000.0	0.0	0.0	0.0	1000000.0	0.0	1000000.0	0.0	1000000.0	922203.0	0.0
228	999880.0	1000000.0	0.0	0.0	1000000.0	1000000.0	0.0	1000000.0	0.0	1000000.0	0.0	1000000.0	0.0	1000000.0	1000000.0	1000000.0	1000000.0	0.0	1000000.0	1000000.0	1000000.0	1000000.0	434212.0	1000000.0	1000000.0	1000000.0	0.0	1000000.0	0.0	1000000.0	1000000.0	1000000.0	1000000.0	0.0	15.0	1000000.0	0.0	1000000.0	1000000.0	0.0	0.0	0.0	1000000.0	0.0	1000000.0	0.0	1000000.0	929738.0	0.0
229	999901.0	1000000.0	0.0	0.0	1000000.0	1000000.0	0.0	1000000.0	0.0	1000000.0	0.0	1000000.0	0.0	1000000.0	1000000.0	1000000.0	1000000.0	0.0	1000000.0	1000000.0	1000000.0	1000000.0	414511.0	1000000.0	1000000.0	1000000.0	0.0	1000000.0	0.0	1000000.0	1000000.0	1000000.0	1000000.0	0.0	13.0	1000000.0	0.0	1000000.0	1000000.0	0.0	0.0	0.0	1000000.0	0.0	1000000.0	0.0	1000000.0	936913.0	0.0
230	999937.0	1000000.0	0.0	0.0	1000000.0	1000000.0	0.0	1000000.0	0.0	1000000.0	0.0	1000000.0	0.0	1000000.0	1000000.0	1000000.0	1000000.0	0.0	1000000.0	1000000.0	1000000.0	1000000.0	393410.0	1000000.0	1000000.0	1000000.0	0.0	1000000.0	0.0	1000000.0	1000000.0	1000000.0	1000000.0	0.0	13.0	1000000.0	0.0	1000000.0	1000000.0	0.0	0.0	0.0	1000000.0	0.0	1000000.0	0.0	1000000.0	944023.0	0.0
231	999943.0	1000000.0	0.0	0.0	1000000.0	1000000.0	0.0	1000000.0	0.0	1000000.0	0.0	1000000.0	0.0	1000000.0	1000000.0	1000000.0	1000000.0	0.0	1000000.0	1000000.0	1000000.0	1000000.0	370730.0	1000000.0	1000000.0	1000000.0	0.0	1000000.0	0.0	1000000.0	1000000.0	1000000.0	1000000.0	0.0	11.0	1000000.0	0.0	1000000.0	1000000.0	0.0	0.0	0.0	1000000.0	0.0	1000000.0	0.0	1000000.0	950870.0	0.0
232	999955.0	1000000.0	0.0	0.0	1000000.0	1000000.0	0.0	1000000.0	0.0	1000000.0	0.0	1000000.0	0.0	1000000.0	1000000.0	1000000.0	1000000.0	0.0	1000000.0	1000000.0	1000000.0	1000000.0	347150.0	1000000.0	1000000.0	1000000.0	0.0	1000000.0	0.0	1000000.0	1000000.0	1000000.0	1000000.0	0.0	11.0	1000000.0	0.0	1000000.0	1000000.0	0.0	0.0	0.0	1000000.0	0.0	1000000.0	0.0	1000000.0	957157.0	0.0
233	999960.0	1000000.0	0.0	0.0	1000000.0	1000000.0	0.0	1000000.0	0.0	1000000.0	0.0	1000000.0	0.0	1000000.0	1000000.0	1000000.0	1000000.0	0.0	1000000.0	1000000.0	1000000.0	1000000.0	323955.0	1000000.0	1000000.0	1000000.0	0.0	1000000.0	0.0	1000000.0	1000000.0	1000000.0	1000000.0	0.0	10.0	1000000.0	0.0	1000000.0	1000000.0	0.0	0.0	0.0	1000000.0	0.0	1000000.0	0.0	1000000.0	963365.0	0.0
234	999971.0	1000000.0	0.0	0.0	1000000.0	1000000.0	0.0	1000000.0	0.0	1000000.0	0.0	1000000.0	0.0	1000000.0	1000000.0	1000000.0	1000000.0	0.0	1000000.0	1000000.0	1000000.0	1000000.0	300461.0	1000000.0	1000000.0	1000000.0	0.0	1000000.0	0.0	1000000.0	1000000.0	1000000.0	1000000.0	0.0	6.0	1000000.0	0.0	1000000.0	1000000.0	0.0	0.0	0.0	1000000.0	0.0	1000000.0	0.0	1000000.0	969069.0	0.0
235	999974.0	1000000.0	0.0	0.0	1000000.0	1000000.0	0.0	1000000.0	0.0	1000000.0	0.0	1000000.0	0.0	1000000.0	1000000.0	1000000.0	1000000.0	0.0	1000000.0	1000000.0	1000000.0	1000000.0	277404.0	1000000.0	1000000.0	1000000.0	0.0	1000000.0	0.0	1000000.0	1000000.0	1000000.0	1000000.0	0.0	3.0	1000000.0	0.0	1000000.0	1000000.0	0.0	0.0	0.0	1000000.0	0.0	1000000.0	0.0	1000000.0	974028.0	0.0
236	999975.0	1000000.0	0.0	0.0	1000000.0	1000000.0	0.0	1000000.0	0.0	1000000.0	0.0	1000000.0	0.0	1000000.0	1000000.0	1000000.0	1000000.0	0.0	1000000.0	1000000.0	1000000.0	1000000.0	254237.0	1000000.0	1000000.0	1000000.0	0.0	1000000.0	0.0	1000000.0	1000000.0	1000000.0	1000000.0	0.0	3.0	1000000.0	0.0	1000000.0	1000000.0	0.0	0.0	0.0	1000000.0	0.0	1000000.0	0.0	1000000.0	978368.0	0.0
237	999983.0	1000000.0	0.0	0.0	1000000.0	1000000.0	0.0	1000000.0	0.0	1000000.0	0.0	1000000.0	0.0	1000000.0	1000000.0	1000000.0	1000000.0	0.0	1000000.0	1000000.0	1000000.0	1000000.0	231799.0	1000000.0	1000000.0	1000000.0	0.0	1000000.0	0.0	1000000.0	1000000.0	1000000.0	1000000.0	0.0	2.0	1000000.0	0.0	1000000.0	1000000.0	0.0	0.0	0.0	1000000.0	0.0	1000000.0	0.0	1000000.0	982226.0	0.0
238	999985.0	1000000.0	0.0	0.0	1000000.0	1000000.0	0.0	1000000.0	0.0	1000000.0	0.0	1000000.0	0.0	1000000.0	1000000.0	1000000.0	1000000.0	0.0	1000000.0	1000000.0	1000000.0	1000000.0	210389.0	1000000.0	1000000.0	1000000.0	0.0	1000000.0	0.0	1000000.0	1000000.0	1000000.0	1000000.0	0.0	0.0	1000000.0	0.0	1000000.0	1000000.0	0.0	0.0	0.0	1000000.0	0.0	1000000.0	0.0	1000000.0	985445.0	0.0
239	999983.0	1000000.0	0.0	0.0	1000000.0	1000000.0	0.0	1000000.0	0.0	1000000.0	0.0	1000000.0	0.0	1000000.0	1000000.0	1000000.0	1000000.0	0.0	1000000.0	1000000.0	1000000.0	1000000.0	189925.0	1000000.0	1000000.0	1000000.0	0.0	1000000.0	0.0	1000000.0	1000000.0	1000000.0	1000000.0	0.0	0.0	1000000.0	0.0	1000000.0	1000000.0	0.0	0.0	0.0	1000000.0	0.0	1000000.0	0.0	1000000.0	988310.0	0.0
240	999988.0	1000000.0	0.0	0.0	1000000.0	1000000.0	0.0	1000000.0	0.0	1000000.0	0.0	1000000.0	0.0	1000000.0	1000000.0	1000000.0	1000000.0	0.0	1000000.0	1000000.0	1000000.0	1000000.0	171139.0	1000000.0	1000000.0	1000000.0	0.0	1000000.0	0.0	1000000.0	1000000.0	1000000.0	1000000.0	0.0	0.0	1000000.0	0.0	1000000.0	1000000.0	0.0	0.0	0.0	1000000.0	0.0	1000000.0	0.0	1000000.0	990464.0	0.0
241	999988.0	1000000.0	0.0	0.0	1000000.0	1000000.0	0.0	1000000.0	0.0	1000000.0	0.0	1000000.0	0.0	1000000.0	1000000.0	1000000.0	1000000.0	0.0	1000000.0	1000000.0	1000000.0	1000000.0	153272.0	1000000.0	1000000.0	1000000.0	0.0	1000000.0	0.0	1000000.0	1000000.0	1000000.0	1000000.0	0.0	0.0	1000000.0	0.0	1000000.0	1000000.0	0.0	0.0	0.0	1000000.0	0.0	1000000.0	0.0	1000000.0	992259.0	0.0
242	999986.0	1000000.0	0.0	0.0	1000000.0	1000000.0	0.0	1000000.0	0.0	1000000.0	0.0	1000000.0	0.0	1000000.0	1000000.0	1000000.0	1000000.0	0.0	1000000.0	1000000.0	1000000.0	1000000.0	137297.0	1000000.0	1000000.0	1000000.0	0.0	1000000.0	0.0	1000000.0	1000000.0	1000000.0	1000000.0	0.0	0.0	1000000.0	0.0	1000000.0	1000000.0	0.0	0.0	0.0	1000000.0	0.0	1000000.0	0.0	1000000.0	993736.0	0.0
243	999993.0	1000000.0	0.0	0.0	1000000.0	1000000.0	0.0	1000000.0	0.0	1000000.0	0.0	1000000.0	0.0	1000000.0	1000000.0	1000000.0	1000000.0	0.0	1000000.0	1000000.0	1000000.0	1000000.0	122243.0	1000000.0	1000000.0	1000000.0	0.0	1000000.0	0.0	1000000.0	1000000.0	1000000.0	1000000.0	0.0	0.0	1000000.0	0.0	1000000.0	1000000.0	0.0	0.0	0.0	1000000.0	0.0	1000000.0	0.0	1000000.0	995010.0	0.0
244	999995.0	1000000.0	0.0	0.0	1000000.0	1000000.0	0.0	1000000.0	0.0	1000000.0	0.0	1000000.0	0.0	1000000.0	1000000.0	1000000.0	1000000.0	0.0	1000000.0	1000000.0	1000000.0	1000000.0	108192.0	1000000.0	1000000.0	1000000.0	0.0	1000000.0	0.0	1000000.0	1000000.0	1000000.0	1000000.0	0.0	0.0	1000000.0	0.0	1000000.0	1000000.0	0.0	0.0	0.0	1000000.0	0.0	1000000.0	0.0	1000000.0	995994.0	0.0
245	999997.0	1000000.0	0.0	0.0	1000000.0	1000000.0	0.0	1000000.0	0.0	1000000.0	0.0	1000000.0	0.0	1000000.0	1000000.0	1000000.0	1000000.0	0.0	1000000.0	1000000.0	1000000.0	1000000.0	95541.0	1000000.0	1000000.0	1000000.0	0.0	1000000.0	0.0	1000000.0	1000000.0	1000000.0	1000000.0	0.0	0.0	1000000.0	0.0	1000000.0	1000000.0	0.0	0.0	0.0	1000000.0	0.0	1000000.0	0.0	1000000.0	996834.0	0.0
246	1000000.0	1000000.0	0.0	0.0	1000000.0	1000000.0	0.0	1000000.0	0.0	1000000.0	0.0	1000000.0	0.0	1000000.0	1000000.0	1000000.0	1000000.0	0.0	1000000.0	1000000.0	1000000.0	1000000.0	84184.0	1000000.0	1000000.0	1000000.0	0.0	1000000.0	0.0	1000000.0	1000000.0	1000000.0	1000000.0	0.0	0.0	1000000.0	0.0	1000000.0	1000000.0	0.0	0.0	0.0	1000000.0	0.0	1000000.0	0.0	1000000.0	997519.0	0.0
247	1000000.0	1000000.0	0.0	0.0	1000000.0	1000000.0	0.0	1000000.0	0.0	1000000.0	0.0	1000000.0	0.0	1000000.0	1000000.0	1000000.0	1000000.0	0.0	1000000.0	1000000.0	1000000.0	1000000.0	74229.0	1000000.0	1000000.0	1000000.0	0.0	1000000.0	0.0	1000000.0	1000000.0	1000000.0	1000000.0	0.0	0.0	1000000.0	0.0	1000000.0	1000000.0	0.0	0.0	0.0	1000000.0	0.0	1000000.0	0.0	1000000.0	998005.0	0.0
248	1000000.0	1000000.0	0.0	0.0	1000000.0	1000000.0	0.0	1000000.0	0.0	1000000.0	0.0	1000000.0	0.0	1000000.0	1000000.0	1000000.0	1000000.0	0.0	1000000.0	1000000.0	1000000.0	1000000.0	65367.0	1000000.0	1000000.0	1000000.0	0.0	1000000.0	0.0	1000000.0	1000000.0	1000000.0	1000000.0	0.0	0.0	1000000.0	0.0	1000000.0	1000000.0	0.0	0.0	0.0	1000000.0	0.0	1000000.0	0.0	1000000.0	998419.0	0.0
249	1000000.0	1000000.0	0.0	0.0	1000000.0	1000000.0	0.0	1000000.0	0.0	1000000.0	0.0	1000000.0	0.0	1000000.0	1000000.0	1000000.0	1000000.0	0.0	1000000.0	1000000.0	1000000.0	1000000.0	57078.0	1000000.0	1000000.0	1000000.0	0.0	1000000.0	0.0	1000000.0	1000000.0	1000000.0	1000000.0	0.0	0.0	1000000.0	0.0	1000000.0	1000000.0	0.0	0.0	0.0	1000000.0	0.0	1000000.0	0.0	1000000.0	998719.0	0.0
250	1000000.0	1000000.0	0.0	0.0	1000000.0	1000000.0	0.0	1000000.0	0.0	1000000.0	0.0	1000000.0	0.0	1000000.0	1000000.0	1000000.0	1000000.0	0.0	1000000.0	1000000.0	1000000.0	1000000.0	50261.0	1000000.0	1000000.0	1000000.0	0.0	1000000.0	0.0	1000000.0	1000000.0	1000000.0	1000000.0	0.0	0.0	1000000.0	0.0	1000000.0	1000000.0	0.0	0.0	0.0	1000000.0	0.0	1000000.0	0.0	1000000.0	998975.0	0.0
251	1000000.0	1000000.0	0.0	0.0	1000000.0	1000000.0	0.0	1000000.0	0.0	1000000.0	0.0	1000000.0	0.0	1000000.0	1000000.0	1000000.0	1000000.0	0.0	1000000.0	1000000.0	1000000.0	1000000.0	43994.0	1000000.0	1000000.0	1000000.0	0.0	1000000.0	0.0	1000000.0	1000000.0	1000000.0	1000000.0	0.0	0.0	1000000.0	0.0	1000000.0	1000000.0	0.0	0.0	0.0	1000000.0	0.0	1000000.0	0.0	1000000.0	999228.0	0.0
252	1000000.0	1000000.0	0.0	0.0	1000000.0	1000000.0	0.0	1000000.0	0.0	1000000.0	0.0	1000000.0	0.0	1000000.0	1000000.0	1000000.0	1000000.0	0.0	1000000.0	1000000.0	1000000.0	1000000.0	38581.0	1000000.0	1000000.0	1000000.0	0.0	1000000.0	0.0	1000000.0	1000000.0	1000000.0	1000000.0	0.0	0.0	1000000.0	0.0	1000000.0	1000000.0	0.0	0.0	0.0	1000000.0	0.0	1000000.0	0.0	1000000.0	999404.0	0.0
253	1000000.0	1000000.0	0.0	0.0	1000000.0	1000000.0	0.0	1000000.0	0.0	1000000.0	0.0	1000000.0	0.0	1000000.0	1000000.0	1000000.0	1000000.0	0.0	1000000.0	1000000.0	1000000.0	1000000.0	34089.0	1000000.0	1000000.0	1000000.0	0.0	1000000.0	0.0	1000000.0	1000000.0	1000000.0	1000000.0	0.0	0.0	1000000.0	0.0	1000000.0	1000000.0	0.0	0.0	0.0	1000000.0	0.0	1000000.0	0.0	1000000.0	999543.0	0.0
254	1000000.0	1000000.0	0.0	0.0	1000000.0	1000000.0	0.0	1000000.0	0.0	1000000.0	0.0	1000000.0	0.0	1000000.0	1000000.0	1000000.0	1000000.0	0.0	1000000.0	1000000.0	1000000.0	1000000.0	30288.0	1000000.0	1000000.0	1000000.0	0.0	1000000.0	0.0	1000000.0	1000000.0	1000000.0	1000000.0	0.0	0.0	1000000.0	0.0	1000000.0	1000000.0	0.0	0.0	0.0	1000000.0	0.0	1000000.0	0.0	1000000.0	999657.0	0.0
255	1000000.0	1000000.0	0.0	0.0	1000000.0	1000000.0	0.0	1000000.0	0.0	1000000.0	0.0	1000000.0	0.0	1000000.0	1000000.0	1000000.0	1000000.0	0.0	1000000.0	1000000.0	1000000.0	1000000.0	26693.0	1000000.0	1000000.0	1000000.0	0.0	1000000.0	0.0	1000000.0	1000000.0	1000000.0	1000000.0	0.0	0.0	1000000.0	0.0	1000000.0	1000000.0	0.0	0.0	0.0	1000000.0	0.0	1000000.0	0.0	1000000.0	999737.0	0.0
256	1000000.0	1000000.0	0.0	0.0	1000000.0	1000000.0	0.0	1000000.0	0.0	1000000.0	0.0	1000000.0	0.0	1000000.0	1000000.0	1000000.0	1000000.0	0.0	1000000.0	1000000.0	1000000.0	1000000.0	23382.0	1000000.0	1000000.0	1000000.0	0.0	1000000.0	0.0	1000000.0	1000000.0	1000000.0	1000000.0	0.0	0.0	1000000.0	0.0	1000000.0	1000000.0	0.0	0.0	0.0	1000000.0	0.0	1000000.0	0.0	1000000.0	999798.0	0.0
257	1000000.0	1000000.0	0.0	0.0	1000000.0	1000000.0	0.0	1000000.0	0.0	1000000.0	0.0	1000000.0	0.0	1000000.0	1000000.0	1000000.0	1000000.0	0.0	1000000.0	1000000.0	1000000.0	1000000.0	20667.0	1000000.0	1000000.0	1000000.0	0.0	1000000.0	0.0	1000000.0	1000000.0	1000000.0	1000000.0	0.0	0.0	1000000.0	0.0	1000000.0	1000000.0	0.0	0.0	0.0	1000000.0	0.0	1000000.0	0.0	1000000.0	999854.0	0.0
258	1000000.0	1000000.0	0.0	0.0	1000000.0	1000000.0	0.0	1000000.0	0.0	1000000.0	0.0	1000000.0	0.0	1000000.0	1000000.0	1000000.0	1000000.0	0.0	1000000.0	1000000.0	1000000.0	1000000.0	18182.0	1000000.0	1000000.0	1000000.0	0.0	1000000.0	0.0	1000000.0	1000000.0	1000000.0	1000000.0	0.0	0.0	1000000.0	0.0	1000000.0	1000000.0	0.0	0.0	0.0	1000000.0	0.0	1000000.0	0.0	1000000.0	999868.0	0.0
259	1000000.0	1000000.0	0.0	0.0	1000000.0	1000000.0	0.0	1000000.0	0.0	1000000.0	0.0	1000000.0	0.0	1000000.0	1000000.0	1000000.0	1000000.0	0.0	1000000.0	1000000.0	1000000.0	1000000.0	16143.0	1000000.0	1000000.0	1000000.0	0.0	1000000.0	0.0	1000000.0	1000000.0	1000000.0	1000000.0	0.0	0.0	1000000.0	0.0	1000000.0	1000000.0	0.0	0.0	0.0	1000000.0	0.0	1000000.0	0.0	1000000.0	999880.0	0.0
260	1000000.0	1000000.0	0.0	0.0	1000000.0	1000000.0	0.0	1000000.0	0.0	1000000.0	0.0	1000000.0	0.0	1000000.0	1000000.0	1000000.0	1000000.0	0.0	1000000.0	1000000.0	1000000.0	1000000.0	14259.0	1000000.0	1000000.0	1000000.0	0.0	1000000.0	0.0	1000000.0	1000000.0	1000000.0	1000000.0	0.0	0.0	1000000.0	0.0	1000000.0	1000000.0	0.0	0.0	0.0	1000000.0	0.0	1000000.0	0.0	1000000.0	999904.0	0.0
261	1000000.0	1000000.0	0.0	0.0	1000000.0	1000000.0	0.0	1000000.0	0.0	1000000.0	0.0	1000000.0	0.0	1000000.0	1000000.0	1000000.0	1000000.0	0.0	1000000.0	1000000.0	1000000.0	1000000.0	12675.0	1000000.0	1000000.0	1000000.0	0.0	1000000.0	0.0	1000000.0	1000000.0	1000000.0	1000000.0	0.0	0.0	1000000.0	0.0	1000000.0	1000000.0	0.0	0.0	0.0	1000000.0	0.0	1000000.0	0.0	1000000.0	999915.0	0.0
262	1000000.0	1000000.0	0.0	0.0	1000000.0	1000000.0	0.0	1000000.0	0.0	1000000.0	0.0	1000000.0	0.0	1000000.0	1000000.0	1000000.0	1000000.0	0.0	1000000.0	1000000.0	1000000.0	1000000.0	11236.0	1000000.0	1000000.0	1000000.0	0.0	1000000.0	0.0	1000000.0	1000000.0	1000000.0	1000000.0	0.0	0.0	1000000.0	0.0	1000000.0	1000000.0	0.0	0.0	0.0	1000000.0	0.0	1000000.0	0.0	1000000.0	999919.0	0.0
263	1000000.0	1000000.0	0.0	0.0	1000000.0	1000000.0	0.0	1000000.0	0.0	1000000.0	0.0	1000000.0	0.0	1000000.0	1000000.0	1000000.0	1000000.0	0.0	1000000.0	1000000.0	1000000.0	1000000.0	10008.0	1000000.0	1000000.0	1000000.0	0.0	1000000.0	0.0	1000000.0	1000000.0	1000000.0	1000000.0	0.0	0.0	1000000.0	0.0	1000000.0	1000000.0	0.0	0.0	0.0	1000000.0	0.0	1000000.0	0.0	1000000.0	999923.0	0.0
264	1000000.0	1000000.0	0.0	0.0	1000000.0	1000000.0	0.0	1000000.0	0.0	1000000.0	0.0	1000000.0	0.0	1000000.0	1000000.0	1000000.0	1000000.0	0.0	1000000.0	1000000.0	1000000.0	1000000.0	8830.0	1000000.0	1000000.0	1000000.0	0.0	1000000.0	0.0	1000000.0	1000000.0	1000000.0	1000000.0	0.0	0.0	1000000.0	0.0	1000000.0	1000000.0	0.0	0.0	0.0	1000000.0	0.0	1000000.0	0.0	1000000.0	999934.0	0.0
265	1000000.0	1000000.0	0.0	0.0	1000000.0	1000000.0	0.0	1000000.0	0.0	1000000.0	0.0	1000000.0	0.0	1000000.0	1000000.0	1000000.0	1000000.0	0.0	1000000.0	1000000.0	1000000.0	1000000.0	7810.0	1000000.0	1000000.0	1000000.0	0.0	1000000.0	0.0	1000000.0	1000000.0	1000000.0	1000000.0	0.0	0.0	1000000.0	0.0	1000000.0	1000000.0	0.0	0.0	0.0	1000000.0	0.0	1000000.0	0.0	1000000.0	999935.0	0.0
266	1000000.0	1000000.0	0.0	0.0	1000000.0	1000000.0	0.0	1000000.0	0.0	1000000.0	0.0	1000000.0	0.0	1000000.0	1000000.0	1000000.0	1000000.0	0.0	1000000.0	1000000.0	1000000.0	1000000.0	6963.0	1000000.0	1000000.0	1000000.0	0.0	1000000.0	0.0	1000000.0	1000000.0	1000000.0	1000000.0	0.0	0.0	1000000.0	0.0	1000000.0	1000000.0	0.0	0.0	0.0	1000000.0	0.0	1000000.0	0.0	1000000.0	999945.0	0.0
267	1000000.0	1000000.0	0.0	0.0	1000000.0	1000000.0	0.0	1000000.0	0.0	1000000.0	0.0	1000000.0	0.0	1000000.0	1000000.0	1000000.0	1000000.0	0.0	1000000.0	1000000.0	1000000.0	1000000.0	6290.0	1000000.0	1000000.0	1000000.0	0.0	1000000.0	0.0	1000000.0	1000000.0	1000000.0	1000000.0	0.0	0.0	1000000.0	0.0	1000000.0	1000000.0	0.0	0.0	0.0	1000000.0	0.0	1000000.0	0.0	1000000.0	999946.0	0.0
268	1000000.0	1000000.0	0.0	0.0	1000000.0	1000000.0	0.0	1000000.0	0.0	1000000.0	0.0	1000000.0	0.0	1000000.0	1000000.0	1000000.0	1000000.0	0.0	1000000.0	1000000.0	1000000.0	1000000.0	5629.0	1000000.0	1000000.0	1000000.0	0.0	1000000.0	0.0	1000000.0	1000000.0	1000000.0	1000000.0	0.0	0.0	1000000.0	0.0	1000000.0	1000000.0	0.0	0.0	0.0	1000000.0	0.0	1000000.0	0.0	1000000.0	999957.0	0.0
269	1000000.0	1000000.0	0.0	0.0	1000000.0	1000000.0	0.0	1000000.0	0.0	1000000.0	0.0	1000000.0	0.0	1000000.0	1000000.0	1000000.0	1000000.0	0.0	1000000.0	1000000.0	1000000.0	1000000.0	5061.0	1000000.0	1000000.0	1000000.0	0.0	1000000.0	0.0	1000000.0	1000000.0	1000000.0	1000000.0	0.0	0.0	1000000.0	0.0	1000000.0	1000000.0	0.0	0.0	0.0	1000000.0	0.0	1000000.0	0.0	1000000.0	999965.0	0.0
270	1000000.0	1000000.0	0.0	0.0	1000000.0	1000000.0	0.0	1000000.0	0.0	1000000.0	0.0	1000000.0	0.0	1000000.0	1000000.0	1000000.0	1000000.0	0.0	1000000.0	1000000.0	1000000.0	1000000.0	4588.0	1000000.0	1000000.0	1000000.0	0.0	1000000.0	0.0	1000000.0	1000000.0	1000000.0	1000000.0	0.0	0.0	1000000.0	0.0	1000000.0	1000000.0	0.0	0.0	0.0	1000000.0	0.0	1000000.0	0.0	1000000.0	999974.0	0.0
271	1000000.0	1000000.0	0.0	0.0	1000000.0	1000000.0	0.0	1000000.0	0.0	1000000.0	0.0	1000000.0	0.0	1000000.0	1000000.0	1000000.0	1000000.0	0.0	1000000.0	1000000.0	1000000.0	1000000.0	4223.0	1000000.0	1000000.0	1000000.0	0.0	1000000.0	0.0	1000000.0	1000000.0	1000000.0	1000000.0	0.0	0.0	1000000.0	0.0	1000000.0	1000000.0	0.0	0.0	0.0	1000000.0	0.0	1000000.0	0.0	1000000.0	999969.0	0.0
272	1000000.0	1000000.0	0.0	0.0	1000000.0	1000000.0	0.0	1000000.0	0.0	1000000.0	0.0	1000000.0	0.0	1000000.0	1000000.0	1000000.0	1000000.0	0.0	1000000.0	1000000.0	1000000.0	1000000.0	3987.0	1000000.0	1000000.0	1000000.0	0.0	1000000.0	0.0	1000000.0	1000000.0	1000000.0	1000000.0	0.0	0.0	1000000.0	0.0	1000000.0	1000000.0	0.0	0.0	0.0	1000000.0	0.0	1000000.0	0.0	1000000.0	999971.0	0.0
273	1000000.0	1000000.0	0.0	0.0	1000000.0	1000000.0	0.0	1000000.0	0.0	1000000.0	0.0	1000000.0	0.0	1000000.0	1000000.0	1000000.0	1000000.0	0.0	1000000.0	1000000.0	1000000.0	1000000.0	3685.0	1000000.0	1000000.0	1000000.0	0.0	1000000.0	0.0	1000000.0	1000000.0	1000000.0	1000000.0	0.0	0.0	1000000.0	0.0	1000000.0	1000000.0	0.0	0.0	0.0	1000000.0	0.0	1000000.0	0.0	1000000.0	999983.0	0.0
274	1000000.0	1000000.0	0.0	0.0	1000000.0	1000000.0	0.0	1000000.0	0.0	1000000.0	0.0	1000000.0	0.0	1000000.0	1000000.0	1000000.0	1000000.0	0.0	1000000.0	1000000.0	1000000.0	1000000.0	3448.0	1000000.0	1000000.0	1000000.0	0.0	1000000.0	0.0	1000000.0	1000000.0	1000000.0	1000000.0	0.0	0.0	1000000.0	0.0	1000000.0	1000000.0	0.0	0.0	0.0	1000000.0	0.0	1000000.0	0.0	1000000.0	999992.0	0.0
275	1000000.0	1000000.0	0.0	0.0	1000000.0	1000000.0	0.0	1000000.0	0.0	1000000.0	0.0	1000000.0	0.0	1000000.0	1000000.0	1000000.0	1000000.0	0.0	1000000.0	1000000.0	1000000.0	1000000.0	3124.0	1000000.0	1000000.0	1000000.0	0.0	1000000.0	0.0	1000000.0	1000000.0	1000000.0	1000000.0	0.0	0.0	1000000.0	0.0	1000000.0	1000000.0	0.0	0.0	0.0	1000000.0	0.0	1000000.0	0.0	1000000.0	999993.0	0.0
276	1000000.0	1000000.0	0.0	0.0	1000000.0	1000000.0	0.0	1000000.0	0.0	1000000.0	0.0	1000000.0	0.0	1000000.0	1000000.0	1000000.0	1000000.0	0.0	1000000.0	1000000.0	1000000.0	1000000.0	2835.0	1000000.0	1000000.0	1000000.0	0.0	1000000.0	0.0	1000000.0	1000000.0	1000000.0	1000000.0	0.0	0.0	1000000.0	0.0	1000000.0	1000000.0	0.0	0.0	0.0	1000000.0	0.0	1000000.0	0.0	1000000.0	999992.0	0.0
277	1000000.0	1000000.0	0.0	0.0	1000000.0	1000000.0	0.0	1000000.0	0.0	1000000.0	0.0	1000000.0	0.0	1000000.0	1000000.0	1000000.0	1000000.0	0.0	1000000.0	1000000.0	1000000.0	1000000.0	2685.0	1000000.0	1000000.0	1000000.0	0.0	1000000.0	0.0	1000000.0	1000000.0	1000000.0	1000000.0	0.0	0.0	1000000.0	0.0	1000000.0	1000000.0	0.0	0.0	0.0	1000000.0	0.0	1000000.0	0.0	1000000.0	999986.0	0.0
278	1000000.0	1000000.0	0.0	0.0	1000000.0	1000000.0	0.0	1000000.0	0.0	1000000.0	0.0	1000000.0	0.0	1000000.0	1000000.0	1000000.0	1000000.0	0.0	1000000.0	1000000.0	1000000.0	1000000.0	2466.0	1000000.0	1000000.0	1000000.0	0.0	1000000.0	0.0	1000000.0	1000000.0	1000000.0	1000000.0	0.0	0.0	1000000.0	0.0	1000000.0	1000000.0	0.0	0.0	0.0	1000000.0	0.0	1000000.0	0.0	1000000.0	999988.0	0.0
279	1000000.0	1000000.0	0.0	0.0	1000000.0	1000000.0	0.0	1000000.0	0.0	1000000.0	0.0	1000000.0	0.0	1000000.0	1000000.0	1000000.0	1000000.0	0.0	1000000.0	1000000.0	1000000.0	1000000.0	2305.0	1000000.0	1000000.0	1000000.0	0.0	1000000.0	0.0	1000000.0	1000000.0	1000000.0	1000000.0	0.0	0.0	1000000.0	0.0	1000000.0	1000000.0	0.0	0.0	0.0	1000000.0	0.0	1000000.0	0.0	1000000.0	999995.0	0.0
280	1000000.0	1000000.0	0.0	0.0	1000000.0	1000000.0	0.0	1000000.0	0.0	1000000.0	0.0	1000000.0	0.0	1000000.0	1000000.0	1000000.0	1000000.0	0.0	1000000.0	1000000.0	1000000.0	1000000.0	2103.0	1000000.0	1000000.0	1000000.0	0.0	1000000.0	0.0	1000000.0	1000000.0	1000000.0	1000000.0	0.0	0.0	1000000.0	0.0	1000000.0	1000000.0	0.0	0.0	0.0	1000000.0	0.0	1000000.0	0.0	1000000.0	999997.0	0.0
281	1000000.0	1000000.0	0.0	0.0	1000000.0	1000000.0	0.0	1000000.0	0.0	1000000.0	0.0	1000000.0	0.0	1000000.0	1000000.0	1000000.0	1000000.0	0.0	1000000.0	1000000.0	1000000.0	1000000.0	1910.0	1000000.0	1000000.0	1000000.0	0.0	1000000.0	0.0	1000000.0	1000000.0	1000000.0	1000000.0	0.0	0.0	1000000.0	0.0	1000000.0	1000000.0	0.0	0.0	0.0	1000000.0	0.0	1000000.0	0.0	1000000.0	1000000.0	0.0
282	1000000.0	1000000.0	0.0	0.0	1000000.0	1000000.0	0.0	1000000.0	0.0	1000000.0	0.0	1000000.0	0.0	1000000.0	1000000.0	1000000.0	1000000.0	0.0	1000000.0	1000000.0	1000000.0	1000000.0	1798.0	1000000.0	1000000.0	1000000.0	0.0	1000000.0	0.0	1000000.0	1000000.0	1000000.0	1000000.0	0.0	0.0	1000000.0	0.0	1000000.0	1000000.0	0.0	0.0	0.0	1000000.0	0.0	1000000.0	0.0	1000000.0	1000000.0	0.0
283	1000000.0	1000000.0	0.0	0.0	1000000.0	1000000.0	0.0	1000000.0	0.0	1000000.0	0.0	1000000.0	0.0	1000000.0	1000000.0	1000000.0	1000000.0	0.0	1000000.0	1000000.0	1000000.0	1000000.0	1740.0	1000000.0	1000000.0	1000000.0	0.0	1000000.0	0.0	1000000.0	1000000.0	1000000.0	1000000.0	0.0	0.0	1000000.0	0.0	1000000.0	1000000.0	0.0	0.0	0.0	1000000.0	0.0	1000000.0	0.0	1000000.0	1000000.0	0.0
284	1000000.0	1000000.0	0.0	0.0	1000000.0	1000000.0	0.0	1000000.0	0.0	1000000.0	0.0	1000000.0	0.0	1000000.0	1000000.0	1000000.0	1000000.0	0.0	1000000.0	1000000.0	1000000.0	1000000.0	1644.0	1000000.0	1000000.0	1000000.0	0.0	1000000.0	0.0	1000000.0	1000000.0	1000000.0	1000000.0	0.0	0.0	1000000.0	0.0	1000000.0	1000000.0	0.0	0.0	0.0	1000000.0	0.0	1000000.0	0.0	1000000.0	1000000.0	0.0
285	1000000.0	1000000.0	0.0	0.0	1000000.0	1000000.0	0.0	1000000.0	0.0	1000000.0	0.0	1000000.0	0.0	1000000.0	1000000.0	1000000.0	1000000.0	0.0	1000000.0	1000000.0	1000000.0	1000000.0	1588.0	1000000.0	1000000.0	1000000.0	0.0	1000000.0	0.0	1000000.0	1000000.0	1000000.0	1000000.0	0.0	0.0	1000000.0	0.0	1000000.0	1000000.0	0.0	0.0	0.0	1000000.0	0.0	1000000.0	0.0	1000000.0	1000000.0	0.0
286	1000000.0	1000000.0	0.0	0.0	1000000.0	1000000.0	0.0	1000000.0	0.0	1000000.0	0.0	1000000.0	0.0	1000000.0	1000000.0	1000000.0	1000000.0	0.0	1000000.0	1000000.0	1000000.0	1000000.0	1508.0	1000000.0	1000000.0	1000000.0	0.0	1000000.0	0.0	1000000.0	1000000.0	1000000.0	1000000.0	0.0	0.0	1000000.0	0.0	1000000.0	1000000.0	0.0	0.0	0.0	1000000.0	0.0	1000000.0	0.0	1000000.0	1000000.0	0.0
287	1000000.0	1000000.0	0.0	0.0	1000000.0	1000000.0	0.0	1000000.0	0.0	1000000.0	0.0	1000000.0	0.0	1000000.0	1000000.0	1000000.0	1000000.0	0.0	1000000.0	1000000.0	1000000.0	1000000.0	1438.0	1000000.0	1000000.0	1000000.0	0.0	1000000.0	0.0	1000000.0	1000000.0	1000000.0	1000000.0	0.0	0.0	1000000.0	0.0	1000000.0	1000000.0	0.0	0.0	0.0	1000000.0	0.0	1000000.0	0.0	1000000.0	1000000.0	0.0
288	1000000.0	1000000.0	0.0	0.0	1000000.0	1000000.0	0.0	1000000.0	0.0	1000000.0	0.0	1000000.0	0.0	1000000.0	1000000.0	1000000.0	1000000.0	0.0	1000000.0	1000000.0	1000000.0	1000000.0	1369.0	1000000.0	1000000.0	1000000.0	0.0	1000000.0	0.0	1000000.0	1000000.0	1000000.0	1000000.0	0.0	0.0	1000000.0	0.0	1000000.0	1000000.0	0.0	0.0	0.0	1000000.0	0.0	1000000.0	0.0	1000000.0	1000000.0	0.0
289	1000000.0	1000000.0	0.0	0.0	1000000.0	1000000.0	0.0	1000000.0	0.0	1000000.0	0.0	1000000.0	0.0	1000000.0	1000000.0	1000000.0	1000000.0	0.0	1000000.0	1000000.0	1000000.0	1000000.0	1294.0	1000000.0	1000000.0	1000000.0	0.0	1000000.0	0.0	1000000.0	1000000.0	1000000.0	1000000.0	0.0	0.0	1000000.0	0.0	1000000.0	1000000.0	0.0	0.0	0.0	1000000.0	0.0	1000000.0	0.0	1000000.0	1000000.0	0.0
290	1000000.0	1000000.0	0.0	0.0	1000000.0	1000000.0	0.0	1000000.0	0.0	1000000.0	0.0	1000000.0	0.0	1000000.0	1000000.0	1000000.0	1000000.0	0.0	1000000.0	1000000.0	1000000.0	1000000.0	1194.0	1000000.0	1000000.0	1000000.0	0.0	1000000.0	0.0	1000000.0	1000000.0	1000000.0	1000000.0	0.0	0.0	1000000.0	0.0	1000000.0	1000000.0	0.0	0.0	0.0	1000000.0	0.0	1000000.0	0.0	1000000.0	1000000.0	0.0
291	1000000.0	1000000.0	0.0	0.0	1000000.0	1000000.0	0.0	1000000.0	0.0	1000000.0	0.0	1000000.0	0.0	1000000.0	1000000.0	1000000.0	1000000.0	0.0	1000000.0	1000000.0	1000000.0	1000000.0	1062.0	1000000.0	1000000.0	1000000.0	0.0	1000000.0	0.0	1000000.0	1000000.0	1000000.0	1000000.0	0.0	0.0	1000000.0	0.0	1000000.0	1000000.0	0.0	0.0	0.0	1000000.0	0.0	1000000.0	0.0	1000000.0	1000000.0	0.0
292	1000000.0	1000000.0	0.0	0.0	1000000.0	1000000.0	0.0	1000000.0	0.0	1000000.0	0.0	1000000.0	0.0	1000000.0	1000000.0	1000000.0	1000000.0	0.0	1000000.0	1000000.0	1000000.0	1000000.0	1039.0	1000000.0	1000000.0	1000000.0	0.0	1000000.0	0.0	1000000.0	1000000.0	1000000.0	1000000.0	0.0	0.0	1000000.0	0.0	1000000.0	1000000.0	0.0	0.0	0.0	1000000.0	0.0	1000000.0	0.0	1000000.0	1000000.0	0.0
293	1000000.0	1000000.0	0.0	0.0	1000000.0	1000000.0	0.0	1000000.0	0.0	1000000.0	0.0	1000000.0	0.0	1000000.0	1000000.0	1000000.0	1000000.0	0.0	1000000.0	1000000.0	1000000.0	1000000.0	987.0	1000000.0	1000000.0	1000000.0	0.0	1000000.0	0.0	1000000.0	1000000.0	1000000.0	1000000.0	0.0	0.0	1000000.0	0.0	1000000.0	1000000.0	0.0	0.0	0.0	1000000.0	0.0	1000000.0	0.0	1000000.0	1000000.0	0.0
294	1000000.0	1000000.0	0.0	0.0	1000000.0	1000000.0	0.0	1000000.0	0.0	1000000.0	0.0	1000000.0	0.0	1000000.0	1000000.0	1000000.0	1000000.0	0.0	1000000.0	1000000.0	1000000.0	1000000.0	904.0	1000000.0	1000000.0	1000000.0	0.0	1000000.0	0.0	1000000.0	1000000.0	1000000.0	1000000.0	0.0	0.0	1000000.0	0.0	1000000.0	1000000.0	0.0	0.0	0.0	1000000.0	0.0	1000000.0	0.0	1000000.0	1000000.0	0.0
295	1000000.0	1000000.0	0.0	0.0	1000000.0	1000000.0	0.0	1000000.0	0.0	1000000.0	0.0	1000000.0	0.0	1000000.0	1000000.0	1000000.0	1000000.0	0.0	1000000.0	1000000.0	1000000.0	1000000.0	872.0	1000000.0	1000000.0	1000000.0	0.0	1000000.0	0.0	1000000.0	1000000.0	1000000.0	1000000.0	0.0	0.0	1000000.0	0.0	1000000.0	1000000.0	0.0	0.0	0.0	1000000.0	0.0	1000000.0	0.0	1000000.0	1000000.0	0.0
296	1000000.0	1000000.0	0.0	0.0	1000000.0	1000000.0	0.0	1000000.0	0.0	1000000.0	0.0	1000000.0	0.0	1000000.0	1000000.0	1000000.0	1000000.0	0.0	1000000.0	1000000.0	1000000.0	1000000.0	801.0	1000000.0	1000000.0	1000000.0	0.0	1000000.0	0.0	1000000.0	1000000.0	1000000.0	1000000.0	0.0	0.0	1000000.0	0.0	1000000.0	1000000.0	0.0	0.0	0.0	1000000.0	0.0	1000000.0	0.0	1000000.0	1000000.0	0.0
297	1000000.0	1000000.0	0.0	0.0	1000000.0	1000000.0	0.0	1000000.0	0.0	1000000.0	0.0	1000000.0	0.0	1000000.0	1000000.0	1000000.0	1000000.0	0.0	1000000.0	1000000.0	1000000.0	1000000.0	802.0	1000000.0	1000000.0	1000000.0	0.0	1000000.0	0.0	1000000.0	1000000.0	1000000.0	1000000.0	0.0	0.0	1000000.0	0.0	1000000.0	1000000.0	0.0	0.0	0.0	1000000.0	0.0	1000000.0	0.0	1000000.0	1000000.0	0.0
298	1000000.0	1000000.0	0.0	0.0	1000000.0	1000000.0	0.0	1000000.0	0.0	1000000.0	0.0	1000000.0	0.0	1000000.0	1000000.0	1000000.0	1000000.0	0.0	1000000.0	1000000.0	1000000.0	1000000.0	727.0	1000000.0	1000000.0	1000000.0	0.0	1000000.0	0.0	1000000.0	1000000.0	1000000.0	1000000.0	0.0	0.0	1000000.0	0.0	1000000.0	1000000.0	0.0	0.0	0.0	1000000.0	0.0	1000000.0	0.0	1000000.0	1000000.0	0.0
299	1000000.0	1000000.0	0.0	0.0	1000000.0	1000000.0	0.0	1000000.0	0.0	1000000.0	0.0	1000000.0	0.0	1000000.0	1000000.0	1000000.0	1000000.0	0.0	1000000.0	1000000.0	1000000.0	1000000.0	690.0	1000000.0	1000000.0	1000000.0	0.0	1000000.0	0.0	1000000.0	1000000.0	1000000.0	1000000.0	0.0	0.0	1000000.0	0.0	1000000.0	1000000.0	0.0	0.0	0.0	1000000.0	0.0	1000000.0	0.0	1000000.0	1000000.0	0.0
300	1000000.0	1000000.0	0.0	0.0	1000000.0	1000000.0	0.0	1000000.0	0.0	1000000.0	0.0	1000000.0	0.0	1000000.0	1000000.0	1000000.0	1000000.0	0.0	1000000.0	1000000.0	1000000.0	1000000.0	637.0	1000000.0	1000000.0	1000000.0	0.0	1000000.0	0.0	1000000.0	1000000.0	1000000.0	1000000.0	0.0	0.0	1000000.0	0.0	1000000.0	1000000.0	0.0	0.0	0.0	1000000.0	0.0	1000000.0	0.0	1000000.0	1000000.0	0.0
301	1000000.0	1000000.0	0.0	0.0	1000000.0	1000000.0	0.0	1000000.0	0.0	1000000.0	0.0	1000000.0	0.0	1000000.0	1000000.0	1000000.0	1000000.0	0.0	1000000.0	1000000.0	1000000.0	1000000.0	589.0	1000000.0	1000000.0	1000000.0	0.0	1000000.0	0.0	1000000.0	1000000.0	1000000.0	1000000.0	0.0	0.0	1000000.0	0.0	1000000.0	1000000.0	0.0	0.0	0.0	1000000.0	0.0	1000000.0	0.0	1000000.0	1000000.0	0.0
302	1000000.0	1000000.0	0.0	0.0	1000000.0	1000000.0	0.0	1000000.0	0.0	1000000.0	0.0	1000000.0	0.0	1000000.0	1000000.0	1000000.0	1000000.0	0.0	1000000.0	1000000.0	1000000.0	1000000.0	567.0	1000000.0	1000000.0	1000000.0	0.0	1000000.0	0.0	1000000.0	1000000.0	1000000.0	1000000.0	0.0	0.0	1000000.0	0.0	1000000.0	1000000.0	0.0	0.0	0.0	1000000.0	0.0	1000000.0	0.0	1000000.0	1000000.0	0.0
303	1000000.0	1000000.0	0.0	0.0	1000000.0	1000000.0	0.0	1000000.0	0.0	1000000.0	0.0	1000000.0	0.0	1000000.0	1000000.0	1000000.0	1000000.0	0.0	1000000.0	1000000.0	1000000.0	1000000.0	537.0	1000000.0	1000000.0	1000000.0	0.0	1000000.0	0.0	1000000.0	1000000.0	1000000.0	1000000.0	0.0	0.0	1000000.0	0.0	1000000.0	1000000.0	0.0	0.0	0.0	1000000.0	0.0	1000000.0	0.0	1000000.0	1000000.0	0.0
304	1000000.0	1000000.0	0.0	0.0	1000000.0	1000000.0	0.0	1000000.0	0.0	1000000.0	0.0	1000000.0	0.0	1000000.0	1000000.0	1000000.0	1000000.0	0.0	1000000.0	1000000.0	1000000.0	1000000.0	498.0	1000000.0	1000000.0	1000000.0	0.0	1000000.0	0.0	1000000.0	1000000.0	1000000.0	1000000.0	0.0	0.0	1000000.0	0.0	1000000.0	1000000.0	0.0	0.0	0.0	1000000.0	0.0	1000000.0	0.0	1000000.0	1000000.0	0.0
305	1000000.0	1000000.0	0.0	0.0	1000000.0	1000000.0	0.0	1000000.0	0.0	1000000.0	0.0	1000000.0	0.0	1000000.0	1000000.0	1000000.0	1000000.0	0.0	1000000.0	1000000.0	1000000.0	1000000.0	450.0	1000000.0	1000000.0	1000000.0	0.0	1000000.0	0.0	1000000.0	1000000.0	1000000.0	1000000.0	0.0	0.0	1000000.0	0.0	1000000.0	1000000.0	0.0	0.0	0.0	1000000.0	0.0	1000000.0	0.0	1000000.0	1000000.0	0.0
306	1000000.0	1000000.0	0.0	0.0	1000000.0	1000000.0	0.0	1000000.0	0.0	1000000.0	0.0	1000000.0	0.0	1000000.0	1000000.0	1000000.0	1000000.0	0.0	1000000.0	1000000.0	1000000.0	1000000.0	414.0	1000000.0	1000000.0	1000000.0	0.0	1000000.0	0.0	1000000.0	1000000.0	1000000.0	1000000.0	0.0	0.0	1000000.0	0.0	1000000.0	1000000.0	0.0	0.0	0.0	1000000.0	0.0	1000000.0	0.0	1000000.0	1000000.0	0.0
307	1000000.0	1000000.0	0.0	0.0	1000000.0	1000000.0	0.0	1000000.0	0.0	1000000.0	0.0	1000000.0	0.0	1000000.0	1000000.0	1000000.0	1000000.0	0.0	1000000.0	1000000.0	1000000.0	1000000.0	383.0	1000000.0	1000000.0	1000000.0	0.0	1000000.0	0.0	1000000.0	1000000.0	1000000.0	1000000.0	0.0	0.0	1000000.0	0.0	1000000.0	1000000.0	0.0	0.0	0.0	1000000.0	0.0	1000000.0	0.0	1000000.0	1000000.0	0.0
308	1000000.0	1000000.0	0.0	0.0	1000000.0	1000000.0	0.0	1000000.0	0.0	1000000.0	0.0	1000000.0	0.0	1000000.0	1000000.0	1000000.0	1000000.0	0.0	1000000.0	1000000.0	1000000.0	1000000.0	363.0	1000000.0	1000000.0	1000000.0	0.0	1000000.0	0.0	1000000.0	1000000.0	1000000.0	1000000.0	0.0	0.0	1000000.0	0.0	1000000.0	1000000.0	0.0	0.0	0.0	1000000.0	0.0	1000000.0	0.0	1000000.0	1000000.0	0.0
309	1000000.0	1000000.0	0.0	0.0	1000000.0	1000000.0	0.0	1000000.0	0.0	1000000.0	0.0	1000000.0	0.0	1000000.0	1000000.0	1000000.0	1000000.0	0.0	1000000.0	1000000.0	1000000.0	1000000.0	368.0	1000000.0	1000000.0	1000000.0	0.0	1000000.0	0.0	1000000.0	1000000.0	1000000.0	1000000.0	0.0	0.0	1000000.0	0.0	1000000.0	1000000.0	0.0	0.0	0.0	1000000.0	0.0	1000000.0	0.0	1000000.0	1000000.0	0.0
310	1000000.0	1000000.0	0.0	0.0	1000000.0	1000000.0	0.0	1000000.0	0.0	1000000.0	0.0	1000000.0	0.0	1000000.0	1000000.0	1000000.0	1000000.0	0.0	1000000.0	1000000.0	1000000.0	1000000.0	324.0	1000000.0	1000000.0	1000000.0	0.0	1000000.0	0.0	1000000.0	1000000.0	1000000.0	1000000.0	0.0	0.0	1000000.0	0.0	1000000.0	1000000.0	0.0	0.0	0.0	1000000.0	0.0	1000000.0	0.0	1000000.0	1000000.0	0.0
311	1000000.0	1000000.0	0.0	0.0	1000000.0	1000000.0	0.0	1000000.0	0.0	1000000.0	0.0	1000000.0	0.0	1000000.0	1000000.0	1000000.0	1000000.0	0.0	1000000.0	1000000.0	1000000.0	1000000.0	323.0	1000000.0	1000000.0	1000000.0	0.0	1000000.0	0.0	1000000.0	1000000.0	1000000.0	1000000.0	0.0	0.0	1000000.0	0.0	1000000.0	1000000.0	0.0	0.0	0.0	1000000.0	0.0	1000000.0	0.0	1000000.0	1000000.0	0.0
312	1000000.0	1000000.0	0.0	0.0	1000000.0	1000000.0	0.0	1000000.0	0.0	1000000.0	0.0	1000000.0	0.0	1000000.0	1000000.0	1000000.0	1000000.0	0.0	1000000.0	1000000.0	1000000.0	1000000.0	275.0	1000000.0	1000000.0	1000000.0	0.0	1000000.0	0.0	1000000.0	1000000.0	1000000.0	1000000.0	0.0	0.0	1000000.0	0.0	1000000.0	1000000.0	0.0	0.0	0.0	1000000.0	0.0	1000000.0	0.0	1000000.0	1000000.0	0.0
313	1000000.0	1000000.0	0.0	0.0	1000000.0	1000000.0	0.0	1000000.0	0.0	1000000.0	0.0	1000000.0	0.0	1000000.0	1000000.0	1000000.0	1000000.0	0.0	1000000.0	1000000.0	1000000.0	1000000.0	253.0	1000000.0	1000000.0	1000000.0	0.0	1000000.0	0.0	1000000.0	1000000.0	1000000.0	1000000.0	0.0	0.0	1000000.0	0.0	1000000.0	1000000.0	0.0	0.0	0.0	1000000.0	0.0	1000000.0	0.0	1000000.0	1000000.0	0.0
314	1000000.0	1000000.0	0.0	0.0	1000000.0	1000000.0	0.0	1000000.0	0.0	1000000.0	0.0	1000000.0	0.0	1000000.0	1000000.0	1000000.0	1000000.0	0.0	1000000.0	1000000.0	1000000.0	1000000.0	225.0	1000000.0	1000000.0	1000000.0	0.0	1000000.0	0.0	1000000.0	1000000.0	1000000.0	1000000.0	0.0	0.0	1000000.0	0.0	1000000.0	1000000.0	0.0	0.0	0.0	1000000.0	0.0	1000000.0	0.0	1000000.0	1000000.0	0.0
315	1000000.0	1000000.0	0.0	0.0	1000000.0	1000000.0	0.0	1000000.0	0.0	1000000.0	0.0	1000000.0	0.0	1000000.0	1000000.0	1000000.0	1000000.0	0.0	1000000.0	1000000.0	1000000.0	1000000.0	207.0	1000000.0	1000000.0	1000000.0	0.0	1000000.0	0.0	1000000.0	1000000.0	1000000.0	1000000.0	0.0	0.0	1000000.0	0.0	1000000.0	1000000.0	0.0	0.0	0.0	1000000.0	0.0	1000000.0	0.0	1000000.0	1000000.0	0.0
316	1000000.0	1000000.0	0.0	0.0	1000000.0	1000000.0	0.0	1000000.0	0.0	1000000.0	0.0	1000000.0	0.0	1000000.0	1000000.0	1000000.0	1000000.0	0.0	1000000.0	1000000.0	1000000.0	1000000.0	184.0	1000000.0	1000000.0	1000000.0	0.0	1000000.0	0.0	1000000.0	1000000.0	1000000.0	1000000.0	0.0	0.0	1000000.0	0.0	1000000.0	1000000.0	0.0	0.0	0.0	1000000.0	0.0	1000000.0	0.0	1000000.0	1000000.0	0.0
317	1000000.0	1000000.0	0.0	0.0	1000000.0	1000000.0	0.0	1000000.0	0.0	1000000.0	0.0	1000000.0	0.0	1000000.0	1000000.0	1000000.0	1000000.0	0.0	1000000.0	1000000.0	1000000.0	1000000.0	174.0	1000000.0	1000000.0	1000000.0	0.0	1000000.0	0.0	1000000.0	1000000.0	1000000.0	1000000.0	0.0	0.0	1000000.0	0.0	1000000.0	1000000.0	0.0	0.0	0.0	1000000.0	0.0	1000000.0	0.0	1000000.0	1000000.0	0.0
318	1000000.0	1000000.0	0.0	0.0	1000000.0	1000000.0	0.0	1000000.0	0.0	1000000.0	0.0	1000000.0	0.0	1000000.0	1000000.0	1000000.0	1000000.0	0.0	1000000.0	1000000.0	1000000.0	1000000.0	179.0	1000000.0	1000000.0	1000000.0	0.0	1000000.0	0.0	1000000.0	1000000.0	1000000.0	1000000.0	0.0	0.0	1000000.0	0.0	1000000.0	1000000.0	0.0	0.0	0.0	1000000.0	0.0	1000000.0	0.0	1000000.0	1000000.0	0.0
319	1000000.0	1000000.0	0.0	0.0	1000000.0	1000000.0	0.0	1000000.0	0.0	1000000.0	0.0	1000000.0	0.0	1000000.0	1000000.0	1000000.0	1000000.0	0.0	1000000.0	1000000.0	1000000.0	1000000.0	153.0	1000000.0	1000000.0	1000000.0	0.0	1000000.0	0.0	1000000.0	1000000.0	1000000.0	1000000.0	0.0	0.0	1000000.0	0.0	1000000.0	1000000.0	0.0	0.0	0.0	1000000.0	0.0	1000000.0	0.0	1000000.0	1000000.0	0.0
320	1000000.0	1000000.0	0.0	0.0	1000000.0	1000000.0	0.0	1000000.0	0.0	1000000.0	0.0	1000000.0	0.0	1000000.0	1000000.0	1000000.0	1000000.0	0.0	1000000.0	1000000.0	1000000.0	1000000.0	149.0	1000000.0	1000000.0	1000000.0	0.0	1000000.0	0.0	1000000.0	1000000.0	1000000.0	1000000.0	0.0	0.0	1000000.0	0.0	1000000.0	1000000.0	0.0	0.0	0.0	1000000.0	0.0	1000000.0	0.0	1000000.0	1000000.0	0.0
321	1000000.0	1000000.0	0.0	0.0	1000000.0	1000000.0	0.0	1000000.0	0.0	1000000.0	0.0	1000000.0	0.0	1000000.0	1000000.0	1000000.0	1000000.0	0.0	1000000.0	1000000.0	1000000.0	1000000.0	132.0	1000000.0	1000000.0	1000000.0	0.0	1000000.0	0.0	1000000.0	1000000.0	1000000.0	1000000.0	0.0	0.0	1000000.0	0.0	1000000.0	1000000.0	0.0	0.0	0.0	1000000.0	0.0	1000000.0	0.0	1000000.0	1000000.0	0.0
322	1000000.0	1000000.0	0.0	0.0	1000000.0	1000000.0	0.0	1000000.0	0.0	1000000.0	0.0	1000000.0	0.0	1000000.0	1000000.0	1000000.0	1000000.0	0.0	1000000.0	1000000.0	1000000.0	1000000.0	115.0	1000000.0	1000000.0	1000000.0	0.0	1000000.0	0.0	1000000.0	1000000.0	1000000.0	1000000.0	0.0	0.0	1000000.0	0.0	1000000.0	1000000.0	0.0	0.0	0.0	1000000.0	0.0	1000000.0	0.0	1000000.0	1000000.0	0.0
323	1000000.0	1000000.0	0.0	0.0	1000000.0	1000000.0	0.0	1000000.0	0.0	1000000.0	0.0	1000000.0	0.0	1000000.0	1000000.0	1000000.0	1000000.0	0.0	1000000.0	1000000.0	1000000.0	1000000.0	92.0	1000000.0	1000000.0	1000000.0	0.0	1000000.0	0.0	1000000.0	1000000.0	1000000.0	1000000.0	0.0	0.0	1000000.0	0.0	1000000.0	1000000.0	0.0	0.0	0.0	1000000.0	0.0	1000000.0	0.0	1000000.0	1000000.0	0.0
324	1000000.0	1000000.0	0.0	0.0	1000000.0	1000000.0	0.0	1000000.0	0.0	1000000.0	0.0	1000000.0	0.0	1000000.0	1000000.0	1000000.0	1000000.0	0.0	1000000.0	1000000.0	1000000.0	1000000.0	73.0	1000000.0	1000000.0	1000000.0	0.0	1000000.0	0.0	1000000.0	1000000.0	1000000.0	1000000.0	0.0	0.0	1000000.0	0.0	1000000.0	1000000.0	0.0	0.0	0.0	1000000.0	0.0	1000000.0	0.0	1000000.0	1000000.0	0.0
325	1000000.0	1000000.0	0.0	0.0	1000000.0	1000000.0	0.0	1000000.0	0.0	1000000.0	0.0	1000000.0	0.0	1000000.0	1000000.0	1000000.0	1000000.0	0.0	1000000.0	1000000.0	1000000.0	1000000.0	71.0	1000000.0	1000000.0	1000000.0	0.0	1000000.0	0.0	1000000.0	1000000.0	1000000.0	1000000.0	0.0	0.0	1000000.0	0.0	1000000.0	1000000.0	0.0	0.0	0.0	1000000.0	0.0	1000000.0	0.0	1000000.0	1000000.0	0.0
326	1000000.0	1000000.0	0.0	0.0	1000000.0	1000000.0	0.0	1000000.0	0.0	1000000.0	0.0	1000000.0	0.0	1000000.0	1000000.0	1000000.0	1000000.0	0.0	1000000.0	1000000.0	1000000.0	1000000.0	75.0	1000000.0	1000000.0	1000000.0	0.0	1000000.0	0.0	1000000.0	1000000.0	1000000.0	1000000.0	0.0	0.0	1000000.0	0.0	1000000.0	1000000.0	0.0	0.0	0.0	1000000.0	0.0	1000000.0	0.0	1000000.0	1000000.0	0.0
327	1000000.0	1000000.0	0.0	0.0	1000000.0	1000000.0	0.0	1000000.0	0.0	1000000.0	0.0	1000000.0	0.0	1000000.0	1000000.0	1000000.0	1000000.0	0.0	1000000.0	1000000.0	1000000.0	1000000.0	80.0	1000000.0	1000000.0	1000000.0	0.0	1000000.0	0.0	1000000.0	1000000.0	1000000.0	1000000.0	0.0	0.0	1000000.0	0.0	1000000.0	1000000.0	0.0	0.0	0.0	1000000.0	0.0	1000000.0	0.0	1000000.0	1000000.0	0.0
328	1000000.0	1000000.0	0.0	0.0	1000000.0	1000000.0	0.0	1000000.0	0.0	1000000.0	0.0	1000000.0	0.0	1000000.0	1000000.0	1000000.0	1000000.0	0.0	1000000.0	1000000.0	1000000.0	1000000.0	80.0	1000000.0	1000000.0	1000000.0	0.0	1000000.0	0.0	1000000.0	1000000.0	1000000.0	1000000.0	0.0	0.0	1000000.0	0.0	1000000.0	1000000.0	0.0	0.0	0.0	1000000.0	0.0	1000000.0	0.0	1000000.0	1000000.0	0.0
329	1000000.0	1000000.0	0.0	0.0	1000000.0	1000000.0	0.0	1000000.0	0.0	1000000.0	0.0	1000000.0	0.0	1000000.0	1000000.0	1000000.0	1000000.0	0.0	1000000.0	1000000.0	1000000.0	1000000.0	56.0	1000000.0	1000000.0	1000000.0	0.0	1000000.0	0.0	1000000.0	1000000.0	1000000.0	1000000.0	0.0	0.0	1000000.0	0.0	1000000.0	1000000.0	0.0	0.0	0.0	1000000.0	0.0	1000000.0	0.0	1000000.0	1000000.0	0.0
330	1000000.0	1000000.0	0.0	0.0	1000000.0	1000000.0	0.0	1000000.0	0.0	1000000.0	0.0	1000000.0	0.0	1000000.0	1000000.0	1000000.0	1000000.0	0.0	1000000.0	1000000.0	1000000.0	1000000.0	52.0	1000000.0	1000000.0	1000000.0	0.0	1000000.0	0.0	1000000.0	1000000.0	1000000.0	1000000.0	0.0	0.0	1000000.0	0.0	1000000.0	1000000.0	0.0	0.0	0.0	1000000.0	0.0	1000000.0	0.0	1000000.0	1000000.0	0.0
331	1000000.0	1000000.0	0.0	0.0	1000000.0	1000000.0	0.0	1000000.0	0.0	1000000.0	0.0	1000000.0	0.0	1000000.0	1000000.0	1000000.0	1000000.0	0.0	1000000.0	1000000.0	1000000.0	1000000.0	52.0	1000000.0	1000000.0	1000000.0	0.0	1000000.0	0.0	1000000.0	1000000.0	1000000.0	1000000.0	0.0	0.0	1000000.0	0.0	1000000.0	1000000.0	0.0	0.0	0.0	1000000.0	0.0	1000000.0	0.0	1000000.0	1000000.0	0.0
332	1000000.0	1000000.0	0.0	0.0	1000000.0	1000000.0	0.0	1000000.0	0.0	1000000.0	0.0	1000000.0	0.0	1000000.0	1000000.0	1000000.0	1000000.0	0.0	1000000.0	1000000.0	1000000.0	1000000.0	48.0	1000000.0	1000000.0	1000000.0	0.0	1000000.0	0.0	1000000.0	1000000.0	1000000.0	1000000.0	0.0	0.0	1000000.0	0.0	1000000.0	1000000.0	0.0	0.0	0.0	1000000.0	0.0	1000000.0	0.0	1000000.0	1000000.0	0.0
333	1000000.0	1000000.0	0.0	0.0	1000000.0	1000000.0	0.0	1000000.0	0.0	1000000.0	0.0	1000000.0	0.0	1000000.0	1000000.0	1000000.0	1000000.0	0.0	1000000.0	1000000.0	1000000.0	1000000.0	32.0	1000000.0	1000000.0	1000000.0	0.0	1000000.0	0.0	1000000.0	1000000.0	1000000.0	1000000.0	0.0	0.0	1000000.0	0.0	1000000.0	1000000.0	0.0	0.0	0.0	1000000.0	0.0	1000000.0	0.0	1000000.0	1000000.0	0.0
334	1000000.0	1000000.0	0.0	0.0	1000000.0	1000000.0	0.0	1000000.0	0.0	1000000.0	0.0	1000000.0	0.0	1000000.0	1000000.0	1000000.0	1000000.0	0.0	1000000.0	1000000.0	1000000.0	1000000.0	26.0	1000000.0	1000000.0	1000000.0	0.0	1000000.0	0.0	1000000.0	1000000.0	1000000.0	1000000.0	0.0	0.0	1000000.0	0.0	1000000.0	1000000.0	0.0	0.0	0.0	1000000.0	0.0	1000000.0	0.0	1000000.0	1000000.0	0.0
335	1000000.0	1000000.0	0.0	0.0	1000000.0	1000000.0	0.0	1000000.0	0.0	1000000.0	0.0	1000000.0	0.0	1000000.0	1000000.0	1000000.0	1000000.0	0.0	1000000.0	1000000.0	1000000.0	1000000.0	28.0	1000000.0	1000000.0	1000000.0	0.0	1000000.0	0.0	1000000.0	1000000.0	1000000.0	1000000.0	0.0	0.0	1000000.0	0.0	1000000.0	1000000.0	0.0	0.0	0.0	1000000.0	0.0	1000000.0	0.0	1000000.0	1000000.0	0.0
336	1000000.0	1000000.0	0.0	0.0	1000000.0	1000000.0	0.0	1000000.0	0.0	1000000.0	0.0	1000000.0	0.0	1000000.0	1000000.0	1000000.0	1000000.0	0.0	1000000.0	1000000.0	1000000.0	1000000.0	24.0	1000000.0	1000000.0	1000000.0	0.0	1000000.0	0.0	1000000.0	1000000.0	1000000.0	1000000.0	0.0	0.0	1000000.0	0.0	1000000.0	1000000.0	0.0	0.0	0.0	1000000.0	0.0	1000000.0	0.0	1000000.0	1000000.0	0.0
337	1000000.0	1000000.0	0.0	0.0	1000000.0	1000000.0	0.0	1000000.0	0.0	1000000.0	0.0	1000000.0	0.0	1000000.0	1000000.0	1000000.0	1000000.0	0.0	1000000.0	1000000.0	1000000.0	1000000.0	24.0	1000000.0	1000000.0	1000000.0	0.0	1000000.0	0.0	1000000.0	1000000.0	1000000.0	1000000.0	0.0	0.0	1000000.0	0.0	1000000.0	1000000.0	0.0	0.0	0.0	1000000.0	0.0	1000000.0	0.0	1000000.0	1000000.0	0.0
338	1000000.0	1000000.0	0.0	0.0	1000000.0	1000000.0	0.0	1000000.0	0.0	1000000.0	0.0	1000000.0	0.0	1000000.0	1000000.0	1000000.0	1000000.0	0.0	1000000.0	1000000.0	1000000.0	1000000.0	18.0	1000000.0	1000000.0	1000000.0	0.0	1000000.0	0.0	1000000.0	1000000.0	1000000.0	1000000.0	0.0	0.0	1000000.0	0.0	1000000.0	1000000.0	0.0	0.0	0.0	1000000.0	0.0	1000000.0	0.0	1000000.0	1000000.0	0.0
339	1000000.0	1000000.0	0.0	0.0	1000000.0	1000000.0	0.0	1000000.0	0.0	1000000.0	0.0	1000000.0	0.0	1000000.0	1000000.0	1000000.0	1000000.0	0.0	1000000.0	1000000.0	1000000.0	1000000.0	14.0	1000000.0	1000000.0	1000000.0	0.0	1000000.0	0.0	1000000.0	1000000.0	1000000.0	1000000.0	0.0	0.0	1000000.0	0.0	1000000.0	1000000.0	0.0	0.0	0.0	1000000.0	0.0	1000000.0	0.0	1000000.0	1000000.0	0.0
340	1000000.0	1000000.0	0.0	0.0	1000000.0	1000000.0	0.0	1000000.0	0.0	1000000.0	0.0	1000000.0	0.0	1000000.0	1000000.0	1000000.0	1000000.0	0.0	1000000.0	1000000.0	1000000.0	1000000.0	9.0	1000000.0	1000000.0	1000000.0	0.0	1000000.0	0.0	1000000.0	1000000.0	1000000.0	1000000.0	0.0	0.0	1000000.0	0.0	1000000.0	1000000.0	0.0	0.0	0.0	1000000.0	0.0	1000000.0	0.0	1000000.0	1000000.0	0.0
341	1000000.0	1000000.0	0.0	0.0	1000000.0	1000000.0	0.0	1000000.0	0.0	1000000.0	0.0	1000000.0	0.0	1000000.0	1000000.0	1000000.0	1000000.0	0.0	1000000.0	1000000.0	1000000.0	1000000.0	11.0	1000000.0	1000000.0	1000000.0	0.0	1000000.0	0.0	1000000.0	1000000.0	1000000.0	1000000.0	0.0	0.0	1000000.0	0.0	1000000.0	1000000.0	0.0	0.0	0.0	1000000.0	0.0	1000000.0	0.0	1000000.0	1000000.0	0.0
342	1000000.0	1000000.0	0.0	0.0	1000000.0	1000000.0	0.0	1000000.0	0.0	1000000.0	0.0	1000000.0	0.0	1000000.0	1000000.0	1000000.0	1000000.0	0.0	1000000.0	1000000.0	1000000.0	1000000.0	12.0	1000000.0	1000000.0	1000000.0	0.0	1000000.0	0.0	1000000.0	1000000.0	1000000.0	1000000.0	0.0	0.0	1000000.0	0.0	1000000.0	1000000.0	0.0	0.0	0.0	1000000.0	0.0	1000000.0	0.0	1000000.0	1000000.0	0.0
343	1000000.0	1000000.0	0.0	0.0	1000000.0	1000000.0	0.0	1000000.0	0.0	1000000.0	0.0	1000000.0	0.0	1000000.0	1000000.0	1000000.0	1000000.0	0.0	1000000.0	1000000.0	1000000.0	1000000.0	11.0	1000000.0	1000000.0	1000000.0	0.0	1000000.0	0.0	1000000.0	1000000.0	1000000.0	1000000.0	0.0	0.0	1000000.0	0.0	1000000.0	1000000.0	0.0	0.0	0.0	1000000.0	0.0	1000000.0	0.0	1000000.0	1000000.0	0.0
344	1000000.0	1000000.0	0.0	0.0	1000000.0	1000000.0	0.0	1000000.0	0.0	1000000.0	0.0	1000000.0	0.0	1000000.0	1000000.0	1000000.0	1000000.0	0.0	1000000.0	1000000.0	1000000.0	1000000.0	7.0	1000000.0	1000000.0	1000000.0	0.0	1000000.0	0.0	1000000.0	1000000.0	1000000.0	1000000.0	0.0	0.0	1000000.0	0.0	1000000.0	1000000.0	0.0	0.0	0.0	1000000.0	0.0	1000000.0	0.0	1000000.0	1000000.0	0.0
345	1000000.0	1000000.0	0.0	0.0	1000000.0	1000000.0	0.0	1000000.0	0.0	1000000.0	0.0	1000000.0	0.0	1000000.0	1000000.0	1000000.0	1000000.0	0.0	1000000.0	1000000.0	1000000.0	1000000.0	10.0	1000000.0	1000000.0	1000000.0	0.0	1000000.0	0.0	1000000.0	1000000.0	1000000.0	1000000.0	0.0	0.0	1000000.0	0.0	1000000.0	1000000.0	0.0	0.0	0.0	1000000.0	0.0	1000000.0	0.0	1000000.0	1000000.0	0.0
346	1000000.0	1000000.0	0.0	0.0	1000000.0	1000000.0	0.0	1000000.0	0.0	1000000.0	0.0	1000000.0	0.0	1000000.0	1000000.0	1000000.0	1000000.0	0.0	1000000.0	1000000.0	1000000.0	1000000.0	10.0	1000000.0	1000000.0	1000000.0	0.0	1000000.0	0.0	1000000.0	1000000.0	1000000.0	1000000.0	0.0	0.0	1000000.0	0.0	1000000.0	1000000.0	0.0	0.0	0.0	1000000.0	0.0	1000000.0	0.0	1000000.0	1000000.0	0.0
347	1000000.0	1000000.0	0.0	0.0	1000000.0	1000000.0	0.0	1000000.0	0.0	1000000.0	0.0	1000000.0	0.0	1000000.0	1000000.0	1000000.0	1000000.0	0.0	1000000.0	1000000.0	1000000.0	1000000.0	6.0	1000000.0	1000000.0	1000000.0	0.0	1000000.0	0.0	1000000.0	1000000.0	1000000.0	1000000.0	0.0	0.0	1000000.0	0.0	1000000.0	1000000.0	0.0	0.0	0.0	1000000.0	0.0	1000000.0	0.0	1000000.0	1000000.0	0.0
348	1000000.0	1000000.0	0.0	0.0	1000000.0	1000000.0	0.0	1000000.0	0.0	1000000.0	0.0	1000000.0	0.0	1000000.0	1000000.0	1000000.0	1000000.0	0.0	1000000.0	1000000.0	1000000.0	1000000.0	2.0	1000000.0	1000000.0	1000000.0	0.0	1000000.0	0.0	1000000.0	1000000.0	1000000.0	1000000.0	0.0	0.0	1000000.0	0.0	1000000.0	1000000.0	0.0	0.0	0.0	1000000.0	0.0	1000000.0	0.0	1000000.0	1000000.0	0.0
349	1000000.0	1000000.0	0.0	0.0	1000000.0	1000000.0	0.0	1000000.0	0.0	1000000.0	0.0	1000000.0	0.0	1000000.0	1000000.0	1000000.0	1000000.0	0.0	1000000.0	1000000.0	1000000.0	1000000.0	3.0	1000000.0	1000000.0	1000000.0	0.0	1000000.0	0.0	1000000.0	1000000.0	1000000.0	1000000.0	0.0	0.0	1000000.0	0.0	1000000.0	1000000.0	0.0	0.0	0.0	1000000.0	0.0	1000000.0	0.0	1000000.0	1000000.0	0.0
350	1000000.0	1000000.0	0.0	0.0	1000000.0	1000000.0	0.0	1000000.0	0.0	1000000.0	0.0	1000000.0	0.0	1000000.0	1000000.0	1000000.0	1000000.0	0.0	1000000.0	1000000.0	1000000.0	1000000.0	2.0	1000000.0	1000000.0	1000000.0	0.0	1000000.0	0.0	1000000.0	1000000.0	1000000.0	1000000.0	0.0	0.0	1000000.0	0.0	1000000.0	1000000.0	0.0	0.0	0.0	1000000.0	0.0	1000000.0	0.0	1000000.0	1000000.0	0.0
351	1000000.0	1000000.0	0.0	0.0	1000000.0	1000000.0	0.0	1000000.0	0.0	1000000.0	0.0	1000000.0	0.0	1000000.0	1000000.0	1000000.0	1000000.0	0.0	1000000.0	1000000.0	1000000.0	1000000.0	2.0	1000000.0	1000000.0	1000000.0	0.0	1000000.0	0.0	1000000.0	1000000.0	1000000.0	1000000.0	0.0	0.0	1000000.0	0.0	1000000.0	1000000.0	0.0	0.0	0.0	1000000.0	0.0	1000000.0	0.0	1000000.0	1000000.0	0.0
352	1000000.0	1000000.0	0.0	0.0	1000000.0	1000000.0	0.0	1000000.0	0.0	1000000.0	0.0	1000000.0	0.0	1000000.0	1000000.0	1000000.0	1000000.0	0.0	1000000.0	1000000.0	1000000.0	1000000.0	1.0	1000000.0	1000000.0	1000000.0	0.0	1000000.0	0.0	1000000.0	1000000.0	1000000.0	1000000.0	0.0	0.0	1000000.0	0.0	1000000.0	1000000.0	0.0	0.0	0.0	1000000.0	0.0	1000000.0	0.0	1000000.0	1000000.0	0.0
353	1000000.0	1000000.0	0.0	0.0	1000000.0	1000000.0	0.0	1000000.0	0.0	1000000.0	0.0	1000000.0	0.0	1000000.0	1000000.0	1000000.0	1000000.0	0.0	1000000.0	1000000.0	1000000.0	1000000.0	1.0	1000000.0	1000000.0	1000000.0	0.0	1000000.0	0.0	1000000.0	1000000.0	1000000.0	1000000.0	0.0	0.0	1000000.0	0.0	1000000.0	1000000.0	0.0	0.0	0.0	1000000.0	0.0	1000000.0	0.0	1000000.0	1000000.0	0.0
354	1000000.0	1000000.0	0.0	0.0	1000000.0	1000000.0	0.0	1000000.0	0.0	1000000.0	0.0	1000000.0	0.0	1000000.0	1000000.0	1000000.0	1000000.0	0.0	1000000.0	1000000.0	1000000.0	1000000.0	0.0	1000000.0	1000000.0	1000000.0	0.0	1000000.0	0.0	1000000.0	1000000.0	1000000.0	1000000.0	0.0	0.0	1000000.0	0.0	1000000.0	1000000.0	0.0	0.0	0.0	1000000.0	0.0	1000000.0	0.0	1000000.0	1000000.0	0.0
355	1000000.0	1000000.0	0.0	0.0	1000000.0	1000000.0	0.0	1000000.0	0.0	1000000.0	0.0	1000000.0	0.0	1000000.0	1000000.0	1000000.0	1000000.0	0.0	1000000.0	1000000.0	1000000.0	1000000.0	0.0	1000000.0	1000000.0	1000000.0	0.0	1000000.0	0.0	1000000.0	1000000.0	1000000.0	1000000.0	0.0	0.0	1000000.0	0.0	1000000.0	1000000.0	0.0	0.0	0.0	1000000.0	0.0	1000000.0	0.0	1000000.0	1000000.0	0.0
356	1000000.0	1000000.0	0.0	0.0	1000000.0	1000000.0	0.0	1000000.0	0.0	1000000.0	0.0	1000000.0	0.0	1000000.0	1000000.0	1000000.0	1000000.0	0.0	1000000.0	1000000.0	1000000.0	1000000.0	0.0	1000000.0	1000000.0	1000000.0	0.0	1000000.0	0.0	1000000.0	1000000.0	1000000.0	1000000.0	0.0	0.0	1000000.0	0.0	1000000.0	1000000.0	0.0	0.0	0.0	1000000.0	0.0	1000000.0	0.0	1000000.0	1000000.0	0.0
357	1000000.0	1000000.0	0.0	0.0	1000000.0	1000000.0	0.0	1000000.0	0.0	1000000.0	0.0	1000000.0	0.0	1000000.0	1000000.0	1000000.0	1000000.0	0.0	1000000.0	1000000.0	1000000.0	1000000.0	0.0	1000000.0	1000000.0	1000000.0	0.0	1000000.0	0.0	1000000.0	1000000.0	1000000.0	1000000.0	0.0	0.0	1000000.0	0.0	1000000.0	1000000.0	0.0	0.0	0.0	1000000.0	0.0	1000000.0	0.0	1000000.0	1000000.0	0.0
358	1000000.0	1000000.0	0.0	0.0	1000000.0	1000000.0	0.0	1000000.0	0.0	1000000.0	0.0	1000000.0	0.0	1000000.0	1000000.0	1000000.0	1000000.0	0.0	1000000.0	1000000.0	1000000.0	1000000.0	0.0	1000000.0	1000000.0	1000000.0	0.0	1000000.0	0.0	1000000.0	1000000.0	1000000.0	1000000.0	0.0	0.0	1000000.0	0.0	1000000.0	1000000.0	0.0	0.0	0.0	1000000.0	0.0	1000000.0	0.0	1000000.0	1000000.0	0.0
359	1000000.0	1000000.0	0.0	0.0	1000000.0	1000000.0	0.0	1000000.0	0.0	1000000.0	0.0	1000000.0	0.0	1000000.0	1000000.0	1000000.0	1000000.0	0.0	1000000.0	1000000.0	1000000.0	1000000.0	0.0	1000000.0	1000000.0	1000000.0	0.0	1000000.0	0.0	1000000.0	1000000.0	1000000.0	1000000.0	0.0	0.0	1000000.0	0.0	1000000.0	1000000.0	0.0	0.0	0.0	1000000.0	0.0	1000000.0	0.0	1000000.0	1000000.0	0.0
360	1000000.0	1000000.0	0.0	0.0	1000000.0	1000000.0	0.0	1000000.0	0.0	1000000.0	0.0	1000000.0	0.0	1000000.0	1000000.0	1000000.0	1000000.0	0.0	1000000.0	1000000.0	1000000.0	1000000.0	0.0	1000000.0	1000000.0	1000000.0	0.0	1000000.0	0.0	1000000.0	1000000.0	1000000.0	1000000.0	0.0	0.0	1000000.0	0.0	1000000.0	1000000.0	0.0	0.0	0.0	1000000.0	0.0	1000000.0	0.0	1000000.0	1000000.0	0.0
361	1000000.0	1000000.0	0.0	0.0	1000000.0	1000000.0	0.0	1000000.0	0.0	1000000.0	0.0	1000000.0	0.0	1000000.0	1000000.0	1000000.0	1000000.0	0.0	1000000.0	1000000.0	1000000.0	1000000.0	0.0	1000000.0	1000000.0	1000000.0	0.0	1000000.0	0.0	1000000.0	1000000.0	1000000.0	1000000.0	0.0	0.0	1000000.0	0.0	1000000.0	1000000.0	0.0	0.0	0.0	1000000.0	0.0	1000000.0	0.0	1000000.0	1000000.0	0.0
362	1000000.0	1000000.0	0.0	0.0	1000000.0	1000000.0	0.0	1000000.0	0.0	1000000.0	0.0	1000000.0	0.0	1000000.0	1000000.0	1000000.0	1000000.0	0.0	1000000.0	1000000.0	1000000.0	1000000.0	0.0	1000000.0	1000000.0	1000000.0	0.0	1000000.0	0.0	1000000.0	1000000.0	1000000.0	1000000.0	0.0	0.0	1000000.0	0.0	1000000.0	1000000.0	0.0	0.0	0.0	1000000.0	0.0	1000000.0	0.0	1000000.0	1000000.0	0.0
363	1000000.0	1000000.0	0.0	0.0	1000000.0	1000000.0	0.0	1000000.0	0.0	1000000.0	0.0	1000000.0	0.0	1000000.0	1000000.0	1000000.0	1000000.0	0.0	1000000.0	1000000.0	1000000.0	1000000.0	0.0	1000000.0	1000000.0	1000000.0	0.0	1000000.0	0.0	1000000.0	1000000.0	1000000.0	1000000.0	0.0	0.0	1000000.0	0.0	1000000.0	1000000.0	0.0	0.0	0.0	1000000.0	0.0	1000000.0	0.0	1000000.0	1000000.0	0.0
364	1000000.0	1000000.0	0.0	0.0	1000000.0	1000000.0	0.0	1000000.0	0.0	1000000.0	0.0	1000000.0	0.0	1000000.0	1000000.0	1000000.0	1000000.0	0.0	1000000.0	1000000.0	1000000.0	1000000.0	0.0	1000000.0	1000000.0	1000000.0	0.0	1000000.0	0.0	1000000.0	1000000.0	1000000.0	1000000.0	0.0	0.0	1000000.0	0.0	1000000.0	1000000.0	0.0	0.0	0.0	1000000.0	0.0	1000000.0	0.0	1000000.0	1000000.0	0.0
365	1000000.0	1000000.0	0.0	0.0	1000000.0	1000000.0	0.0	1000000.0	0.0	1000000.0	0.0	1000000.0	0.0	1000000.0	1000000.0	1000000.0	1000000.0	0.0	1000000.0	1000000.0	1000000.0	1000000.0	0.0	1000000.0	1000000.0	1000000.0	0.0	1000000.0	0.0	1000000.0	1000000.0	1000000.0	1000000.0	0.0	0.0	1000000.0	0.0	1000000.0	1000000.0	0.0	0.0	0.0	1000000.0	0.0	1000000.0	0.0	1000000.0	1000000.0	0.0
366	1000000.0	1000000.0	0.0	0.0	1000000.0	1000000.0	0.0	1000000.0	0.0	1000000.0	0.0	1000000.0	0.0	1000000.0	1000000.0	1000000.0	1000000.0	0.0	1000000.0	1000000.0	1000000.0	1000000.0	0.0	1000000.0	1000000.0	1000000.0	0.0	1000000.0	0.0	1000000.0	1000000.0	1000000.0	1000000.0	0.0	0.0	1000000.0	0.0	1000000.0	1000000.0	0.0	0.0	0.0	1000000.0	0.0	1000000.0	0.0	1000000.0	1000000.0	0.0
367	1000000.0	1000000.0	0.0	0.0	1000000.0	1000000.0	0.0	1000000.0	0.0	1000000.0	0.0	1000000.0	0.0	1000000.0	1000000.0	1000000.0	1000000.0	0.0	1000000.0	1000000.0	1000000.0	1000000.0	0.0	1000000.0	1000000.0	1000000.0	0.0	1000000.0	0.0	1000000.0	1000000.0	1000000.0	1000000.0	0.0	0.0	1000000.0	0.0	1000000.0	1000000.0	0.0	0.0	0.0	1000000.0	0.0	1000000.0	0.0	1000000.0	1000000.0	0.0
368	1000000.0	1000000.0	0.0	0.0	1000000.0	1000000.0	0.0	1000000.0	0.0	1000000.0	0.0	1000000.0	0.0	1000000.0	1000000.0	1000000.0	1000000.0	0.0	1000000.0	1000000.0	1000000.0	1000000.0	0.0	1000000.0	1000000.0	1000000.0	0.0	1000000.0	0.0	1000000.0	1000000.0	1000000.0	1000000.0	0.0	0.0	1000000.0	0.0	1000000.0	1000000.0	0.0	0.0	0.0	1000000.0	0.0	1000000.0	0.0	1000000.0	1000000.0	0.0
369	1000000.0	1000000.0	0.0	0.0	1000000.0	1000000.0	0.0	1000000.0	0.0	1000000.0	0.0	1000000.0	0.0	1000000.0	1000000.0	1000000.0	1000000.0	0.0	1000000.0	1000000.0	1000000.0	1000000.0	0.0	1000000.0	1000000.0	1000000.0	0.0	1000000.0	0.0	1000000.0	1000000.0	1000000.0	1000000.0	0.0	0.0	1000000.0	0.0	1000000.0	1000000.0	0.0	0.0	0.0	1000000.0	0.0	1000000.0	0.0	1000000.0	1000000.0	0.0
370	1000000.0	1000000.0	0.0	0.0	1000000.0	1000000.0	0.0	1000000.0	0.0	1000000.0	0.0	1000000.0	0.0	1000000.0	1000000.0	1000000.0	1000000.0	0.0	1000000.0	1000000.0	1000000.0	1000000.0	0.0	1000000.0	1000000.0	1000000.0	0.0	1000000.0	0.0	1000000.0	1000000.0	1000000.0	1000000.0	0.0	0.0	1000000.0	0.0	1000000.0	1000000.0	0.0	0.0	0.0	1000000.0	0.0	1000000.0	0.0	1000000.0	1000000.0	0.0
371	1000000.0	1000000.0	0.0	0.0	1000000.0	1000000.0	0.0	1000000.0	0.0	1000000.0	0.0	1000000.0	0.0	1000000.0	1000000.0	1000000.0	1000000.0	0.0	1000000.0	1000000.0	1000000.0	1000000.0	0.0	1000000.0	1000000.0	1000000.0	0.0	1000000.0	0.0	1000000.0	1000000.0	1000000.0	1000000.0	0.0	0.0	1000000.0	0.0	1000000.0	1000000.0	0.0	0.0	0.0	1000000.0	0.0	1000000.0	0.0	1000000.0	1000000.0	0.0
372	1000000.0	1000000.0	0.0	0.0	1000000.0	1000000.0	0.0	1000000.0	0.0	1000000.0	0.0	1000000.0	0.0	1000000.0	1000000.0	1000000.0	1000000.0	0.0	1000000.0	1000000.0	1000000.0	1000000.0	0.0	1000000.0	1000000.0	1000000.0	0.0	1000000.0	0.0	1000000.0	1000000.0	1000000.0	1000000.0	0.0	0.0	1000000.0	0.0	1000000.0	1000000.0	0.0	0.0	0.0	1000000.0	0.0	1000000.0	0.0	1000000.0	1000000.0	0.0
373	1000000.0	1000000.0	0.0	0.0	1000000.0	1000000.0	0.0	1000000.0	0.0	1000000.0	0.0	1000000.0	0.0	1000000.0	1000000.0	1000000.0	1000000.0	0.0	1000000.0	1000000.0	1000000.0	1000000.0	0.0	1000000.0	1000000.0	1000000.0	0.0	1000000.0	0.0	1000000.0	1000000.0	1000000.0	1000000.0	0.0	0.0	1000000.0	0.0	1000000.0	1000000.0	0.0	0.0	0.0	1000000.0	0.0	1000000.0	0.0	1000000.0	1000000.0	0.0
374	1000000.0	1000000.0	0.0	0.0	1000000.0	1000000.0	0.0	1000000.0	0.0	1000000.0	0.0	1000000.0	0.0	1000000.0	1000000.0	1000000.0	1000000.0	0.0	1000000.0	1000000.0	1000000.0	1000000.0	0.0	1000000.0	1000000.0	1000000.0	0.0	1000000.0	0.0	1000000.0	1000000.0	1000000.0	1000000.0	0.0	0.0	1000000.0	0.0	1000000.0	1000000.0	0.0	0.0	0.0	1000000.0	0.0	1000000.0	0.0	1000000.0	1000000.0	0.0
375	1000000.0	1000000.0	0.0	0.0	1000000.0	1000000.0	0.0	1000000.0	0.0	1000000.0	0.0	1000000.0	0.0	1000000.0	1000000.0	1000000.0	1000000.0	0.0	1000000.0	1000000.0	1000000.0	1000000.0	0.0	1000000.0	1000000.0	1000000.0	0.0	1000000.0	0.0	1000000.0	1000000.0	1000000.0	1000000.0	0.0	0.0	1000000.0	0.0	1000000.0	1000000.0	0.0	0.0	0.0	1000000.0	0.0	1000000.0	0.0	1000000.0	1000000.0	0.0
376	1000000.0	1000000.0	0.0	0.0	1000000.0	1000000.0	0.0	1000000.0	0.0	1000000.0	0.0	1000000.0	0.0	1000000.0	1000000.0	1000000.0	1000000.0	0.0	1000000.0	1000000.0	1000000.0	1000000.0	0.0	1000000.0	1000000.0	1000000.0	0.0	1000000.0	0.0	1000000.0	1000000.0	1000000.0	1000000.0	0.0	0.0	1000000.0	0.0	1000000.0	1000000.0	0.0	0.0	0.0	1000000.0	0.0	1000000.0	0.0	1000000.0	1000000.0	0.0
377	1000000.0	1000000.0	0.0	0.0	1000000.0	1000000.0	0.0	1000000.0	0.0	1000000.0	0.0	1000000.0	0.0	1000000.0	1000000.0	1000000.0	1000000.0	0.0	1000000.0	1000000.0	1000000.0	1000000.0	0.0	1000000.0	1000000.0	1000000.0	0.0	1000000.0	0.0	1000000.0	1000000.0	1000000.0	1000000.0	0.0	0.0	1000000.0	0.0	1000000.0	1000000.0	0.0	0.0	0.0	1000000.0	0.0	1000000.0	0.0	1000000.0	1000000.0	0.0
378	1000000.0	1000000.0	0.0	0.0	1000000.0	1000000.0	0.0	1000000.0	0.0	1000000.0	0.0	1000000.0	0.0	1000000.0	1000000.0	1000000.0	1000000.0	0.0	1000000.0	1000000.0	1000000.0	1000000.0	0.0	1000000.0	1000000.0	1000000.0	0.0	1000000.0	0.0	1000000.0	1000000.0	1000000.0	1000000.0	0.0	0.0	1000000.0	0.0	1000000.0	1000000.0	0.0	0.0	0.0	1000000.0	0.0	1000000.0	0.0	1000000.0	1000000.0	0.0
379	1000000.0	1000000.0	0.0	0.0	1000000.0	1000000.0	0.0	1000000.0	0.0	1000000.0	0.0	1000000.0	0.0	1000000.0	1000000.0	1000000.0	1000000.0	0.0	1000000.0	1000000.0	1000000.0	1000000.0	0.0	1000000.0	1000000.0	1000000.0	0.0	1000000.0	0.0	1000000.0	1000000.0	1000000.0	1000000.0	0.0	0.0	1000000.0	0.0	1000000.0	1000000.0	0.0	0.0	0.0	1000000.0	0.0	1000000.0	0.0	1000000.0	1000000.0	0.0
380	1000000.0	1000000.0	0.0	0.0	1000000.0	1000000.0	0.0	1000000.0	0.0	1000000.0	0.0	1000000.0	0.0	1000000.0	1000000.0	1000000.0	1000000.0	0.0	1000000.0	1000000.0	1000000.0	1000000.0	0.0	1000000.0	1000000.0	1000000.0	0.0	1000000.0	0.0	1000000.0	1000000.0	1000000.0	1000000.0	0.0	0.0	1000000.0	0.0	1000000.0	1000000.0	0.0	0.0	0.0	1000000.0	0.0	1000000.0	0.0	1000000.0	1000000.0	0.0
381	1000000.0	1000000.0	0.0	0.0	1000000.0	1000000.0	0.0	1000000.0	0.0	1000000.0	0.0	1000000.0	0.0	1000000.0	1000000.0	1000000.0	1000000.0	0.0	1000000.0	1000000.0	1000000.0	1000000.0	0.0	1000000.0	1000000.0	1000000.0	0.0	1000000.0	0.0	1000000.0	1000000.0	1000000.0	1000000.0	0.0	0.0	1000000.0	0.0	1000000.0	1000000.0	0.0	0.0	0.0	1000000.0	0.0	1000000.0	0.0	1000000.0	1000000.0	0.0
382	1000000.0	1000000.0	0.0	0.0	1000000.0	1000000.0	0.0	1000000.0	0.0	1000000.0	0.0	1000000.0	0.0	1000000.0	1000000.0	1000000.0	1000000.0	0.0	1000000.0	1000000.0	1000000.0	1000000.0	0.0	1000000.0	1000000.0	1000000.0	0.0	1000000.0	0.0	1000000.0	1000000.0	1000000.0	1000000.0	0.0	0.0	1000000.0	0.0	1000000.0	1000000.0	0.0	0.0	0.0	1000000.0	0.0	1000000.0	0.0	1000000.0	1000000.0	0.0
383	1000000.0	1000000.0	0.0	0.0	1000000.0	1000000.0	0.0	1000000.0	0.0	1000000.0	0.0	1000000.0	0.0	1000000.0	1000000.0	1000000.0	1000000.0	0.0	1000000.0	1000000.0	1000000.0	1000000.0	0.0	1000000.0	1000000.0	1000000.0	0.0	1000000.0	0.0	1000000.0	1000000.0	1000000.0	1000000.0	0.0	0.0	1000000.0	0.0	1000000.0	1000000.0	0.0	0.0	0.0	1000000.0	0.0	1000000.0	0.0	1000000.0	1000000.0	0.0
384	1000000.0	1000000.0	0.0	0.0	1000000.0	1000000.0	0.0	1000000.0	0.0	1000000.0	0.0	1000000.0	0.0	1000000.0	1000000.0	1000000.0	1000000.0	0.0	1000000.0	1000000.0	1000000.0	1000000.0	0.0	1000000.0	1000000.0	1000000.0	0.0	1000000.0	0.0	1000000.0	1000000.0	1000000.0	1000000.0	0.0	0.0	1000000.0	0.0	1000000.0	1000000.0	0.0	0.0	0.0	1000000.0	0.0	1000000.0	0.0	1000000.0	1000000.0	0.0
385	1000000.0	1000000.0	0.0	0.0	1000000.0	1000000.0	0.0	1000000.0	0.0	1000000.0	0.0	1000000.0	0.0	1000000.0	1000000.0	1000000.0	1000000.0	0.0	1000000.0	1000000.0	1000000.0	1000000.0	0.0	1000000.0	1000000.0	1000000.0	0.0	1000000.0	0.0	1000000.0	1000000.0	1000000.0	1000000.0	0.0	0.0	1000000.0	0.0	1000000.0	1000000.0	0.0	0.0	0.0	1000000.0	0.0	1000000.0	0.0	1000000.0	1000000.0	0.0
386	1000000.0	1000000.0	0.0	0.0	1000000.0	1000000.0	0.0	1000000.0	0.0	1000000.0	0.0	1000000.0	0.0	1000000.0	1000000.0	1000000.0	1000000.0	0.0	1000000.0	1000000.0	1000000.0	1000000.0	0.0	1000000.0	1000000.0	1000000.0	0.0	1000000.0	0.0	1000000.0	1000000.0	1000000.0	1000000.0	0.0	0.0	1000000.0	0.0	1000000.0	1000000.0	0.0	0.0	0.0	1000000.0	0.0	1000000.0	0.0	1000000.0	1000000.0	0.0
387	1000000.0	1000000.0	0.0	0.0	1000000.0	1000000.0	0.0	1000000.0	0.0	1000000.0	0.0	1000000.0	0.0	1000000.0	1000000.0	1000000.0	1000000.0	0.0	1000000.0	1000000.0	1000000.0	1000000.0	0.0	1000000.0	1000000.0	1000000.0	0.0	1000000.0	0.0	1000000.0	1000000.0	1000000.0	1000000.0	0.0	0.0	1000000.0	0.0	1000000.0	1000000.0	0.0	0.0	0.0	1000000.0	0.0	1000000.0	0.0	1000000.0	1000000.0	0.0
388	1000000.0	1000000.0	0.0	0.0	1000000.0	1000000.0	0.0	1000000.0	0.0	1000000.0	0.0	1000000.0	0.0	1000000.0	1000000.0	1000000.0	1000000.0	0.0	1000000.0	1000000.0	1000000.0	1000000.0	0.0	1000000.0	1000000.0	1000000.0	0.0	1000000.0	0.0	1000000.0	1000000.0	1000000.0	1000000.0	0.0	0.0	1000000.0	0.0	1000000.0	1000000.0	0.0	0.0	0.0	1000000.0	0.0	1000000.0	0.0	1000000.0	1000000.0	0.0
389	1000000.0	1000000.0	0.0	0.0	1000000.0	1000000.0	0.0	1000000.0	0.0	1000000.0	0.0	1000000.0	0.0	1000000.0	1000000.0	1000000.0	1000000.0	0.0	1000000.0	1000000.0	1000000.0	1000000.0	0.0	1000000.0	1000000.0	1000000.0	0.0	1000000.0	0.0	1000000.0	1000000.0	1000000.0	1000000.0	0.0	0.0	1000000.0	0.0	1000000.0	1000000.0	0.0	0.0	0.0	1000000.0	0.0	1000000.0	0.0	1000000.0	1000000.0	0.0
390	1000000.0	1000000.0	0.0	0.0	1000000.0	1000000.0	0.0	1000000.0	0.0	1000000.0	0.0	1000000.0	0.0	1000000.0	1000000.0	1000000.0	1000000.0	0.0	1000000.0	1000000.0	1000000.0	1000000.0	0.0	1000000.0	1000000.0	1000000.0	0.0	1000000.0	0.0	1000000.0	1000000.0	1000000.0	1000000.0	0.0	0.0	1000000.0	0.0	1000000.0	1000000.0	0.0	0.0	0.0	1000000.0	0.0	1000000.0	0.0	1000000.0	1000000.0	0.0
391	1000000.0	1000000.0	0.0	0.0	1000000.0	1000000.0	0.0	1000000.0	0.0	1000000.0	0.0	1000000.0	0.0	1000000.0	1000000.0	1000000.0	1000000.0	0.0	1000000.0	1000000.0	1000000.0	1000000.0	0.0	1000000.0	1000000.0	1000000.0	0.0	1000000.0	0.0	1000000.0	1000000.0	1000000.0	1000000.0	0.0	0.0	1000000.0	0.0	1000000.0	1000000.0	0.0	0.0	0.0	1000000.0	0.0	1000000.0	0.0	1000000.0	1000000.0	0.0
392	1000000.0	1000000.0	0.0	0.0	1000000.0	1000000.0	0.0	1000000.0	0.0	1000000.0	0.0	1000000.0	0.0	1000000.0	1000000.0	1000000.0	1000000.0	0.0	1000000.0	1000000.0	1000000.0	1000000.0	0.0	1000000.0	1000000.0	1000000.0	0.0	1000000.0	0.0	1000000.0	1000000.0	1000000.0	1000000.0	0.0	0.0	1000000.0	0.0	1000000.0	1000000.0	0.0	0.0	0.0	1000000.0	0.0	1000000.0	0.0	1000000.0	1000000.0	0.0
393	1000000.0	1000000.0	0.0	0.0	1000000.0	1000000.0	0.0	1000000.0	0.0	1000000.0	0.0	1000000.0	0.0	1000000.0	1000000.0	1000000.0	1000000.0	0.0	1000000.0	1000000.0	1000000.0	1000000.0	0.0	1000000.0	1000000.0	1000000.0	0.0	1000000.0	0.0	1000000.0	1000000.0	1000000.0	1000000.0	0.0	0.0	1000000.0	0.0	1000000.0	1000000.0	0.0	0.0	0.0	1000000.0	0.0	1000000.0	0.0	1000000.0	1000000.0	0.0
394	1000000.0	1000000.0	0.0	0.0	1000000.0	1000000.0	0.0	1000000.0	0.0	1000000.0	0.0	1000000.0	0.0	1000000.0	1000000.0	1000000.0	1000000.0	0.0	1000000.0	1000000.0	1000000.0	1000000.0	0.0	1000000.0	1000000.0	1000000.0	0.0	1000000.0	0.0	1000000.0	1000000.0	1000000.0	1000000.0	0.0	0.0	1000000.0	0.0	1000000.0	1000000.0	0.0	0.0	0.0	1000000.0	0.0	1000000.0	0.0	1000000.0	1000000.0	0.0
395	1000000.0	1000000.0	0.0	0.0	1000000.0	1000000.0	0.0	1000000.0	0.0	1000000.0	0.0	1000000.0	0.0	1000000.0	1000000.0	1000000.0	1000000.0	0.0	1000000.0	1000000.0	1000000.0	1000000.0	0.0	1000000.0	1000000.0	1000000.0	0.0	1000000.0	0.0	1000000.0	1000000.0	1000000.0	1000000.0	0.0	0.0	1000000.0	0.0	1000000.0	1000000.0	0.0	0.0	0.0	1000000.0	0.0	1000000.0	0.0	1000000.0	1000000.0	0.0
396	1000000.0	1000000.0	0.0	0.0	1000000.0	1000000.0	0.0	1000000.0	0.0	1000000.0	0.0	1000000.0	0.0	1000000.0	1000000.0	1000000.0	1000000.0	0.0	1000000.0	1000000.0	1000000.0	1000000.0	0.0	1000000.0	1000000.0	1000000.0	0.0	1000000.0	0.0	1000000.0	1000000.0	1000000.0	1000000.0	0.0	0.0	1000000.0	0.0	1000000.0	1000000.0	0.0	0.0	0.0	1000000.0	0.0	1000000.0	0.0	1000000.0	1000000.0	0.0
397	1000000.0	1000000.0	0.0	0.0	1000000.0	1000000.0	0.0	1000000.0	0.0	1000000.0	0.0	1000000.0	0.0	1000000.0	1000000.0	1000000.0	1000000.0	0.0	1000000.0	1000000.0	1000000.0	1000000.0	0.0	1000000.0	1000000.0	1000000.0	0.0	1000000.0	0.0	1000000.0	1000000.0	1000000.0	1000000.0	0.0	0.0	1000000.0	0.0	1000000.0	1000000.0	0.0	0.0	0.0	1000000.0	0.0	1000000.0	0.0	1000000.0	1000000.0	0.0
398	1000000.0	1000000.0	0.0	0.0	1000000.0	1000000.0	0.0	1000000.0	0.0	1000000.0	0.0	1000000.0	0.0	1000000.0	1000000.0	1000000.0	1000000.0	0.0	1000000.0	1000000.0	1000000.0	1000000.0	0.0	1000000.0	1000000.0	1000000.0	0.0	1000000.0	0.0	1000000.0	1000000.0	1000000.0	1000000.0	0.0	0.0	1000000.0	0.0	1000000.0	1000000.0	0.0	0.0	0.0	1000000.0	0.0	1000000.0	0.0	1000000.0	1000000.0	0.0
399	1000000.0	1000000.0	0.0	0.0	1000000.0	1000000.0	0.0	1000000.0	0.0	1000000.0	0.0	1000000.0	0.0	1000000.0	1000000.0	1000000.0	1000000.0	0.0	1000000.0	1000000.0	1000000.0	1000000.0	0.0	1000000.0	1000000.0	1000000.0	0.0	1000000.0	0.0	1000000.0	1000000.0	1000000.0	1000000.0	0.0	0.0	1000000.0	0.0	1000000.0	1000000.0	0.0	0.0	0.0	1000000.0	0.0	1000000.0	0.0	1000000.0	1000000.0	0.0
400	1000000.0	1000000.0	0.0	0.0	1000000.0	1000000.0	0.0	1000000.0	0.0	1000000.0	0.0	1000000.0	0.0	1000000.0	1000000.0	1000000.0	1000000.0	0.0	1000000.0	1000000.0	1000000.0	1000000.0	0.0	1000000.0	1000000.0	1000000.0	0.0	1000000.0	0.0	1000000.0	1000000.0	1000000.0	1000000.0	0.0	0.0	1000000.0	0.0	1000000.0	1000000.0	0.0	0.0	0.0	1000000.0	0.0	1000000.0	0.0	1000000.0	1000000.0	0.0
401	1000000.0	1000000.0	0.0	0.0	1000000.0	1000000.0	0.0	1000000.0	0.0	1000000.0	0.0	1000000.0	0.0	1000000.0	1000000.0	1000000.0	1000000.0	0.0	1000000.0	1000000.0	1000000.0	1000000.0	0.0	1000000.0	1000000.0	1000000.0	0.0	1000000.0	0.0	1000000.0	1000000.0	1000000.0	1000000.0	0.0	0.0	1000000.0	0.0	1000000.0	1000000.0	0.0	0.0	0.0	1000000.0	0.0	1000000.0	0.0	1000000.0	1000000.0	0.0
402	1000000.0	1000000.0	0.0	0.0	1000000.0	1000000.0	0.0	1000000.0	0.0	1000000.0	0.0	1000000.0	0.0	1000000.0	1000000.0	1000000.0	1000000.0	0.0	1000000.0	1000000.0	1000000.0	1000000.0	0.0	1000000.0	1000000.0	1000000.0	0.0	1000000.0	0.0	1000000.0	1000000.0	1000000.0	1000000.0	0.0	0.0	1000000.0	0.0	1000000.0	1000000.0	0.0	0.0	0.0	1000000.0	0.0	1000000.0	0.0	1000000.0	1000000.0	0.0
403	1000000.0	1000000.0	0.0	0.0	1000000.0	1000000.0	0.0	1000000.0	0.0	1000000.0	0.0	1000000.0	0.0	1000000.0	1000000.0	1000000.0	1000000.0	0.0	1000000.0	1000000.0	1000000.0	1000000.0	0.0	1000000.0	1000000.0	1000000.0	0.0	1000000.0	0.0	1000000.0	1000000.0	1000000.0	1000000.0	0.0	0.0	1000000.0	0.0	1000000.0	1000000.0	0.0	0.0	0.0	1000000.0	0.0	1000000.0	0.0	1000000.0	1000000.0	0.0
404	1000000.0	1000000.0	0.0	0.0	1000000.0	1000000.0	0.0	1000000.0	0.0	1000000.0	0.0	1000000.0	0.0	1000000.0	1000000.0	1000000.0	1000000.0	0.0	1000000.0	1000000.0	1000000.0	1000000.0	0.0	1000000.0	1000000.0	1000000.0	0.0	1000000.0	0.0	1000000.0	1000000.0	1000000.0	1000000.0	0.0	0.0	1000000.0	0.0	1000000.0	1000000.0	0.0	0.0	0.0	1000000.0	0.0	1000000.0	0.0	1000000.0	1000000.0	0.0
405	1000000.0	1000000.0	0.0	0.0	1000000.0	1000000.0	0.0	1000000.0	0.0	1000000.0	0.0	1000000.0	0.0	1000000.0	1000000.0	1000000.0	1000000.0	0.0	1000000.0	1000000.0	1000000.0	1000000.0	0.0	1000000.0	1000000.0	1000000.0	0.0	1000000.0	0.0	1000000.0	1000000.0	1000000.0	1000000.0	0.0	0.0	1000000.0	0.0	1000000.0	1000000.0	0.0	0.0	0.0	1000000.0	0.0	1000000.0	0.0	1000000.0	1000000.0	0.0
406	1000000.0	1000000.0	0.0	0.0	1000000.0	1000000.0	0.0	1000000.0	0.0	1000000.0	0.0	1000000.0	0.0	1000000.0	1000000.0	1000000.0	1000000.0	0.0	1000000.0	1000000.0	1000000.0	1000000.0	0.0	1000000.0	1000000.0	1000000.0	0.0	1000000.0	0.0	1000000.0	1000000.0	1000000.0	1000000.0	0.0	0.0	1000000.0	0.0	1000000.0	1000000.0	0.0	0.0	0.0	1000000.0	0.0	1000000.0	0.0	1000000.0	1000000.0	0.0
407	1000000.0	1000000.0	0.0	0.0	1000000.0	1000000.0	0.0	1000000.0	0.0	1000000.0	0.0	1000000.0	0.0	1000000.0	1000000.0	1000000.0	1000000.0	0.0	1000000.0	1000000.0	1000000.0	1000000.0	0.0	1000000.0	1000000.0	1000000.0	0.0	1000000.0	0.0	1000000.0	1000000.0	1000000.0	1000000.0	0.0	0.0	1000000.0	0.0	1000000.0	1000000.0	0.0	0.0	0.0	1000000.0	0.0	1000000.0	0.0	1000000.0	1000000.0	0.0
408	1000000.0	1000000.0	0.0	0.0	1000000.0	1000000.0	0.0	1000000.0	0.0	1000000.0	0.0	1000000.0	0.0	1000000.0	1000000.0	1000000.0	1000000.0	0.0	1000000.0	1000000.0	1000000.0	1000000.0	0.0	1000000.0	1000000.0	1000000.0	0.0	1000000.0	0.0	1000000.0	1000000.0	1000000.0	1000000.0	0.0	0.0	1000000.0	0.0	1000000.0	1000000.0	0.0	0.0	0.0	1000000.0	0.0	1000000.0	0.0	1000000.0	1000000.0	0.0
409	1000000.0	1000000.0	0.0	0.0	1000000.0	1000000.0	0.0	1000000.0	0.0	1000000.0	0.0	1000000.0	0.0	1000000.0	1000000.0	1000000.0	1000000.0	0.0	1000000.0	1000000.0	1000000.0	1000000.0	0.0	1000000.0	1000000.0	1000000.0	0.0	1000000.0	0.0	1000000.0	1000000.0	1000000.0	1000000.0	0.0	0.0	1000000.0	0.0	1000000.0	1000000.0	0.0	0.0	0.0	1000000.0	0.0	1000000.0	0.0	1000000.0	1000000.0	0.0
410	1000000.0	1000000.0	0.0	0.0	1000000.0	1000000.0	0.0	1000000.0	0.0	1000000.0	0.0	1000000.0	0.0	1000000.0	1000000.0	1000000.0	1000000.0	0.0	1000000.0	1000000.0	1000000.0	1000000.0	0.0	1000000.0	1000000.0	1000000.0	0.0	1000000.0	0.0	1000000.0	1000000.0	1000000.0	1000000.0	0.0	0.0	1000000.0	0.0	1000000.0	1000000.0	0.0	0.0	0.0	1000000.0	0.0	1000000.0	0.0	1000000.0	1000000.0	0.0
411	1000000.0	1000000.0	0.0	0.0	1000000.0	1000000.0	0.0	1000000.0	0.0	1000000.0	0.0	1000000.0	0.0	1000000.0	1000000.0	1000000.0	1000000.0	0.0	1000000.0	1000000.0	1000000.0	1000000.0	0.0	1000000.0	1000000.0	1000000.0	0.0	1000000.0	0.0	1000000.0	1000000.0	1000000.0	1000000.0	0.0	0.0	1000000.0	0.0	1000000.0	1000000.0	0.0	0.0	0.0	1000000.0	0.0	1000000.0	0.0	1000000.0	1000000.0	0.0
412	1000000.0	1000000.0	0.0	0.0	1000000.0	1000000.0	0.0	1000000.0	0.0	1000000.0	0.0	1000000.0	0.0	1000000.0	1000000.0	1000000.0	1000000.0	0.0	1000000.0	1000000.0	1000000.0	1000000.0	0.0	1000000.0	1000000.0	1000000.0	0.0	1000000.0	0.0	1000000.0	1000000.0	1000000.0	1000000.0	0.0	0.0	1000000.0	0.0	1000000.0	1000000.0	0.0	0.0	0.0	1000000.0	0.0	1000000.0	0.0	1000000.0	1000000.0	0.0
413	1000000.0	1000000.0	0.0	0.0	1000000.0	1000000.0	0.0	1000000.0	0.0	1000000.0	0.0	1000000.0	0.0	1000000.0	1000000.0	1000000.0	1000000.0	0.0	1000000.0	1000000.0	1000000.0	1000000.0	0.0	1000000.0	1000000.0	1000000.0	0.0	1000000.0	0.0	1000000.0	1000000.0	1000000.0	1000000.0	0.0	0.0	1000000.0	0.0	1000000.0	1000000.0	0.0	0.0	0.0	1000000.0	0.0	1000000.0	0.0	1000000.0	1000000.0	0.0
414	1000000.0	1000000.0	0.0	0.0	1000000.0	1000000.0	0.0	1000000.0	0.0	1000000.0	0.0	1000000.0	0.0	1000000.0	1000000.0	1000000.0	1000000.0	0.0	1000000.0	1000000.0	1000000.0	1000000.0	0.0	1000000.0	1000000.0	1000000.0	0.0	1000000.0	0.0	1000000.0	1000000.0	1000000.0	1000000.0	0.0	0.0	1000000.0	0.0	1000000.0	1000000.0	0.0	0.0	0.0	1000000.0	0.0	1000000.0	0.0	1000000.0	1000000.0	0.0
415	1000000.0	1000000.0	0.0	0.0	1000000.0	1000000.0	0.0	1000000.0	0.0	1000000.0	0.0	1000000.0	0.0	1000000.0	1000000.0	1000000.0	1000000.0	0.0	1000000.0	1000000.0	1000000.0	1000000.0	0.0	1000000.0	1000000.0	1000000.0	0.0	1000000.0	0.0	1000000.0	1000000.0	1000000.0	1000000.0	0.0	0.0	1000000.0	0.0	1000000.0	1000000.0	0.0	0.0	0.0	1000000.0	0.0	1000000.0	0.0	1000000.0	1000000.0	0.0
416	1000000.0	1000000.0	0.0	0.0	1000000.0	1000000.0	0.0	1000000.0	0.0	1000000.0	0.0	1000000.0	0.0	1000000.0	1000000.0	1000000.0	1000000.0	0.0	1000000.0	1000000.0	1000000.0	1000000.0	0.0	1000000.0	1000000.0	1000000.0	0.0	1000000.0	0.0	1000000.0	1000000.0	1000000.0	1000000.0	0.0	0.0	1000000.0	0.0	1000000.0	1000000.0	0.0	0.0	0.0	1000000.0	0.0	1000000.0	0.0	1000000.0	1000000.0	0.0
417	1000000.0	1000000.0	0.0	0.0	1000000.0	1000000.0	0.0	1000000.0	0.0	1000000.0	0.0	1000000.0	0.0	1000000.0	1000000.0	1000000.0	1000000.0	0.0	1000000.0	1000000.0	1000000.0	1000000.0	0.0	1000000.0	1000000.0	1000000.0	0.0	1000000.0	0.0	1000000.0	1000000.0	1000000.0	1000000.0	0.0	0.0	1000000.0	0.0	1000000.0	1000000.0	0.0	0.0	0.0	1000000.0	0.0	1000000.0	0.0	1000000.0	1000000.0	0.0
418	1000000.0	1000000.0	0.0	0.0	1000000.0	1000000.0	0.0	1000000.0	0.0	1000000.0	0.0	1000000.0	0.0	1000000.0	1000000.0	1000000.0	1000000.0	0.0	1000000.0	1000000.0	1000000.0	1000000.0	0.0	1000000.0	1000000.0	1000000.0	0.0	1000000.0	0.0	1000000.0	1000000.0	1000000.0	1000000.0	0.0	0.0	1000000.0	0.0	1000000.0	1000000.0	0.0	0.0	0.0	1000000.0	0.0	1000000.0	0.0	1000000.0	1000000.0	0.0
419	1000000.0	1000000.0	0.0	0.0	1000000.0	1000000.0	0.0	1000000.0	0.0	1000000.0	0.0	1000000.0	0.0	1000000.0	1000000.0	1000000.0	1000000.0	0.0	1000000.0	1000000.0	1000000.0	1000000.0	0.0	1000000.0	1000000.0	1000000.0	0.0	1000000.0	0.0	1000000.0	1000000.0	1000000.0	1000000.0	0.0	0.0	1000000.0	0.0	1000000.0	1000000.0	0.0	0.0	0.0	1000000.0	0.0	1000000.0	0.0	1000000.0	1000000.0	0.0
420	1000000.0	1000000.0	0.0	0.0	1000000.0	1000000.0	0.0	1000000.0	0.0	1000000.0	0.0	1000000.0	0.0	1000000.0	1000000.0	1000000.0	1000000.0	0.0	1000000.0	1000000.0	1000000.0	1000000.0	0.0	1000000.0	1000000.0	1000000.0	0.0	1000000.0	0.0	1000000.0	1000000.0	1000000.0	1000000.0	0.0	0.0	1000000.0	0.0	1000000.0	1000000.0	0.0	0.0	0.0	1000000.0	0.0	1000000.0	0.0	1000000.0	1000000.0	0.0
421	1000000.0	1000000.0	0.0	0.0	1000000.0	1000000.0	0.0	1000000.0	0.0	1000000.0	0.0	1000000.0	0.0	1000000.0	1000000.0	1000000.0	1000000.0	0.0	1000000.0	1000000.0	1000000.0	1000000.0	0.0	1000000.0	1000000.0	1000000.0	0.0	1000000.0	0.0	1000000.0	1000000.0	1000000.0	1000000.0	0.0	0.0	1000000.0	0.0	1000000.0	1000000.0	0.0	0.0	0.0	1000000.0	0.0	1000000.0	0.0	1000000.0	1000000.0	0.0
422	1000000.0	1000000.0	0.0	0.0	1000000.0	1000000.0	0.0	1000000.0	0.0	1000000.0	0.0	1000000.0	0.0	1000000.0	1000000.0	1000000.0	1000000.0	0.0	1000000.0	1000000.0	1000000.0	1000000.0	0.0	1000000.0	1000000.0	1000000.0	0.0	1000000.0	0.0	1000000.0	1000000.0	1000000.0	1000000.0	0.0	0.0	1000000.0	0.0	1000000.0	1000000.0	0.0	0.0	0.0	1000000.0	0.0	1000000.0	0.0	1000000.0	1000000.0	0.0
423	1000000.0	1000000.0	0.0	0.0	1000000.0	1000000.0	0.0	1000000.0	0.0	1000000.0	0.0	1000000.0	0.0	1000000.0	1000000.0	1000000.0	1000000.0	0.0	1000000.0	1000000.0	1000000.0	1000000.0	0.0	1000000.0	1000000.0	1000000.0	0.0	1000000.0	0.0	1000000.0	1000000.0	1000000.0	1000000.0	0.0	0.0	1000000.0	0.0	1000000.0	1000000.0	0.0	0.0	0.0	1000000.0	0.0	1000000.0	0.0	1000000.0	1000000.0	0.0
424	1000000.0	1000000.0	0.0	0.0	1000000.0	1000000.0	0.0	1000000.0	0.0	1000000.0	0.0	1000000.0	0.0	1000000.0	1000000.0	1000000.0	1000000.0	0.0	1000000.0	1000000.0	1000000.0	1000000.0	0.0	1000000.0	1000000.0	1000000.0	0.0	1000000.0	0.0	1000000.0	1000000.0	1000000.0	1000000.0	0.0	0.0	1000000.0	0.0	1000000.0	1000000.0	0.0	0.0	0.0	1000000.0	0.0	1000000.0	0.0	1000000.0	1000000.0	0.0
425	1000000.0	1000000.0	0.0	0.0	1000000.0	1000000.0	0.0	1000000.0	0.0	1000000.0	0.0	1000000.0	0.0	1000000.0	1000000.0	1000000.0	1000000.0	0.0	1000000.0	1000000.0	1000000.0	1000000.0	0.0	1000000.0	1000000.0	1000000.0	0.0	1000000.0	0.0	1000000.0	1000000.0	1000000.0	1000000.0	0.0	0.0	1000000.0	0.0	1000000.0	1000000.0	0.0	0.0	0.0	1000000.0	0.0	1000000.0	0.0	1000000.0	1000000.0	0.0
426	1000000.0	1000000.0	0.0	0.0	1000000.0	1000000.0	0.0	1000000.0	0.0	1000000.0	0.0	1000000.0	0.0	1000000.0	1000000.0	1000000.0	1000000.0	0.0	1000000.0	1000000.0	1000000.0	1000000.0	0.0	1000000.0	1000000.0	1000000.0	0.0	1000000.0	0.0	1000000.0	1000000.0	1000000.0	1000000.0	0.0	0.0	1000000.0	0.0	1000000.0	1000000.0	0.0	0.0	0.0	1000000.0	0.0	1000000.0	0.0	1000000.0	1000000.0	0.0
427	1000000.0	1000000.0	0.0	0.0	1000000.0	1000000.0	0.0	1000000.0	0.0	1000000.0	0.0	1000000.0	0.0	1000000.0	1000000.0	1000000.0	1000000.0	0.0	1000000.0	1000000.0	1000000.0	1000000.0	0.0	1000000.0	1000000.0	1000000.0	0.0	1000000.0	0.0	1000000.0	1000000.0	1000000.0	1000000.0	0.0	0.0	1000000.0	0.0	1000000.0	1000000.0	0.0	0.0	0.0	1000000.0	0.0	1000000.0	0.0	1000000.0	1000000.0	0.0
428	1000000.0	1000000.0	0.0	0.0	1000000.0	1000000.0	0.0	1000000.0	0.0	1000000.0	0.0	1000000.0	0.0	1000000.0	1000000.0	1000000.0	1000000.0	0.0	1000000.0	1000000.0	1000000.0	1000000.0	0.0	1000000.0	1000000.0	1000000.0	0.0	1000000.0	0.0	1000000.0	1000000.0	1000000.0	1000000.0	0.0	0.0	1000000.0	0.0	1000000.0	1000000.0	0.0	0.0	0.0	1000000.0	0.0	1000000.0	0.0	1000000.0	1000000.0	0.0
429	1000000.0	1000000.0	0.0	0.0	1000000.0	1000000.0	0.0	1000000.0	0.0	1000000.0	0.0	1000000.0	0.0	1000000.0	1000000.0	1000000.0	1000000.0	0.0	1000000.0	1000000.0	1000000.0	1000000.0	0.0	1000000.0	1000000.0	1000000.0	0.0	1000000.0	0.0	1000000.0	1000000.0	1000000.0	1000000.0	0.0	0.0	1000000.0	0.0	1000000.0	1000000.0	0.0	0.0	0.0	1000000.0	0.0	1000000.0	0.0	1000000.0	1000000.0	0.0
430	1000000.0	1000000.0	0.0	0.0	1000000.0	1000000.0	0.0	1000000.0	0.0	1000000.0	0.0	1000000.0	0.0	1000000.0	1000000.0	1000000.0	1000000.0	0.0	1000000.0	1000000.0	1000000.0	1000000.0	0.0	1000000.0	1000000.0	1000000.0	0.0	1000000.0	0.0	1000000.0	1000000.0	1000000.0	1000000.0	0.0	0.0	1000000.0	0.0	1000000.0	1000000.0	0.0	0.0	0.0	1000000.0	0.0	1000000.0	0.0	1000000.0	1000000.0	0.0
431	1000000.0	1000000.0	0.0	0.0	1000000.0	1000000.0	0.0	1000000.0	0.0	1000000.0	0.0	1000000.0	0.0	1000000.0	1000000.0	1000000.0	1000000.0	0.0	1000000.0	1000000.0	1000000.0	1000000.0	0.0	1000000.0	1000000.0	1000000.0	0.0	1000000.0	0.0	1000000.0	1000000.0	1000000.0	1000000.0	0.0	0.0	1000000.0	0.0	1000000.0	1000000.0	0.0	0.0	0.0	1000000.0	0.0	1000000.0	0.0	1000000.0	1000000.0	0.0
432	1000000.0	1000000.0	0.0	0.0	1000000.0	1000000.0	0.0	1000000.0	0.0	1000000.0	0.0	1000000.0	0.0	1000000.0	1000000.0	1000000.0	1000000.0	0.0	1000000.0	1000000.0	1000000.0	1000000.0	0.0	1000000.0	1000000.0	1000000.0	0.0	1000000.0	0.0	1000000.0	1000000.0	1000000.0	1000000.0	0.0	0.0	1000000.0	0.0	1000000.0	1000000.0	0.0	0.0	0.0	1000000.0	0.0	1000000.0	0.0	1000000.0	1000000.0	0.0
433	1000000.0	1000000.0	0.0	0.0	1000000.0	1000000.0	0.0	1000000.0	0.0	1000000.0	0.0	1000000.0	0.0	1000000.0	1000000.0	1000000.0	1000000.0	0.0	1000000.0	1000000.0	1000000.0	1000000.0	0.0	1000000.0	1000000.0	1000000.0	0.0	1000000.0	0.0	1000000.0	1000000.0	1000000.0	1000000.0	0.0	0.0	1000000.0	0.0	1000000.0	1000000.0	0.0	0.0	0.0	1000000.0	0.0	1000000.0	0.0	1000000.0	1000000.0	0.0
434	1000000.0	1000000.0	0.0	0.0	1000000.0	1000000.0	0.0	1000000.0	0.0	1000000.0	0.0	1000000.0	0.0	1000000.0	1000000.0	1000000.0	1000000.0	0.0	1000000.0	1000000.0	1000000.0	1000000.0	0.0	1000000.0	1000000.0	1000000.0	0.0	1000000.0	0.0	1000000.0	1000000.0	1000000.0	1000000.0	0.0	0.0	1000000.0	0.0	1000000.0	1000000.0	0.0	0.0	0.0	1000000.0	0.0	1000000.0	0.0	1000000.0	1000000.0	0.0
435	1000000.0	1000000.0	0.0	0.0	1000000.0	1000000.0	0.0	1000000.0	0.0	1000000.0	0.0	1000000.0	0.0	1000000.0	1000000.0	1000000.0	1000000.0	0.0	1000000.0	1000000.0	1000000.0	1000000.0	0.0	1000000.0	1000000.0	1000000.0	0.0	1000000.0	0.0	1000000.0	1000000.0	1000000.0	1000000.0	0.0	0.0	1000000.0	0.0	1000000.0	1000000.0	0.0	0.0	0.0	1000000.0	0.0	1000000.0	0.0	1000000.0	1000000.0	0.0
436	1000000.0	1000000.0	0.0	0.0	1000000.0	1000000.0	0.0	1000000.0	0.0	1000000.0	0.0	1000000.0	0.0	1000000.0	1000000.0	1000000.0	1000000.0	0.0	1000000.0	1000000.0	1000000.0	1000000.0	0.0	1000000.0	1000000.0	1000000.0	0.0	1000000.0	0.0	1000000.0	1000000.0	1000000.0	1000000.0	0.0	0.0	1000000.0	0.0	1000000.0	1000000.0	0.0	0.0	0.0	1000000.0	0.0	1000000.0	0.0	1000000.0	1000000.0	0.0
437	1000000.0	1000000.0	0.0	0.0	1000000.0	1000000.0	0.0	1000000.0	0.0	1000000.0	0.0	1000000.0	0.0	1000000.0	1000000.0	1000000.0	1000000.0	0.0	1000000.0	1000000.0	1000000.0	1000000.0	0.0	1000000.0	1000000.0	1000000.0	0.0	1000000.0	0.0	1000000.0	1000000.0	1000000.0	1000000.0	0.0	0.0	1000000.0	0.0	1000000.0	1000000.0	0.0	0.0	0.0	1000000.0	0.0	1000000.0	0.0	1000000.0	1000000.0	0.0
438	1000000.0	1000000.0	0.0	0.0	1000000.0	1000000.0	0.0	1000000.0	0.0	1000000.0	0.0	1000000.0	0.0	1000000.0	1000000.0	1000000.0	1000000.0	0.0	1000000.0	1000000.0	1000000.0	1000000.0	0.0	1000000.0	1000000.0	1000000.0	0.0	1000000.0	0.0	1000000.0	1000000.0	1000000.0	1000000.0	0.0	0.0	1000000.0	0.0	1000000.0	1000000.0	0.0	0.0	0.0	1000000.0	0.0	1000000.0	0.0	1000000.0	1000000.0	0.0
439	1000000.0	1000000.0	0.0	0.0	1000000.0	1000000.0	0.0	1000000.0	0.0	1000000.0	0.0	1000000.0	0.0	1000000.0	1000000.0	1000000.0	1000000.0	0.0	1000000.0	1000000.0	1000000.0	1000000.0	0.0	1000000.0	1000000.0	1000000.0	0.0	1000000.0	0.0	1000000.0	1000000.0	1000000.0	1000000.0	0.0	0.0	1000000.0	0.0	1000000.0	1000000.0	0.0	0.0	0.0	1000000.0	0.0	1000000.0	0.0	1000000.0	1000000.0	0.0
440	1000000.0	1000000.0	0.0	0.0	1000000.0	1000000.0	0.0	1000000.0	0.0	1000000.0	0.0	1000000.0	0.0	1000000.0	1000000.0	1000000.0	1000000.0	0.0	1000000.0	1000000.0	1000000.0	1000000.0	0.0	1000000.0	1000000.0	1000000.0	0.0	1000000.0	0.0	1000000.0	1000000.0	1000000.0	1000000.0	0.0	0.0	1000000.0	0.0	1000000.0	1000000.0	0.0	0.0	0.0	1000000.0	0.0	1000000.0	0.0	1000000.0	1000000.0	0.0
441	1000000.0	1000000.0	0.0	0.0	1000000.0	1000000.0	0.0	1000000.0	0.0	1000000.0	0.0	1000000.0	0.0	1000000.0	1000000.0	1000000.0	1000000.0	0.0	1000000.0	1000000.0	1000000.0	1000000.0	0.0	1000000.0	1000000.0	1000000.0	0.0	1000000.0	0.0	1000000.0	1000000.0	1000000.0	1000000.0	0.0	0.0	1000000.0	0.0	1000000.0	1000000.0	0.0	0.0	0.0	1000000.0	0.0	1000000.0	0.0	1000000.0	1000000.0	0.0
442	1000000.0	1000000.0	0.0	0.0	1000000.0	1000000.0	0.0	1000000.0	0.0	1000000.0	0.0	1000000.0	0.0	1000000.0	1000000.0	1000000.0	1000000.0	0.0	1000000.0	1000000.0	1000000.0	1000000.0	0.0	1000000.0	1000000.0	1000000.0	0.0	1000000.0	0.0	1000000.0	1000000.0	1000000.0	1000000.0	0.0	0.0	1000000.0	0.0	1000000.0	1000000.0	0.0	0.0	0.0	1000000.0	0.0	1000000.0	0.0	1000000.0	1000000.0	0.0
443	1000000.0	1000000.0	0.0	0.0	1000000.0	1000000.0	0.0	1000000.0	0.0	1000000.0	0.0	1000000.0	0.0	1000000.0	1000000.0	1000000.0	1000000.0	0.0	1000000.0	1000000.0	1000000.0	1000000.0	0.0	1000000.0	1000000.0	1000000.0	0.0	1000000.0	0.0	1000000.0	1000000.0	1000000.0	1000000.0	0.0	0.0	1000000.0	0.0	1000000.0	1000000.0	0.0	0.0	0.0	1000000.0	0.0	1000000.0	0.0	1000000.0	1000000.0	0.0
444	1000000.0	1000000.0	0.0	0.0	1000000.0	1000000.0	0.0	1000000.0	0.0	1000000.0	0.0	1000000.0	0.0	1000000.0	1000000.0	1000000.0	1000000.0	0.0	1000000.0	1000000.0	1000000.0	1000000.0	0.0	1000000.0	1000000.0	1000000.0	0.0	1000000.0	0.0	1000000.0	1000000.0	1000000.0	1000000.0	0.0	0.0	1000000.0	0.0	1000000.0	1000000.0	0.0	0.0	0.0	1000000.0	0.0	1000000.0	0.0	1000000.0	1000000.0	0.0
445	1000000.0	1000000.0	0.0	0.0	1000000.0	1000000.0	0.0	1000000.0	0.0	1000000.0	0.0	1000000.0	0.0	1000000.0	1000000.0	1000000.0	1000000.0	0.0	1000000.0	1000000.0	1000000.0	1000000.0	0.0	1000000.0	1000000.0	1000000.0	0.0	1000000.0	0.0	1000000.0	1000000.0	1000000.0	1000000.0	0.0	0.0	1000000.0	0.0	1000000.0	1000000.0	0.0	0.0	0.0	1000000.0	0.0	1000000.0	0.0	1000000.0	1000000.0	0.0
446	1000000.0	1000000.0	0.0	0.0	1000000.0	1000000.0	0.0	1000000.0	0.0	1000000.0	0.0	1000000.0	0.0	1000000.0	1000000.0	1000000.0	1000000.0	0.0	1000000.0	1000000.0	1000000.0	1000000.0	0.0	1000000.0	1000000.0	1000000.0	0.0	1000000.0	0.0	1000000.0	1000000.0	1000000.0	1000000.0	0.0	0.0	1000000.0	0.0	1000000.0	1000000.0	0.0	0.0	0.0	1000000.0	0.0	1000000.0	0.0	1000000.0	1000000.0	0.0
447	1000000.0	1000000.0	0.0	0.0	1000000.0	1000000.0	0.0	1000000.0	0.0	1000000.0	0.0	1000000.0	0.0	1000000.0	1000000.0	1000000.0	1000000.0	0.0	1000000.0	1000000.0	1000000.0	1000000.0	0.0	1000000.0	1000000.0	1000000.0	0.0	1000000.0	0.0	1000000.0	1000000.0	1000000.0	1000000.0	0.0	0.0	1000000.0	0.0	1000000.0	1000000.0	0.0	0.0	0.0	1000000.0	0.0	1000000.0	0.0	1000000.0	1000000.0	0.0
448	1000000.0	1000000.0	0.0	0.0	1000000.0	1000000.0	0.0	1000000.0	0.0	1000000.0	0.0	1000000.0	0.0	1000000.0	1000000.0	1000000.0	1000000.0	0.0	1000000.0	1000000.0	1000000.0	1000000.0	0.0	1000000.0	1000000.0	1000000.0	0.0	1000000.0	0.0	1000000.0	1000000.0	1000000.0	1000000.0	0.0	0.0	1000000.0	0.0	1000000.0	1000000.0	0.0	0.0	0.0	1000000.0	0.0	1000000.0	0.0	1000000.0	1000000.0	0.0
449	1000000.0	1000000.0	0.0	0.0	1000000.0	1000000.0	0.0	1000000.0	0.0	1000000.0	0.0	1000000.0	0.0	1000000.0	1000000.0	1000000.0	1000000.0	0.0	1000000.0	1000000.0	1000000.0	1000000.0	0.0	1000000.0	1000000.0	1000000.0	0.0	1000000.0	0.0	1000000.0	1000000.0	1000000.0	1000000.0	0.0	0.0	1000000.0	0.0	1000000.0	1000000.0	0.0	0.0	0.0	1000000.0	0.0	1000000.0	0.0	1000000.0	1000000.0	0.0
450	1000000.0	1000000.0	0.0	0.0	1000000.0	1000000.0	0.0	1000000.0	0.0	1000000.0	0.0	1000000.0	0.0	1000000.0	1000000.0	1000000.0	1000000.0	0.0	1000000.0	1000000.0	1000000.0	1000000.0	0.0	1000000.0	1000000.0	1000000.0	0.0	1000000.0	0.0	1000000.0	1000000.0	1000000.0	1000000.0	0.0	0.0	1000000.0	0.0	1000000.0	1000000.0	0.0	0.0	0.0	1000000.0	0.0	1000000.0	0.0	1000000.0	1000000.0	0.0
451	1000000.0	1000000.0	0.0	0.0	1000000.0	1000000.0	0.0	1000000.0	0.0	1000000.0	0.0	1000000.0	0.0	1000000.0	1000000.0	1000000.0	1000000.0	0.0	1000000.0	1000000.0	1000000.0	1000000.0	0.0	1000000.0	1000000.0	1000000.0	0.0	1000000.0	0.0	1000000.0	1000000.0	1000000.0	1000000.0	0.0	0.0	1000000.0	0.0	1000000.0	1000000.0	0.0	0.0	0.0	1000000.0	0.0	1000000.0	0.0	1000000.0	1000000.0	0.0
452	1000000.0	1000000.0	0.0	0.0	1000000.0	1000000.0	0.0	1000000.0	0.0	1000000.0	0.0	1000000.0	0.0	1000000.0	1000000.0	1000000.0	1000000.0	0.0	1000000.0	1000000.0	1000000.0	1000000.0	0.0	1000000.0	1000000.0	1000000.0	0.0	1000000.0	0.0	1000000.0	1000000.0	1000000.0	1000000.0	0.0	0.0	1000000.0	0.0	1000000.0	1000000.0	0.0	0.0	0.0	1000000.0	0.0	1000000.0	0.0	1000000.0	1000000.0	0.0
453	1000000.0	1000000.0	0.0	0.0	1000000.0	1000000.0	0.0	1000000.0	0.0	1000000.0	0.0	1000000.0	0.0	1000000.0	1000000.0	1000000.0	1000000.0	0.0	1000000.0	1000000.0	1000000.0	1000000.0	0.0	1000000.0	1000000.0	1000000.0	0.0	1000000.0	0.0	1000000.0	1000000.0	1000000.0	1000000.0	0.0	0.0	1000000.0	0.0	1000000.0	1000000.0	0.0	0.0	0.0	1000000.0	0.0	1000000.0	0.0	1000000.0	1000000.0	0.0
454	1000000.0	1000000.0	0.0	0.0	1000000.0	1000000.0	0.0	1000000.0	0.0	1000000.0	0.0	1000000.0	0.0	1000000.0	1000000.0	1000000.0	1000000.0	0.0	1000000.0	1000000.0	1000000.0	1000000.0	0.0	1000000.0	1000000.0	1000000.0	0.0	1000000.0	0.0	1000000.0	1000000.0	1000000.0	1000000.0	0.0	0.0	1000000.0	0.0	1000000.0	1000000.0	0.0	0.0	0.0	1000000.0	0.0	1000000.0	0.0	1000000.0	1000000.0	0.0
455	1000000.0	1000000.0	0.0	0.0	1000000.0	1000000.0	0.0	1000000.0	0.0	1000000.0	0.0	1000000.0	0.0	1000000.0	1000000.0	1000000.0	1000000.0	0.0	1000000.0	1000000.0	1000000.0	1000000.0	0.0	1000000.0	1000000.0	1000000.0	0.0	1000000.0	0.0	1000000.0	1000000.0	1000000.0	1000000.0	0.0	0.0	1000000.0	0.0	1000000.0	1000000.0	0.0	0.0	0.0	1000000.0	0.0	1000000.0	0.0	1000000.0	1000000.0	0.0
456	1000000.0	1000000.0	0.0	0.0	1000000.0	1000000.0	0.0	1000000.0	0.0	1000000.0	0.0	1000000.0	0.0	1000000.0	1000000.0	1000000.0	1000000.0	0.0	1000000.0	1000000.0	1000000.0	1000000.0	0.0	1000000.0	1000000.0	1000000.0	0.0	1000000.0	0.0	1000000.0	1000000.0	1000000.0	1000000.0	0.0	0.0	1000000.0	0.0	1000000.0	1000000.0	0.0	0.0	0.0	1000000.0	0.0	1000000.0	0.0	1000000.0	1000000.0	0.0
457	1000000.0	1000000.0	0.0	0.0	1000000.0	1000000.0	0.0	1000000.0	0.0	1000000.0	0.0	1000000.0	0.0	1000000.0	1000000.0	1000000.0	1000000.0	0.0	1000000.0	1000000.0	1000000.0	1000000.0	0.0	1000000.0	1000000.0	1000000.0	0.0	1000000.0	0.0	1000000.0	1000000.0	1000000.0	1000000.0	0.0	0.0	1000000.0	0.0	1000000.0	1000000.0	0.0	0.0	0.0	1000000.0	0.0	1000000.0	0.0	1000000.0	1000000.0	0.0
458	1000000.0	1000000.0	0.0	0.0	1000000.0	1000000.0	0.0	1000000.0	0.0	1000000.0	0.0	1000000.0	0.0	1000000.0	1000000.0	1000000.0	1000000.0	0.0	1000000.0	1000000.0	1000000.0	1000000.0	0.0	1000000.0	1000000.0	1000000.0	0.0	1000000.0	0.0	1000000.0	1000000.0	1000000.0	1000000.0	0.0	0.0	1000000.0	0.0	1000000.0	1000000.0	0.0	0.0	0.0	1000000.0	0.0	1000000.0	0.0	1000000.0	1000000.0	0.0
459	1000000.0	1000000.0	0.0	0.0	1000000.0	1000000.0	0.0	1000000.0	0.0	1000000.0	0.0	1000000.0	0.0	1000000.0	1000000.0	1000000.0	1000000.0	0.0	1000000.0	1000000.0	1000000.0	1000000.0	0.0	1000000.0	1000000.0	1000000.0	0.0	1000000.0	0.0	1000000.0	1000000.0	1000000.0	1000000.0	0.0	0.0	1000000.0	0.0	1000000.0	1000000.0	0.0	0.0	0.0	1000000.0	0.0	1000000.0	0.0	1000000.0	1000000.0	0.0
460	1000000.0	1000000.0	0.0	0.0	1000000.0	1000000.0	0.0	1000000.0	0.0	1000000.0	0.0	1000000.0	0.0	1000000.0	1000000.0	1000000.0	1000000.0	0.0	1000000.0	1000000.0	1000000.0	1000000.0	0.0	1000000.0	1000000.0	1000000.0	0.0	1000000.0	0.0	1000000.0	1000000.0	1000000.0	1000000.0	0.0	0.0	1000000.0	0.0	1000000.0	1000000.0	0.0	0.0	0.0	1000000.0	0.0	1000000.0	0.0	1000000.0	1000000.0	0.0
461	1000000.0	1000000.0	0.0	0.0	1000000.0	1000000.0	0.0	1000000.0	0.0	1000000.0	0.0	1000000.0	0.0	1000000.0	1000000.0	1000000.0	1000000.0	0.0	1000000.0	1000000.0	1000000.0	1000000.0	0.0	1000000.0	1000000.0	1000000.0	0.0	1000000.0	0.0	1000000.0	1000000.0	1000000.0	1000000.0	0.0	0.0	1000000.0	0.0	1000000.0	1000000.0	0.0	0.0	0.0	1000000.0	0.0	1000000.0	0.0	1000000.0	1000000.0	0.0
462	1000000.0	1000000.0	0.0	0.0	1000000.0	1000000.0	0.0	1000000.0	0.0	1000000.0	0.0	1000000.0	0.0	1000000.0	1000000.0	1000000.0	1000000.0	0.0	1000000.0	1000000.0	1000000.0	1000000.0	0.0	1000000.0	1000000.0	1000000.0	0.0	1000000.0	0.0	1000000.0	1000000.0	1000000.0	1000000.0	0.0	0.0	1000000.0	0.0	1000000.0	1000000.0	0.0	0.0	0.0	1000000.0	0.0	1000000.0	0.0	1000000.0	1000000.0	0.0
463	1000000.0	1000000.0	0.0	0.0	1000000.0	1000000.0	0.0	1000000.0	0.0	1000000.0	0.0	1000000.0	0.0	1000000.0	1000000.0	1000000.0	1000000.0	0.0	1000000.0	1000000.0	1000000.0	1000000.0	0.0	1000000.0	1000000.0	1000000.0	0.0	1000000.0	0.0	1000000.0	1000000.0	1000000.0	1000000.0	0.0	0.0	1000000.0	0.0	1000000.0	1000000.0	0.0	0.0	0.0	1000000.0	0.0	1000000.0	0.0	1000000.0	1000000.0	0.0
464	1000000.0	1000000.0	0.0	0.0	1000000.0	1000000.0	0.0	1000000.0	0.0	1000000.0	0.0	1000000.0	0.0	1000000.0	1000000.0	1000000.0	1000000.0	0.0	1000000.0	1000000.0	1000000.0	1000000.0	0.0	1000000.0	1000000.0	1000000.0	0.0	1000000.0	0.0	1000000.0	1000000.0	1000000.0	1000000.0	0.0	0.0	1000000.0	0.0	1000000.0	1000000.0	0.0	0.0	0.0	1000000.0	0.0	1000000.0	0.0	1000000.0	1000000.0	0.0
465	1000000.0	1000000.0	0.0	0.0	1000000.0	1000000.0	0.0	1000000.0	0.0	1000000.0	0.0	1000000.0	0.0	1000000.0	1000000.0	1000000.0	1000000.0	0.0	1000000.0	1000000.0	1000000.0	1000000.0	0.0	1000000.0	1000000.0	1000000.0	0.0	1000000.0	0.0	1000000.0	1000000.0	1000000.0	1000000.0	0.0	0.0	1000000.0	0.0	1000000.0	1000000.0	0.0	0.0	0.0	1000000.0	0.0	1000000.0	0.0	1000000.0	1000000.0	0.0
466	1000000.0	1000000.0	0.0	0.0	1000000.0	1000000.0	0.0	1000000.0	0.0	1000000.0	0.0	1000000.0	0.0	1000000.0	1000000.0	1000000.0	1000000.0	0.0	1000000.0	1000000.0	1000000.0	1000000.0	0.0	1000000.0	1000000.0	1000000.0	0.0	1000000.0	0.0	1000000.0	1000000.0	1000000.0	1000000.0	0.0	0.0	1000000.0	0.0	1000000.0	1000000.0	0.0	0.0	0.0	1000000.0	0.0	1000000.0	0.0	1000000.0	1000000.0	0.0
467	1000000.0	1000000.0	0.0	0.0	1000000.0	1000000.0	0.0	1000000.0	0.0	1000000.0	0.0	1000000.0	0.0	1000000.0	1000000.0	1000000.0	1000000.0	0.0	1000000.0	1000000.0	1000000.0	1000000.0	0.0	1000000.0	1000000.0	1000000.0	0.0	1000000.0	0.0	1000000.0	1000000.0	1000000.0	1000000.0	0.0	0.0	1000000.0	0.0	1000000.0	1000000.0	0.0	0.0	0.0	1000000.0	0.0	1000000.0	0.0	1000000.0	1000000.0	0.0
468	1000000.0	1000000.0	0.0	0.0	1000000.0	1000000.0	0.0	1000000.0	0.0	1000000.0	0.0	1000000.0	0.0	1000000.0	1000000.0	1000000.0	1000000.0	0.0	1000000.0	1000000.0	1000000.0	1000000.0	0.0	1000000.0	1000000.0	1000000.0	0.0	1000000.0	0.0	1000000.0	1000000.0	1000000.0	1000000.0	0.0	0.0	1000000.0	0.0	1000000.0	1000000.0	0.0	0.0	0.0	1000000.0	0.0	1000000.0	0.0	1000000.0	1000000.0	0.0
469	1000000.0	1000000.0	0.0	0.0	1000000.0	1000000.0	0.0	1000000.0	0.0	1000000.0	0.0	1000000.0	0.0	1000000.0	1000000.0	1000000.0	1000000.0	0.0	1000000.0	1000000.0	1000000.0	1000000.0	0.0	1000000.0	1000000.0	1000000.0	0.0	1000000.0	0.0	1000000.0	1000000.0	1000000.0	1000000.0	0.0	0.0	1000000.0	0.0	1000000.0	1000000.0	0.0	0.0	0.0	1000000.0	0.0	1000000.0	0.0	1000000.0	1000000.0	0.0
470	1000000.0	1000000.0	0.0	0.0	1000000.0	1000000.0	0.0	1000000.0	0.0	1000000.0	0.0	1000000.0	0.0	1000000.0	1000000.0	1000000.0	1000000.0	0.0	1000000.0	1000000.0	1000000.0	1000000.0	0.0	1000000.0	1000000.0	1000000.0	0.0	1000000.0	0.0	1000000.0	1000000.0	1000000.0	1000000.0	0.0	0.0	1000000.0	0.0	1000000.0	1000000.0	0.0	0.0	0.0	1000000.0	0.0	1000000.0	0.0	1000000.0	1000000.0	0.0
471	1000000.0	1000000.0	0.0	0.0	1000000.0	1000000.0	0.0	1000000.0	0.0	1000000.0	0.0	1000000.0	0.0	1000000.0	1000000.0	1000000.0	1000000.0	0.0	1000000.0	1000000.0	1000000.0	1000000.0	0.0	1000000.0	1000000.0	1000000.0	0.0	1000000.0	0.0	1000000.0	1000000.0	1000000.0	1000000.0	0.0	0.0	1000000.0	0.0	1000000.0	1000000.0	0.0	0.0	0.0	1000000.0	0.0	1000000.0	0.0	1000000.0	1000000.0	0.0
472	1000000.0	1000000.0	0.0	0.0	1000000.0	1000000.0	0.0	1000000.0	0.0	1000000.0	0.0	1000000.0	0.0	1000000.0	1000000.0	1000000.0	1000000.0	0.0	1000000.0	1000000.0	1000000.0	1000000.0	0.0	1000000.0	1000000.0	1000000.0	0.0	1000000.0	0.0	1000000.0	1000000.0	1000000.0	1000000.0	0.0	0.0	1000000.0	0.0	1000000.0	1000000.0	0.0	0.0	0.0	1000000.0	0.0	1000000.0	0.0	1000000.0	1000000.0	0.0
473	1000000.0	1000000.0	0.0	0.0	1000000.0	1000000.0	0.0	1000000.0	0.0	1000000.0	0.0	1000000.0	0.0	1000000.0	1000000.0	1000000.0	1000000.0	0.0	1000000.0	1000000.0	1000000.0	1000000.0	0.0	1000000.0	1000000.0	1000000.0	0.0	1000000.0	0.0	1000000.0	1000000.0	1000000.0	1000000.0	0.0	0.0	1000000.0	0.0	1000000.0	1000000.0	0.0	0.0	0.0	1000000.0	0.0	1000000.0	0.0	1000000.0	1000000.0	0.0
474	1000000.0	1000000.0	0.0	0.0	1000000.0	1000000.0	0.0	1000000.0	0.0	1000000.0	0.0	1000000.0	0.0	1000000.0	1000000.0	1000000.0	1000000.0	0.0	1000000.0	1000000.0	1000000.0	1000000.0	0.0	1000000.0	1000000.0	1000000.0	0.0	1000000.0	0.0	1000000.0	1000000.0	1000000.0	1000000.0	0.0	0.0	1000000.0	0.0	1000000.0	1000000.0	0.0	0.0	0.0	1000000.0	0.0	1000000.0	0.0	1000000.0	1000000.0	0.0
475	1000000.0	1000000.0	0.0	0.0	1000000.0	1000000.0	0.0	1000000.0	0.0	1000000.0	0.0	1000000.0	0.0	1000000.0	1000000.0	1000000.0	1000000.0	0.0	1000000.0	1000000.0	1000000.0	1000000.0	0.0	1000000.0	1000000.0	1000000.0	0.0	1000000.0	0.0	1000000.0	1000000.0	1000000.0	1000000.0	0.0	0.0	1000000.0	0.0	1000000.0	1000000.0	0.0	0.0	0.0	1000000.0	0.0	1000000.0	0.0	1000000.0	1000000.0	0.0
476	1000000.0	1000000.0	0.0	0.0	1000000.0	1000000.0	0.0	1000000.0	0.0	1000000.0	0.0	1000000.0	0.0	1000000.0	1000000.0	1000000.0	1000000.0	0.0	1000000.0	1000000.0	1000000.0	1000000.0	0.0	1000000.0	1000000.0	1000000.0	0.0	1000000.0	0.0	1000000.0	1000000.0	1000000.0	1000000.0	0.0	0.0	1000000.0	0.0	1000000.0	1000000.0	0.0	0.0	0.0	1000000.0	0.0	1000000.0	0.0	1000000.0	1000000.0	0.0
477	1000000.0	1000000.0	0.0	0.0	1000000.0	1000000.0	0.0	1000000.0	0.0	1000000.0	0.0	1000000.0	0.0	1000000.0	1000000.0	1000000.0	1000000.0	0.0	1000000.0	1000000.0	1000000.0	1000000.0	0.0	1000000.0	1000000.0	1000000.0	0.0	1000000.0	0.0	1000000.0	1000000.0	1000000.0	1000000.0	0.0	0.0	1000000.0	0.0	1000000.0	1000000.0	0.0	0.0	0.0	1000000.0	0.0	1000000.0	0.0	1000000.0	1000000.0	0.0
478	1000000.0	1000000.0	0.0	0.0	1000000.0	1000000.0	0.0	1000000.0	0.0	1000000.0	0.0	1000000.0	0.0	1000000.0	1000000.0	1000000.0	1000000.0	0.0	1000000.0	1000000.0	1000000.0	1000000.0	0.0	1000000.0	1000000.0	1000000.0	0.0	1000000.0	0.0	1000000.0	1000000.0	1000000.0	1000000.0	0.0	0.0	1000000.0	0.0	1000000.0	1000000.0	0.0	0.0	0.0	1000000.0	0.0	1000000.0	0.0	1000000.0	1000000.0	0.0
479	1000000.0	1000000.0	0.0	0.0	1000000.0	1000000.0	0.0	1000000.0	0.0	1000000.0	0.0	1000000.0	0.0	1000000.0	1000000.0	1000000.0	1000000.0	0.0	1000000.0	1000000.0	1000000.0	1000000.0	0.0	1000000.0	1000000.0	1000000.0	0.0	1000000.0	0.0	1000000.0	1000000.0	1000000.0	1000000.0	0.0	0.0	1000000.0	0.0	1000000.0	1000000.0	0.0	0.0	0.0	1000000.0	0.0	1000000.0	0.0	1000000.0	1000000.0	0.0
480	1000000.0	1000000.0	0.0	0.0	1000000.0	1000000.0	0.0	1000000.0	0.0	1000000.0	0.0	1000000.0	0.0	1000000.0	1000000.0	1000000.0	1000000.0	0.0	1000000.0	1000000.0	1000000.0	1000000.0	0.0	1000000.0	1000000.0	1000000.0	0.0	1000000.0	0.0	1000000.0	1000000.0	1000000.0	1000000.0	0.0	0.0	1000000.0	0.0	1000000.0	1000000.0	0.0	0.0	0.0	1000000.0	0.0	1000000.0	0.0	1000000.0	1000000.0	0.0
481	1000000.0	1000000.0	0.0	0.0	1000000.0	1000000.0	0.0	1000000.0	0.0	1000000.0	0.0	1000000.0	0.0	1000000.0	1000000.0	1000000.0	1000000.0	0.0	1000000.0	1000000.0	1000000.0	1000000.0	0.0	1000000.0	1000000.0	1000000.0	0.0	1000000.0	0.0	1000000.0	1000000.0	1000000.0	1000000.0	0.0	0.0	1000000.0	0.0	1000000.0	1000000.0	0.0	0.0	0.0	1000000.0	0.0	1000000.0	0.0	1000000.0	1000000.0	0.0
482	1000000.0	1000000.0	0.0	0.0	1000000.0	1000000.0	0.0	1000000.0	0.0	1000000.0	0.0	1000000.0	0.0	1000000.0	1000000.0	1000000.0	1000000.0	0.0	1000000.0	1000000.0	1000000.0	1000000.0	0.0	1000000.0	1000000.0	1000000.0	0.0	1000000.0	0.0	1000000.0	1000000.0	1000000.0	1000000.0	0.0	0.0	1000000.0	0.0	1000000.0	1000000.0	0.0	0.0	0.0	1000000.0	0.0	1000000.0	0.0	1000000.0	1000000.0	0.0
483	1000000.0	1000000.0	0.0	0.0	1000000.0	1000000.0	0.0	1000000.0	0.0	1000000.0	0.0	1000000.0	0.0	1000000.0	1000000.0	1000000.0	1000000.0	0.0	1000000.0	1000000.0	1000000.0	1000000.0	0.0	1000000.0	1000000.0	1000000.0	0.0	1000000.0	0.0	1000000.0	1000000.0	1000000.0	1000000.0	0.0	0.0	1000000.0	0.0	1000000.0	1000000.0	0.0	0.0	0.0	1000000.0	0.0	1000000.0	0.0	1000000.0	1000000.0	0.0
484	1000000.0	1000000.0	0.0	0.0	1000000.0	1000000.0	0.0	1000000.0	0.0	1000000.0	0.0	1000000.0	0.0	1000000.0	1000000.0	1000000.0	1000000.0	0.0	1000000.0	1000000.0	1000000.0	1000000.0	0.0	1000000.0	1000000.0	1000000.0	0.0	1000000.0	0.0	1000000.0	1000000.0	1000000.0	1000000.0	0.0	0.0	1000000.0	0.0	1000000.0	1000000.0	0.0	0.0	0.0	1000000.0	0.0	1000000.0	0.0	1000000.0	1000000.0	0.0
485	1000000.0	1000000.0	0.0	0.0	1000000.0	1000000.0	0.0	1000000.0	0.0	1000000.0	0.0	1000000.0	0.0	1000000.0	1000000.0	1000000.0	1000000.0	0.0	1000000.0	1000000.0	1000000.0	1000000.0	0.0	1000000.0	1000000.0	1000000.0	0.0	1000000.0	0.0	1000000.0	1000000.0	1000000.0	1000000.0	0.0	0.0	1000000.0	0.0	1000000.0	1000000.0	0.0	0.0	0.0	1000000.0	0.0	1000000.0	0.0	1000000.0	1000000.0	0.0
486	1000000.0	1000000.0	0.0	0.0	1000000.0	1000000.0	0.0	1000000.0	0.0	1000000.0	0.0	1000000.0	0.0	1000000.0	1000000.0	1000000.0	1000000.0	0.0	1000000.0	1000000.0	1000000.0	1000000.0	0.0	1000000.0	1000000.0	1000000.0	0.0	1000000.0	0.0	1000000.0	1000000.0	1000000.0	1000000.0	0.0	0.0	1000000.0	0.0	1000000.0	1000000.0	0.0	0.0	0.0	1000000.0	0.0	1000000.0	0.0	1000000.0	1000000.0	0.0
487	1000000.0	1000000.0	0.0	0.0	1000000.0	1000000.0	0.0	1000000.0	0.0	1000000.0	0.0	1000000.0	0.0	1000000.0	1000000.0	1000000.0	1000000.0	0.0	1000000.0	1000000.0	1000000.0	1000000.0	0.0	1000000.0	1000000.0	1000000.0	0.0	1000000.0	0.0	1000000.0	1000000.0	1000000.0	1000000.0	0.0	0.0	1000000.0	0.0	1000000.0	1000000.0	0.0	0.0	0.0	1000000.0	0.0	1000000.0	0.0	1000000.0	1000000.0	0.0
488	1000000.0	1000000.0	0.0	0.0	1000000.0	1000000.0	0.0	1000000.0	0.0	1000000.0	0.0	1000000.0	0.0	1000000.0	1000000.0	1000000.0	1000000.0	0.0	1000000.0	1000000.0	1000000.0	1000000.0	0.0	1000000.0	1000000.0	1000000.0	0.0	1000000.0	0.0	1000000.0	1000000.0	1000000.0	1000000.0	0.0	0.0	1000000.0	0.0	1000000.0	1000000.0	0.0	0.0	0.0	1000000.0	0.0	1000000.0	0.0	1000000.0	1000000.0	0.0
489	1000000.0	1000000.0	0.0	0.0	1000000.0	1000000.0	0.0	1000000.0	0.0	1000000.0	0.0	1000000.0	0.0	1000000.0	1000000.0	1000000.0	1000000.0	0.0	1000000.0	1000000.0	1000000.0	1000000.0	0.0	1000000.0	1000000.0	1000000.0	0.0	1000000.0	0.0	1000000.0	1000000.0	1000000.0	1000000.0	0.0	0.0	1000000.0	0.0	1000000.0	1000000.0	0.0	0.0	0.0	1000000.0	0.0	1000000.0	0.0	1000000.0	1000000.0	0.0
490	1000000.0	1000000.0	0.0	0.0	1000000.0	1000000.0	0.0	1000000.0	0.0	1000000.0	0.0	1000000.0	0.0	1000000.0	1000000.0	1000000.0	1000000.0	0.0	1000000.0	1000000.0	1000000.0	1000000.0	0.0	1000000.0	1000000.0	1000000.0	0.0	1000000.0	0.0	1000000.0	1000000.0	1000000.0	1000000.0	0.0	0.0	1000000.0	0.0	1000000.0	1000000.0	0.0	0.0	0.0	1000000.0	0.0	1000000.0	0.0	1000000.0	1000000.0	0.0
491	1000000.0	1000000.0	0.0	0.0	1000000.0	1000000.0	0.0	1000000.0	0.0	1000000.0	0.0	1000000.0	0.0	1000000.0	1000000.0	1000000.0	1000000.0	0.0	1000000.0	1000000.0	1000000.0	1000000.0	0.0	1000000.0	1000000.0	1000000.0	0.0	1000000.0	0.0	1000000.0	1000000.0	1000000.0	1000000.0	0.0	0.0	1000000.0	0.0	1000000.0	1000000.0	0.0	0.0	0.0	1000000.0	0.0	1000000.0	0.0	1000000.0	1000000.0	0.0
492	1000000.0	1000000.0	0.0	0.0	1000000.0	1000000.0	0.0	1000000.0	0.0	1000000.0	0.0	1000000.0	0.0	1000000.0	1000000.0	1000000.0	1000000.0	0.0	1000000.0	1000000.0	1000000.0	1000000.0	0.0	1000000.0	1000000.0	1000000.0	0.0	1000000.0	0.0	1000000.0	1000000.0	1000000.0	1000000.0	0.0	0.0	1000000.0	0.0	1000000.0	1000000.0	0.0	0.0	0.0	1000000.0	0.0	1000000.0	0.0	1000000.0	1000000.0	0.0
493	1000000.0	1000000.0	0.0	0.0	1000000.0	1000000.0	0.0	1000000.0	0.0	1000000.0	0.0	1000000.0	0.0	1000000.0	1000000.0	1000000.0	1000000.0	0.0	1000000.0	1000000.0	1000000.0	1000000.0	0.0	1000000.0	1000000.0	1000000.0	0.0	1000000.0	0.0	1000000.0	1000000.0	1000000.0	1000000.0	0.0	0.0	1000000.0	0.0	1000000.0	1000000.0	0.0	0.0	0.0	1000000.0	0.0	1000000.0	0.0	1000000.0	1000000.0	0.0
494	1000000.0	1000000.0	0.0	0.0	1000000.0	1000000.0	0.0	1000000.0	0.0	1000000.0	0.0	1000000.0	0.0	1000000.0	1000000.0	1000000.0	1000000.0	0.0	1000000.0	1000000.0	1000000.0	1000000.0	0.0	1000000.0	1000000.0	1000000.0	0.0	1000000.0	0.0	1000000.0	1000000.0	1000000.0	1000000.0	0.0	0.0	1000000.0	0.0	1000000.0	1000000.0	0.0	0.0	0.0	1000000.0	0.0	1000000.0	0.0	1000000.0	1000000.0	0.0
495	1000000.0	1000000.0	0.0	0.0	1000000.0	1000000.0	0.0	1000000.0	0.0	1000000.0	0.0	1000000.0	0.0	1000000.0	1000000.0	1000000.0	1000000.0	0.0	1000000.0	1000000.0	1000000.0	1000000.0	0.0	1000000.0	1000000.0	1000000.0	0.0	1000000.0	0.0	1000000.0	1000000.0	1000000.0	1000000.0	0.0	0.0	1000000.0	0.0	1000000.0	1000000.0	0.0	0.0	0.0	1000000.0	0.0	1000000.0	0.0	1000000.0	1000000.0	0.0
496	1000000.0	1000000.0	0.0	0.0	1000000.0	1000000.0	0.0	1000000.0	0.0	1000000.0	0.0	1000000.0	0.0	1000000.0	1000000.0	1000000.0	1000000.0	0.0	1000000.0	1000000.0	1000000.0	1000000.0	0.0	1000000.0	1000000.0	1000000.0	0.0	1000000.0	0.0	1000000.0	1000000.0	1000000.0	1000000.0	0.0	0.0	1000000.0	0.0	1000000.0	1000000.0	0.0	0.0	0.0	1000000.0	0.0	1000000.0	0.0	1000000.0	1000000.0	0.0
497	1000000.0	1000000.0	0.0	0.0	1000000.0	1000000.0	0.0	1000000.0	0.0	1000000.0	0.0	1000000.0	0.0	1000000.0	1000000.0	1000000.0	1000000.0	0.0	1000000.0	1000000.0	1000000.0	1000000.0	0.0	1000000.0	1000000.0	1000000.0	0.0	1000000.0	0.0	1000000.0	1000000.0	1000000.0	1000000.0	0.0	0.0	1000000.0	0.0	1000000.0	1000000.0	0.0	0.0	0.0	1000000.0	0.0	1000000.0	0.0	1000000.0	1000000.0	0.0
498	1000000.0	1000000.0	0.0	0.0	1000000.0	1000000.0	0.0	1000000.0	0.0	1000000.0	0.0	1000000.0	0.0	1000000.0	1000000.0	1000000.0	1000000.0	0.0	1000000.0	1000000.0	1000000.0	1000000.0	0.0	1000000.0	1000000.0	1000000.0	0.0	1000000.0	0.0	1000000.0	1000000.0	1000000.0	1000000.0	0.0	0.0	1000000.0	0.0	1000000.0	1000000.0	0.0	0.0	0.0	1000000.0	0.0	1000000.0	0.0	1000000.0	1000000.0	0.0
499	1000000.0	1000000.0	0.0	0.0	1000000.0	1000000.0	0.0	1000000.0	0.0	1000000.0	0.0	1000000.0	0.0	1000000.0	1000000.0	1000000.0	1000000.0	0.0	1000000.0	1000000.0	1000000.0	1000000.0	0.0	1000000.0	1000000.0	1000000.0	0.0	1000000.0	0.0	1000000.0	1000000.0	1000000.0	1000000.0	0.0	0.0	1000000.0	0.0	1000000.0	1000000.0	0.0	0.0	0.0	1000000.0	0.0	1000000.0	0.0	1000000.0	1000000.0	0.0
500	1000000.0	1000000.0	0.0	0.0	1000000.0	1000000.0	0.0	1000000.0	0.0	1000000.0	0.0	1000000.0	0.0	1000000.0	1000000.0	1000000.0	1000000.0	0.0	1000000.0	1000000.0	1000000.0	1000000.0	0.0	1000000.0	1000000.0	1000000.0	0.0	1000000.0	0.0	1000000.0	1000000.0	1000000.0	1000000.0	0.0	0.0	1000000.0	0.0	1000000.0	1000000.0	0.0	0.0	0.0	1000000.0	0.0	1000000.0	0.0	1000000.0	1000000.0	0.0
501	1000000.0	1000000.0	0.0	0.0	1000000.0	1000000.0	0.0	1000000.0	0.0	1000000.0	0.0	1000000.0	0.0	1000000.0	1000000.0	1000000.0	1000000.0	0.0	1000000.0	1000000.0	1000000.0	1000000.0	0.0	1000000.0	1000000.0	1000000.0	0.0	1000000.0	0.0	1000000.0	1000000.0	1000000.0	1000000.0	0.0	0.0	1000000.0	0.0	1000000.0	1000000.0	0.0	0.0	0.0	1000000.0	0.0	1000000.0	0.0	1000000.0	1000000.0	0.0
502	1000000.0	1000000.0	0.0	0.0	1000000.0	1000000.0	0.0	1000000.0	0.0	1000000.0	0.0	1000000.0	0.0	1000000.0	1000000.0	1000000.0	1000000.0	0.0	1000000.0	1000000.0	1000000.0	1000000.0	0.0	1000000.0	1000000.0	1000000.0	0.0	1000000.0	0.0	1000000.0	1000000.0	1000000.0	1000000.0	0.0	0.0	1000000.0	0.0	1000000.0	1000000.0	0.0	0.0	0.0	1000000.0	0.0	1000000.0	0.0	1000000.0	1000000.0	0.0
503	1000000.0	1000000.0	0.0	0.0	1000000.0	1000000.0	0.0	1000000.0	0.0	1000000.0	0.0	1000000.0	0.0	1000000.0	1000000.0	1000000.0	1000000.0	0.0	1000000.0	1000000.0	1000000.0	1000000.0	0.0	1000000.0	1000000.0	1000000.0	0.0	1000000.0	0.0	1000000.0	1000000.0	1000000.0	1000000.0	0.0	0.0	1000000.0	0.0	1000000.0	1000000.0	0.0	0.0	0.0	1000000.0	0.0	1000000.0	0.0	1000000.0	1000000.0	0.0
504	1000000.0	1000000.0	0.0	0.0	1000000.0	1000000.0	0.0	1000000.0	0.0	1000000.0	0.0	1000000.0	0.0	1000000.0	1000000.0	1000000.0	1000000.0	0.0	1000000.0	1000000.0	1000000.0	1000000.0	0.0	1000000.0	1000000.0	1000000.0	0.0	1000000.0	0.0	1000000.0	1000000.0	1000000.0	1000000.0	0.0	0.0	1000000.0	0.0	1000000.0	1000000.0	0.0	0.0	0.0	1000000.0	0.0	1000000.0	0.0	1000000.0	1000000.0	0.0
505	1000000.0	1000000.0	0.0	0.0	1000000.0	1000000.0	0.0	1000000.0	0.0	1000000.0	0.0	1000000.0	0.0	1000000.0	1000000.0	1000000.0	1000000.0	0.0	1000000.0	1000000.0	1000000.0	1000000.0	0.0	1000000.0	1000000.0	1000000.0	0.0	1000000.0	0.0	1000000.0	1000000.0	1000000.0	1000000.0	0.0	0.0	1000000.0	0.0	1000000.0	1000000.0	0.0	0.0	0.0	1000000.0	0.0	1000000.0	0.0	1000000.0	1000000.0	0.0
506	1000000.0	1000000.0	0.0	0.0	1000000.0	1000000.0	0.0	1000000.0	0.0	1000000.0	0.0	1000000.0	0.0	1000000.0	1000000.0	1000000.0	1000000.0	0.0	1000000.0	1000000.0	1000000.0	1000000.0	0.0	1000000.0	1000000.0	1000000.0	0.0	1000000.0	0.0	1000000.0	1000000.0	1000000.0	1000000.0	0.0	0.0	1000000.0	0.0	1000000.0	1000000.0	0.0	0.0	0.0	1000000.0	0.0	1000000.0	0.0	1000000.0	1000000.0	0.0
507	1000000.0	1000000.0	0.0	0.0	1000000.0	1000000.0	0.0	1000000.0	0.0	1000000.0	0.0	1000000.0	0.0	1000000.0	1000000.0	1000000.0	1000000.0	0.0	1000000.0	1000000.0	1000000.0	1000000.0	0.0	1000000.0	1000000.0	1000000.0	0.0	1000000.0	0.0	1000000.0	1000000.0	1000000.0	1000000.0	0.0	0.0	1000000.0	0.0	1000000.0	1000000.0	0.0	0.0	0.0	1000000.0	0.0	1000000.0	0.0	1000000.0	1000000.0	0.0
508	1000000.0	1000000.0	0.0	0.0	1000000.0	1000000.0	0.0	1000000.0	0.0	1000000.0	0.0	1000000.0	0.0	1000000.0	1000000.0	1000000.0	1000000.0	0.0	1000000.0	1000000.0	1000000.0	1000000.0	0.0	1000000.0	1000000.0	1000000.0	0.0	1000000.0	0.0	1000000.0	1000000.0	1000000.0	1000000.0	0.0	0.0	1000000.0	0.0	1000000.0	1000000.0	0.0	0.0	0.0	1000000.0	0.0	1000000.0	0.0	1000000.0	1000000.0	0.0
509	1000000.0	1000000.0	0.0	0.0	1000000.0	1000000.0	0.0	1000000.0	0.0	1000000.0	0.0	1000000.0	0.0	1000000.0	1000000.0	1000000.0	1000000.0	0.0	1000000.0	1000000.0	1000000.0	1000000.0	0.0	1000000.0	1000000.0	1000000.0	0.0	1000000.0	0.0	1000000.0	1000000.0	1000000.0	1000000.0	0.0	0.0	1000000.0	0.0	1000000.0	1000000.0	0.0	0.0	0.0	1000000.0	0.0	1000000.0	0.0	1000000.0	1000000.0	0.0
510	1000000.0	1000000.0	0.0	0.0	1000000.0	1000000.0	0.0	1000000.0	0.0	1000000.0	0.0	1000000.0	0.0	1000000.0	1000000.0	1000000.0	1000000.0	0.0	1000000.0	1000000.0	1000000.0	1000000.0	0.0	1000000.0	1000000.0	1000000.0	0.0	1000000.0	0.0	1000000.0	1000000.0	1000000.0	1000000.0	0.0	0.0	1000000.0	0.0	1000000.0	1000000.0	0.0	0.0	0.0	1000000.0	0.0	1000000.0	0.0	1000000.0	1000000.0	0.0
511	1000000.0	1000000.0	0.0	0.0	1000000.0	1000000.0	0.0	1000000.0	0.0	1000000.0	0.0	1000000.0	0.0	1000000.0	1000000.0	1000000.0	1000000.0	0.0	1000000.0	1000000.0	1000000.0	1000000.0	0.0	1000000.0	1000000.0	1000000.0	0.0	1000000.0	0.0	1000000.0	1000000.0	1000000.0	1000000.0	0.0	0.0	1000000.0	0.0	1000000.0	1000000.0	0.0	0.0	0.0	1000000.0	0.0	1000000.0	0.0	1000000.0	1000000.0	0.0
512	1000000.0	1000000.0	0.0	0.0	1000000.0	1000000.0	0.0	1000000.0	0.0	1000000.0	0.0	1000000.0	0.0	1000000.0	1000000.0	1000000.0	1000000.0	0.0	1000000.0	1000000.0	1000000.0	1000000.0	0.0	1000000.0	1000000.0	1000000.0	0.0	1000000.0	0.0	1000000.0	1000000.0	1000000.0	1000000.0	0.0	0.0	1000000.0	0.0	1000000.0	1000000.0	0.0	0.0	0.0	1000000.0	0.0	1000000.0	0.0	1000000.0	1000000.0	0.0
513	1000000.0	1000000.0	0.0	0.0	1000000.0	1000000.0	0.0	1000000.0	0.0	1000000.0	0.0	1000000.0	0.0	1000000.0	1000000.0	1000000.0	1000000.0	0.0	1000000.0	1000000.0	1000000.0	1000000.0	0.0	1000000.0	1000000.0	1000000.0	0.0	1000000.0	0.0	1000000.0	1000000.0	1000000.0	1000000.0	0.0	0.0	1000000.0	0.0	1000000.0	1000000.0	0.0	0.0	0.0	1000000.0	0.0	1000000.0	0.0	1000000.0	1000000.0	0.0
514	1000000.0	1000000.0	0.0	0.0	1000000.0	1000000.0	0.0	1000000.0	0.0	1000000.0	0.0	1000000.0	0.0	1000000.0	1000000.0	1000000.0	1000000.0	0.0	1000000.0	1000000.0	1000000.0	1000000.0	0.0	1000000.0	1000000.0	1000000.0	0.0	1000000.0	0.0	1000000.0	1000000.0	1000000.0	1000000.0	0.0	0.0	1000000.0	0.0	1000000.0	1000000.0	0.0	0.0	0.0	1000000.0	0.0	1000000.0	0.0	1000000.0	1000000.0	0.0
515	1000000.0	1000000.0	0.0	0.0	1000000.0	1000000.0	0.0	1000000.0	0.0	1000000.0	0.0	1000000.0	0.0	1000000.0	1000000.0	1000000.0	1000000.0	0.0	1000000.0	1000000.0	1000000.0	1000000.0	0.0	1000000.0	1000000.0	1000000.0	0.0	1000000.0	0.0	1000000.0	1000000.0	1000000.0	1000000.0	0.0	0.0	1000000.0	0.0	1000000.0	1000000.0	0.0	0.0	0.0	1000000.0	0.0	1000000.0	0.0	1000000.0	1000000.0	0.0
516	1000000.0	1000000.0	0.0	0.0	1000000.0	1000000.0	0.0	1000000.0	0.0	1000000.0	0.0	1000000.0	0.0	1000000.0	1000000.0	1000000.0	1000000.0	0.0	1000000.0	1000000.0	1000000.0	1000000.0	0.0	1000000.0	1000000.0	1000000.0	0.0	1000000.0	0.0	1000000.0	1000000.0	1000000.0	1000000.0	0.0	0.0	1000000.0	0.0	1000000.0	1000000.0	0.0	0.0	0.0	1000000.0	0.0	1000000.0	0.0	1000000.0	1000000.0	0.0
517	1000000.0	1000000.0	0.0	0.0	1000000.0	1000000.0	0.0	1000000.0	0.0	1000000.0	0.0	1000000.0	0.0	1000000.0	1000000.0	1000000.0	1000000.0	0.0	1000000.0	1000000.0	1000000.0	1000000.0	0.0	1000000.0	1000000.0	1000000.0	0.0	1000000.0	0.0	1000000.0	1000000.0	1000000.0	1000000.0	0.0	0.0	1000000.0	0.0	1000000.0	1000000.0	0.0	0.0	0.0	1000000.0	0.0	1000000.0	0.0	1000000.0	1000000.0	0.0
518	1000000.0	1000000.0	0.0	0.0	1000000.0	1000000.0	0.0	1000000.0	0.0	1000000.0	0.0	1000000.0	0.0	1000000.0	1000000.0	1000000.0	1000000.0	0.0	1000000.0	1000000.0	1000000.0	1000000.0	0.0	1000000.0	1000000.0	1000000.0	0.0	1000000.0	0.0	1000000.0	1000000.0	1000000.0	1000000.0	0.0	0.0	1000000.0	0.0	1000000.0	1000000.0	0.0	0.0	0.0	1000000.0	0.0	1000000.0	0.0	1000000.0	1000000.0	0.0
519	1000000.0	1000000.0	0.0	0.0	1000000.0	1000000.0	0.0	1000000.0	0.0	1000000.0	0.0	1000000.0	0.0	1000000.0	1000000.0	1000000.0	1000000.0	0.0	1000000.0	1000000.0	1000000.0	1000000.0	0.0	1000000.0	1000000.0	1000000.0	0.0	1000000.0	0.0	1000000.0	1000000.0	1000000.0	1000000.0	0.0	0.0	1000000.0	0.0	1000000.0	1000000.0	0.0	0.0	0.0	1000000.0	0.0	1000000.0	0.0	1000000.0	1000000.0	0.0
520	1000000.0	1000000.0	0.0	0.0	1000000.0	1000000.0	0.0	1000000.0	0.0	1000000.0	0.0	1000000.0	0.0	1000000.0	1000000.0	1000000.0	1000000.0	0.0	1000000.0	1000000.0	1000000.0	1000000.0	0.0	1000000.0	1000000.0	1000000.0	0.0	1000000.0	0.0	1000000.0	1000000.0	1000000.0	1000000.0	0.0	0.0	1000000.0	0.0	1000000.0	1000000.0	0.0	0.0	0.0	1000000.0	0.0	1000000.0	0.0	1000000.0	1000000.0	0.0
521	1000000.0	1000000.0	0.0	0.0	1000000.0	1000000.0	0.0	1000000.0	0.0	1000000.0	0.0	1000000.0	0.0	1000000.0	1000000.0	1000000.0	1000000.0	0.0	1000000.0	1000000.0	1000000.0	1000000.0	0.0	1000000.0	1000000.0	1000000.0	0.0	1000000.0	0.0	1000000.0	1000000.0	1000000.0	1000000.0	0.0	0.0	1000000.0	0.0	1000000.0	1000000.0	0.0	0.0	0.0	1000000.0	0.0	1000000.0	0.0	1000000.0	1000000.0	0.0
522	1000000.0	1000000.0	0.0	0.0	1000000.0	1000000.0	0.0	1000000.0	0.0	1000000.0	0.0	1000000.0	0.0	1000000.0	1000000.0	1000000.0	1000000.0	0.0	1000000.0	1000000.0	1000000.0	1000000.0	0.0	1000000.0	1000000.0	1000000.0	0.0	1000000.0	0.0	1000000.0	1000000.0	1000000.0	1000000.0	0.0	0.0	1000000.0	0.0	1000000.0	1000000.0	0.0	0.0	0.0	1000000.0	0.0	1000000.0	0.0	1000000.0	1000000.0	0.0
523	1000000.0	1000000.0	0.0	0.0	1000000.0	1000000.0	0.0	1000000.0	0.0	1000000.0	0.0	1000000.0	0.0	1000000.0	1000000.0	1000000.0	1000000.0	0.0	1000000.0	1000000.0	1000000.0	1000000.0	0.0	1000000.0	1000000.0	1000000.0	0.0	1000000.0	0.0	1000000.0	1000000.0	1000000.0	1000000.0	0.0	0.0	1000000.0	0.0	1000000.0	1000000.0	0.0	0.0	0.0	1000000.0	0.0	1000000.0	0.0	1000000.0	1000000.0	0.0
524	1000000.0	1000000.0	0.0	0.0	1000000.0	1000000.0	0.0	1000000.0	0.0	1000000.0	0.0	1000000.0	0.0	1000000.0	1000000.0	1000000.0	1000000.0	0.0	1000000.0	1000000.0	1000000.0	1000000.0	0.0	1000000.0	1000000.0	1000000.0	0.0	1000000.0	0.0	1000000.0	1000000.0	1000000.0	1000000.0	0.0	0.0	1000000.0	0.0	1000000.0	1000000.0	0.0	0.0	0.0	1000000.0	0.0	1000000.0	0.0	1000000.0	1000000.0	0.0
525	1000000.0	1000000.0	0.0	0.0	1000000.0	1000000.0	0.0	1000000.0	0.0	1000000.0	0.0	1000000.0	0.0	1000000.0	1000000.0	1000000.0	1000000.0	0.0	1000000.0	1000000.0	1000000.0	1000000.0	0.0	1000000.0	1000000.0	1000000.0	0.0	1000000.0	0.0	1000000.0	1000000.0	1000000.0	1000000.0	0.0	0.0	1000000.0	0.0	1000000.0	1000000.0	0.0	0.0	0.0	1000000.0	0.0	1000000.0	0.0	1000000.0	1000000.0	0.0
526	1000000.0	1000000.0	0.0	0.0	1000000.0	1000000.0	0.0	1000000.0	0.0	1000000.0	0.0	1000000.0	0.0	1000000.0	1000000.0	1000000.0	1000000.0	0.0	1000000.0	1000000.0	1000000.0	1000000.0	0.0	1000000.0	1000000.0	1000000.0	0.0	1000000.0	0.0	1000000.0	1000000.0	1000000.0	1000000.0	0.0	0.0	1000000.0	0.0	1000000.0	1000000.0	0.0	0.0	0.0	1000000.0	0.0	1000000.0	0.0	1000000.0	1000000.0	0.0
527	1000000.0	1000000.0	0.0	0.0	1000000.0	1000000.0	0.0	1000000.0	0.0	1000000.0	0.0	1000000.0	0.0	1000000.0	1000000.0	1000000.0	1000000.0	0.0	1000000.0	1000000.0	1000000.0	1000000.0	0.0	1000000.0	1000000.0	1000000.0	0.0	1000000.0	0.0	1000000.0	1000000.0	1000000.0	1000000.0	0.0	0.0	1000000.0	0.0	1000000.0	1000000.0	0.0	0.0	0.0	1000000.0	0.0	1000000.0	0.0	1000000.0	1000000.0	0.0
528	1000000.0	1000000.0	0.0	0.0	1000000.0	1000000.0	0.0	1000000.0	0.0	1000000.0	0.0	1000000.0	0.0	1000000.0	1000000.0	1000000.0	1000000.0	0.0	1000000.0	1000000.0	1000000.0	1000000.0	0.0	1000000.0	1000000.0	1000000.0	0.0	1000000.0	0.0	1000000.0	1000000.0	1000000.0	1000000.0	0.0	0.0	1000000.0	0.0	1000000.0	1000000.0	0.0	0.0	0.0	1000000.0	0.0	1000000.0	0.0	1000000.0	1000000.0	0.0
529	1000000.0	1000000.0	0.0	0.0	1000000.0	1000000.0	0.0	1000000.0	0.0	1000000.0	0.0	1000000.0	0.0	1000000.0	1000000.0	1000000.0	1000000.0	0.0	1000000.0	1000000.0	1000000.0	1000000.0	0.0	1000000.0	1000000.0	1000000.0	0.0	1000000.0	0.0	1000000.0	1000000.0	1000000.0	1000000.0	0.0	0.0	1000000.0	0.0	1000000.0	1000000.0	0.0	0.0	0.0	1000000.0	0.0	1000000.0	0.0	1000000.0	1000000.0	0.0
530	1000000.0	1000000.0	0.0	0.0	1000000.0	1000000.0	0.0	1000000.0	0.0	1000000.0	0.0	1000000.0	0.0	1000000.0	1000000.0	1000000.0	1000000.0	0.0	1000000.0	1000000.0	1000000.0	1000000.0	0.0	1000000.0	1000000.0	1000000.0	0.0	1000000.0	0.0	1000000.0	1000000.0	1000000.0	1000000.0	0.0	0.0	1000000.0	0.0	1000000.0	1000000.0	0.0	0.0	0.0	1000000.0	0.0	1000000.0	0.0	1000000.0	1000000.0	0.0
531	1000000.0	1000000.0	0.0	0.0	1000000.0	1000000.0	0.0	1000000.0	0.0	1000000.0	0.0	1000000.0	0.0	1000000.0	1000000.0	1000000.0	1000000.0	0.0	1000000.0	1000000.0	1000000.0	1000000.0	0.0	1000000.0	1000000.0	1000000.0	0.0	1000000.0	0.0	1000000.0	1000000.0	1000000.0	1000000.0	0.0	0.0	1000000.0	0.0	1000000.0	1000000.0	0.0	0.0	0.0	1000000.0	0.0	1000000.0	0.0	1000000.0	1000000.0	0.0
532	1000000.0	1000000.0	0.0	0.0	1000000.0	1000000.0	0.0	1000000.0	0.0	1000000.0	0.0	1000000.0	0.0	1000000.0	1000000.0	1000000.0	1000000.0	0.0	1000000.0	1000000.0	1000000.0	1000000.0	0.0	1000000.0	1000000.0	1000000.0	0.0	1000000.0	0.0	1000000.0	1000000.0	1000000.0	1000000.0	0.0	0.0	1000000.0	0.0	1000000.0	1000000.0	0.0	0.0	0.0	1000000.0	0.0	1000000.0	0.0	1000000.0	1000000.0	0.0
533	1000000.0	1000000.0	0.0	0.0	1000000.0	1000000.0	0.0	1000000.0	0.0	1000000.0	0.0	1000000.0	0.0	1000000.0	1000000.0	1000000.0	1000000.0	0.0	1000000.0	1000000.0	1000000.0	1000000.0	0.0	1000000.0	1000000.0	1000000.0	0.0	1000000.0	0.0	1000000.0	1000000.0	1000000.0	1000000.0	0.0	0.0	1000000.0	0.0	1000000.0	1000000.0	0.0	0.0	0.0	1000000.0	0.0	1000000.0	0.0	1000000.0	1000000.0	0.0
534	1000000.0	1000000.0	0.0	0.0	1000000.0	1000000.0	0.0	1000000.0	0.0	1000000.0	0.0	1000000.0	0.0	1000000.0	1000000.0	1000000.0	1000000.0	0.0	1000000.0	1000000.0	1000000.0	1000000.0	0.0	1000000.0	1000000.0	1000000.0	0.0	1000000.0	0.0	1000000.0	1000000.0	1000000.0	1000000.0	0.0	0.0	1000000.0	0.0	1000000.0	1000000.0	0.0	0.0	0.0	1000000.0	0.0	1000000.0	0.0	1000000.0	1000000.0	0.0
535	1000000.0	1000000.0	0.0	0.0	1000000.0	1000000.0	0.0	1000000.0	0.0	1000000.0	0.0	1000000.0	0.0	1000000.0	1000000.0	1000000.0	1000000.0	0.0	1000000.0	1000000.0	1000000.0	1000000.0	0.0	1000000.0	1000000.0	1000000.0	0.0	1000000.0	0.0	1000000.0	1000000.0	1000000.0	1000000.0	0.0	0.0	1000000.0	0.0	1000000.0	1000000.0	0.0	0.0	0.0	1000000.0	0.0	1000000.0	0.0	1000000.0	1000000.0	0.0
536	1000000.0	1000000.0	0.0	0.0	1000000.0	1000000.0	0.0	1000000.0	0.0	1000000.0	0.0	1000000.0	0.0	1000000.0	1000000.0	1000000.0	1000000.0	0.0	1000000.0	1000000.0	1000000.0	1000000.0	0.0	1000000.0	1000000.0	1000000.0	0.0	1000000.0	0.0	1000000.0	1000000.0	1000000.0	1000000.0	0.0	0.0	1000000.0	0.0	1000000.0	1000000.0	0.0	0.0	0.0	1000000.0	0.0	1000000.0	0.0	1000000.0	1000000.0	0.0
537	1000000.0	1000000.0	0.0	0.0	1000000.0	1000000.0	0.0	1000000.0	0.0	1000000.0	0.0	1000000.0	0.0	1000000.0	1000000.0	1000000.0	1000000.0	0.0	1000000.0	1000000.0	1000000.0	1000000.0	0.0	1000000.0	1000000.0	1000000.0	0.0	1000000.0	0.0	1000000.0	1000000.0	1000000.0	1000000.0	0.0	0.0	1000000.0	0.0	1000000.0	1000000.0	0.0	0.0	0.0	1000000.0	0.0	1000000.0	0.0	1000000.0	1000000.0	0.0
538	1000000.0	1000000.0	0.0	0.0	1000000.0	1000000.0	0.0	1000000.0	0.0	1000000.0	0.0	1000000.0	0.0	1000000.0	1000000.0	1000000.0	1000000.0	0.0	1000000.0	1000000.0	1000000.0	1000000.0	0.0	1000000.0	1000000.0	1000000.0	0.0	1000000.0	0.0	1000000.0	1000000.0	1000000.0	1000000.0	0.0	0.0	1000000.0	0.0	1000000.0	1000000.0	0.0	0.0	0.0	1000000.0	0.0	1000000.0	0.0	1000000.0	1000000.0	0.0
539	1000000.0	1000000.0	0.0	0.0	1000000.0	1000000.0	0.0	1000000.0	0.0	1000000.0	0.0	1000000.0	0.0	1000000.0	1000000.0	1000000.0	1000000.0	0.0	1000000.0	1000000.0	1000000.0	1000000.0	0.0	1000000.0	1000000.0	1000000.0	0.0	1000000.0	0.0	1000000.0	1000000.0	1000000.0	1000000.0	0.0	0.0	1000000.0	0.0	1000000.0	1000000.0	0.0	0.0	0.0	1000000.0	0.0	1000000.0	0.0	1000000.0	1000000.0	0.0
540	1000000.0	1000000.0	0.0	0.0	1000000.0	1000000.0	0.0	1000000.0	0.0	1000000.0	0.0	1000000.0	0.0	1000000.0	1000000.0	1000000.0	1000000.0	0.0	1000000.0	1000000.0	1000000.0	1000000.0	0.0	1000000.0	1000000.0	1000000.0	0.0	1000000.0	0.0	1000000.0	1000000.0	1000000.0	1000000.0	0.0	0.0	1000000.0	0.0	1000000.0	1000000.0	0.0	0.0	0.0	1000000.0	0.0	1000000.0	0.0	1000000.0	1000000.0	0.0
541	1000000.0	1000000.0	0.0	0.0	1000000.0	1000000.0	0.0	1000000.0	0.0	1000000.0	0.0	1000000.0	0.0	1000000.0	1000000.0	1000000.0	1000000.0	0.0	1000000.0	1000000.0	1000000.0	1000000.0	0.0	1000000.0	1000000.0	1000000.0	0.0	1000000.0	0.0	1000000.0	1000000.0	1000000.0	1000000.0	0.0	0.0	1000000.0	0.0	1000000.0	1000000.0	0.0	0.0	0.0	1000000.0	0.0	1000000.0	0.0	1000000.0	1000000.0	0.0
542	1000000.0	1000000.0	0.0	0.0	1000000.0	1000000.0	0.0	1000000.0	0.0	1000000.0	0.0	1000000.0	0.0	1000000.0	1000000.0	1000000.0	1000000.0	0.0	1000000.0	1000000.0	1000000.0	1000000.0	0.0	1000000.0	1000000.0	1000000.0	0.0	1000000.0	0.0	1000000.0	1000000.0	1000000.0	1000000.0	0.0	0.0	1000000.0	0.0	1000000.0	1000000.0	0.0	0.0	0.0	1000000.0	0.0	1000000.0	0.0	1000000.0	1000000.0	0.0
543	1000000.0	1000000.0	0.0	0.0	1000000.0	1000000.0	0.0	1000000.0	0.0	1000000.0	0.0	1000000.0	0.0	1000000.0	1000000.0	1000000.0	1000000.0	0.0	1000000.0	1000000.0	1000000.0	1000000.0	0.0	1000000.0	1000000.0	1000000.0	0.0	1000000.0	0.0	1000000.0	1000000.0	1000000.0	1000000.0	0.0	0.0	1000000.0	0.0	1000000.0	1000000.0	0.0	0.0	0.0	1000000.0	0.0	1000000.0	0.0	1000000.0	1000000.0	0.0
544	1000000.0	1000000.0	0.0	0.0	1000000.0	1000000.0	0.0	1000000.0	0.0	1000000.0	0.0	1000000.0	0.0	1000000.0	1000000.0	1000000.0	1000000.0	0.0	1000000.0	1000000.0	1000000.0	1000000.0	0.0	1000000.0	1000000.0	1000000.0	0.0	1000000.0	0.0	1000000.0	1000000.0	1000000.0	1000000.0	0.0	0.0	1000000.0	0.0	1000000.0	1000000.0	0.0	0.0	0.0	1000000.0	0.0	1000000.0	0.0	1000000.0	1000000.0	0.0
545	1000000.0	1000000.0	0.0	0.0	1000000.0	1000000.0	0.0	1000000.0	0.0	1000000.0	0.0	1000000.0	0.0	1000000.0	1000000.0	1000000.0	1000000.0	0.0	1000000.0	1000000.0	1000000.0	1000000.0	0.0	1000000.0	1000000.0	1000000.0	0.0	1000000.0	0.0	1000000.0	1000000.0	1000000.0	1000000.0	0.0	0.0	1000000.0	0.0	1000000.0	1000000.0	0.0	0.0	0.0	1000000.0	0.0	1000000.0	0.0	1000000.0	1000000.0	0.0
546	1000000.0	1000000.0	0.0	0.0	1000000.0	1000000.0	0.0	1000000.0	0.0	1000000.0	0.0	1000000.0	0.0	1000000.0	1000000.0	1000000.0	1000000.0	0.0	1000000.0	1000000.0	1000000.0	1000000.0	0.0	1000000.0	1000000.0	1000000.0	0.0	1000000.0	0.0	1000000.0	1000000.0	1000000.0	1000000.0	0.0	0.0	1000000.0	0.0	1000000.0	1000000.0	0.0	0.0	0.0	1000000.0	0.0	1000000.0	0.0	1000000.0	1000000.0	0.0
547	1000000.0	1000000.0	0.0	0.0	1000000.0	1000000.0	0.0	1000000.0	0.0	1000000.0	0.0	1000000.0	0.0	1000000.0	1000000.0	1000000.0	1000000.0	0.0	1000000.0	1000000.0	1000000.0	1000000.0	0.0	1000000.0	1000000.0	1000000.0	0.0	1000000.0	0.0	1000000.0	1000000.0	1000000.0	1000000.0	0.0	0.0	1000000.0	0.0	1000000.0	1000000.0	0.0	0.0	0.0	1000000.0	0.0	1000000.0	0.0	1000000.0	1000000.0	0.0
548	1000000.0	1000000.0	0.0	0.0	1000000.0	1000000.0	0.0	1000000.0	0.0	1000000.0	0.0	1000000.0	0.0	1000000.0	1000000.0	1000000.0	1000000.0	0.0	1000000.0	1000000.0	1000000.0	1000000.0	0.0	1000000.0	1000000.0	1000000.0	0.0	1000000.0	0.0	1000000.0	1000000.0	1000000.0	1000000.0	0.0	0.0	1000000.0	0.0	1000000.0	1000000.0	0.0	0.0	0.0	1000000.0	0.0	1000000.0	0.0	1000000.0	1000000.0	0.0
549	1000000.0	1000000.0	0.0	0.0	1000000.0	1000000.0	0.0	1000000.0	0.0	1000000.0	0.0	1000000.0	0.0	1000000.0	1000000.0	1000000.0	1000000.0	0.0	1000000.0	1000000.0	1000000.0	1000000.0	0.0	1000000.0	1000000.0	1000000.0	0.0	1000000.0	0.0	1000000.0	1000000.0	1000000.0	1000000.0	0.0	0.0	1000000.0	0.0	1000000.0	1000000.0	0.0	0.0	0.0	1000000.0	0.0	1000000.0	0.0	1000000.0	1000000.0	0.0
550	1000000.0	1000000.0	0.0	0.0	1000000.0	1000000.0	0.0	1000000.0	0.0	1000000.0	0.0	1000000.0	0.0	1000000.0	1000000.0	1000000.0	1000000.0	0.0	1000000.0	1000000.0	1000000.0	1000000.0	0.0	1000000.0	1000000.0	1000000.0	0.0	1000000.0	0.0	1000000.0	1000000.0	1000000.0	1000000.0	0.0	0.0	1000000.0	0.0	1000000.0	1000000.0	0.0	0.0	0.0	1000000.0	0.0	1000000.0	0.0	1000000.0	1000000.0	0.0
551	1000000.0	1000000.0	0.0	0.0	1000000.0	1000000.0	0.0	1000000.0	0.0	1000000.0	0.0	1000000.0	0.0	1000000.0	1000000.0	1000000.0	1000000.0	0.0	1000000.0	1000000.0	1000000.0	1000000.0	0.0	1000000.0	1000000.0	1000000.0	0.0	1000000.0	0.0	1000000.0	1000000.0	1000000.0	1000000.0	0.0	0.0	1000000.0	0.0	1000000.0	1000000.0	0.0	0.0	0.0	1000000.0	0.0	1000000.0	0.0	1000000.0	1000000.0	0.0
552	1000000.0	1000000.0	0.0	0.0	1000000.0	1000000.0	0.0	1000000.0	0.0	1000000.0	0.0	1000000.0	0.0	1000000.0	1000000.0	1000000.0	1000000.0	0.0	1000000.0	1000000.0	1000000.0	1000000.0	0.0	1000000.0	1000000.0	1000000.0	0.0	1000000.0	0.0	1000000.0	1000000.0	1000000.0	1000000.0	0.0	0.0	1000000.0	0.0	1000000.0	1000000.0	0.0	0.0	0.0	1000000.0	0.0	1000000.0	0.0	1000000.0	1000000.0	0.0
553	1000000.0	1000000.0	0.0	0.0	1000000.0	1000000.0	0.0	1000000.0	0.0	1000000.0	0.0	1000000.0	0.0	1000000.0	1000000.0	1000000.0	1000000.0	0.0	1000000.0	1000000.0	1000000.0	1000000.0	0.0	1000000.0	1000000.0	1000000.0	0.0	1000000.0	0.0	1000000.0	1000000.0	1000000.0	1000000.0	0.0	0.0	1000000.0	0.0	1000000.0	1000000.0	0.0	0.0	0.0	1000000.0	0.0	1000000.0	0.0	1000000.0	1000000.0	0.0
554	1000000.0	1000000.0	0.0	0.0	1000000.0	1000000.0	0.0	1000000.0	0.0	1000000.0	0.0	1000000.0	0.0	1000000.0	1000000.0	1000000.0	1000000.0	0.0	1000000.0	1000000.0	1000000.0	1000000.0	0.0	1000000.0	1000000.0	1000000.0	0.0	1000000.0	0.0	1000000.0	1000000.0	1000000.0	1000000.0	0.0	0.0	1000000.0	0.0	1000000.0	1000000.0	0.0	0.0	0.0	1000000.0	0.0	1000000.0	0.0	1000000.0	1000000.0	0.0
555	1000000.0	1000000.0	0.0	0.0	1000000.0	1000000.0	0.0	1000000.0	0.0	1000000.0	0.0	1000000.0	0.0	1000000.0	1000000.0	1000000.0	1000000.0	0.0	1000000.0	1000000.0	1000000.0	1000000.0	0.0	1000000.0	1000000.0	1000000.0	0.0	1000000.0	0.0	1000000.0	1000000.0	1000000.0	1000000.0	0.0	0.0	1000000.0	0.0	1000000.0	1000000.0	0.0	0.0	0.0	1000000.0	0.0	1000000.0	0.0	1000000.0	1000000.0	0.0
556	1000000.0	1000000.0	0.0	0.0	1000000.0	1000000.0	0.0	1000000.0	0.0	1000000.0	0.0	1000000.0	0.0	1000000.0	1000000.0	1000000.0	1000000.0	0.0	1000000.0	1000000.0	1000000.0	1000000.0	0.0	1000000.0	1000000.0	1000000.0	0.0	1000000.0	0.0	1000000.0	1000000.0	1000000.0	1000000.0	0.0	0.0	1000000.0	0.0	1000000.0	1000000.0	0.0	0.0	0.0	1000000.0	0.0	1000000.0	0.0	1000000.0	1000000.0	0.0
557	1000000.0	1000000.0	0.0	0.0	1000000.0	1000000.0	0.0	1000000.0	0.0	1000000.0	0.0	1000000.0	0.0	1000000.0	1000000.0	1000000.0	1000000.0	0.0	1000000.0	1000000.0	1000000.0	1000000.0	0.0	1000000.0	1000000.0	1000000.0	0.0	1000000.0	0.0	1000000.0	1000000.0	1000000.0	1000000.0	0.0	0.0	1000000.0	0.0	1000000.0	1000000.0	0.0	0.0	0.0	1000000.0	0.0	1000000.0	0.0	1000000.0	1000000.0	0.0
558	1000000.0	1000000.0	0.0	0.0	1000000.0	1000000.0	0.0	1000000.0	0.0	1000000.0	0.0	1000000.0	0.0	1000000.0	1000000.0	1000000.0	1000000.0	0.0	1000000.0	1000000.0	1000000.0	1000000.0	0.0	1000000.0	1000000.0	1000000.0	0.0	1000000.0	0.0	1000000.0	1000000.0	1000000.0	1000000.0	0.0	0.0	1000000.0	0.0	1000000.0	1000000.0	0.0	0.0	0.0	1000000.0	0.0	1000000.0	0.0	1000000.0	1000000.0	0.0
559	1000000.0	1000000.0	0.0	0.0	1000000.0	1000000.0	0.0	1000000.0	0.0	1000000.0	0.0	1000000.0	0.0	1000000.0	1000000.0	1000000.0	1000000.0	0.0	1000000.0	1000000.0	1000000.0	1000000.0	0.0	1000000.0	1000000.0	1000000.0	0.0	1000000.0	0.0	1000000.0	1000000.0	1000000.0	1000000.0	0.0	0.0	1000000.0	0.0	1000000.0	1000000.0	0.0	0.0	0.0	1000000.0	0.0	1000000.0	0.0	1000000.0	1000000.0	0.0
560	1000000.0	1000000.0	0.0	0.0	1000000.0	1000000.0	0.0	1000000.0	0.0	1000000.0	0.0	1000000.0	0.0	1000000.0	1000000.0	1000000.0	1000000.0	0.0	1000000.0	1000000.0	1000000.0	1000000.0	0.0	1000000.0	1000000.0	1000000.0	0.0	1000000.0	0.0	1000000.0	1000000.0	1000000.0	1000000.0	0.0	0.0	1000000.0	0.0	1000000.0	1000000.0	0.0	0.0	0.0	1000000.0	0.0	1000000.0	0.0	1000000.0	1000000.0	0.0
561	1000000.0	1000000.0	0.0	0.0	1000000.0	1000000.0	0.0	1000000.0	0.0	1000000.0	0.0	1000000.0	0.0	1000000.0	1000000.0	1000000.0	1000000.0	0.0	1000000.0	1000000.0	1000000.0	1000000.0	0.0	1000000.0	1000000.0	1000000.0	0.0	1000000.0	0.0	1000000.0	1000000.0	1000000.0	1000000.0	0.0	0.0	1000000.0	0.0	1000000.0	1000000.0	0.0	0.0	0.0	1000000.0	0.0	1000000.0	0.0	1000000.0	1000000.0	0.0
562	1000000.0	1000000.0	0.0	0.0	1000000.0	1000000.0	0.0	1000000.0	0.0	1000000.0	0.0	1000000.0	0.0	1000000.0	1000000.0	1000000.0	1000000.0	0.0	1000000.0	1000000.0	1000000.0	1000000.0	0.0	1000000.0	1000000.0	1000000.0	0.0	1000000.0	0.0	1000000.0	1000000.0	1000000.0	1000000.0	0.0	0.0	1000000.0	0.0	1000000.0	1000000.0	0.0	0.0	0.0	1000000.0	0.0	1000000.0	0.0	1000000.0	1000000.0	0.0
563	1000000.0	1000000.0	0.0	0.0	1000000.0	1000000.0	0.0	1000000.0	0.0	1000000.0	0.0	1000000.0	0.0	1000000.0	1000000.0	1000000.0	1000000.0	0.0	1000000.0	1000000.0	1000000.0	1000000.0	0.0	1000000.0	1000000.0	1000000.0	0.0	1000000.0	0.0	1000000.0	1000000.0	1000000.0	1000000.0	0.0	0.0	1000000.0	0.0	1000000.0	1000000.0	0.0	0.0	0.0	1000000.0	0.0	1000000.0	0.0	1000000.0	1000000.0	0.0
564	1000000.0	1000000.0	0.0	0.0	1000000.0	1000000.0	0.0	1000000.0	0.0	1000000.0	0.0	1000000.0	0.0	1000000.0	1000000.0	1000000.0	1000000.0	0.0	1000000.0	1000000.0	1000000.0	1000000.0	0.0	1000000.0	1000000.0	1000000.0	0.0	1000000.0	0.0	1000000.0	1000000.0	1000000.0	1000000.0	0.0	0.0	1000000.0	0.0	1000000.0	1000000.0	0.0	0.0	0.0	1000000.0	0.0	1000000.0	0.0	1000000.0	1000000.0	0.0
565	1000000.0	1000000.0	0.0	0.0	1000000.0	1000000.0	0.0	1000000.0	0.0	1000000.0	0.0	1000000.0	0.0	1000000.0	1000000.0	1000000.0	1000000.0	0.0	1000000.0	1000000.0	1000000.0	1000000.0	0.0	1000000.0	1000000.0	1000000.0	0.0	1000000.0	0.0	1000000.0	1000000.0	1000000.0	1000000.0	0.0	0.0	1000000.0	0.0	1000000.0	1000000.0	0.0	0.0	0.0	1000000.0	0.0	1000000.0	0.0	1000000.0	1000000.0	0.0
566	1000000.0	1000000.0	0.0	0.0	1000000.0	1000000.0	0.0	1000000.0	0.0	1000000.0	0.0	1000000.0	0.0	1000000.0	1000000.0	1000000.0	1000000.0	0.0	1000000.0	1000000.0	1000000.0	1000000.0	0.0	1000000.0	1000000.0	1000000.0	0.0	1000000.0	0.0	1000000.0	1000000.0	1000000.0	1000000.0	0.0	0.0	1000000.0	0.0	1000000.0	1000000.0	0.0	0.0	0.0	1000000.0	0.0	1000000.0	0.0	1000000.0	1000000.0	0.0
567	1000000.0	1000000.0	0.0	0.0	1000000.0	1000000.0	0.0	1000000.0	0.0	1000000.0	0.0	1000000.0	0.0	1000000.0	1000000.0	1000000.0	1000000.0	0.0	1000000.0	1000000.0	1000000.0	1000000.0	0.0	1000000.0	1000000.0	1000000.0	0.0	1000000.0	0.0	1000000.0	1000000.0	1000000.0	1000000.0	0.0	0.0	1000000.0	0.0	1000000.0	1000000.0	0.0	0.0	0.0	1000000.0	0.0	1000000.0	0.0	1000000.0	1000000.0	0.0
568	1000000.0	1000000.0	0.0	0.0	1000000.0	1000000.0	0.0	1000000.0	0.0	1000000.0	0.0	1000000.0	0.0	1000000.0	1000000.0	1000000.0	1000000.0	0.0	1000000.0	1000000.0	1000000.0	1000000.0	0.0	1000000.0	1000000.0	1000000.0	0.0	1000000.0	0.0	1000000.0	1000000.0	1000000.0	1000000.0	0.0	0.0	1000000.0	0.0	1000000.0	1000000.0	0.0	0.0	0.0	1000000.0	0.0	1000000.0	0.0	1000000.0	1000000.0	0.0
569	1000000.0	1000000.0	0.0	0.0	1000000.0	1000000.0	0.0	1000000.0	0.0	1000000.0	0.0	1000000.0	0.0	1000000.0	1000000.0	1000000.0	1000000.0	0.0	1000000.0	1000000.0	1000000.0	1000000.0	0.0	1000000.0	1000000.0	1000000.0	0.0	1000000.0	0.0	1000000.0	1000000.0	1000000.0	1000000.0	0.0	0.0	1000000.0	0.0	1000000.0	1000000.0	0.0	0.0	0.0	1000000.0	0.0	1000000.0	0.0	1000000.0	1000000.0	0.0
570	1000000.0	1000000.0	0.0	0.0	1000000.0	1000000.0	0.0	1000000.0	0.0	1000000.0	0.0	1000000.0	0.0	1000000.0	1000000.0	1000000.0	1000000.0	0.0	1000000.0	1000000.0	1000000.0	1000000.0	0.0	1000000.0	1000000.0	1000000.0	0.0	1000000.0	0.0	1000000.0	1000000.0	1000000.0	1000000.0	0.0	0.0	1000000.0	0.0	1000000.0	1000000.0	0.0	0.0	0.0	1000000.0	0.0	1000000.0	0.0	1000000.0	1000000.0	0.0
571	1000000.0	1000000.0	0.0	0.0	1000000.0	1000000.0	0.0	1000000.0	0.0	1000000.0	0.0	1000000.0	0.0	1000000.0	1000000.0	1000000.0	1000000.0	0.0	1000000.0	1000000.0	1000000.0	1000000.0	0.0	1000000.0	1000000.0	1000000.0	0.0	1000000.0	0.0	1000000.0	1000000.0	1000000.0	1000000.0	0.0	0.0	1000000.0	0.0	1000000.0	1000000.0	0.0	0.0	0.0	1000000.0	0.0	1000000.0	0.0	1000000.0	1000000.0	0.0
572	1000000.0	1000000.0	0.0	0.0	1000000.0	1000000.0	0.0	1000000.0	0.0	1000000.0	0.0	1000000.0	0.0	1000000.0	1000000.0	1000000.0	1000000.0	0.0	1000000.0	1000000.0	1000000.0	1000000.0	0.0	1000000.0	1000000.0	1000000.0	0.0	1000000.0	0.0	1000000.0	1000000.0	1000000.0	1000000.0	0.0	0.0	1000000.0	0.0	1000000.0	1000000.0	0.0	0.0	0.0	1000000.0	0.0	1000000.0	0.0	1000000.0	1000000.0	0.0
573	1000000.0	1000000.0	0.0	0.0	1000000.0	1000000.0	0.0	1000000.0	0.0	1000000.0	0.0	1000000.0	0.0	1000000.0	1000000.0	1000000.0	1000000.0	0.0	1000000.0	1000000.0	1000000.0	1000000.0	0.0	1000000.0	1000000.0	1000000.0	0.0	1000000.0	0.0	1000000.0	1000000.0	1000000.0	1000000.0	0.0	0.0	1000000.0	0.0	1000000.0	1000000.0	0.0	0.0	0.0	1000000.0	0.0	1000000.0	0.0	1000000.0	1000000.0	0.0
574	1000000.0	1000000.0	0.0	0.0	1000000.0	1000000.0	0.0	1000000.0	0.0	1000000.0	0.0	1000000.0	0.0	1000000.0	1000000.0	1000000.0	1000000.0	0.0	1000000.0	1000000.0	1000000.0	1000000.0	0.0	1000000.0	1000000.0	1000000.0	0.0	1000000.0	0.0	1000000.0	1000000.0	1000000.0	1000000.0	0.0	0.0	1000000.0	0.0	1000000.0	1000000.0	0.0	0.0	0.0	1000000.0	0.0	1000000.0	0.0	1000000.0	1000000.0	0.0
575	1000000.0	1000000.0	0.0	0.0	1000000.0	1000000.0	0.0	1000000.0	0.0	1000000.0	0.0	1000000.0	0.0	1000000.0	1000000.0	1000000.0	1000000.0	0.0	1000000.0	1000000.0	1000000.0	1000000.0	0.0	1000000.0	1000000.0	1000000.0	0.0	1000000.0	0.0	1000000.0	1000000.0	1000000.0	1000000.0	0.0	0.0	1000000.0	0.0	1000000.0	1000000.0	0.0	0.0	0.0	1000000.0	0.0	1000000.0	0.0	1000000.0	1000000.0	0.0
576	1000000.0	1000000.0	0.0	0.0	1000000.0	1000000.0	0.0	1000000.0	0.0	1000000.0	0.0	1000000.0	0.0	1000000.0	1000000.0	1000000.0	1000000.0	0.0	1000000.0	1000000.0	1000000.0	1000000.0	0.0	1000000.0	1000000.0	1000000.0	0.0	1000000.0	0.0	1000000.0	1000000.0	1000000.0	1000000.0	0.0	0.0	1000000.0	0.0	1000000.0	1000000.0	0.0	0.0	0.0	1000000.0	0.0	1000000.0	0.0	1000000.0	1000000.0	0.0
577	1000000.0	1000000.0	0.0	0.0	1000000.0	1000000.0	0.0	1000000.0	0.0	1000000.0	0.0	1000000.0	0.0	1000000.0	1000000.0	1000000.0	1000000.0	0.0	1000000.0	1000000.0	1000000.0	1000000.0	0.0	1000000.0	1000000.0	1000000.0	0.0	1000000.0	0.0	1000000.0	1000000.0	1000000.0	1000000.0	0.0	0.0	1000000.0	0.0	1000000.0	1000000.0	0.0	0.0	0.0	1000000.0	0.0	1000000.0	0.0	1000000.0	1000000.0	0.0
578	1000000.0	1000000.0	0.0	0.0	1000000.0	1000000.0	0.0	1000000.0	0.0	1000000.0	0.0	1000000.0	0.0	1000000.0	1000000.0	1000000.0	1000000.0	0.0	1000000.0	1000000.0	1000000.0	1000000.0	0.0	1000000.0	1000000.0	1000000.0	0.0	1000000.0	0.0	1000000.0	1000000.0	1000000.0	1000000.0	0.0	0.0	1000000.0	0.0	1000000.0	1000000.0	0.0	0.0	0.0	1000000.0	0.0	1000000.0	0.0	1000000.0	1000000.0	0.0
579	1000000.0	1000000.0	0.0	0.0	1000000.0	1000000.0	0.0	1000000.0	0.0	1000000.0	0.0	1000000.0	0.0	1000000.0	1000000.0	1000000.0	1000000.0	0.0	1000000.0	1000000.0	1000000.0	1000000.0	0.0	1000000.0	1000000.0	1000000.0	0.0	1000000.0	0.0	1000000.0	1000000.0	1000000.0	1000000.0	0.0	0.0	1000000.0	0.0	1000000.0	1000000.0	0.0	0.0	0.0	1000000.0	0.0	1000000.0	0.0	1000000.0	1000000.0	0.0
580	1000000.0	1000000.0	0.0	0.0	1000000.0	1000000.0	0.0	1000000.0	0.0	1000000.0	0.0	1000000.0	0.0	1000000.0	1000000.0	1000000.0	1000000.0	0.0	1000000.0	1000000.0	1000000.0	1000000.0	0.0	1000000.0	1000000.0	1000000.0	0.0	1000000.0	0.0	1000000.0	1000000.0	1000000.0	1000000.0	0.0	0.0	1000000.0	0.0	1000000.0	1000000.0	0.0	0.0	0.0	1000000.0	0.0	1000000.0	0.0	1000000.0	1000000.0	0.0
581	1000000.0	1000000.0	0.0	0.0	1000000.0	1000000.0	0.0	1000000.0	0.0	1000000.0	0.0	1000000.0	0.0	1000000.0	1000000.0	1000000.0	1000000.0	0.0	1000000.0	1000000.0	1000000.0	1000000.0	0.0	1000000.0	1000000.0	1000000.0	0.0	1000000.0	0.0	1000000.0	1000000.0	1000000.0	1000000.0	0.0	0.0	1000000.0	0.0	1000000.0	1000000.0	0.0	0.0	0.0	1000000.0	0.0	1000000.0	0.0	1000000.0	1000000.0	0.0
582	1000000.0	1000000.0	0.0	0.0	1000000.0	1000000.0	0.0	1000000.0	0.0	1000000.0	0.0	1000000.0	0.0	1000000.0	1000000.0	1000000.0	1000000.0	0.0	1000000.0	1000000.0	1000000.0	1000000.0	0.0	1000000.0	1000000.0	1000000.0	0.0	1000000.0	0.0	1000000.0	1000000.0	1000000.0	1000000.0	0.0	0.0	1000000.0	0.0	1000000.0	1000000.0	0.0	0.0	0.0	1000000.0	0.0	1000000.0	0.0	1000000.0	1000000.0	0.0
583	1000000.0	1000000.0	0.0	0.0	1000000.0	1000000.0	0.0	1000000.0	0.0	1000000.0	0.0	1000000.0	0.0	1000000.0	1000000.0	1000000.0	1000000.0	0.0	1000000.0	1000000.0	1000000.0	1000000.0	0.0	1000000.0	1000000.0	1000000.0	0.0	1000000.0	0.0	1000000.0	1000000.0	1000000.0	1000000.0	0.0	0.0	1000000.0	0.0	1000000.0	1000000.0	0.0	0.0	0.0	1000000.0	0.0	1000000.0	0.0	1000000.0	1000000.0	0.0
584	1000000.0	1000000.0	0.0	0.0	1000000.0	1000000.0	0.0	1000000.0	0.0	1000000.0	0.0	1000000.0	0.0	1000000.0	1000000.0	1000000.0	1000000.0	0.0	1000000.0	1000000.0	1000000.0	1000000.0	0.0	1000000.0	1000000.0	1000000.0	0.0	1000000.0	0.0	1000000.0	1000000.0	1000000.0	1000000.0	0.0	0.0	1000000.0	0.0	1000000.0	1000000.0	0.0	0.0	0.0	1000000.0	0.0	1000000.0	0.0	1000000.0	1000000.0	0.0
585	1000000.0	1000000.0	0.0	0.0	1000000.0	1000000.0	0.0	1000000.0	0.0	1000000.0	0.0	1000000.0	0.0	1000000.0	1000000.0	1000000.0	1000000.0	0.0	1000000.0	1000000.0	1000000.0	1000000.0	0.0	1000000.0	1000000.0	1000000.0	0.0	1000000.0	0.0	1000000.0	1000000.0	1000000.0	1000000.0	0.0	0.0	1000000.0	0.0	1000000.0	1000000.0	0.0	0.0	0.0	1000000.0	0.0	1000000.0	0.0	1000000.0	1000000.0	0.0
586	1000000.0	1000000.0	0.0	0.0	1000000.0	1000000.0	0.0	1000000.0	0.0	1000000.0	0.0	1000000.0	0.0	1000000.0	1000000.0	1000000.0	1000000.0	0.0	1000000.0	1000000.0	1000000.0	1000000.0	0.0	1000000.0	1000000.0	1000000.0	0.0	1000000.0	0.0	1000000.0	1000000.0	1000000.0	1000000.0	0.0	0.0	1000000.0	0.0	1000000.0	1000000.0	0.0	0.0	0.0	1000000.0	0.0	1000000.0	0.0	1000000.0	1000000.0	0.0
587	1000000.0	1000000.0	0.0	0.0	1000000.0	1000000.0	0.0	1000000.0	0.0	1000000.0	0.0	1000000.0	0.0	1000000.0	1000000.0	1000000.0	1000000.0	0.0	1000000.0	1000000.0	1000000.0	1000000.0	0.0	1000000.0	1000000.0	1000000.0	0.0	1000000.0	0.0	1000000.0	1000000.0	1000000.0	1000000.0	0.0	0.0	1000000.0	0.0	1000000.0	1000000.0	0.0	0.0	0.0	1000000.0	0.0	1000000.0	0.0	1000000.0	1000000.0	0.0
588	1000000.0	1000000.0	0.0	0.0	1000000.0	1000000.0	0.0	1000000.0	0.0	1000000.0	0.0	1000000.0	0.0	1000000.0	1000000.0	1000000.0	1000000.0	0.0	1000000.0	1000000.0	1000000.0	1000000.0	0.0	1000000.0	1000000.0	1000000.0	0.0	1000000.0	0.0	1000000.0	1000000.0	1000000.0	1000000.0	0.0	0.0	1000000.0	0.0	1000000.0	1000000.0	0.0	0.0	0.0	1000000.0	0.0	1000000.0	0.0	1000000.0	1000000.0	0.0
589	1000000.0	1000000.0	0.0	0.0	1000000.0	1000000.0	0.0	1000000.0	0.0	1000000.0	0.0	1000000.0	0.0	1000000.0	1000000.0	1000000.0	1000000.0	0.0	1000000.0	1000000.0	1000000.0	1000000.0	0.0	1000000.0	1000000.0	1000000.0	0.0	1000000.0	0.0	1000000.0	1000000.0	1000000.0	1000000.0	0.0	0.0	1000000.0	0.0	1000000.0	1000000.0	0.0	0.0	0.0	1000000.0	0.0	1000000.0	0.0	1000000.0	1000000.0	0.0
590	1000000.0	1000000.0	0.0	0.0	1000000.0	1000000.0	0.0	1000000.0	0.0	1000000.0	0.0	1000000.0	0.0	1000000.0	1000000.0	1000000.0	1000000.0	0.0	1000000.0	1000000.0	1000000.0	1000000.0	0.0	1000000.0	1000000.0	1000000.0	0.0	1000000.0	0.0	1000000.0	1000000.0	1000000.0	1000000.0	0.0	0.0	1000000.0	0.0	1000000.0	1000000.0	0.0	0.0	0.0	1000000.0	0.0	1000000.0	0.0	1000000.0	1000000.0	0.0
591	1000000.0	1000000.0	0.0	0.0	1000000.0	1000000.0	0.0	1000000.0	0.0	1000000.0	0.0	1000000.0	0.0	1000000.0	1000000.0	1000000.0	1000000.0	0.0	1000000.0	1000000.0	1000000.0	1000000.0	0.0	1000000.0	1000000.0	1000000.0	0.0	1000000.0	0.0	1000000.0	1000000.0	1000000.0	1000000.0	0.0	0.0	1000000.0	0.0	1000000.0	1000000.0	0.0	0.0	0.0	1000000.0	0.0	1000000.0	0.0	1000000.0	1000000.0	0.0
592	1000000.0	1000000.0	0.0	0.0	1000000.0	1000000.0	0.0	1000000.0	0.0	1000000.0	0.0	1000000.0	0.0	1000000.0	1000000.0	1000000.0	1000000.0	0.0	1000000.0	1000000.0	1000000.0	1000000.0	0.0	1000000.0	1000000.0	1000000.0	0.0	1000000.0	0.0	1000000.0	1000000.0	1000000.0	1000000.0	0.0	0.0	1000000.0	0.0	1000000.0	1000000.0	0.0	0.0	0.0	1000000.0	0.0	1000000.0	0.0	1000000.0	1000000.0	0.0
593	1000000.0	1000000.0	0.0	0.0	1000000.0	1000000.0	0.0	1000000.0	0.0	1000000.0	0.0	1000000.0	0.0	1000000.0	1000000.0	1000000.0	1000000.0	0.0	1000000.0	1000000.0	1000000.0	1000000.0	0.0	1000000.0	1000000.0	1000000.0	0.0	1000000.0	0.0	1000000.0	1000000.0	1000000.0	1000000.0	0.0	0.0	1000000.0	0.0	1000000.0	1000000.0	0.0	0.0	0.0	1000000.0	0.0	1000000.0	0.0	1000000.0	1000000.0	0.0
594	1000000.0	1000000.0	0.0	0.0	1000000.0	1000000.0	0.0	1000000.0	0.0	1000000.0	0.0	1000000.0	0.0	1000000.0	1000000.0	1000000.0	1000000.0	0.0	1000000.0	1000000.0	1000000.0	1000000.0	0.0	1000000.0	1000000.0	1000000.0	0.0	1000000.0	0.0	1000000.0	1000000.0	1000000.0	1000000.0	0.0	0.0	1000000.0	0.0	1000000.0	1000000.0	0.0	0.0	0.0	1000000.0	0.0	1000000.0	0.0	1000000.0	1000000.0	0.0
595	1000000.0	1000000.0	0.0	0.0	1000000.0	1000000.0	0.0	1000000.0	0.0	1000000.0	0.0	1000000.0	0.0	1000000.0	1000000.0	1000000.0	1000000.0	0.0	1000000.0	1000000.0	1000000.0	1000000.0	0.0	1000000.0	1000000.0	1000000.0	0.0	1000000.0	0.0	1000000.0	1000000.0	1000000.0	1000000.0	0.0	0.0	1000000.0	0.0	1000000.0	1000000.0	0.0	0.0	0.0	1000000.0	0.0	1000000.0	0.0	1000000.0	1000000.0	0.0
596	1000000.0	1000000.0	0.0	0.0	1000000.0	1000000.0	0.0	1000000.0	0.0	1000000.0	0.0	1000000.0	0.0	1000000.0	1000000.0	1000000.0	1000000.0	0.0	1000000.0	1000000.0	1000000.0	1000000.0	0.0	1000000.0	1000000.0	1000000.0	0.0	1000000.0	0.0	1000000.0	1000000.0	1000000.0	1000000.0	0.0	0.0	1000000.0	0.0	1000000.0	1000000.0	0.0	0.0	0.0	1000000.0	0.0	1000000.0	0.0	1000000.0	1000000.0	0.0
597	1000000.0	1000000.0	0.0	0.0	1000000.0	1000000.0	0.0	1000000.0	0.0	1000000.0	0.0	1000000.0	0.0	1000000.0	1000000.0	1000000.0	1000000.0	0.0	1000000.0	1000000.0	1000000.0	1000000.0	0.0	1000000.0	1000000.0	1000000.0	0.0	1000000.0	0.0	1000000.0	1000000.0	1000000.0	1000000.0	0.0	0.0	1000000.0	0.0	1000000.0	1000000.0	0.0	0.0	0.0	1000000.0	0.0	1000000.0	0.0	1000000.0	1000000.0	0.0
598	1000000.0	1000000.0	0.0	0.0	1000000.0	1000000.0	0.0	1000000.0	0.0	1000000.0	0.0	1000000.0	0.0	1000000.0	1000000.0	1000000.0	1000000.0	0.0	1000000.0	1000000.0	1000000.0	1000000.0	0.0	1000000.0	1000000.0	1000000.0	0.0	1000000.0	0.0	1000000.0	1000000.0	1000000.0	1000000.0	0.0	0.0	1000000.0	0.0	1000000.0	1000000.0	0.0	0.0	0.0	1000000.0	0.0	1000000.0	0.0	1000000.0	1000000.0	0.0
599	1000000.0	1000000.0	0.0	0.0	1000000.0	1000000.0	0.0	1000000.0	0.0	1000000.0	0.0	1000000.0	0.0	1000000.0	1000000.0	1000000.0	1000000.0	0.0	1000000.0	1000000.0	1000000.0	1000000.0	0.0	1000000.0	1000000.0	1000000.0	0.0	1000000.0	0.0	1000000.0	1000000.0	1000000.0	1000000.0	0.0	0.0	1000000.0	0.0	1000000.0	1000000.0	0.0	0.0	0.0	1000000.0	0.0	1000000.0	0.0	1000000.0	1000000.0	0.0
600	1000000.0	1000000.0	0.0	0.0	1000000.0	1000000.0	0.0	1000000.0	0.0	1000000.0	0.0	1000000.0	0.0	1000000.0	1000000.0	1000000.0	1000000.0	0.0	1000000.0	1000000.0	1000000.0	1000000.0	0.0	1000000.0	1000000.0	1000000.0	0.0	1000000.0	0.0	1000000.0	1000000.0	1000000.0	1000000.0	0.0	0.0	1000000.0	0.0	1000000.0	1000000.0	0.0	0.0	0.0	1000000.0	0.0	1000000.0	0.0	1000000.0	1000000.0	0.0
601	1000000.0	1000000.0	0.0	0.0	1000000.0	1000000.0	0.0	1000000.0	0.0	1000000.0	0.0	1000000.0	0.0	1000000.0	1000000.0	1000000.0	1000000.0	0.0	1000000.0	1000000.0	1000000.0	1000000.0	0.0	1000000.0	1000000.0	1000000.0	0.0	1000000.0	0.0	1000000.0	1000000.0	1000000.0	1000000.0	0.0	0.0	1000000.0	0.0	1000000.0	1000000.0	0.0	0.0	0.0	1000000.0	0.0	1000000.0	0.0	1000000.0	1000000.0	0.0
602	1000000.0	1000000.0	0.0	0.0	1000000.0	1000000.0	0.0	1000000.0	0.0	1000000.0	0.0	1000000.0	0.0	1000000.0	1000000.0	1000000.0	1000000.0	0.0	1000000.0	1000000.0	1000000.0	1000000.0	0.0	1000000.0	1000000.0	1000000.0	0.0	1000000.0	0.0	1000000.0	1000000.0	1000000.0	1000000.0	0.0	0.0	1000000.0	0.0	1000000.0	1000000.0	0.0	0.0	0.0	1000000.0	0.0	1000000.0	0.0	1000000.0	1000000.0	0.0
603	1000000.0	1000000.0	0.0	0.0	1000000.0	1000000.0	0.0	1000000.0	0.0	1000000.0	0.0	1000000.0	0.0	1000000.0	1000000.0	1000000.0	1000000.0	0.0	1000000.0	1000000.0	1000000.0	1000000.0	0.0	1000000.0	1000000.0	1000000.0	0.0	1000000.0	0.0	1000000.0	1000000.0	1000000.0	1000000.0	0.0	0.0	1000000.0	0.0	1000000.0	1000000.0	0.0	0.0	0.0	1000000.0	0.0	1000000.0	0.0	1000000.0	1000000.0	0.0
604	1000000.0	1000000.0	0.0	0.0	1000000.0	1000000.0	0.0	1000000.0	0.0	1000000.0	0.0	1000000.0	0.0	1000000.0	1000000.0	1000000.0	1000000.0	0.0	1000000.0	1000000.0	1000000.0	1000000.0	0.0	1000000.0	1000000.0	1000000.0	0.0	1000000.0	0.0	1000000.0	1000000.0	1000000.0	1000000.0	0.0	0.0	1000000.0	0.0	1000000.0	1000000.0	0.0	0.0	0.0	1000000.0	0.0	1000000.0	0.0	1000000.0	1000000.0	0.0
605	1000000.0	1000000.0	0.0	0.0	1000000.0	1000000.0	0.0	1000000.0	0.0	1000000.0	0.0	1000000.0	0.0	1000000.0	1000000.0	1000000.0	1000000.0	0.0	1000000.0	1000000.0	1000000.0	1000000.0	0.0	1000000.0	1000000.0	1000000.0	0.0	1000000.0	0.0	1000000.0	1000000.0	1000000.0	1000000.0	0.0	0.0	1000000.0	0.0	1000000.0	1000000.0	0.0	0.0	0.0	1000000.0	0.0	1000000.0	0.0	1000000.0	1000000.0	0.0
606	1000000.0	1000000.0	0.0	0.0	1000000.0	1000000.0	0.0	1000000.0	0.0	1000000.0	0.0	1000000.0	0.0	1000000.0	1000000.0	1000000.0	1000000.0	0.0	1000000.0	1000000.0	1000000.0	1000000.0	0.0	1000000.0	1000000.0	1000000.0	0.0	1000000.0	0.0	1000000.0	1000000.0	1000000.0	1000000.0	0.0	0.0	1000000.0	0.0	1000000.0	1000000.0	0.0	0.0	0.0	1000000.0	0.0	1000000.0	0.0	1000000.0	1000000.0	0.0
607	1000000.0	1000000.0	0.0	0.0	1000000.0	1000000.0	0.0	1000000.0	0.0	1000000.0	0.0	1000000.0	0.0	1000000.0	1000000.0	1000000.0	1000000.0	0.0	1000000.0	1000000.0	1000000.0	1000000.0	0.0	1000000.0	1000000.0	1000000.0	0.0	1000000.0	0.0	1000000.0	1000000.0	1000000.0	1000000.0	0.0	0.0	1000000.0	0.0	1000000.0	1000000.0	0.0	0.0	0.0	1000000.0	0.0	1000000.0	0.0	1000000.0	1000000.0	0.0
608	1000000.0	1000000.0	0.0	0.0	1000000.0	1000000.0	0.0	1000000.0	0.0	1000000.0	0.0	1000000.0	0.0	1000000.0	1000000.0	1000000.0	1000000.0	0.0	1000000.0	1000000.0	1000000.0	1000000.0	0.0	1000000.0	1000000.0	1000000.0	0.0	1000000.0	0.0	1000000.0	1000000.0	1000000.0	1000000.0	0.0	0.0	1000000.0	0.0	1000000.0	1000000.0	0.0	0.0	0.0	1000000.0	0.0	1000000.0	0.0	1000000.0	1000000.0	0.0
609	1000000.0	1000000.0	0.0	0.0	1000000.0	1000000.0	0.0	1000000.0	0.0	1000000.0	0.0	1000000.0	0.0	1000000.0	1000000.0	1000000.0	1000000.0	0.0	1000000.0	1000000.0	1000000.0	1000000.0	0.0	1000000.0	1000000.0	1000000.0	0.0	1000000.0	0.0	1000000.0	1000000.0	1000000.0	1000000.0	0.0	0.0	1000000.0	0.0	1000000.0	1000000.0	0.0	0.0	0.0	1000000.0	0.0	1000000.0	0.0	1000000.0	1000000.0	0.0
610	1000000.0	1000000.0	0.0	0.0	1000000.0	1000000.0	0.0	1000000.0	0.0	1000000.0	0.0	1000000.0	0.0	1000000.0	1000000.0	1000000.0	1000000.0	0.0	1000000.0	1000000.0	1000000.0	1000000.0	0.0	1000000.0	1000000.0	1000000.0	0.0	1000000.0	0.0	1000000.0	1000000.0	1000000.0	1000000.0	0.0	0.0	1000000.0	0.0	1000000.0	1000000.0	0.0	0.0	0.0	1000000.0	0.0	1000000.0	0.0	1000000.0	1000000.0	0.0
611	1000000.0	1000000.0	0.0	0.0	1000000.0	1000000.0	0.0	1000000.0	0.0	1000000.0	0.0	1000000.0	0.0	1000000.0	1000000.0	1000000.0	1000000.0	0.0	1000000.0	1000000.0	1000000.0	1000000.0	0.0	1000000.0	1000000.0	1000000.0	0.0	1000000.0	0.0	1000000.0	1000000.0	1000000.0	1000000.0	0.0	0.0	1000000.0	0.0	1000000.0	1000000.0	0.0	0.0	0.0	1000000.0	0.0	1000000.0	0.0	1000000.0	1000000.0	0.0
612	1000000.0	1000000.0	0.0	0.0	1000000.0	1000000.0	0.0	1000000.0	0.0	1000000.0	0.0	1000000.0	0.0	1000000.0	1000000.0	1000000.0	1000000.0	0.0	1000000.0	1000000.0	1000000.0	1000000.0	0.0	1000000.0	1000000.0	1000000.0	0.0	1000000.0	0.0	1000000.0	1000000.0	1000000.0	1000000.0	0.0	0.0	1000000.0	0.0	1000000.0	1000000.0	0.0	0.0	0.0	1000000.0	0.0	1000000.0	0.0	1000000.0	1000000.0	0.0
613	1000000.0	1000000.0	0.0	0.0	1000000.0	1000000.0	0.0	1000000.0	0.0	1000000.0	0.0	1000000.0	0.0	1000000.0	1000000.0	1000000.0	1000000.0	0.0	1000000.0	1000000.0	1000000.0	1000000.0	0.0	1000000.0	1000000.0	1000000.0	0.0	1000000.0	0.0	1000000.0	1000000.0	1000000.0	1000000.0	0.0	0.0	1000000.0	0.0	1000000.0	1000000.0	0.0	0.0	0.0	1000000.0	0.0	1000000.0	0.0	1000000.0	1000000.0	0.0
614	1000000.0	1000000.0	0.0	0.0	1000000.0	1000000.0	0.0	1000000.0	0.0	1000000.0	0.0	1000000.0	0.0	1000000.0	1000000.0	1000000.0	1000000.0	0.0	1000000.0	1000000.0	1000000.0	1000000.0	0.0	1000000.0	1000000.0	1000000.0	0.0	1000000.0	0.0	1000000.0	1000000.0	1000000.0	1000000.0	0.0	0.0	1000000.0	0.0	1000000.0	1000000.0	0.0	0.0	0.0	1000000.0	0.0	1000000.0	0.0	1000000.0	1000000.0	0.0
615	1000000.0	1000000.0	0.0	0.0	1000000.0	1000000.0	0.0	1000000.0	0.0	1000000.0	0.0	1000000.0	0.0	1000000.0	1000000.0	1000000.0	1000000.0	0.0	1000000.0	1000000.0	1000000.0	1000000.0	0.0	1000000.0	1000000.0	1000000.0	0.0	1000000.0	0.0	1000000.0	1000000.0	1000000.0	1000000.0	0.0	0.0	1000000.0	0.0	1000000.0	1000000.0	0.0	0.0	0.0	1000000.0	0.0	1000000.0	0.0	1000000.0	1000000.0	0.0
616	1000000.0	1000000.0	0.0	0.0	1000000.0	1000000.0	0.0	1000000.0	0.0	1000000.0	0.0	1000000.0	0.0	1000000.0	1000000.0	1000000.0	1000000.0	0.0	1000000.0	1000000.0	1000000.0	1000000.0	0.0	1000000.0	1000000.0	1000000.0	0.0	1000000.0	0.0	1000000.0	1000000.0	1000000.0	1000000.0	0.0	0.0	1000000.0	0.0	1000000.0	1000000.0	0.0	0.0	0.0	1000000.0	0.0	1000000.0	0.0	1000000.0	1000000.0	0.0
617	1000000.0	1000000.0	0.0	0.0	1000000.0	1000000.0	0.0	1000000.0	0.0	1000000.0	0.0	1000000.0	0.0	1000000.0	1000000.0	1000000.0	1000000.0	0.0	1000000.0	1000000.0	1000000.0	1000000.0	0.0	1000000.0	1000000.0	1000000.0	0.0	1000000.0	0.0	1000000.0	1000000.0	1000000.0	1000000.0	0.0	0.0	1000000.0	0.0	1000000.0	1000000.0	0.0	0.0	0.0	1000000.0	0.0	1000000.0	0.0	1000000.0	1000000.0	0.0
618	1000000.0	1000000.0	0.0	0.0	1000000.0	1000000.0	0.0	1000000.0	0.0	1000000.0	0.0	1000000.0	0.0	1000000.0	1000000.0	1000000.0	1000000.0	0.0	1000000.0	1000000.0	1000000.0	1000000.0	0.0	1000000.0	1000000.0	1000000.0	0.0	1000000.0	0.0	1000000.0	1000000.0	1000000.0	1000000.0	0.0	0.0	1000000.0	0.0	1000000.0	1000000.0	0.0	0.0	0.0	1000000.0	0.0	1000000.0	0.0	1000000.0	1000000.0	0.0
619	1000000.0	1000000.0	0.0	0.0	1000000.0	1000000.0	0.0	1000000.0	0.0	1000000.0	0.0	1000000.0	0.0	1000000.0	1000000.0	1000000.0	1000000.0	0.0	1000000.0	1000000.0	1000000.0	1000000.0	0.0	1000000.0	1000000.0	1000000.0	0.0	1000000.0	0.0	1000000.0	1000000.0	1000000.0	1000000.0	0.0	0.0	1000000.0	0.0	1000000.0	1000000.0	0.0	0.0	0.0	1000000.0	0.0	1000000.0	0.0	1000000.0	1000000.0	0.0
620	1000000.0	1000000.0	0.0	0.0	1000000.0	1000000.0	0.0	1000000.0	0.0	1000000.0	0.0	1000000.0	0.0	1000000.0	1000000.0	1000000.0	1000000.0	0.0	1000000.0	1000000.0	1000000.0	1000000.0	0.0	1000000.0	1000000.0	1000000.0	0.0	1000000.0	0.0	1000000.0	1000000.0	1000000.0	1000000.0	0.0	0.0	1000000.0	0.0	1000000.0	1000000.0	0.0	0.0	0.0	1000000.0	0.0	1000000.0	0.0	1000000.0	1000000.0	0.0
621	1000000.0	1000000.0	0.0	0.0	1000000.0	1000000.0	0.0	1000000.0	0.0	1000000.0	0.0	1000000.0	0.0	1000000.0	1000000.0	1000000.0	1000000.0	0.0	1000000.0	1000000.0	1000000.0	1000000.0	0.0	1000000.0	1000000.0	1000000.0	0.0	1000000.0	0.0	1000000.0	1000000.0	1000000.0	1000000.0	0.0	0.0	1000000.0	0.0	1000000.0	1000000.0	0.0	0.0	0.0	1000000.0	0.0	1000000.0	0.0	1000000.0	1000000.0	0.0
622	1000000.0	1000000.0	0.0	0.0	1000000.0	1000000.0	0.0	1000000.0	0.0	1000000.0	0.0	1000000.0	0.0	1000000.0	1000000.0	1000000.0	1000000.0	0.0	1000000.0	1000000.0	1000000.0	1000000.0	0.0	1000000.0	1000000.0	1000000.0	0.0	1000000.0	0.0	1000000.0	1000000.0	1000000.0	1000000.0	0.0	0.0	1000000.0	0.0	1000000.0	1000000.0	0.0	0.0	0.0	1000000.0	0.0	1000000.0	0.0	1000000.0	1000000.0	0.0
623	1000000.0	1000000.0	0.0	0.0	1000000.0	1000000.0	0.0	1000000.0	0.0	1000000.0	0.0	1000000.0	0.0	1000000.0	1000000.0	1000000.0	1000000.0	0.0	1000000.0	1000000.0	1000000.0	1000000.0	0.0	1000000.0	1000000.0	1000000.0	0.0	1000000.0	0.0	1000000.0	1000000.0	1000000.0	1000000.0	0.0	0.0	1000000.0	0.0	1000000.0	1000000.0	0.0	0.0	0.0	1000000.0	0.0	1000000.0	0.0	1000000.0	1000000.0	0.0
624	1000000.0	1000000.0	0.0	0.0	1000000.0	1000000.0	0.0	1000000.0	0.0	1000000.0	0.0	1000000.0	0.0	1000000.0	1000000.0	1000000.0	1000000.0	0.0	1000000.0	1000000.0	1000000.0	1000000.0	0.0	1000000.0	1000000.0	1000000.0	0.0	1000000.0	0.0	1000000.0	1000000.0	1000000.0	1000000.0	0.0	0.0	1000000.0	0.0	1000000.0	1000000.0	0.0	0.0	0.0	1000000.0	0.0	1000000.0	0.0	1000000.0	1000000.0	0.0
625	1000000.0	1000000.0	0.0	0.0	1000000.0	1000000.0	0.0	1000000.0	0.0	1000000.0	0.0	1000000.0	0.0	1000000.0	1000000.0	1000000.0	1000000.0	0.0	1000000.0	1000000.0	1000000.0	1000000.0	0.0	1000000.0	1000000.0	1000000.0	0.0	1000000.0	0.0	1000000.0	1000000.0	1000000.0	1000000.0	0.0	0.0	1000000.0	0.0	1000000.0	1000000.0	0.0	0.0	0.0	1000000.0	0.0	1000000.0	0.0	1000000.0	1000000.0	0.0
626	1000000.0	1000000.0	0.0	0.0	1000000.0	1000000.0	0.0	1000000.0	0.0	1000000.0	0.0	1000000.0	0.0	1000000.0	1000000.0	1000000.0	1000000.0	0.0	1000000.0	1000000.0	1000000.0	1000000.0	0.0	1000000.0	1000000.0	1000000.0	0.0	1000000.0	0.0	1000000.0	1000000.0	1000000.0	1000000.0	0.0	0.0	1000000.0	0.0	1000000.0	1000000.0	0.0	0.0	0.0	1000000.0	0.0	1000000.0	0.0	1000000.0	1000000.0	0.0
627	1000000.0	1000000.0	0.0	0.0	1000000.0	1000000.0	0.0	1000000.0	0.0	1000000.0	0.0	1000000.0	0.0	1000000.0	1000000.0	1000000.0	1000000.0	0.0	1000000.0	1000000.0	1000000.0	1000000.0	0.0	1000000.0	1000000.0	1000000.0	0.0	1000000.0	0.0	1000000.0	1000000.0	1000000.0	1000000.0	0.0	0.0	1000000.0	0.0	1000000.0	1000000.0	0.0	0.0	0.0	1000000.0	0.0	1000000.0	0.0	1000000.0	1000000.0	0.0
628	1000000.0	1000000.0	0.0	0.0	1000000.0	1000000.0	0.0	1000000.0	0.0	1000000.0	0.0	1000000.0	0.0	1000000.0	1000000.0	1000000.0	1000000.0	0.0	1000000.0	1000000.0	1000000.0	1000000.0	0.0	1000000.0	1000000.0	1000000.0	0.0	1000000.0	0.0	1000000.0	1000000.0	1000000.0	1000000.0	0.0	0.0	1000000.0	0.0	1000000.0	1000000.0	0.0	0.0	0.0	1000000.0	0.0	1000000.0	0.0	1000000.0	1000000.0	0.0
629	1000000.0	1000000.0	0.0	0.0	1000000.0	1000000.0	0.0	1000000.0	0.0	1000000.0	0.0	1000000.0	0.0	1000000.0	1000000.0	1000000.0	1000000.0	0.0	1000000.0	1000000.0	1000000.0	1000000.0	0.0	1000000.0	1000000.0	1000000.0	0.0	1000000.0	0.0	1000000.0	1000000.0	1000000.0	1000000.0	0.0	0.0	1000000.0	0.0	1000000.0	1000000.0	0.0	0.0	0.0	1000000.0	0.0	1000000.0	0.0	1000000.0	1000000.0	0.0
630	1000000.0	1000000.0	0.0	0.0	1000000.0	1000000.0	0.0	1000000.0	0.0	1000000.0	0.0	1000000.0	0.0	1000000.0	1000000.0	1000000.0	1000000.0	0.0	1000000.0	1000000.0	1000000.0	1000000.0	0.0	1000000.0	1000000.0	1000000.0	0.0	1000000.0	0.0	1000000.0	1000000.0	1000000.0	1000000.0	0.0	0.0	1000000.0	0.0	1000000.0	1000000.0	0.0	0.0	0.0	1000000.0	0.0	1000000.0	0.0	1000000.0	1000000.0	0.0
631	1000000.0	1000000.0	0.0	0.0	1000000.0	1000000.0	0.0	1000000.0	0.0	1000000.0	0.0	1000000.0	0.0	1000000.0	1000000.0	1000000.0	1000000.0	0.0	1000000.0	1000000.0	1000000.0	1000000.0	0.0	1000000.0	1000000.0	1000000.0	0.0	1000000.0	0.0	1000000.0	1000000.0	1000000.0	1000000.0	0.0	0.0	1000000.0	0.0	1000000.0	1000000.0	0.0	0.0	0.0	1000000.0	0.0	1000000.0	0.0	1000000.0	1000000.0	0.0
632	1000000.0	1000000.0	0.0	0.0	1000000.0	1000000.0	0.0	1000000.0	0.0	1000000.0	0.0	1000000.0	0.0	1000000.0	1000000.0	1000000.0	1000000.0	0.0	1000000.0	1000000.0	1000000.0	1000000.0	0.0	1000000.0	1000000.0	1000000.0	0.0	1000000.0	0.0	1000000.0	1000000.0	1000000.0	1000000.0	0.0	0.0	1000000.0	0.0	1000000.0	1000000.0	0.0	0.0	0.0	1000000.0	0.0	1000000.0	0.0	1000000.0	1000000.0	0.0
633	1000000.0	1000000.0	0.0	0.0	1000000.0	1000000.0	0.0	1000000.0	0.0	1000000.0	0.0	1000000.0	0.0	1000000.0	1000000.0	1000000.0	1000000.0	0.0	1000000.0	1000000.0	1000000.0	1000000.0	0.0	1000000.0	1000000.0	1000000.0	0.0	1000000.0	0.0	1000000.0	1000000.0	1000000.0	1000000.0	0.0	0.0	1000000.0	0.0	1000000.0	1000000.0	0.0	0.0	0.0	1000000.0	0.0	1000000.0	0.0	1000000.0	1000000.0	0.0
634	1000000.0	1000000.0	0.0	0.0	1000000.0	1000000.0	0.0	1000000.0	0.0	1000000.0	0.0	1000000.0	0.0	1000000.0	1000000.0	1000000.0	1000000.0	0.0	1000000.0	1000000.0	1000000.0	1000000.0	0.0	1000000.0	1000000.0	1000000.0	0.0	1000000.0	0.0	1000000.0	1000000.0	1000000.0	1000000.0	0.0	0.0	1000000.0	0.0	1000000.0	1000000.0	0.0	0.0	0.0	1000000.0	0.0	1000000.0	0.0	1000000.0	1000000.0	0.0
635	1000000.0	1000000.0	0.0	0.0	1000000.0	1000000.0	0.0	1000000.0	0.0	1000000.0	0.0	1000000.0	0.0	1000000.0	1000000.0	1000000.0	1000000.0	0.0	1000000.0	1000000.0	1000000.0	1000000.0	0.0	1000000.0	1000000.0	1000000.0	0.0	1000000.0	0.0	1000000.0	1000000.0	1000000.0	1000000.0	0.0	0.0	1000000.0	0.0	1000000.0	1000000.0	0.0	0.0	0.0	1000000.0	0.0	1000000.0	0.0	1000000.0	1000000.0	0.0
636	1000000.0	1000000.0	0.0	0.0	1000000.0	1000000.0	0.0	1000000.0	0.0	1000000.0	0.0	1000000.0	0.0	1000000.0	1000000.0	1000000.0	1000000.0	0.0	1000000.0	1000000.0	1000000.0	1000000.0	0.0	1000000.0	1000000.0	1000000.0	0.0	1000000.0	0.0	1000000.0	1000000.0	1000000.0	1000000.0	0.0	0.0	1000000.0	0.0	1000000.0	1000000.0	0.0	0.0	0.0	1000000.0	0.0	1000000.0	0.0	1000000.0	1000000.0	0.0
637	1000000.0	1000000.0	0.0	0.0	1000000.0	1000000.0	0.0	1000000.0	0.0	1000000.0	0.0	1000000.0	0.0	1000000.0	1000000.0	1000000.0	1000000.0	0.0	1000000.0	1000000.0	1000000.0	1000000.0	0.0	1000000.0	1000000.0	1000000.0	0.0	1000000.0	0.0	1000000.0	1000000.0	1000000.0	1000000.0	0.0	0.0	1000000.0	0.0	1000000.0	1000000.0	0.0	0.0	0.0	1000000.0	0.0	1000000.0	0.0	1000000.0	1000000.0	0.0
638	1000000.0	1000000.0	0.0	0.0	1000000.0	1000000.0	0.0	1000000.0	0.0	1000000.0	0.0	1000000.0	0.0	1000000.0	1000000.0	1000000.0	1000000.0	0.0	1000000.0	1000000.0	1000000.0	1000000.0	0.0	1000000.0	1000000.0	1000000.0	0.0	1000000.0	0.0	1000000.0	1000000.0	1000000.0	1000000.0	0.0	0.0	1000000.0	0.0	1000000.0	1000000.0	0.0	0.0	0.0	1000000.0	0.0	1000000.0	0.0	1000000.0	1000000.0	0.0
639	1000000.0	1000000.0	0.0	0.0	1000000.0	1000000.0	0.0	1000000.0	0.0	1000000.0	0.0	1000000.0	0.0	1000000.0	1000000.0	1000000.0	1000000.0	0.0	1000000.0	1000000.0	1000000.0	1000000.0	0.0	1000000.0	1000000.0	1000000.0	0.0	1000000.0	0.0	1000000.0	1000000.0	1000000.0	1000000.0	0.0	0.0	1000000.0	0.0	1000000.0	1000000.0	0.0	0.0	0.0	1000000.0	0.0	1000000.0	0.0	1000000.0	1000000.0	0.0
640	1000000.0	1000000.0	0.0	0.0	1000000.0	1000000.0	0.0	1000000.0	0.0	1000000.0	0.0	1000000.0	0.0	1000000.0	1000000.0	1000000.0	1000000.0	0.0	1000000.0	1000000.0	1000000.0	1000000.0	0.0	1000000.0	1000000.0	1000000.0	0.0	1000000.0	0.0	1000000.0	1000000.0	1000000.0	1000000.0	0.0	0.0	1000000.0	0.0	1000000.0	1000000.0	0.0	0.0	0.0	1000000.0	0.0	1000000.0	0.0	1000000.0	1000000.0	0.0
641	1000000.0	1000000.0	0.0	0.0	1000000.0	1000000.0	0.0	1000000.0	0.0	1000000.0	0.0	1000000.0	0.0	1000000.0	1000000.0	1000000.0	1000000.0	0.0	1000000.0	1000000.0	1000000.0	1000000.0	0.0	1000000.0	1000000.0	1000000.0	0.0	1000000.0	0.0	1000000.0	1000000.0	1000000.0	1000000.0	0.0	0.0	1000000.0	0.0	1000000.0	1000000.0	0.0	0.0	0.0	1000000.0	0.0	1000000.0	0.0	1000000.0	1000000.0	0.0
642	1000000.0	1000000.0	0.0	0.0	1000000.0	1000000.0	0.0	1000000.0	0.0	1000000.0	0.0	1000000.0	0.0	1000000.0	1000000.0	1000000.0	1000000.0	0.0	1000000.0	1000000.0	1000000.0	1000000.0	0.0	1000000.0	1000000.0	1000000.0	0.0	1000000.0	0.0	1000000.0	1000000.0	1000000.0	1000000.0	0.0	0.0	1000000.0	0.0	1000000.0	1000000.0	0.0	0.0	0.0	1000000.0	0.0	1000000.0	0.0	1000000.0	1000000.0	0.0
643	1000000.0	1000000.0	0.0	0.0	1000000.0	1000000.0	0.0	1000000.0	0.0	1000000.0	0.0	1000000.0	0.0	1000000.0	1000000.0	1000000.0	1000000.0	0.0	1000000.0	1000000.0	1000000.0	1000000.0	0.0	1000000.0	1000000.0	1000000.0	0.0	1000000.0	0.0	1000000.0	1000000.0	1000000.0	1000000.0	0.0	0.0	1000000.0	0.0	1000000.0	1000000.0	0.0	0.0	0.0	1000000.0	0.0	1000000.0	0.0	1000000.0	1000000.0	0.0
644	1000000.0	1000000.0	0.0	0.0	1000000.0	1000000.0	0.0	1000000.0	0.0	1000000.0	0.0	1000000.0	0.0	1000000.0	1000000.0	1000000.0	1000000.0	0.0	1000000.0	1000000.0	1000000.0	1000000.0	0.0	1000000.0	1000000.0	1000000.0	0.0	1000000.0	0.0	1000000.0	1000000.0	1000000.0	1000000.0	0.0	0.0	1000000.0	0.0	1000000.0	1000000.0	0.0	0.0	0.0	1000000.0	0.0	1000000.0	0.0	1000000.0	1000000.0	0.0
645	1000000.0	1000000.0	0.0	0.0	1000000.0	1000000.0	0.0	1000000.0	0.0	1000000.0	0.0	1000000.0	0.0	1000000.0	1000000.0	1000000.0	1000000.0	0.0	1000000.0	1000000.0	1000000.0	1000000.0	0.0	1000000.0	1000000.0	1000000.0	0.0	1000000.0	0.0	1000000.0	1000000.0	1000000.0	1000000.0	0.0	0.0	1000000.0	0.0	1000000.0	1000000.0	0.0	0.0	0.0	1000000.0	0.0	1000000.0	0.0	1000000.0	1000000.0	0.0
646	1000000.0	1000000.0	0.0	0.0	1000000.0	1000000.0	0.0	1000000.0	0.0	1000000.0	0.0	1000000.0	0.0	1000000.0	1000000.0	1000000.0	1000000.0	0.0	1000000.0	1000000.0	1000000.0	1000000.0	0.0	1000000.0	1000000.0	1000000.0	0.0	1000000.0	0.0	1000000.0	1000000.0	1000000.0	1000000.0	0.0	0.0	1000000.0	0.0	1000000.0	1000000.0	0.0	0.0	0.0	1000000.0	0.0	1000000.0	0.0	1000000.0	1000000.0	0.0
647	1000000.0	1000000.0	0.0	0.0	1000000.0	1000000.0	0.0	1000000.0	0.0	1000000.0	0.0	1000000.0	0.0	1000000.0	1000000.0	1000000.0	1000000.0	0.0	1000000.0	1000000.0	1000000.0	1000000.0	0.0	1000000.0	1000000.0	1000000.0	0.0	1000000.0	0.0	1000000.0	1000000.0	1000000.0	1000000.0	0.0	0.0	1000000.0	0.0	1000000.0	1000000.0	0.0	0.0	0.0	1000000.0	0.0	1000000.0	0.0	1000000.0	1000000.0	0.0
648	1000000.0	1000000.0	0.0	0.0	1000000.0	1000000.0	0.0	1000000.0	0.0	1000000.0	0.0	1000000.0	0.0	1000000.0	1000000.0	1000000.0	1000000.0	0.0	1000000.0	1000000.0	1000000.0	1000000.0	0.0	1000000.0	1000000.0	1000000.0	0.0	1000000.0	0.0	1000000.0	1000000.0	1000000.0	1000000.0	0.0	0.0	1000000.0	0.0	1000000.0	1000000.0	0.0	0.0	0.0	1000000.0	0.0	1000000.0	0.0	1000000.0	1000000.0	0.0
649	1000000.0	1000000.0	0.0	0.0	1000000.0	1000000.0	0.0	1000000.0	0.0	1000000.0	0.0	1000000.0	0.0	1000000.0	1000000.0	1000000.0	1000000.0	0.0	1000000.0	1000000.0	1000000.0	1000000.0	0.0	1000000.0	1000000.0	1000000.0	0.0	1000000.0	0.0	1000000.0	1000000.0	1000000.0	1000000.0	0.0	0.0	1000000.0	0.0	1000000.0	1000000.0	0.0	0.0	0.0	1000000.0	0.0	1000000.0	0.0	1000000.0	1000000.0	0.0
650	1000000.0	1000000.0	0.0	0.0	1000000.0	1000000.0	0.0	1000000.0	0.0	1000000.0	0.0	1000000.0	0.0	1000000.0	1000000.0	1000000.0	1000000.0	0.0	1000000.0	1000000.0	1000000.0	1000000.0	0.0	1000000.0	1000000.0	1000000.0	0.0	1000000.0	0.0	1000000.0	1000000.0	1000000.0	1000000.0	0.0	0.0	1000000.0	0.0	1000000.0	1000000.0	0.0	0.0	0.0	1000000.0	0.0	1000000.0	0.0	1000000.0	1000000.0	0.0
651	1000000.0	1000000.0	0.0	0.0	1000000.0	1000000.0	0.0	1000000.0	0.0	1000000.0	0.0	1000000.0	0.0	1000000.0	1000000.0	1000000.0	1000000.0	0.0	1000000.0	1000000.0	1000000.0	1000000.0	0.0	1000000.0	1000000.0	1000000.0	0.0	1000000.0	0.0	1000000.0	1000000.0	1000000.0	1000000.0	0.0	0.0	1000000.0	0.0	1000000.0	1000000.0	0.0	0.0	0.0	1000000.0	0.0	1000000.0	0.0	1000000.0	1000000.0	0.0
652	1000000.0	1000000.0	0.0	0.0	1000000.0	1000000.0	0.0	1000000.0	0.0	1000000.0	0.0	1000000.0	0.0	1000000.0	1000000.0	1000000.0	1000000.0	0.0	1000000.0	1000000.0	1000000.0	1000000.0	0.0	1000000.0	1000000.0	1000000.0	0.0	1000000.0	0.0	1000000.0	1000000.0	1000000.0	1000000.0	0.0	0.0	1000000.0	0.0	1000000.0	1000000.0	0.0	0.0	0.0	1000000.0	0.0	1000000.0	0.0	1000000.0	1000000.0	0.0
653	1000000.0	1000000.0	0.0	0.0	1000000.0	1000000.0	0.0	1000000.0	0.0	1000000.0	0.0	1000000.0	0.0	1000000.0	1000000.0	1000000.0	1000000.0	0.0	1000000.0	1000000.0	1000000.0	1000000.0	0.0	1000000.0	1000000.0	1000000.0	0.0	1000000.0	0.0	1000000.0	1000000.0	1000000.0	1000000.0	0.0	0.0	1000000.0	0.0	1000000.0	1000000.0	0.0	0.0	0.0	1000000.0	0.0	1000000.0	0.0	1000000.0	1000000.0	0.0
654	1000000.0	1000000.0	0.0	0.0	1000000.0	1000000.0	0.0	1000000.0	0.0	1000000.0	0.0	1000000.0	0.0	1000000.0	1000000.0	1000000.0	1000000.0	0.0	1000000.0	1000000.0	1000000.0	1000000.0	0.0	1000000.0	1000000.0	1000000.0	0.0	1000000.0	0.0	1000000.0	1000000.0	1000000.0	1000000.0	0.0	0.0	1000000.0	0.0	1000000.0	1000000.0	0.0	0.0	0.0	1000000.0	0.0	1000000.0	0.0	1000000.0	1000000.0	0.0
655	1000000.0	1000000.0	0.0	0.0	1000000.0	1000000.0	0.0	1000000.0	0.0	1000000.0	0.0	1000000.0	0.0	1000000.0	1000000.0	1000000.0	1000000.0	0.0	1000000.0	1000000.0	1000000.0	1000000.0	0.0	1000000.0	1000000.0	1000000.0	0.0	1000000.0	0.0	1000000.0	1000000.0	1000000.0	1000000.0	0.0	0.0	1000000.0	0.0	1000000.0	1000000.0	0.0	0.0	0.0	1000000.0	0.0	1000000.0	0.0	1000000.0	1000000.0	0.0
656	1000000.0	1000000.0	0.0	0.0	1000000.0	1000000.0	0.0	1000000.0	0.0	1000000.0	0.0	1000000.0	0.0	1000000.0	1000000.0	1000000.0	1000000.0	0.0	1000000.0	1000000.0	1000000.0	1000000.0	0.0	1000000.0	1000000.0	1000000.0	0.0	1000000.0	0.0	1000000.0	1000000.0	1000000.0	1000000.0	0.0	0.0	1000000.0	0.0	1000000.0	1000000.0	0.0	0.0	0.0	1000000.0	0.0	1000000.0	0.0	1000000.0	1000000.0	0.0
657	1000000.0	1000000.0	0.0	0.0	1000000.0	1000000.0	0.0	1000000.0	0.0	1000000.0	0.0	1000000.0	0.0	1000000.0	1000000.0	1000000.0	1000000.0	0.0	1000000.0	1000000.0	1000000.0	1000000.0	0.0	1000000.0	1000000.0	1000000.0	0.0	1000000.0	0.0	1000000.0	1000000.0	1000000.0	1000000.0	0.0	0.0	1000000.0	0.0	1000000.0	1000000.0	0.0	0.0	0.0	1000000.0	0.0	1000000.0	0.0	1000000.0	1000000.0	0.0
658	1000000.0	1000000.0	0.0	0.0	1000000.0	1000000.0	0.0	1000000.0	0.0	1000000.0	0.0	1000000.0	0.0	1000000.0	1000000.0	1000000.0	1000000.0	0.0	1000000.0	1000000.0	1000000.0	1000000.0	0.0	1000000.0	1000000.0	1000000.0	0.0	1000000.0	0.0	1000000.0	1000000.0	1000000.0	1000000.0	0.0	0.0	1000000.0	0.0	1000000.0	1000000.0	0.0	0.0	0.0	1000000.0	0.0	1000000.0	0.0	1000000.0	1000000.0	0.0
659	1000000.0	1000000.0	0.0	0.0	1000000.0	1000000.0	0.0	1000000.0	0.0	1000000.0	0.0	1000000.0	0.0	1000000.0	1000000.0	1000000.0	1000000.0	0.0	1000000.0	1000000.0	1000000.0	1000000.0	0.0	1000000.0	1000000.0	1000000.0	0.0	1000000.0	0.0	1000000.0	1000000.0	1000000.0	1000000.0	0.0	0.0	1000000.0	0.0	1000000.0	1000000.0	0.0	0.0	0.0	1000000.0	0.0	1000000.0	0.0	1000000.0	1000000.0	0.0
660	1000000.0	1000000.0	0.0	0.0	1000000.0	1000000.0	0.0	1000000.0	0.0	1000000.0	0.0	1000000.0	0.0	1000000.0	1000000.0	1000000.0	1000000.0	0.0	1000000.0	1000000.0	1000000.0	1000000.0	0.0	1000000.0	1000000.0	1000000.0	0.0	1000000.0	0.0	1000000.0	1000000.0	1000000.0	1000000.0	0.0	0.0	1000000.0	0.0	1000000.0	1000000.0	0.0	0.0	0.0	1000000.0	0.0	1000000.0	0.0	1000000.0	1000000.0	0.0
661	1000000.0	1000000.0	0.0	0.0	1000000.0	1000000.0	0.0	1000000.0	0.0	1000000.0	0.0	1000000.0	0.0	1000000.0	1000000.0	1000000.0	1000000.0	0.0	1000000.0	1000000.0	1000000.0	1000000.0	0.0	1000000.0	1000000.0	1000000.0	0.0	1000000.0	0.0	1000000.0	1000000.0	1000000.0	1000000.0	0.0	0.0	1000000.0	0.0	1000000.0	1000000.0	0.0	0.0	0.0	1000000.0	0.0	1000000.0	0.0	1000000.0	1000000.0	0.0
662	1000000.0	1000000.0	0.0	0.0	1000000.0	1000000.0	0.0	1000000.0	0.0	1000000.0	0.0	1000000.0	0.0	1000000.0	1000000.0	1000000.0	1000000.0	0.0	1000000.0	1000000.0	1000000.0	1000000.0	0.0	1000000.0	1000000.0	1000000.0	0.0	1000000.0	0.0	1000000.0	1000000.0	1000000.0	1000000.0	0.0	0.0	1000000.0	0.0	1000000.0	1000000.0	0.0	0.0	0.0	1000000.0	0.0	1000000.0	0.0	1000000.0	1000000.0	0.0
663	1000000.0	1000000.0	0.0	0.0	1000000.0	1000000.0	0.0	1000000.0	0.0	1000000.0	0.0	1000000.0	0.0	1000000.0	1000000.0	1000000.0	1000000.0	0.0	1000000.0	1000000.0	1000000.0	1000000.0	0.0	1000000.0	1000000.0	1000000.0	0.0	1000000.0	0.0	1000000.0	1000000.0	1000000.0	1000000.0	0.0	0.0	1000000.0	0.0	1000000.0	1000000.0	0.0	0.0	0.0	1000000.0	0.0	1000000.0	0.0	1000000.0	1000000.0	0.0
664	1000000.0	1000000.0	0.0	0.0	1000000.0	1000000.0	0.0	1000000.0	0.0	1000000.0	0.0	1000000.0	0.0	1000000.0	1000000.0	1000000.0	1000000.0	0.0	1000000.0	1000000.0	1000000.0	1000000.0	0.0	1000000.0	1000000.0	1000000.0	0.0	1000000.0	0.0	1000000.0	1000000.0	1000000.0	1000000.0	0.0	0.0	1000000.0	0.0	1000000.0	1000000.0	0.0	0.0	0.0	1000000.0	0.0	1000000.0	0.0	1000000.0	1000000.0	0.0
665	1000000.0	1000000.0	0.0	0.0	1000000.0	1000000.0	0.0	1000000.0	0.0	1000000.0	0.0	1000000.0	0.0	1000000.0	1000000.0	1000000.0	1000000.0	0.0	1000000.0	1000000.0	1000000.0	1000000.0	0.0	1000000.0	1000000.0	1000000.0	0.0	1000000.0	0.0	1000000.0	1000000.0	1000000.0	1000000.0	0.0	0.0	1000000.0	0.0	1000000.0	1000000.0	0.0	0.0	0.0	1000000.0	0.0	1000000.0	0.0	1000000.0	1000000.0	0.0
666	1000000.0	1000000.0	0.0	0.0	1000000.0	1000000.0	0.0	1000000.0	0.0	1000000.0	0.0	1000000.0	0.0	1000000.0	1000000.0	1000000.0	1000000.0	0.0	1000000.0	1000000.0	1000000.0	1000000.0	0.0	1000000.0	1000000.0	1000000.0	0.0	1000000.0	0.0	1000000.0	1000000.0	1000000.0	1000000.0	0.0	0.0	1000000.0	0.0	1000000.0	1000000.0	0.0	0.0	0.0	1000000.0	0.0	1000000.0	0.0	1000000.0	1000000.0	0.0
667	1000000.0	1000000.0	0.0	0.0	1000000.0	1000000.0	0.0	1000000.0	0.0	1000000.0	0.0	1000000.0	0.0	1000000.0	1000000.0	1000000.0	1000000.0	0.0	1000000.0	1000000.0	1000000.0	1000000.0	0.0	1000000.0	1000000.0	1000000.0	0.0	1000000.0	0.0	1000000.0	1000000.0	1000000.0	1000000.0	0.0	0.0	1000000.0	0.0	1000000.0	1000000.0	0.0	0.0	0.0	1000000.0	0.0	1000000.0	0.0	1000000.0	1000000.0	0.0
668	1000000.0	1000000.0	0.0	0.0	1000000.0	1000000.0	0.0	1000000.0	0.0	1000000.0	0.0	1000000.0	0.0	1000000.0	1000000.0	1000000.0	1000000.0	0.0	1000000.0	1000000.0	1000000.0	1000000.0	0.0	1000000.0	1000000.0	1000000.0	0.0	1000000.0	0.0	1000000.0	1000000.0	1000000.0	1000000.0	0.0	0.0	1000000.0	0.0	1000000.0	1000000.0	0.0	0.0	0.0	1000000.0	0.0	1000000.0	0.0	1000000.0	1000000.0	0.0
669	1000000.0	1000000.0	0.0	0.0	1000000.0	1000000.0	0.0	1000000.0	0.0	1000000.0	0.0	1000000.0	0.0	1000000.0	1000000.0	1000000.0	1000000.0	0.0	1000000.0	1000000.0	1000000.0	1000000.0	0.0	1000000.0	1000000.0	1000000.0	0.0	1000000.0	0.0	1000000.0	1000000.0	1000000.0	1000000.0	0.0	0.0	1000000.0	0.0	1000000.0	1000000.0	0.0	0.0	0.0	1000000.0	0.0	1000000.0	0.0	1000000.0	1000000.0	0.0
670	1000000.0	1000000.0	0.0	0.0	1000000.0	1000000.0	0.0	1000000.0	0.0	1000000.0	0.0	1000000.0	0.0	1000000.0	1000000.0	1000000.0	1000000.0	0.0	1000000.0	1000000.0	1000000.0	1000000.0	0.0	1000000.0	1000000.0	1000000.0	0.0	1000000.0	0.0	1000000.0	1000000.0	1000000.0	1000000.0	0.0	0.0	1000000.0	0.0	1000000.0	1000000.0	0.0	0.0	0.0	1000000.0	0.0	1000000.0	0.0	1000000.0	1000000.0	0.0
671	1000000.0	1000000.0	0.0	0.0	1000000.0	1000000.0	0.0	1000000.0	0.0	1000000.0	0.0	1000000.0	0.0	1000000.0	1000000.0	1000000.0	1000000.0	0.0	1000000.0	1000000.0	1000000.0	1000000.0	0.0	1000000.0	1000000.0	1000000.0	0.0	1000000.0	0.0	1000000.0	1000000.0	1000000.0	1000000.0	0.0	0.0	1000000.0	0.0	1000000.0	1000000.0	0.0	0.0	0.0	1000000.0	0.0	1000000.0	0.0	1000000.0	1000000.0	0.0
672	1000000.0	1000000.0	0.0	0.0	1000000.0	1000000.0	0.0	1000000.0	0.0	1000000.0	0.0	1000000.0	0.0	1000000.0	1000000.0	1000000.0	1000000.0	0.0	1000000.0	1000000.0	1000000.0	1000000.0	0.0	1000000.0	1000000.0	1000000.0	0.0	1000000.0	0.0	1000000.0	1000000.0	1000000.0	1000000.0	0.0	0.0	1000000.0	0.0	1000000.0	1000000.0	0.0	0.0	0.0	1000000.0	0.0	1000000.0	0.0	1000000.0	1000000.0	0.0
673	1000000.0	1000000.0	0.0	0.0	1000000.0	1000000.0	0.0	1000000.0	0.0	1000000.0	0.0	1000000.0	0.0	1000000.0	1000000.0	1000000.0	1000000.0	0.0	1000000.0	1000000.0	1000000.0	1000000.0	0.0	1000000.0	1000000.0	1000000.0	0.0	1000000.0	0.0	1000000.0	1000000.0	1000000.0	1000000.0	0.0	0.0	1000000.0	0.0	1000000.0	1000000.0	0.0	0.0	0.0	1000000.0	0.0	1000000.0	0.0	1000000.0	1000000.0	0.0
674	1000000.0	1000000.0	0.0	0.0	1000000.0	1000000.0	0.0	1000000.0	0.0	1000000.0	0.0	1000000.0	0.0	1000000.0	1000000.0	1000000.0	1000000.0	0.0	1000000.0	1000000.0	1000000.0	1000000.0	0.0	1000000.0	1000000.0	1000000.0	0.0	1000000.0	0.0	1000000.0	1000000.0	1000000.0	1000000.0	0.0	0.0	1000000.0	0.0	1000000.0	1000000.0	0.0	0.0	0.0	1000000.0	0.0	1000000.0	0.0	1000000.0	1000000.0	0.0
675	1000000.0	1000000.0	0.0	0.0	1000000.0	1000000.0	0.0	1000000.0	0.0	1000000.0	0.0	1000000.0	0.0	1000000.0	1000000.0	1000000.0	1000000.0	0.0	1000000.0	1000000.0	1000000.0	1000000.0	0.0	1000000.0	1000000.0	1000000.0	0.0	1000000.0	0.0	1000000.0	1000000.0	1000000.0	1000000.0	0.0	0.0	1000000.0	0.0	1000000.0	1000000.0	0.0	0.0	0.0	1000000.0	0.0	1000000.0	0.0	1000000.0	1000000.0	0.0
676	1000000.0	1000000.0	0.0	0.0	1000000.0	1000000.0	0.0	1000000.0	0.0	1000000.0	0.0	1000000.0	0.0	1000000.0	1000000.0	1000000.0	1000000.0	0.0	1000000.0	1000000.0	1000000.0	1000000.0	0.0	1000000.0	1000000.0	1000000.0	0.0	1000000.0	0.0	1000000.0	1000000.0	1000000.0	1000000.0	0.0	0.0	1000000.0	0.0	1000000.0	1000000.0	0.0	0.0	0.0	1000000.0	0.0	1000000.0	0.0	1000000.0	1000000.0	0.0
677	1000000.0	1000000.0	0.0	0.0	1000000.0	1000000.0	0.0	1000000.0	0.0	1000000.0	0.0	1000000.0	0.0	1000000.0	1000000.0	1000000.0	1000000.0	0.0	1000000.0	1000000.0	1000000.0	1000000.0	0.0	1000000.0	1000000.0	1000000.0	0.0	1000000.0	0.0	1000000.0	1000000.0	1000000.0	1000000.0	0.0	0.0	1000000.0	0.0	1000000.0	1000000.0	0.0	0.0	0.0	1000000.0	0.0	1000000.0	0.0	1000000.0	1000000.0	0.0
678	1000000.0	1000000.0	0.0	0.0	1000000.0	1000000.0	0.0	1000000.0	0.0	1000000.0	0.0	1000000.0	0.0	1000000.0	1000000.0	1000000.0	1000000.0	0.0	1000000.0	1000000.0	1000000.0	1000000.0	0.0	1000000.0	1000000.0	1000000.0	0.0	1000000.0	0.0	1000000.0	1000000.0	1000000.0	1000000.0	0.0	0.0	1000000.0	0.0	1000000.0	1000000.0	0.0	0.0	0.0	1000000.0	0.0	1000000.0	0.0	1000000.0	1000000.0	0.0
679	1000000.0	1000000.0	0.0	0.0	1000000.0	1000000.0	0.0	1000000.0	0.0	1000000.0	0.0	1000000.0	0.0	1000000.0	1000000.0	1000000.0	1000000.0	0.0	1000000.0	1000000.0	1000000.0	1000000.0	0.0	1000000.0	1000000.0	1000000.0	0.0	1000000.0	0.0	1000000.0	1000000.0	1000000.0	1000000.0	0.0	0.0	1000000.0	0.0	1000000.0	1000000.0	0.0	0.0	0.0	1000000.0	0.0	1000000.0	0.0	1000000.0	1000000.0	0.0
680	1000000.0	1000000.0	0.0	0.0	1000000.0	1000000.0	0.0	1000000.0	0.0	1000000.0	0.0	1000000.0	0.0	1000000.0	1000000.0	1000000.0	1000000.0	0.0	1000000.0	1000000.0	1000000.0	1000000.0	0.0	1000000.0	1000000.0	1000000.0	0.0	1000000.0	0.0	1000000.0	1000000.0	1000000.0	1000000.0	0.0	0.0	1000000.0	0.0	1000000.0	1000000.0	0.0	0.0	0.0	1000000.0	0.0	1000000.0	0.0	1000000.0	1000000.0	0.0
681	1000000.0	1000000.0	0.0	0.0	1000000.0	1000000.0	0.0	1000000.0	0.0	1000000.0	0.0	1000000.0	0.0	1000000.0	1000000.0	1000000.0	1000000.0	0.0	1000000.0	1000000.0	1000000.0	1000000.0	0.0	1000000.0	1000000.0	1000000.0	0.0	1000000.0	0.0	1000000.0	1000000.0	1000000.0	1000000.0	0.0	0.0	1000000.0	0.0	1000000.0	1000000.0	0.0	0.0	0.0	1000000.0	0.0	1000000.0	0.0	1000000.0	1000000.0	0.0
682	1000000.0	1000000.0	0.0	0.0	1000000.0	1000000.0	0.0	1000000.0	0.0	1000000.0	0.0	1000000.0	0.0	1000000.0	1000000.0	1000000.0	1000000.0	0.0	1000000.0	1000000.0	1000000.0	1000000.0	0.0	1000000.0	1000000.0	1000000.0	0.0	1000000.0	0.0	1000000.0	1000000.0	1000000.0	1000000.0	0.0	0.0	1000000.0	0.0	1000000.0	1000000.0	0.0	0.0	0.0	1000000.0	0.0	1000000.0	0.0	1000000.0	1000000.0	0.0
683	1000000.0	1000000.0	0.0	0.0	1000000.0	1000000.0	0.0	1000000.0	0.0	1000000.0	0.0	1000000.0	0.0	1000000.0	1000000.0	1000000.0	1000000.0	0.0	1000000.0	1000000.0	1000000.0	1000000.0	0.0	1000000.0	1000000.0	1000000.0	0.0	1000000.0	0.0	1000000.0	1000000.0	1000000.0	1000000.0	0.0	0.0	1000000.0	0.0	1000000.0	1000000.0	0.0	0.0	0.0	1000000.0	0.0	1000000.0	0.0	1000000.0	1000000.0	0.0
684	1000000.0	1000000.0	0.0	0.0	1000000.0	1000000.0	0.0	1000000.0	0.0	1000000.0	0.0	1000000.0	0.0	1000000.0	1000000.0	1000000.0	1000000.0	0.0	1000000.0	1000000.0	1000000.0	1000000.0	0.0	1000000.0	1000000.0	1000000.0	0.0	1000000.0	0.0	1000000.0	1000000.0	1000000.0	1000000.0	0.0	0.0	1000000.0	0.0	1000000.0	1000000.0	0.0	0.0	0.0	1000000.0	0.0	1000000.0	0.0	1000000.0	1000000.0	0.0
685	1000000.0	1000000.0	0.0	0.0	1000000.0	1000000.0	0.0	1000000.0	0.0	1000000.0	0.0	1000000.0	0.0	1000000.0	1000000.0	1000000.0	1000000.0	0.0	1000000.0	1000000.0	1000000.0	1000000.0	0.0	1000000.0	1000000.0	1000000.0	0.0	1000000.0	0.0	1000000.0	1000000.0	1000000.0	1000000.0	0.0	0.0	1000000.0	0.0	1000000.0	1000000.0	0.0	0.0	0.0	1000000.0	0.0	1000000.0	0.0	1000000.0	1000000.0	0.0
686	1000000.0	1000000.0	0.0	0.0	1000000.0	1000000.0	0.0	1000000.0	0.0	1000000.0	0.0	1000000.0	0.0	1000000.0	1000000.0	1000000.0	1000000.0	0.0	1000000.0	1000000.0	1000000.0	1000000.0	0.0	1000000.0	1000000.0	1000000.0	0.0	1000000.0	0.0	1000000.0	1000000.0	1000000.0	1000000.0	0.0	0.0	1000000.0	0.0	1000000.0	1000000.0	0.0	0.0	0.0	1000000.0	0.0	1000000.0	0.0	1000000.0	1000000.0	0.0
687	1000000.0	1000000.0	0.0	0.0	1000000.0	1000000.0	0.0	1000000.0	0.0	1000000.0	0.0	1000000.0	0.0	1000000.0	1000000.0	1000000.0	1000000.0	0.0	1000000.0	1000000.0	1000000.0	1000000.0	0.0	1000000.0	1000000.0	1000000.0	0.0	1000000.0	0.0	1000000.0	1000000.0	1000000.0	1000000.0	0.0	0.0	1000000.0	0.0	1000000.0	1000000.0	0.0	0.0	0.0	1000000.0	0.0	1000000.0	0.0	1000000.0	1000000.0	0.0
688	1000000.0	1000000.0	0.0	0.0	1000000.0	1000000.0	0.0	1000000.0	0.0	1000000.0	0.0	1000000.0	0.0	1000000.0	1000000.0	1000000.0	1000000.0	0.0	1000000.0	1000000.0	1000000.0	1000000.0	0.0	1000000.0	1000000.0	1000000.0	0.0	1000000.0	0.0	1000000.0	1000000.0	1000000.0	1000000.0	0.0	0.0	1000000.0	0.0	1000000.0	1000000.0	0.0	0.0	0.0	1000000.0	0.0	1000000.0	0.0	1000000.0	1000000.0	0.0
689	1000000.0	1000000.0	0.0	0.0	1000000.0	1000000.0	0.0	1000000.0	0.0	1000000.0	0.0	1000000.0	0.0	1000000.0	1000000.0	1000000.0	1000000.0	0.0	1000000.0	1000000.0	1000000.0	1000000.0	0.0	1000000.0	1000000.0	1000000.0	0.0	1000000.0	0.0	1000000.0	1000000.0	1000000.0	1000000.0	0.0	0.0	1000000.0	0.0	1000000.0	1000000.0	0.0	0.0	0.0	1000000.0	0.0	1000000.0	0.0	1000000.0	1000000.0	0.0
690	1000000.0	1000000.0	0.0	0.0	1000000.0	1000000.0	0.0	1000000.0	0.0	1000000.0	0.0	1000000.0	0.0	1000000.0	1000000.0	1000000.0	1000000.0	0.0	1000000.0	1000000.0	1000000.0	1000000.0	0.0	1000000.0	1000000.0	1000000.0	0.0	1000000.0	0.0	1000000.0	1000000.0	1000000.0	1000000.0	0.0	0.0	1000000.0	0.0	1000000.0	1000000.0	0.0	0.0	0.0	1000000.0	0.0	1000000.0	0.0	1000000.0	1000000.0	0.0
691	1000000.0	1000000.0	0.0	0.0	1000000.0	1000000.0	0.0	1000000.0	0.0	1000000.0	0.0	1000000.0	0.0	1000000.0	1000000.0	1000000.0	1000000.0	0.0	1000000.0	1000000.0	1000000.0	1000000.0	0.0	1000000.0	1000000.0	1000000.0	0.0	1000000.0	0.0	1000000.0	1000000.0	1000000.0	1000000.0	0.0	0.0	1000000.0	0.0	1000000.0	1000000.0	0.0	0.0	0.0	1000000.0	0.0	1000000.0	0.0	1000000.0	1000000.0	0.0
692	1000000.0	1000000.0	0.0	0.0	1000000.0	1000000.0	0.0	1000000.0	0.0	1000000.0	0.0	1000000.0	0.0	1000000.0	1000000.0	1000000.0	1000000.0	0.0	1000000.0	1000000.0	1000000.0	1000000.0	0.0	1000000.0	1000000.0	1000000.0	0.0	1000000.0	0.0	1000000.0	1000000.0	1000000.0	1000000.0	0.0	0.0	1000000.0	0.0	1000000.0	1000000.0	0.0	0.0	0.0	1000000.0	0.0	1000000.0	0.0	1000000.0	1000000.0	0.0
693	1000000.0	1000000.0	0.0	0.0	1000000.0	1000000.0	0.0	1000000.0	0.0	1000000.0	0.0	1000000.0	0.0	1000000.0	1000000.0	1000000.0	1000000.0	0.0	1000000.0	1000000.0	1000000.0	1000000.0	0.0	1000000.0	1000000.0	1000000.0	0.0	1000000.0	0.0	1000000.0	1000000.0	1000000.0	1000000.0	0.0	0.0	1000000.0	0.0	1000000.0	1000000.0	0.0	0.0	0.0	1000000.0	0.0	1000000.0	0.0	1000000.0	1000000.0	0.0
694	1000000.0	1000000.0	0.0	0.0	1000000.0	1000000.0	0.0	1000000.0	0.0	1000000.0	0.0	1000000.0	0.0	1000000.0	1000000.0	1000000.0	1000000.0	0.0	1000000.0	1000000.0	1000000.0	1000000.0	0.0	1000000.0	1000000.0	1000000.0	0.0	1000000.0	0.0	1000000.0	1000000.0	1000000.0	1000000.0	0.0	0.0	1000000.0	0.0	1000000.0	1000000.0	0.0	0.0	0.0	1000000.0	0.0	1000000.0	0.0	1000000.0	1000000.0	0.0
695	1000000.0	1000000.0	0.0	0.0	1000000.0	1000000.0	0.0	1000000.0	0.0	1000000.0	0.0	1000000.0	0.0	1000000.0	1000000.0	1000000.0	1000000.0	0.0	1000000.0	1000000.0	1000000.0	1000000.0	0.0	1000000.0	1000000.0	1000000.0	0.0	1000000.0	0.0	1000000.0	1000000.0	1000000.0	1000000.0	0.0	0.0	1000000.0	0.0	1000000.0	1000000.0	0.0	0.0	0.0	1000000.0	0.0	1000000.0	0.0	1000000.0	1000000.0	0.0
696	1000000.0	1000000.0	0.0	0.0	1000000.0	1000000.0	0.0	1000000.0	0.0	1000000.0	0.0	1000000.0	0.0	1000000.0	1000000.0	1000000.0	1000000.0	0.0	1000000.0	1000000.0	1000000.0	1000000.0	0.0	1000000.0	1000000.0	1000000.0	0.0	1000000.0	0.0	1000000.0	1000000.0	1000000.0	1000000.0	0.0	0.0	1000000.0	0.0	1000000.0	1000000.0	0.0	0.0	0.0	1000000.0	0.0	1000000.0	0.0	1000000.0	1000000.0	0.0
697	1000000.0	1000000.0	0.0	0.0	1000000.0	1000000.0	0.0	1000000.0	0.0	1000000.0	0.0	1000000.0	0.0	1000000.0	1000000.0	1000000.0	1000000.0	0.0	1000000.0	1000000.0	1000000.0	1000000.0	0.0	1000000.0	1000000.0	1000000.0	0.0	1000000.0	0.0	1000000.0	1000000.0	1000000.0	1000000.0	0.0	0.0	1000000.0	0.0	1000000.0	1000000.0	0.0	0.0	0.0	1000000.0	0.0	1000000.0	0.0	1000000.0	1000000.0	0.0
698	1000000.0	1000000.0	0.0	0.0	1000000.0	1000000.0	0.0	1000000.0	0.0	1000000.0	0.0	1000000.0	0.0	1000000.0	1000000.0	1000000.0	1000000.0	0.0	1000000.0	1000000.0	1000000.0	1000000.0	0.0	1000000.0	1000000.0	1000000.0	0.0	1000000.0	0.0	1000000.0	1000000.0	1000000.0	1000000.0	0.0	0.0	1000000.0	0.0	1000000.0	1000000.0	0.0	0.0	0.0	1000000.0	0.0	1000000.0	0.0	1000000.0	1000000.0	0.0
699	1000000.0	1000000.0	0.0	0.0	1000000.0	1000000.0	0.0	1000000.0	0.0	1000000.0	0.0	1000000.0	0.0	1000000.0	1000000.0	1000000.0	1000000.0	0.0	1000000.0	1000000.0	1000000.0	1000000.0	0.0	1000000.0	1000000.0	1000000.0	0.0	1000000.0	0.0	1000000.0	1000000.0	1000000.0	1000000.0	0.0	0.0	1000000.0	0.0	1000000.0	1000000.0	0.0	0.0	0.0	1000000.0	0.0	1000000.0	0.0	1000000.0	1000000.0	0.0
700	1000000.0	1000000.0	0.0	0.0	1000000.0	1000000.0	0.0	1000000.0	0.0	1000000.0	0.0	1000000.0	0.0	1000000.0	1000000.0	1000000.0	1000000.0	0.0	1000000.0	1000000.0	1000000.0	1000000.0	0.0	1000000.0	1000000.0	1000000.0	0.0	1000000.0	0.0	1000000.0	1000000.0	1000000.0	1000000.0	0.0	0.0	1000000.0	0.0	1000000.0	1000000.0	0.0	0.0	0.0	1000000.0	0.0	1000000.0	0.0	1000000.0	1000000.0	0.0
701	1000000.0	1000000.0	0.0	0.0	1000000.0	1000000.0	0.0	1000000.0	0.0	1000000.0	0.0	1000000.0	0.0	1000000.0	1000000.0	1000000.0	1000000.0	0.0	1000000.0	1000000.0	1000000.0	1000000.0	0.0	1000000.0	1000000.0	1000000.0	0.0	1000000.0	0.0	1000000.0	1000000.0	1000000.0	1000000.0	0.0	0.0	1000000.0	0.0	1000000.0	1000000.0	0.0	0.0	0.0	1000000.0	0.0	1000000.0	0.0	1000000.0	1000000.0	0.0
702	1000000.0	1000000.0	0.0	0.0	1000000.0	1000000.0	0.0	1000000.0	0.0	1000000.0	0.0	1000000.0	0.0	1000000.0	1000000.0	1000000.0	1000000.0	0.0	1000000.0	1000000.0	1000000.0	1000000.0	0.0	1000000.0	1000000.0	1000000.0	0.0	1000000.0	0.0	1000000.0	1000000.0	1000000.0	1000000.0	0.0	0.0	1000000.0	0.0	1000000.0	1000000.0	0.0	0.0	0.0	1000000.0	0.0	1000000.0	0.0	1000000.0	1000000.0	0.0
703	1000000.0	1000000.0	0.0	0.0	1000000.0	1000000.0	0.0	1000000.0	0.0	1000000.0	0.0	1000000.0	0.0	1000000.0	1000000.0	1000000.0	1000000.0	0.0	1000000.0	1000000.0	1000000.0	1000000.0	0.0	1000000.0	1000000.0	1000000.0	0.0	1000000.0	0.0	1000000.0	1000000.0	1000000.0	1000000.0	0.0	0.0	1000000.0	0.0	1000000.0	1000000.0	0.0	0.0	0.0	1000000.0	0.0	1000000.0	0.0	1000000.0	1000000.0	0.0
704	1000000.0	1000000.0	0.0	0.0	1000000.0	1000000.0	0.0	1000000.0	0.0	1000000.0	0.0	1000000.0	0.0	1000000.0	1000000.0	1000000.0	1000000.0	0.0	1000000.0	1000000.0	1000000.0	1000000.0	0.0	1000000.0	1000000.0	1000000.0	0.0	1000000.0	0.0	1000000.0	1000000.0	1000000.0	1000000.0	0.0	0.0	1000000.0	0.0	1000000.0	1000000.0	0.0	0.0	0.0	1000000.0	0.0	1000000.0	0.0	1000000.0	1000000.0	0.0
705	1000000.0	1000000.0	0.0	0.0	1000000.0	1000000.0	0.0	1000000.0	0.0	1000000.0	0.0	1000000.0	0.0	1000000.0	1000000.0	1000000.0	1000000.0	0.0	1000000.0	1000000.0	1000000.0	1000000.0	0.0	1000000.0	1000000.0	1000000.0	0.0	1000000.0	0.0	1000000.0	1000000.0	1000000.0	1000000.0	0.0	0.0	1000000.0	0.0	1000000.0	1000000.0	0.0	0.0	0.0	1000000.0	0.0	1000000.0	0.0	1000000.0	1000000.0	0.0
706	1000000.0	1000000.0	0.0	0.0	1000000.0	1000000.0	0.0	1000000.0	0.0	1000000.0	0.0	1000000.0	0.0	1000000.0	1000000.0	1000000.0	1000000.0	0.0	1000000.0	1000000.0	1000000.0	1000000.0	0.0	1000000.0	1000000.0	1000000.0	0.0	1000000.0	0.0	1000000.0	1000000.0	1000000.0	1000000.0	0.0	0.0	1000000.0	0.0	1000000.0	1000000.0	0.0	0.0	0.0	1000000.0	0.0	1000000.0	0.0	1000000.0	1000000.0	0.0
707	1000000.0	1000000.0	0.0	0.0	1000000.0	1000000.0	0.0	1000000.0	0.0	1000000.0	0.0	1000000.0	0.0	1000000.0	1000000.0	1000000.0	1000000.0	0.0	1000000.0	1000000.0	1000000.0	1000000.0	0.0	1000000.0	1000000.0	1000000.0	0.0	1000000.0	0.0	1000000.0	1000000.0	1000000.0	1000000.0	0.0	0.0	1000000.0	0.0	1000000.0	1000000.0	0.0	0.0	0.0	1000000.0	0.0	1000000.0	0.0	1000000.0	1000000.0	0.0
708	1000000.0	1000000.0	0.0	0.0	1000000.0	1000000.0	0.0	1000000.0	0.0	1000000.0	0.0	1000000.0	0.0	1000000.0	1000000.0	1000000.0	1000000.0	0.0	1000000.0	1000000.0	1000000.0	1000000.0	0.0	1000000.0	1000000.0	1000000.0	0.0	1000000.0	0.0	1000000.0	1000000.0	1000000.0	1000000.0	0.0	0.0	1000000.0	0.0	1000000.0	1000000.0	0.0	0.0	0.0	1000000.0	0.0	1000000.0	0.0	1000000.0	1000000.0	0.0
709	1000000.0	1000000.0	0.0	0.0	1000000.0	1000000.0	0.0	1000000.0	0.0	1000000.0	0.0	1000000.0	0.0	1000000.0	1000000.0	1000000.0	1000000.0	0.0	1000000.0	1000000.0	1000000.0	1000000.0	0.0	1000000.0	1000000.0	1000000.0	0.0	1000000.0	0.0	1000000.0	1000000.0	1000000.0	1000000.0	0.0	0.0	1000000.0	0.0	1000000.0	1000000.0	0.0	0.0	0.0	1000000.0	0.0	1000000.0	0.0	1000000.0	1000000.0	0.0
710	1000000.0	1000000.0	0.0	0.0	1000000.0	1000000.0	0.0	1000000.0	0.0	1000000.0	0.0	1000000.0	0.0	1000000.0	1000000.0	1000000.0	1000000.0	0.0	1000000.0	1000000.0	1000000.0	1000000.0	0.0	1000000.0	1000000.0	1000000.0	0.0	1000000.0	0.0	1000000.0	1000000.0	1000000.0	1000000.0	0.0	0.0	1000000.0	0.0	1000000.0	1000000.0	0.0	0.0	0.0	1000000.0	0.0	1000000.0	0.0	1000000.0	1000000.0	0.0
711	1000000.0	1000000.0	0.0	0.0	1000000.0	1000000.0	0.0	1000000.0	0.0	1000000.0	0.0	1000000.0	0.0	1000000.0	1000000.0	1000000.0	1000000.0	0.0	1000000.0	1000000.0	1000000.0	1000000.0	0.0	1000000.0	1000000.0	1000000.0	0.0	1000000.0	0.0	1000000.0	1000000.0	1000000.0	1000000.0	0.0	0.0	1000000.0	0.0	1000000.0	1000000.0	0.0	0.0	0.0	1000000.0	0.0	1000000.0	0.0	1000000.0	1000000.0	0.0
712	1000000.0	1000000.0	0.0	0.0	1000000.0	1000000.0	0.0	1000000.0	0.0	1000000.0	0.0	1000000.0	0.0	1000000.0	1000000.0	1000000.0	1000000.0	0.0	1000000.0	1000000.0	1000000.0	1000000.0	0.0	1000000.0	1000000.0	1000000.0	0.0	1000000.0	0.0	1000000.0	1000000.0	1000000.0	1000000.0	0.0	0.0	1000000.0	0.0	1000000.0	1000000.0	0.0	0.0	0.0	1000000.0	0.0	1000000.0	0.0	1000000.0	1000000.0	0.0
713	1000000.0	1000000.0	0.0	0.0	1000000.0	1000000.0	0.0	1000000.0	0.0	1000000.0	0.0	1000000.0	0.0	1000000.0	1000000.0	1000000.0	1000000.0	0.0	1000000.0	1000000.0	1000000.0	1000000.0	0.0	1000000.0	1000000.0	1000000.0	0.0	1000000.0	0.0	1000000.0	1000000.0	1000000.0	1000000.0	0.0	0.0	1000000.0	0.0	1000000.0	1000000.0	0.0	0.0	0.0	1000000.0	0.0	1000000.0	0.0	1000000.0	1000000.0	0.0
714	1000000.0	1000000.0	0.0	0.0	1000000.0	1000000.0	0.0	1000000.0	0.0	1000000.0	0.0	1000000.0	0.0	1000000.0	1000000.0	1000000.0	1000000.0	0.0	1000000.0	1000000.0	1000000.0	1000000.0	0.0	1000000.0	1000000.0	1000000.0	0.0	1000000.0	0.0	1000000.0	1000000.0	1000000.0	1000000.0	0.0	0.0	1000000.0	0.0	1000000.0	1000000.0	0.0	0.0	0.0	1000000.0	0.0	1000000.0	0.0	1000000.0	1000000.0	0.0
715	1000000.0	1000000.0	0.0	0.0	1000000.0	1000000.0	0.0	1000000.0	0.0	1000000.0	0.0	1000000.0	0.0	1000000.0	1000000.0	1000000.0	1000000.0	0.0	1000000.0	1000000.0	1000000.0	1000000.0	0.0	1000000.0	1000000.0	1000000.0	0.0	1000000.0	0.0	1000000.0	1000000.0	1000000.0	1000000.0	0.0	0.0	1000000.0	0.0	1000000.0	1000000.0	0.0	0.0	0.0	1000000.0	0.0	1000000.0	0.0	1000000.0	1000000.0	0.0
716	1000000.0	1000000.0	0.0	0.0	1000000.0	1000000.0	0.0	1000000.0	0.0	1000000.0	0.0	1000000.0	0.0	1000000.0	1000000.0	1000000.0	1000000.0	0.0	1000000.0	1000000.0	1000000.0	1000000.0	0.0	1000000.0	1000000.0	1000000.0	0.0	1000000.0	0.0	1000000.0	1000000.0	1000000.0	1000000.0	0.0	0.0	1000000.0	0.0	1000000.0	1000000.0	0.0	0.0	0.0	1000000.0	0.0	1000000.0	0.0	1000000.0	1000000.0	0.0
717	1000000.0	1000000.0	0.0	0.0	1000000.0	1000000.0	0.0	1000000.0	0.0	1000000.0	0.0	1000000.0	0.0	1000000.0	1000000.0	1000000.0	1000000.0	0.0	1000000.0	1000000.0	1000000.0	1000000.0	0.0	1000000.0	1000000.0	1000000.0	0.0	1000000.0	0.0	1000000.0	1000000.0	1000000.0	1000000.0	0.0	0.0	1000000.0	0.0	1000000.0	1000000.0	0.0	0.0	0.0	1000000.0	0.0	1000000.0	0.0	1000000.0	1000000.0	0.0
718	1000000.0	1000000.0	0.0	0.0	1000000.0	1000000.0	0.0	1000000.0	0.0	1000000.0	0.0	1000000.0	0.0	1000000.0	1000000.0	1000000.0	1000000.0	0.0	1000000.0	1000000.0	1000000.0	1000000.0	0.0	1000000.0	1000000.0	1000000.0	0.0	1000000.0	0.0	1000000.0	1000000.0	1000000.0	1000000.0	0.0	0.0	1000000.0	0.0	1000000.0	1000000.0	0.0	0.0	0.0	1000000.0	0.0	1000000.0	0.0	1000000.0	1000000.0	0.0
719	1000000.0	1000000.0	0.0	0.0	1000000.0	1000000.0	0.0	1000000.0	0.0	1000000.0	0.0	1000000.0	0.0	1000000.0	1000000.0	1000000.0	1000000.0	0.0	1000000.0	1000000.0	1000000.0	1000000.0	0.0	1000000.0	1000000.0	1000000.0	0.0	1000000.0	0.0	1000000.0	1000000.0	1000000.0	1000000.0	0.0	0.0	1000000.0	0.0	1000000.0	1000000.0	0.0	0.0	0.0	1000000.0	0.0	1000000.0	0.0	1000000.0	1000000.0	0.0
720	1000000.0	1000000.0	0.0	0.0	1000000.0	1000000.0	0.0	1000000.0	0.0	1000000.0	0.0	1000000.0	0.0	1000000.0	1000000.0	1000000.0	1000000.0	0.0	1000000.0	1000000.0	1000000.0	1000000.0	0.0	1000000.0	1000000.0	1000000.0	0.0	1000000.0	0.0	1000000.0	1000000.0	1000000.0	1000000.0	0.0	0.0	1000000.0	0.0	1000000.0	1000000.0	0.0	0.0	0.0	1000000.0	0.0	1000000.0	0.0	1000000.0	1000000.0	0.0
721	1000000.0	1000000.0	0.0	0.0	1000000.0	1000000.0	0.0	1000000.0	0.0	1000000.0	0.0	1000000.0	0.0	1000000.0	1000000.0	1000000.0	1000000.0	0.0	1000000.0	1000000.0	1000000.0	1000000.0	0.0	1000000.0	1000000.0	1000000.0	0.0	1000000.0	0.0	1000000.0	1000000.0	1000000.0	1000000.0	0.0	0.0	1000000.0	0.0	1000000.0	1000000.0	0.0	0.0	0.0	1000000.0	0.0	1000000.0	0.0	1000000.0	1000000.0	0.0
722	1000000.0	1000000.0	0.0	0.0	1000000.0	1000000.0	0.0	1000000.0	0.0	1000000.0	0.0	1000000.0	0.0	1000000.0	1000000.0	1000000.0	1000000.0	0.0	1000000.0	1000000.0	1000000.0	1000000.0	0.0	1000000.0	1000000.0	1000000.0	0.0	1000000.0	0.0	1000000.0	1000000.0	1000000.0	1000000.0	0.0	0.0	1000000.0	0.0	1000000.0	1000000.0	0.0	0.0	0.0	1000000.0	0.0	1000000.0	0.0	1000000.0	1000000.0	0.0
723	1000000.0	1000000.0	0.0	0.0	1000000.0	1000000.0	0.0	1000000.0	0.0	1000000.0	0.0	1000000.0	0.0	1000000.0	1000000.0	1000000.0	1000000.0	0.0	1000000.0	1000000.0	1000000.0	1000000.0	0.0	1000000.0	1000000.0	1000000.0	0.0	1000000.0	0.0	1000000.0	1000000.0	1000000.0	1000000.0	0.0	0.0	1000000.0	0.0	1000000.0	1000000.0	0.0	0.0	0.0	1000000.0	0.0	1000000.0	0.0	1000000.0	1000000.0	0.0
724	1000000.0	1000000.0	0.0	0.0	1000000.0	1000000.0	0.0	1000000.0	0.0	1000000.0	0.0	1000000.0	0.0	1000000.0	1000000.0	1000000.0	1000000.0	0.0	1000000.0	1000000.0	1000000.0	1000000.0	0.0	1000000.0	1000000.0	1000000.0	0.0	1000000.0	0.0	1000000.0	1000000.0	1000000.0	1000000.0	0.0	0.0	1000000.0	0.0	1000000.0	1000000.0	0.0	0.0	0.0	1000000.0	0.0	1000000.0	0.0	1000000.0	1000000.0	0.0
725	1000000.0	1000000.0	0.0	0.0	1000000.0	1000000.0	0.0	1000000.0	0.0	1000000.0	0.0	1000000.0	0.0	1000000.0	1000000.0	1000000.0	1000000.0	0.0	1000000.0	1000000.0	1000000.0	1000000.0	0.0	1000000.0	1000000.0	1000000.0	0.0	1000000.0	0.0	1000000.0	1000000.0	1000000.0	1000000.0	0.0	0.0	1000000.0	0.0	1000000.0	1000000.0	0.0	0.0	0.0	1000000.0	0.0	1000000.0	0.0	1000000.0	1000000.0	0.0
726	1000000.0	1000000.0	0.0	0.0	1000000.0	1000000.0	0.0	1000000.0	0.0	1000000.0	0.0	1000000.0	0.0	1000000.0	1000000.0	1000000.0	1000000.0	0.0	1000000.0	1000000.0	1000000.0	1000000.0	0.0	1000000.0	1000000.0	1000000.0	0.0	1000000.0	0.0	1000000.0	1000000.0	1000000.0	1000000.0	0.0	0.0	1000000.0	0.0	1000000.0	1000000.0	0.0	0.0	0.0	1000000.0	0.0	1000000.0	0.0	1000000.0	1000000.0	0.0
727	1000000.0	1000000.0	0.0	0.0	1000000.0	1000000.0	0.0	1000000.0	0.0	1000000.0	0.0	1000000.0	0.0	1000000.0	1000000.0	1000000.0	1000000.0	0.0	1000000.0	1000000.0	1000000.0	1000000.0	0.0	1000000.0	1000000.0	1000000.0	0.0	1000000.0	0.0	1000000.0	1000000.0	1000000.0	1000000.0	0.0	0.0	1000000.0	0.0	1000000.0	1000000.0	0.0	0.0	0.0	1000000.0	0.0	1000000.0	0.0	1000000.0	1000000.0	0.0
728	1000000.0	1000000.0	0.0	0.0	1000000.0	1000000.0	0.0	1000000.0	0.0	1000000.0	0.0	1000000.0	0.0	1000000.0	1000000.0	1000000.0	1000000.0	0.0	1000000.0	1000000.0	1000000.0	1000000.0	0.0	1000000.0	1000000.0	1000000.0	0.0	1000000.0	0.0	1000000.0	1000000.0	1000000.0	1000000.0	0.0	0.0	1000000.0	0.0	1000000.0	1000000.0	0.0	0.0	0.0	1000000.0	0.0	1000000.0	0.0	1000000.0	1000000.0	0.0
729	1000000.0	1000000.0	0.0	0.0	1000000.0	1000000.0	0.0	1000000.0	0.0	1000000.0	0.0	1000000.0	0.0	1000000.0	1000000.0	1000000.0	1000000.0	0.0	1000000.0	1000000.0	1000000.0	1000000.0	0.0	1000000.0	1000000.0	1000000.0	0.0	1000000.0	0.0	1000000.0	1000000.0	1000000.0	1000000.0	0.0	0.0	1000000.0	0.0	1000000.0	1000000.0	0.0	0.0	0.0	1000000.0	0.0	1000000.0	0.0	1000000.0	1000000.0	0.0
730	1000000.0	1000000.0	0.0	0.0	1000000.0	1000000.0	0.0	1000000.0	0.0	1000000.0	0.0	1000000.0	0.0	1000000.0	1000000.0	1000000.0	1000000.0	0.0	1000000.0	1000000.0	1000000.0	1000000.0	0.0	1000000.0	1000000.0	1000000.0	0.0	1000000.0	0.0	1000000.0	1000000.0	1000000.0	1000000.0	0.0	0.0	1000000.0	0.0	1000000.0	1000000.0	0.0	0.0	0.0	1000000.0	0.0	1000000.0	0.0	1000000.0	1000000.0	0.0
731	1000000.0	1000000.0	0.0	0.0	1000000.0	1000000.0	0.0	1000000.0	0.0	1000000.0	0.0	1000000.0	0.0	1000000.0	1000000.0	1000000.0	1000000.0	0.0	1000000.0	1000000.0	1000000.0	1000000.0	0.0	1000000.0	1000000.0	1000000.0	0.0	1000000.0	0.0	1000000.0	1000000.0	1000000.0	1000000.0	0.0	0.0	1000000.0	0.0	1000000.0	1000000.0	0.0	0.0	0.0	1000000.0	0.0	1000000.0	0.0	1000000.0	1000000.0	0.0
732	1000000.0	1000000.0	0.0	0.0	1000000.0	1000000.0	0.0	1000000.0	0.0	1000000.0	0.0	1000000.0	0.0	1000000.0	1000000.0	1000000.0	1000000.0	0.0	1000000.0	1000000.0	1000000.0	1000000.0	0.0	1000000.0	1000000.0	1000000.0	0.0	1000000.0	0.0	1000000.0	1000000.0	1000000.0	1000000.0	0.0	0.0	1000000.0	0.0	1000000.0	1000000.0	0.0	0.0	0.0	1000000.0	0.0	1000000.0	0.0	1000000.0	1000000.0	0.0
733	1000000.0	1000000.0	0.0	0.0	1000000.0	1000000.0	0.0	1000000.0	0.0	1000000.0	0.0	1000000.0	0.0	1000000.0	1000000.0	1000000.0	1000000.0	0.0	1000000.0	1000000.0	1000000.0	1000000.0	0.0	1000000.0	1000000.0	1000000.0	0.0	1000000.0	0.0	1000000.0	1000000.0	1000000.0	1000000.0	0.0	0.0	1000000.0	0.0	1000000.0	1000000.0	0.0	0.0	0.0	1000000.0	0.0	1000000.0	0.0	1000000.0	1000000.0	0.0
734	1000000.0	1000000.0	0.0	0.0	1000000.0	1000000.0	0.0	1000000.0	0.0	1000000.0	0.0	1000000.0	0.0	1000000.0	1000000.0	1000000.0	1000000.0	0.0	1000000.0	1000000.0	1000000.0	1000000.0	0.0	1000000.0	1000000.0	1000000.0	0.0	1000000.0	0.0	1000000.0	1000000.0	1000000.0	1000000.0	0.0	0.0	1000000.0	0.0	1000000.0	1000000.0	0.0	0.0	0.0	1000000.0	0.0	1000000.0	0.0	1000000.0	1000000.0	0.0
735	1000000.0	1000000.0	0.0	0.0	1000000.0	1000000.0	0.0	1000000.0	0.0	1000000.0	0.0	1000000.0	0.0	1000000.0	1000000.0	1000000.0	1000000.0	0.0	1000000.0	1000000.0	1000000.0	1000000.0	0.0	1000000.0	1000000.0	1000000.0	0.0	1000000.0	0.0	1000000.0	1000000.0	1000000.0	1000000.0	0.0	0.0	1000000.0	0.0	1000000.0	1000000.0	0.0	0.0	0.0	1000000.0	0.0	1000000.0	0.0	1000000.0	1000000.0	0.0
736	1000000.0	1000000.0	0.0	0.0	1000000.0	1000000.0	0.0	1000000.0	0.0	1000000.0	0.0	1000000.0	0.0	1000000.0	1000000.0	1000000.0	1000000.0	0.0	1000000.0	1000000.0	1000000.0	1000000.0	0.0	1000000.0	1000000.0	1000000.0	0.0	1000000.0	0.0	1000000.0	1000000.0	1000000.0	1000000.0	0.0	0.0	1000000.0	0.0	1000000.0	1000000.0	0.0	0.0	0.0	1000000.0	0.0	1000000.0	0.0	1000000.0	1000000.0	0.0
737	1000000.0	1000000.0	0.0	0.0	1000000.0	1000000.0	0.0	1000000.0	0.0	1000000.0	0.0	1000000.0	0.0	1000000.0	1000000.0	1000000.0	1000000.0	0.0	1000000.0	1000000.0	1000000.0	1000000.0	0.0	1000000.0	1000000.0	1000000.0	0.0	1000000.0	0.0	1000000.0	1000000.0	1000000.0	1000000.0	0.0	0.0	1000000.0	0.0	1000000.0	1000000.0	0.0	0.0	0.0	1000000.0	0.0	1000000.0	0.0	1000000.0	1000000.0	0.0
738	1000000.0	1000000.0	0.0	0.0	1000000.0	1000000.0	0.0	1000000.0	0.0	1000000.0	0.0	1000000.0	0.0	1000000.0	1000000.0	1000000.0	1000000.0	0.0	1000000.0	1000000.0	1000000.0	1000000.0	0.0	1000000.0	1000000.0	1000000.0	0.0	1000000.0	0.0	1000000.0	1000000.0	1000000.0	1000000.0	0.0	0.0	1000000.0	0.0	1000000.0	1000000.0	0.0	0.0	0.0	1000000.0	0.0	1000000.0	0.0	1000000.0	1000000.0	0.0
739	1000000.0	1000000.0	0.0	0.0	1000000.0	1000000.0	0.0	1000000.0	0.0	1000000.0	0.0	1000000.0	0.0	1000000.0	1000000.0	1000000.0	1000000.0	0.0	1000000.0	1000000.0	1000000.0	1000000.0	0.0	1000000.0	1000000.0	1000000.0	0.0	1000000.0	0.0	1000000.0	1000000.0	1000000.0	1000000.0	0.0	0.0	1000000.0	0.0	1000000.0	1000000.0	0.0	0.0	0.0	1000000.0	0.0	1000000.0	0.0	1000000.0	1000000.0	0.0
740	1000000.0	1000000.0	0.0	0.0	1000000.0	1000000.0	0.0	1000000.0	0.0	1000000.0	0.0	1000000.0	0.0	1000000.0	1000000.0	1000000.0	1000000.0	0.0	1000000.0	1000000.0	1000000.0	1000000.0	0.0	1000000.0	1000000.0	1000000.0	0.0	1000000.0	0.0	1000000.0	1000000.0	1000000.0	1000000.0	0.0	0.0	1000000.0	0.0	1000000.0	1000000.0	0.0	0.0	0.0	1000000.0	0.0	1000000.0	0.0	1000000.0	1000000.0	0.0
741	1000000.0	1000000.0	0.0	0.0	1000000.0	1000000.0	0.0	1000000.0	0.0	1000000.0	0.0	1000000.0	0.0	1000000.0	1000000.0	1000000.0	1000000.0	0.0	1000000.0	1000000.0	1000000.0	1000000.0	0.0	1000000.0	1000000.0	1000000.0	0.0	1000000.0	0.0	1000000.0	1000000.0	1000000.0	1000000.0	0.0	0.0	1000000.0	0.0	1000000.0	1000000.0	0.0	0.0	0.0	1000000.0	0.0	1000000.0	0.0	1000000.0	1000000.0	0.0
742	1000000.0	1000000.0	0.0	0.0	1000000.0	1000000.0	0.0	1000000.0	0.0	1000000.0	0.0	1000000.0	0.0	1000000.0	1000000.0	1000000.0	1000000.0	0.0	1000000.0	1000000.0	1000000.0	1000000.0	0.0	1000000.0	1000000.0	1000000.0	0.0	1000000.0	0.0	1000000.0	1000000.0	1000000.0	1000000.0	0.0	0.0	1000000.0	0.0	1000000.0	1000000.0	0.0	0.0	0.0	1000000.0	0.0	1000000.0	0.0	1000000.0	1000000.0	0.0
743	1000000.0	1000000.0	0.0	0.0	1000000.0	1000000.0	0.0	1000000.0	0.0	1000000.0	0.0	1000000.0	0.0	1000000.0	1000000.0	1000000.0	1000000.0	0.0	1000000.0	1000000.0	1000000.0	1000000.0	0.0	1000000.0	1000000.0	1000000.0	0.0	1000000.0	0.0	1000000.0	1000000.0	1000000.0	1000000.0	0.0	0.0	1000000.0	0.0	1000000.0	1000000.0	0.0	0.0	0.0	1000000.0	0.0	1000000.0	0.0	1000000.0	1000000.0	0.0
744	1000000.0	1000000.0	0.0	0.0	1000000.0	1000000.0	0.0	1000000.0	0.0	1000000.0	0.0	1000000.0	0.0	1000000.0	1000000.0	1000000.0	1000000.0	0.0	1000000.0	1000000.0	1000000.0	1000000.0	0.0	1000000.0	1000000.0	1000000.0	0.0	1000000.0	0.0	1000000.0	1000000.0	1000000.0	1000000.0	0.0	0.0	1000000.0	0.0	1000000.0	1000000.0	0.0	0.0	0.0	1000000.0	0.0	1000000.0	0.0	1000000.0	1000000.0	0.0
745	1000000.0	1000000.0	0.0	0.0	1000000.0	1000000.0	0.0	1000000.0	0.0	1000000.0	0.0	1000000.0	0.0	1000000.0	1000000.0	1000000.0	1000000.0	0.0	1000000.0	1000000.0	1000000.0	1000000.0	0.0	1000000.0	1000000.0	1000000.0	0.0	1000000.0	0.0	1000000.0	1000000.0	1000000.0	1000000.0	0.0	0.0	1000000.0	0.0	1000000.0	1000000.0	0.0	0.0	0.0	1000000.0	0.0	1000000.0	0.0	1000000.0	1000000.0	0.0
746	1000000.0	1000000.0	0.0	0.0	1000000.0	1000000.0	0.0	1000000.0	0.0	1000000.0	0.0	1000000.0	0.0	1000000.0	1000000.0	1000000.0	1000000.0	0.0	1000000.0	1000000.0	1000000.0	1000000.0	0.0	1000000.0	1000000.0	1000000.0	0.0	1000000.0	0.0	1000000.0	1000000.0	1000000.0	1000000.0	0.0	0.0	1000000.0	0.0	1000000.0	1000000.0	0.0	0.0	0.0	1000000.0	0.0	1000000.0	0.0	1000000.0	1000000.0	0.0
747	1000000.0	1000000.0	0.0	0.0	1000000.0	1000000.0	0.0	1000000.0	0.0	1000000.0	0.0	1000000.0	0.0	1000000.0	1000000.0	1000000.0	1000000.0	0.0	1000000.0	1000000.0	1000000.0	1000000.0	0.0	1000000.0	1000000.0	1000000.0	0.0	1000000.0	0.0	1000000.0	1000000.0	1000000.0	1000000.0	0.0	0.0	1000000.0	0.0	1000000.0	1000000.0	0.0	0.0	0.0	1000000.0	0.0	1000000.0	0.0	1000000.0	1000000.0	0.0
748	1000000.0	1000000.0	0.0	0.0	1000000.0	1000000.0	0.0	1000000.0	0.0	1000000.0	0.0	1000000.0	0.0	1000000.0	1000000.0	1000000.0	1000000.0	0.0	1000000.0	1000000.0	1000000.0	1000000.0	0.0	1000000.0	1000000.0	1000000.0	0.0	1000000.0	0.0	1000000.0	1000000.0	1000000.0	1000000.0	0.0	0.0	1000000.0	0.0	1000000.0	1000000.0	0.0	0.0	0.0	1000000.0	0.0	1000000.0	0.0	1000000.0	1000000.0	0.0
749	1000000.0	1000000.0	0.0	0.0	1000000.0	1000000.0	0.0	1000000.0	0.0	1000000.0	0.0	1000000.0	0.0	1000000.0	1000000.0	1000000.0	1000000.0	0.0	1000000.0	1000000.0	1000000.0	1000000.0	0.0	1000000.0	1000000.0	1000000.0	0.0	1000000.0	0.0	1000000.0	1000000.0	1000000.0	1000000.0	0.0	0.0	1000000.0	0.0	1000000.0	1000000.0	0.0	0.0	0.0	1000000.0	0.0	1000000.0	0.0	1000000.0	1000000.0	0.0
750	1000000.0	1000000.0	0.0	0.0	1000000.0	1000000.0	0.0	1000000.0	0.0	1000000.0	0.0	1000000.0	0.0	1000000.0	1000000.0	1000000.0	1000000.0	0.0	1000000.0	1000000.0	1000000.0	1000000.0	0.0	1000000.0	1000000.0	1000000.0	0.0	1000000.0	0.0	1000000.0	1000000.0	1000000.0	1000000.0	0.0	0.0	1000000.0	0.0	1000000.0	1000000.0	0.0	0.0	0.0	1000000.0	0.0	1000000.0	0.0	1000000.0	1000000.0	0.0
751	1000000.0	1000000.0	0.0	0.0	1000000.0	1000000.0	0.0	1000000.0	0.0	1000000.0	0.0	1000000.0	0.0	1000000.0	1000000.0	1000000.0	1000000.0	0.0	1000000.0	1000000.0	1000000.0	1000000.0	0.0	1000000.0	1000000.0	1000000.0	0.0	1000000.0	0.0	1000000.0	1000000.0	1000000.0	1000000.0	0.0	0.0	1000000.0	0.0	1000000.0	1000000.0	0.0	0.0	0.0	1000000.0	0.0	1000000.0	0.0	1000000.0	1000000.0	0.0
752	1000000.0	1000000.0	0.0	0.0	1000000.0	1000000.0	0.0	1000000.0	0.0	1000000.0	0.0	1000000.0	0.0	1000000.0	1000000.0	1000000.0	1000000.0	0.0	1000000.0	1000000.0	1000000.0	1000000.0	0.0	1000000.0	1000000.0	1000000.0	0.0	1000000.0	0.0	1000000.0	1000000.0	1000000.0	1000000.0	0.0	0.0	1000000.0	0.0	1000000.0	1000000.0	0.0	0.0	0.0	1000000.0	0.0	1000000.0	0.0	1000000.0	1000000.0	0.0
753	1000000.0	1000000.0	0.0	0.0	1000000.0	1000000.0	0.0	1000000.0	0.0	1000000.0	0.0	1000000.0	0.0	1000000.0	1000000.0	1000000.0	1000000.0	0.0	1000000.0	1000000.0	1000000.0	1000000.0	0.0	1000000.0	1000000.0	1000000.0	0.0	1000000.0	0.0	1000000.0	1000000.0	1000000.0	1000000.0	0.0	0.0	1000000.0	0.0	1000000.0	1000000.0	0.0	0.0	0.0	1000000.0	0.0	1000000.0	0.0	1000000.0	1000000.0	0.0
754	1000000.0	1000000.0	0.0	0.0	1000000.0	1000000.0	0.0	1000000.0	0.0	1000000.0	0.0	1000000.0	0.0	1000000.0	1000000.0	1000000.0	1000000.0	0.0	1000000.0	1000000.0	1000000.0	1000000.0	0.0	1000000.0	1000000.0	1000000.0	0.0	1000000.0	0.0	1000000.0	1000000.0	1000000.0	1000000.0	0.0	0.0	1000000.0	0.0	1000000.0	1000000.0	0.0	0.0	0.0	1000000.0	0.0	1000000.0	0.0	1000000.0	1000000.0	0.0
755	1000000.0	1000000.0	0.0	0.0	1000000.0	1000000.0	0.0	1000000.0	0.0	1000000.0	0.0	1000000.0	0.0	1000000.0	1000000.0	1000000.0	1000000.0	0.0	1000000.0	1000000.0	1000000.0	1000000.0	0.0	1000000.0	1000000.0	1000000.0	0.0	1000000.0	0.0	1000000.0	1000000.0	1000000.0	1000000.0	0.0	0.0	1000000.0	0.0	1000000.0	1000000.0	0.0	0.0	0.0	1000000.0	0.0	1000000.0	0.0	1000000.0	1000000.0	0.0
756	1000000.0	1000000.0	0.0	0.0	1000000.0	1000000.0	0.0	1000000.0	0.0	1000000.0	0.0	1000000.0	0.0	1000000.0	1000000.0	1000000.0	1000000.0	0.0	1000000.0	1000000.0	1000000.0	1000000.0	0.0	1000000.0	1000000.0	1000000.0	0.0	1000000.0	0.0	1000000.0	1000000.0	1000000.0	1000000.0	0.0	0.0	1000000.0	0.0	1000000.0	1000000.0	0.0	0.0	0.0	1000000.0	0.0	1000000.0	0.0	1000000.0	1000000.0	0.0
757	1000000.0	1000000.0	0.0	0.0	1000000.0	1000000.0	0.0	1000000.0	0.0	1000000.0	0.0	1000000.0	0.0	1000000.0	1000000.0	1000000.0	1000000.0	0.0	1000000.0	1000000.0	1000000.0	1000000.0	0.0	1000000.0	1000000.0	1000000.0	0.0	1000000.0	0.0	1000000.0	1000000.0	1000000.0	1000000.0	0.0	0.0	1000000.0	0.0	1000000.0	1000000.0	0.0	0.0	0.0	1000000.0	0.0	1000000.0	0.0	1000000.0	1000000.0	0.0
758	1000000.0	1000000.0	0.0	0.0	1000000.0	1000000.0	0.0	1000000.0	0.0	1000000.0	0.0	1000000.0	0.0	1000000.0	1000000.0	1000000.0	1000000.0	0.0	1000000.0	1000000.0	1000000.0	1000000.0	0.0	1000000.0	1000000.0	1000000.0	0.0	1000000.0	0.0	1000000.0	1000000.0	1000000.0	1000000.0	0.0	0.0	1000000.0	0.0	1000000.0	1000000.0	0.0	0.0	0.0	1000000.0	0.0	1000000.0	0.0	1000000.0	1000000.0	0.0
759	1000000.0	1000000.0	0.0	0.0	1000000.0	1000000.0	0.0	1000000.0	0.0	1000000.0	0.0	1000000.0	0.0	1000000.0	1000000.0	1000000.0	1000000.0	0.0	1000000.0	1000000.0	1000000.0	1000000.0	0.0	1000000.0	1000000.0	1000000.0	0.0	1000000.0	0.0	1000000.0	1000000.0	1000000.0	1000000.0	0.0	0.0	1000000.0	0.0	1000000.0	1000000.0	0.0	0.0	0.0	1000000.0	0.0	1000000.0	0.0	1000000.0	1000000.0	0.0
760	1000000.0	1000000.0	0.0	0.0	1000000.0	1000000.0	0.0	1000000.0	0.0	1000000.0	0.0	1000000.0	0.0	1000000.0	1000000.0	1000000.0	1000000.0	0.0	1000000.0	1000000.0	1000000.0	1000000.0	0.0	1000000.0	1000000.0	1000000.0	0.0	1000000.0	0.0	1000000.0	1000000.0	1000000.0	1000000.0	0.0	0.0	1000000.0	0.0	1000000.0	1000000.0	0.0	0.0	0.0	1000000.0	0.0	1000000.0	0.0	1000000.0	1000000.0	0.0
761	1000000.0	1000000.0	0.0	0.0	1000000.0	1000000.0	0.0	1000000.0	0.0	1000000.0	0.0	1000000.0	0.0	1000000.0	1000000.0	1000000.0	1000000.0	0.0	1000000.0	1000000.0	1000000.0	1000000.0	0.0	1000000.0	1000000.0	1000000.0	0.0	1000000.0	0.0	1000000.0	1000000.0	1000000.0	1000000.0	0.0	0.0	1000000.0	0.0	1000000.0	1000000.0	0.0	0.0	0.0	1000000.0	0.0	1000000.0	0.0	1000000.0	1000000.0	0.0
762	1000000.0	1000000.0	0.0	0.0	1000000.0	1000000.0	0.0	1000000.0	0.0	1000000.0	0.0	1000000.0	0.0	1000000.0	1000000.0	1000000.0	1000000.0	0.0	1000000.0	1000000.0	1000000.0	1000000.0	0.0	1000000.0	1000000.0	1000000.0	0.0	1000000.0	0.0	1000000.0	1000000.0	1000000.0	1000000.0	0.0	0.0	1000000.0	0.0	1000000.0	1000000.0	0.0	0.0	0.0	1000000.0	0.0	1000000.0	0.0	1000000.0	1000000.0	0.0
763	1000000.0	1000000.0	0.0	0.0	1000000.0	1000000.0	0.0	1000000.0	0.0	1000000.0	0.0	1000000.0	0.0	1000000.0	1000000.0	1000000.0	1000000.0	0.0	1000000.0	1000000.0	1000000.0	1000000.0	0.0	1000000.0	1000000.0	1000000.0	0.0	1000000.0	0.0	1000000.0	1000000.0	1000000.0	1000000.0	0.0	0.0	1000000.0	0.0	1000000.0	1000000.0	0.0	0.0	0.0	1000000.0	0.0	1000000.0	0.0	1000000.0	1000000.0	0.0
764	1000000.0	1000000.0	0.0	0.0	1000000.0	1000000.0	0.0	1000000.0	0.0	1000000.0	0.0	1000000.0	0.0	1000000.0	1000000.0	1000000.0	1000000.0	0.0	1000000.0	1000000.0	1000000.0	1000000.0	0.0	1000000.0	1000000.0	1000000.0	0.0	1000000.0	0.0	1000000.0	1000000.0	1000000.0	1000000.0	0.0	0.0	1000000.0	0.0	1000000.0	1000000.0	0.0	0.0	0.0	1000000.0	0.0	1000000.0	0.0	1000000.0	1000000.0	0.0
765	1000000.0	1000000.0	0.0	0.0	1000000.0	1000000.0	0.0	1000000.0	0.0	1000000.0	0.0	1000000.0	0.0	1000000.0	1000000.0	1000000.0	1000000.0	0.0	1000000.0	1000000.0	1000000.0	1000000.0	0.0	1000000.0	1000000.0	1000000.0	0.0	1000000.0	0.0	1000000.0	1000000.0	1000000.0	1000000.0	0.0	0.0	1000000.0	0.0	1000000.0	1000000.0	0.0	0.0	0.0	1000000.0	0.0	1000000.0	0.0	1000000.0	1000000.0	0.0
766	1000000.0	1000000.0	0.0	0.0	1000000.0	1000000.0	0.0	1000000.0	0.0	1000000.0	0.0	1000000.0	0.0	1000000.0	1000000.0	1000000.0	1000000.0	0.0	1000000.0	1000000.0	1000000.0	1000000.0	0.0	1000000.0	1000000.0	1000000.0	0.0	1000000.0	0.0	1000000.0	1000000.0	1000000.0	1000000.0	0.0	0.0	1000000.0	0.0	1000000.0	1000000.0	0.0	0.0	0.0	1000000.0	0.0	1000000.0	0.0	1000000.0	1000000.0	0.0
767	1000000.0	1000000.0	0.0	0.0	1000000.0	1000000.0	0.0	1000000.0	0.0	1000000.0	0.0	1000000.0	0.0	1000000.0	1000000.0	1000000.0	1000000.0	0.0	1000000.0	1000000.0	1000000.0	1000000.0	0.0	1000000.0	1000000.0	1000000.0	0.0	1000000.0	0.0	1000000.0	1000000.0	1000000.0	1000000.0	0.0	0.0	1000000.0	0.0	1000000.0	1000000.0	0.0	0.0	0.0	1000000.0	0.0	1000000.0	0.0	1000000.0	1000000.0	0.0
768	1000000.0	1000000.0	0.0	0.0	1000000.0	1000000.0	0.0	1000000.0	0.0	1000000.0	0.0	1000000.0	0.0	1000000.0	1000000.0	1000000.0	1000000.0	0.0	1000000.0	1000000.0	1000000.0	1000000.0	0.0	1000000.0	1000000.0	1000000.0	0.0	1000000.0	0.0	1000000.0	1000000.0	1000000.0	1000000.0	0.0	0.0	1000000.0	0.0	1000000.0	1000000.0	0.0	0.0	0.0	1000000.0	0.0	1000000.0	0.0	1000000.0	1000000.0	0.0
769	1000000.0	1000000.0	0.0	0.0	1000000.0	1000000.0	0.0	1000000.0	0.0	1000000.0	0.0	1000000.0	0.0	1000000.0	1000000.0	1000000.0	1000000.0	0.0	1000000.0	1000000.0	1000000.0	1000000.0	0.0	1000000.0	1000000.0	1000000.0	0.0	1000000.0	0.0	1000000.0	1000000.0	1000000.0	1000000.0	0.0	0.0	1000000.0	0.0	1000000.0	1000000.0	0.0	0.0	0.0	1000000.0	0.0	1000000.0	0.0	1000000.0	1000000.0	0.0
770	1000000.0	1000000.0	0.0	0.0	1000000.0	1000000.0	0.0	1000000.0	0.0	1000000.0	0.0	1000000.0	0.0	1000000.0	1000000.0	1000000.0	1000000.0	0.0	1000000.0	1000000.0	1000000.0	1000000.0	0.0	1000000.0	1000000.0	1000000.0	0.0	1000000.0	0.0	1000000.0	1000000.0	1000000.0	1000000.0	0.0	0.0	1000000.0	0.0	1000000.0	1000000.0	0.0	0.0	0.0	1000000.0	0.0	1000000.0	0.0	1000000.0	1000000.0	0.0
771	1000000.0	1000000.0	0.0	0.0	1000000.0	1000000.0	0.0	1000000.0	0.0	1000000.0	0.0	1000000.0	0.0	1000000.0	1000000.0	1000000.0	1000000.0	0.0	1000000.0	1000000.0	1000000.0	1000000.0	0.0	1000000.0	1000000.0	1000000.0	0.0	1000000.0	0.0	1000000.0	1000000.0	1000000.0	1000000.0	0.0	0.0	1000000.0	0.0	1000000.0	1000000.0	0.0	0.0	0.0	1000000.0	0.0	1000000.0	0.0	1000000.0	1000000.0	0.0
772	1000000.0	1000000.0	0.0	0.0	1000000.0	1000000.0	0.0	1000000.0	0.0	1000000.0	0.0	1000000.0	0.0	1000000.0	1000000.0	1000000.0	1000000.0	0.0	1000000.0	1000000.0	1000000.0	1000000.0	0.0	1000000.0	1000000.0	1000000.0	0.0	1000000.0	0.0	1000000.0	1000000.0	1000000.0	1000000.0	0.0	0.0	1000000.0	0.0	1000000.0	1000000.0	0.0	0.0	0.0	1000000.0	0.0	1000000.0	0.0	1000000.0	1000000.0	0.0
773	1000000.0	1000000.0	0.0	0.0	1000000.0	1000000.0	0.0	1000000.0	0.0	1000000.0	0.0	1000000.0	0.0	1000000.0	1000000.0	1000000.0	1000000.0	0.0	1000000.0	1000000.0	1000000.0	1000000.0	0.0	1000000.0	1000000.0	1000000.0	0.0	1000000.0	0.0	1000000.0	1000000.0	1000000.0	1000000.0	0.0	0.0	1000000.0	0.0	1000000.0	1000000.0	0.0	0.0	0.0	1000000.0	0.0	1000000.0	0.0	1000000.0	1000000.0	0.0
774	1000000.0	1000000.0	0.0	0.0	1000000.0	1000000.0	0.0	1000000.0	0.0	1000000.0	0.0	1000000.0	0.0	1000000.0	1000000.0	1000000.0	1000000.0	0.0	1000000.0	1000000.0	1000000.0	1000000.0	0.0	1000000.0	1000000.0	1000000.0	0.0	1000000.0	0.0	1000000.0	1000000.0	1000000.0	1000000.0	0.0	0.0	1000000.0	0.0	1000000.0	1000000.0	0.0	0.0	0.0	1000000.0	0.0	1000000.0	0.0	1000000.0	1000000.0	0.0
775	1000000.0	1000000.0	0.0	0.0	1000000.0	1000000.0	0.0	1000000.0	0.0	1000000.0	0.0	1000000.0	0.0	1000000.0	1000000.0	1000000.0	1000000.0	0.0	1000000.0	1000000.0	1000000.0	1000000.0	0.0	1000000.0	1000000.0	1000000.0	0.0	1000000.0	0.0	1000000.0	1000000.0	1000000.0	1000000.0	0.0	0.0	1000000.0	0.0	1000000.0	1000000.0	0.0	0.0	0.0	1000000.0	0.0	1000000.0	0.0	1000000.0	1000000.0	0.0
776	1000000.0	1000000.0	0.0	0.0	1000000.0	1000000.0	0.0	1000000.0	0.0	1000000.0	0.0	1000000.0	0.0	1000000.0	1000000.0	1000000.0	1000000.0	0.0	1000000.0	1000000.0	1000000.0	1000000.0	0.0	1000000.0	1000000.0	1000000.0	0.0	1000000.0	0.0	1000000.0	1000000.0	1000000.0	1000000.0	0.0	0.0	1000000.0	0.0	1000000.0	1000000.0	0.0	0.0	0.0	1000000.0	0.0	1000000.0	0.0	1000000.0	1000000.0	0.0
777	1000000.0	1000000.0	0.0	0.0	1000000.0	1000000.0	0.0	1000000.0	0.0	1000000.0	0.0	1000000.0	0.0	1000000.0	1000000.0	1000000.0	1000000.0	0.0	1000000.0	1000000.0	1000000.0	1000000.0	0.0	1000000.0	1000000.0	1000000.0	0.0	1000000.0	0.0	1000000.0	1000000.0	1000000.0	1000000.0	0.0	0.0	1000000.0	0.0	1000000.0	1000000.0	0.0	0.0	0.0	1000000.0	0.0	1000000.0	0.0	1000000.0	1000000.0	0.0
778	1000000.0	1000000.0	0.0	0.0	1000000.0	1000000.0	0.0	1000000.0	0.0	1000000.0	0.0	1000000.0	0.0	1000000.0	1000000.0	1000000.0	1000000.0	0.0	1000000.0	1000000.0	1000000.0	1000000.0	0.0	1000000.0	1000000.0	1000000.0	0.0	1000000.0	0.0	1000000.0	1000000.0	1000000.0	1000000.0	0.0	0.0	1000000.0	0.0	1000000.0	1000000.0	0.0	0.0	0.0	1000000.0	0.0	1000000.0	0.0	1000000.0	1000000.0	0.0
779	1000000.0	1000000.0	0.0	0.0	1000000.0	1000000.0	0.0	1000000.0	0.0	1000000.0	0.0	1000000.0	0.0	1000000.0	1000000.0	1000000.0	1000000.0	0.0	1000000.0	1000000.0	1000000.0	1000000.0	0.0	1000000.0	1000000.0	1000000.0	0.0	1000000.0	0.0	1000000.0	1000000.0	1000000.0	1000000.0	0.0	0.0	1000000.0	0.0	1000000.0	1000000.0	0.0	0.0	0.0	1000000.0	0.0	1000000.0	0.0	1000000.0	1000000.0	0.0
780	1000000.0	1000000.0	0.0	0.0	1000000.0	1000000.0	0.0	1000000.0	0.0	1000000.0	0.0	1000000.0	0.0	1000000.0	1000000.0	1000000.0	1000000.0	0.0	1000000.0	1000000.0	1000000.0	1000000.0	0.0	1000000.0	1000000.0	1000000.0	0.0	1000000.0	0.0	1000000.0	1000000.0	1000000.0	1000000.0	0.0	0.0	1000000.0	0.0	1000000.0	1000000.0	0.0	0.0	0.0	1000000.0	0.0	1000000.0	0.0	1000000.0	1000000.0	0.0
781	1000000.0	1000000.0	0.0	0.0	1000000.0	1000000.0	0.0	1000000.0	0.0	1000000.0	0.0	1000000.0	0.0	1000000.0	1000000.0	1000000.0	1000000.0	0.0	1000000.0	1000000.0	1000000.0	1000000.0	0.0	1000000.0	1000000.0	1000000.0	0.0	1000000.0	0.0	1000000.0	1000000.0	1000000.0	1000000.0	0.0	0.0	1000000.0	0.0	1000000.0	1000000.0	0.0	0.0	0.0	1000000.0	0.0	1000000.0	0.0	1000000.0	1000000.0	0.0
782	1000000.0	1000000.0	0.0	0.0	1000000.0	1000000.0	0.0	1000000.0	0.0	1000000.0	0.0	1000000.0	0.0	1000000.0	1000000.0	1000000.0	1000000.0	0.0	1000000.0	1000000.0	1000000.0	1000000.0	0.0	1000000.0	1000000.0	1000000.0	0.0	1000000.0	0.0	1000000.0	1000000.0	1000000.0	1000000.0	0.0	0.0	1000000.0	0.0	1000000.0	1000000.0	0.0	0.0	0.0	1000000.0	0.0	1000000.0	0.0	1000000.0	1000000.0	0.0
783	1000000.0	1000000.0	0.0	0.0	1000000.0	1000000.0	0.0	1000000.0	0.0	1000000.0	0.0	1000000.0	0.0	1000000.0	1000000.0	1000000.0	1000000.0	0.0	1000000.0	1000000.0	1000000.0	1000000.0	0.0	1000000.0	1000000.0	1000000.0	0.0	1000000.0	0.0	1000000.0	1000000.0	1000000.0	1000000.0	0.0	0.0	1000000.0	0.0	1000000.0	1000000.0	0.0	0.0	0.0	1000000.0	0.0	1000000.0	0.0	1000000.0	1000000.0	0.0
784	1000000.0	1000000.0	0.0	0.0	1000000.0	1000000.0	0.0	1000000.0	0.0	1000000.0	0.0	1000000.0	0.0	1000000.0	1000000.0	1000000.0	1000000.0	0.0	1000000.0	1000000.0	1000000.0	1000000.0	0.0	1000000.0	1000000.0	1000000.0	0.0	1000000.0	0.0	1000000.0	1000000.0	1000000.0	1000000.0	0.0	0.0	1000000.0	0.0	1000000.0	1000000.0	0.0	0.0	0.0	1000000.0	0.0	1000000.0	0.0	1000000.0	1000000.0	0.0
785	1000000.0	1000000.0	0.0	0.0	1000000.0	1000000.0	0.0	1000000.0	0.0	1000000.0	0.0	1000000.0	0.0	1000000.0	1000000.0	1000000.0	1000000.0	0.0	1000000.0	1000000.0	1000000.0	1000000.0	0.0	1000000.0	1000000.0	1000000.0	0.0	1000000.0	0.0	1000000.0	1000000.0	1000000.0	1000000.0	0.0	0.0	1000000.0	0.0	1000000.0	1000000.0	0.0	0.0	0.0	1000000.0	0.0	1000000.0	0.0	1000000.0	1000000.0	0.0
786	1000000.0	1000000.0	0.0	0.0	1000000.0	1000000.0	0.0	1000000.0	0.0	1000000.0	0.0	1000000.0	0.0	1000000.0	1000000.0	1000000.0	1000000.0	0.0	1000000.0	1000000.0	1000000.0	1000000.0	0.0	1000000.0	1000000.0	1000000.0	0.0	1000000.0	0.0	1000000.0	1000000.0	1000000.0	1000000.0	0.0	0.0	1000000.0	0.0	1000000.0	1000000.0	0.0	0.0	0.0	1000000.0	0.0	1000000.0	0.0	1000000.0	1000000.0	0.0
787	1000000.0	1000000.0	0.0	0.0	1000000.0	1000000.0	0.0	1000000.0	0.0	1000000.0	0.0	1000000.0	0.0	1000000.0	1000000.0	1000000.0	1000000.0	0.0	1000000.0	1000000.0	1000000.0	1000000.0	0.0	1000000.0	1000000.0	1000000.0	0.0	1000000.0	0.0	1000000.0	1000000.0	1000000.0	1000000.0	0.0	0.0	1000000.0	0.0	1000000.0	1000000.0	0.0	0.0	0.0	1000000.0	0.0	1000000.0	0.0	1000000.0	1000000.0	0.0
788	1000000.0	1000000.0	0.0	0.0	1000000.0	1000000.0	0.0	1000000.0	0.0	1000000.0	0.0	1000000.0	0.0	1000000.0	1000000.0	1000000.0	1000000.0	0.0	1000000.0	1000000.0	1000000.0	1000000.0	0.0	1000000.0	1000000.0	1000000.0	0.0	1000000.0	0.0	1000000.0	1000000.0	1000000.0	1000000.0	0.0	0.0	1000000.0	0.0	1000000.0	1000000.0	0.0	0.0	0.0	1000000.0	0.0	1000000.0	0.0	1000000.0	1000000.0	0.0
789	1000000.0	1000000.0	0.0	0.0	1000000.0	1000000.0	0.0	1000000.0	0.0	1000000.0	0.0	1000000.0	0.0	1000000.0	1000000.0	1000000.0	1000000.0	0.0	1000000.0	1000000.0	1000000.0	1000000.0	0.0	1000000.0	1000000.0	1000000.0	0.0	1000000.0	0.0	1000000.0	1000000.0	1000000.0	1000000.0	0.0	0.0	1000000.0	0.0	1000000.0	1000000.0	0.0	0.0	0.0	1000000.0	0.0	1000000.0	0.0	1000000.0	1000000.0	0.0
790	1000000.0	1000000.0	0.0	0.0	1000000.0	1000000.0	0.0	1000000.0	0.0	1000000.0	0.0	1000000.0	0.0	1000000.0	1000000.0	1000000.0	1000000.0	0.0	1000000.0	1000000.0	1000000.0	1000000.0	0.0	1000000.0	1000000.0	1000000.0	0.0	1000000.0	0.0	1000000.0	1000000.0	1000000.0	1000000.0	0.0	0.0	1000000.0	0.0	1000000.0	1000000.0	0.0	0.0	0.0	1000000.0	0.0	1000000.0	0.0	1000000.0	1000000.0	0.0
791	1000000.0	1000000.0	0.0	0.0	1000000.0	1000000.0	0.0	1000000.0	0.0	1000000.0	0.0	1000000.0	0.0	1000000.0	1000000.0	1000000.0	1000000.0	0.0	1000000.0	1000000.0	1000000.0	1000000.0	0.0	1000000.0	1000000.0	1000000.0	0.0	1000000.0	0.0	1000000.0	1000000.0	1000000.0	1000000.0	0.0	0.0	1000000.0	0.0	1000000.0	1000000.0	0.0	0.0	0.0	1000000.0	0.0	1000000.0	0.0	1000000.0	1000000.0	0.0
792	1000000.0	1000000.0	0.0	0.0	1000000.0	1000000.0	0.0	1000000.0	0.0	1000000.0	0.0	1000000.0	0.0	1000000.0	1000000.0	1000000.0	1000000.0	0.0	1000000.0	1000000.0	1000000.0	1000000.0	0.0	1000000.0	1000000.0	1000000.0	0.0	1000000.0	0.0	1000000.0	1000000.0	1000000.0	1000000.0	0.0	0.0	1000000.0	0.0	1000000.0	1000000.0	0.0	0.0	0.0	1000000.0	0.0	1000000.0	0.0	1000000.0	1000000.0	0.0
793	1000000.0	1000000.0	0.0	0.0	1000000.0	1000000.0	0.0	1000000.0	0.0	1000000.0	0.0	1000000.0	0.0	1000000.0	1000000.0	1000000.0	1000000.0	0.0	1000000.0	1000000.0	1000000.0	1000000.0	0.0	1000000.0	1000000.0	1000000.0	0.0	1000000.0	0.0	1000000.0	1000000.0	1000000.0	1000000.0	0.0	0.0	1000000.0	0.0	1000000.0	1000000.0	0.0	0.0	0.0	1000000.0	0.0	1000000.0	0.0	1000000.0	1000000.0	0.0
794	1000000.0	1000000.0	0.0	0.0	1000000.0	1000000.0	0.0	1000000.0	0.0	1000000.0	0.0	1000000.0	0.0	1000000.0	1000000.0	1000000.0	1000000.0	0.0	1000000.0	1000000.0	1000000.0	1000000.0	0.0	1000000.0	1000000.0	1000000.0	0.0	1000000.0	0.0	1000000.0	1000000.0	1000000.0	1000000.0	0.0	0.0	1000000.0	0.0	1000000.0	1000000.0	0.0	0.0	0.0	1000000.0	0.0	1000000.0	0.0	1000000.0	1000000.0	0.0
795	1000000.0	1000000.0	0.0	0.0	1000000.0	1000000.0	0.0	1000000.0	0.0	1000000.0	0.0	1000000.0	0.0	1000000.0	1000000.0	1000000.0	1000000.0	0.0	1000000.0	1000000.0	1000000.0	1000000.0	0.0	1000000.0	1000000.0	1000000.0	0.0	1000000.0	0.0	1000000.0	1000000.0	1000000.0	1000000.0	0.0	0.0	1000000.0	0.0	1000000.0	1000000.0	0.0	0.0	0.0	1000000.0	0.0	1000000.0	0.0	1000000.0	1000000.0	0.0
796	1000000.0	1000000.0	0.0	0.0	1000000.0	1000000.0	0.0	1000000.0	0.0	1000000.0	0.0	1000000.0	0.0	1000000.0	1000000.0	1000000.0	1000000.0	0.0	1000000.0	1000000.0	1000000.0	1000000.0	0.0	1000000.0	1000000.0	1000000.0	0.0	1000000.0	0.0	1000000.0	1000000.0	1000000.0	1000000.0	0.0	0.0	1000000.0	0.0	1000000.0	1000000.0	0.0	0.0	0.0	1000000.0	0.0	1000000.0	0.0	1000000.0	1000000.0	0.0
797	1000000.0	1000000.0	0.0	0.0	1000000.0	1000000.0	0.0	1000000.0	0.0	1000000.0	0.0	1000000.0	0.0	1000000.0	1000000.0	1000000.0	1000000.0	0.0	1000000.0	1000000.0	1000000.0	1000000.0	0.0	1000000.0	1000000.0	1000000.0	0.0	1000000.0	0.0	1000000.0	1000000.0	1000000.0	1000000.0	0.0	0.0	1000000.0	0.0	1000000.0	1000000.0	0.0	0.0	0.0	1000000.0	0.0	1000000.0	0.0	1000000.0	1000000.0	0.0
798	1000000.0	1000000.0	0.0	0.0	1000000.0	1000000.0	0.0	1000000.0	0.0	1000000.0	0.0	1000000.0	0.0	1000000.0	1000000.0	1000000.0	1000000.0	0.0	1000000.0	1000000.0	1000000.0	1000000.0	0.0	1000000.0	1000000.0	1000000.0	0.0	1000000.0	0.0	1000000.0	1000000.0	1000000.0	1000000.0	0.0	0.0	1000000.0	0.0	1000000.0	1000000.0	0.0	0.0	0.0	1000000.0	0.0	1000000.0	0.0	1000000.0	1000000.0	0.0
799	1000000.0	1000000.0	0.0	0.0	1000000.0	1000000.0	0.0	1000000.0	0.0	1000000.0	0.0	1000000.0	0.0	1000000.0	1000000.0	1000000.0	1000000.0	0.0	1000000.0	1000000.0	1000000.0	1000000.0	0.0	1000000.0	1000000.0	1000000.0	0.0	1000000.0	0.0	1000000.0	1000000.0	1000000.0	1000000.0	0.0	0.0	1000000.0	0.0	1000000.0	1000000.0	0.0	0.0	0.0	1000000.0	0.0	1000000.0	0.0	1000000.0	1000000.0	0.0
800	1000000.0	1000000.0	0.0	0.0	1000000.0	1000000.0	0.0	1000000.0	0.0	1000000.0	0.0	1000000.0	0.0	1000000.0	1000000.0	1000000.0	1000000.0	0.0	1000000.0	1000000.0	1000000.0	1000000.0	0.0	1000000.0	1000000.0	1000000.0	0.0	1000000.0	0.0	1000000.0	1000000.0	1000000.0	1000000.0	0.0	0.0	1000000.0	0.0	1000000.0	1000000.0	0.0	0.0	0.0	1000000.0	0.0	1000000.0	0.0	1000000.0	1000000.0	0.0
801	1000000.0	1000000.0	0.0	0.0	1000000.0	1000000.0	0.0	1000000.0	0.0	1000000.0	0.0	1000000.0	0.0	1000000.0	1000000.0	1000000.0	1000000.0	0.0	1000000.0	1000000.0	1000000.0	1000000.0	0.0	1000000.0	1000000.0	1000000.0	0.0	1000000.0	0.0	1000000.0	1000000.0	1000000.0	1000000.0	0.0	0.0	1000000.0	0.0	1000000.0	1000000.0	0.0	0.0	0.0	1000000.0	0.0	1000000.0	0.0	1000000.0	1000000.0	0.0
802	1000000.0	1000000.0	0.0	0.0	1000000.0	1000000.0	0.0	1000000.0	0.0	1000000.0	0.0	1000000.0	0.0	1000000.0	1000000.0	1000000.0	1000000.0	0.0	1000000.0	1000000.0	1000000.0	1000000.0	0.0	1000000.0	1000000.0	1000000.0	0.0	1000000.0	0.0	1000000.0	1000000.0	1000000.0	1000000.0	0.0	0.0	1000000.0	0.0	1000000.0	1000000.0	0.0	0.0	0.0	1000000.0	0.0	1000000.0	0.0	1000000.0	1000000.0	0.0
803	1000000.0	1000000.0	0.0	0.0	1000000.0	1000000.0	0.0	1000000.0	0.0	1000000.0	0.0	1000000.0	0.0	1000000.0	1000000.0	1000000.0	1000000.0	0.0	1000000.0	1000000.0	1000000.0	1000000.0	0.0	1000000.0	1000000.0	1000000.0	0.0	1000000.0	0.0	1000000.0	1000000.0	1000000.0	1000000.0	0.0	0.0	1000000.0	0.0	1000000.0	1000000.0	0.0	0.0	0.0	1000000.0	0.0	1000000.0	0.0	1000000.0	1000000.0	0.0
804	1000000.0	1000000.0	0.0	0.0	1000000.0	1000000.0	0.0	1000000.0	0.0	1000000.0	0.0	1000000.0	0.0	1000000.0	1000000.0	1000000.0	1000000.0	0.0	1000000.0	1000000.0	1000000.0	1000000.0	0.0	1000000.0	1000000.0	1000000.0	0.0	1000000.0	0.0	1000000.0	1000000.0	1000000.0	1000000.0	0.0	0.0	1000000.0	0.0	1000000.0	1000000.0	0.0	0.0	0.0	1000000.0	0.0	1000000.0	0.0	1000000.0	1000000.0	0.0
805	1000000.0	1000000.0	0.0	0.0	1000000.0	1000000.0	0.0	1000000.0	0.0	1000000.0	0.0	1000000.0	0.0	1000000.0	1000000.0	1000000.0	1000000.0	0.0	1000000.0	1000000.0	1000000.0	1000000.0	0.0	1000000.0	1000000.0	1000000.0	0.0	1000000.0	0.0	1000000.0	1000000.0	1000000.0	1000000.0	0.0	0.0	1000000.0	0.0	1000000.0	1000000.0	0.0	0.0	0.0	1000000.0	0.0	1000000.0	0.0	1000000.0	1000000.0	0.0
806	1000000.0	1000000.0	0.0	0.0	1000000.0	1000000.0	0.0	1000000.0	0.0	1000000.0	0.0	1000000.0	0.0	1000000.0	1000000.0	1000000.0	1000000.0	0.0	1000000.0	1000000.0	1000000.0	1000000.0	0.0	1000000.0	1000000.0	1000000.0	0.0	1000000.0	0.0	1000000.0	1000000.0	1000000.0	1000000.0	0.0	0.0	1000000.0	0.0	1000000.0	1000000.0	0.0	0.0	0.0	1000000.0	0.0	1000000.0	0.0	1000000.0	1000000.0	0.0
807	1000000.0	1000000.0	0.0	0.0	1000000.0	1000000.0	0.0	1000000.0	0.0	1000000.0	0.0	1000000.0	0.0	1000000.0	1000000.0	1000000.0	1000000.0	0.0	1000000.0	1000000.0	1000000.0	1000000.0	0.0	1000000.0	1000000.0	1000000.0	0.0	1000000.0	0.0	1000000.0	1000000.0	1000000.0	1000000.0	0.0	0.0	1000000.0	0.0	1000000.0	1000000.0	0.0	0.0	0.0	1000000.0	0.0	1000000.0	0.0	1000000.0	1000000.0	0.0
808	1000000.0	1000000.0	0.0	0.0	1000000.0	1000000.0	0.0	1000000.0	0.0	1000000.0	0.0	1000000.0	0.0	1000000.0	1000000.0	1000000.0	1000000.0	0.0	1000000.0	1000000.0	1000000.0	1000000.0	0.0	1000000.0	1000000.0	1000000.0	0.0	1000000.0	0.0	1000000.0	1000000.0	1000000.0	1000000.0	0.0	0.0	1000000.0	0.0	1000000.0	1000000.0	0.0	0.0	0.0	1000000.0	0.0	1000000.0	0.0	1000000.0	1000000.0	0.0
809	1000000.0	1000000.0	0.0	0.0	1000000.0	1000000.0	0.0	1000000.0	0.0	1000000.0	0.0	1000000.0	0.0	1000000.0	1000000.0	1000000.0	1000000.0	0.0	1000000.0	1000000.0	1000000.0	1000000.0	0.0	1000000.0	1000000.0	1000000.0	0.0	1000000.0	0.0	1000000.0	1000000.0	1000000.0	1000000.0	0.0	0.0	1000000.0	0.0	1000000.0	1000000.0	0.0	0.0	0.0	1000000.0	0.0	1000000.0	0.0	1000000.0	1000000.0	0.0
810	1000000.0	1000000.0	0.0	0.0	1000000.0	1000000.0	0.0	1000000.0	0.0	1000000.0	0.0	1000000.0	0.0	1000000.0	1000000.0	1000000.0	1000000.0	0.0	1000000.0	1000000.0	1000000.0	1000000.0	0.0	1000000.0	1000000.0	1000000.0	0.0	1000000.0	0.0	1000000.0	1000000.0	1000000.0	1000000.0	0.0	0.0	1000000.0	0.0	1000000.0	1000000.0	0.0	0.0	0.0	1000000.0	0.0	1000000.0	0.0	1000000.0	1000000.0	0.0
811	1000000.0	1000000.0	0.0	0.0	1000000.0	1000000.0	0.0	1000000.0	0.0	1000000.0	0.0	1000000.0	0.0	1000000.0	1000000.0	1000000.0	1000000.0	0.0	1000000.0	1000000.0	1000000.0	1000000.0	0.0	1000000.0	1000000.0	1000000.0	0.0	1000000.0	0.0	1000000.0	1000000.0	1000000.0	1000000.0	0.0	0.0	1000000.0	0.0	1000000.0	1000000.0	0.0	0.0	0.0	1000000.0	0.0	1000000.0	0.0	1000000.0	1000000.0	0.0
812	1000000.0	1000000.0	0.0	0.0	1000000.0	1000000.0	0.0	1000000.0	0.0	1000000.0	0.0	1000000.0	0.0	1000000.0	1000000.0	1000000.0	1000000.0	0.0	1000000.0	1000000.0	1000000.0	1000000.0	0.0	1000000.0	1000000.0	1000000.0	0.0	1000000.0	0.0	1000000.0	1000000.0	1000000.0	1000000.0	0.0	0.0	1000000.0	0.0	1000000.0	1000000.0	0.0	0.0	0.0	1000000.0	0.0	1000000.0	0.0	1000000.0	1000000.0	0.0
813	1000000.0	1000000.0	0.0	0.0	1000000.0	1000000.0	0.0	1000000.0	0.0	1000000.0	0.0	1000000.0	0.0	1000000.0	1000000.0	1000000.0	1000000.0	0.0	1000000.0	1000000.0	1000000.0	1000000.0	0.0	1000000.0	1000000.0	1000000.0	0.0	1000000.0	0.0	1000000.0	1000000.0	1000000.0	1000000.0	0.0	0.0	1000000.0	0.0	1000000.0	1000000.0	0.0	0.0	0.0	1000000.0	0.0	1000000.0	0.0	1000000.0	1000000.0	0.0
814	1000000.0	1000000.0	0.0	0.0	1000000.0	1000000.0	0.0	1000000.0	0.0	1000000.0	0.0	1000000.0	0.0	1000000.0	1000000.0	1000000.0	1000000.0	0.0	1000000.0	1000000.0	1000000.0	1000000.0	0.0	1000000.0	1000000.0	1000000.0	0.0	1000000.0	0.0	1000000.0	1000000.0	1000000.0	1000000.0	0.0	0.0	1000000.0	0.0	1000000.0	1000000.0	0.0	0.0	0.0	1000000.0	0.0	1000000.0	0.0	1000000.0	1000000.0	0.0
815	1000000.0	1000000.0	0.0	0.0	1000000.0	1000000.0	0.0	1000000.0	0.0	1000000.0	0.0	1000000.0	0.0	1000000.0	1000000.0	1000000.0	1000000.0	0.0	1000000.0	1000000.0	1000000.0	1000000.0	0.0	1000000.0	1000000.0	1000000.0	0.0	1000000.0	0.0	1000000.0	1000000.0	1000000.0	1000000.0	0.0	0.0	1000000.0	0.0	1000000.0	1000000.0	0.0	0.0	0.0	1000000.0	0.0	1000000.0	0.0	1000000.0	1000000.0	0.0
816	1000000.0	1000000.0	0.0	0.0	1000000.0	1000000.0	0.0	1000000.0	0.0	1000000.0	0.0	1000000.0	0.0	1000000.0	1000000.0	1000000.0	1000000.0	0.0	1000000.0	1000000.0	1000000.0	1000000.0	0.0	1000000.0	1000000.0	1000000.0	0.0	1000000.0	0.0	1000000.0	1000000.0	1000000.0	1000000.0	0.0	0.0	1000000.0	0.0	1000000.0	1000000.0	0.0	0.0	0.0	1000000.0	0.0	1000000.0	0.0	1000000.0	1000000.0	0.0
817	1000000.0	1000000.0	0.0	0.0	1000000.0	1000000.0	0.0	1000000.0	0.0	1000000.0	0.0	1000000.0	0.0	1000000.0	1000000.0	1000000.0	1000000.0	0.0	1000000.0	1000000.0	1000000.0	1000000.0	0.0	1000000.0	1000000.0	1000000.0	0.0	1000000.0	0.0	1000000.0	1000000.0	1000000.0	1000000.0	0.0	0.0	1000000.0	0.0	1000000.0	1000000.0	0.0	0.0	0.0	1000000.0	0.0	1000000.0	0.0	1000000.0	1000000.0	0.0
818	1000000.0	1000000.0	0.0	0.0	1000000.0	1000000.0	0.0	1000000.0	0.0	1000000.0	0.0	1000000.0	0.0	1000000.0	1000000.0	1000000.0	1000000.0	0.0	1000000.0	1000000.0	1000000.0	1000000.0	0.0	1000000.0	1000000.0	1000000.0	0.0	1000000.0	0.0	1000000.0	1000000.0	1000000.0	1000000.0	0.0	0.0	1000000.0	0.0	1000000.0	1000000.0	0.0	0.0	0.0	1000000.0	0.0	1000000.0	0.0	1000000.0	1000000.0	0.0
819	1000000.0	1000000.0	0.0	0.0	1000000.0	1000000.0	0.0	1000000.0	0.0	1000000.0	0.0	1000000.0	0.0	1000000.0	1000000.0	1000000.0	1000000.0	0.0	1000000.0	1000000.0	1000000.0	1000000.0	0.0	1000000.0	1000000.0	1000000.0	0.0	1000000.0	0.0	1000000.0	1000000.0	1000000.0	1000000.0	0.0	0.0	1000000.0	0.0	1000000.0	1000000.0	0.0	0.0	0.0	1000000.0	0.0	1000000.0	0.0	1000000.0	1000000.0	0.0
820	1000000.0	1000000.0	0.0	0.0	1000000.0	1000000.0	0.0	1000000.0	0.0	1000000.0	0.0	1000000.0	0.0	1000000.0	1000000.0	1000000.0	1000000.0	0.0	1000000.0	1000000.0	1000000.0	1000000.0	0.0	1000000.0	1000000.0	1000000.0	0.0	1000000.0	0.0	1000000.0	1000000.0	1000000.0	1000000.0	0.0	0.0	1000000.0	0.0	1000000.0	1000000.0	0.0	0.0	0.0	1000000.0	0.0	1000000.0	0.0	1000000.0	1000000.0	0.0
821	1000000.0	1000000.0	0.0	0.0	1000000.0	1000000.0	0.0	1000000.0	0.0	1000000.0	0.0	1000000.0	0.0	1000000.0	1000000.0	1000000.0	1000000.0	0.0	1000000.0	1000000.0	1000000.0	1000000.0	0.0	1000000.0	1000000.0	1000000.0	0.0	1000000.0	0.0	1000000.0	1000000.0	1000000.0	1000000.0	0.0	0.0	1000000.0	0.0	1000000.0	1000000.0	0.0	0.0	0.0	1000000.0	0.0	1000000.0	0.0	1000000.0	1000000.0	0.0
822	1000000.0	1000000.0	0.0	0.0	1000000.0	1000000.0	0.0	1000000.0	0.0	1000000.0	0.0	1000000.0	0.0	1000000.0	1000000.0	1000000.0	1000000.0	0.0	1000000.0	1000000.0	1000000.0	1000000.0	0.0	1000000.0	1000000.0	1000000.0	0.0	1000000.0	0.0	1000000.0	1000000.0	1000000.0	1000000.0	0.0	0.0	1000000.0	0.0	1000000.0	1000000.0	0.0	0.0	0.0	1000000.0	0.0	1000000.0	0.0	1000000.0	1000000.0	0.0
823	1000000.0	1000000.0	0.0	0.0	1000000.0	1000000.0	0.0	1000000.0	0.0	1000000.0	0.0	1000000.0	0.0	1000000.0	1000000.0	1000000.0	1000000.0	0.0	1000000.0	1000000.0	1000000.0	1000000.0	0.0	1000000.0	1000000.0	1000000.0	0.0	1000000.0	0.0	1000000.0	1000000.0	1000000.0	1000000.0	0.0	0.0	1000000.0	0.0	1000000.0	1000000.0	0.0	0.0	0.0	1000000.0	0.0	1000000.0	0.0	1000000.0	1000000.0	0.0
824	1000000.0	1000000.0	0.0	0.0	1000000.0	1000000.0	0.0	1000000.0	0.0	1000000.0	0.0	1000000.0	0.0	1000000.0	1000000.0	1000000.0	1000000.0	0.0	1000000.0	1000000.0	1000000.0	1000000.0	0.0	1000000.0	1000000.0	1000000.0	0.0	1000000.0	0.0	1000000.0	1000000.0	1000000.0	1000000.0	0.0	0.0	1000000.0	0.0	1000000.0	1000000.0	0.0	0.0	0.0	1000000.0	0.0	1000000.0	0.0	1000000.0	1000000.0	0.0
825	1000000.0	1000000.0	0.0	0.0	1000000.0	1000000.0	0.0	1000000.0	0.0	1000000.0	0.0	1000000.0	0.0	1000000.0	1000000.0	1000000.0	1000000.0	0.0	1000000.0	1000000.0	1000000.0	1000000.0	0.0	1000000.0	1000000.0	1000000.0	0.0	1000000.0	0.0	1000000.0	1000000.0	1000000.0	1000000.0	0.0	0.0	1000000.0	0.0	1000000.0	1000000.0	0.0	0.0	0.0	1000000.0	0.0	1000000.0	0.0	1000000.0	1000000.0	0.0
826	1000000.0	1000000.0	0.0	0.0	1000000.0	1000000.0	0.0	1000000.0	0.0	1000000.0	0.0	1000000.0	0.0	1000000.0	1000000.0	1000000.0	1000000.0	0.0	1000000.0	1000000.0	1000000.0	1000000.0	0.0	1000000.0	1000000.0	1000000.0	0.0	1000000.0	0.0	1000000.0	1000000.0	1000000.0	1000000.0	0.0	0.0	1000000.0	0.0	1000000.0	1000000.0	0.0	0.0	0.0	1000000.0	0.0	1000000.0	0.0	1000000.0	1000000.0	0.0
827	1000000.0	1000000.0	0.0	0.0	1000000.0	1000000.0	0.0	1000000.0	0.0	1000000.0	0.0	1000000.0	0.0	1000000.0	1000000.0	1000000.0	1000000.0	0.0	1000000.0	1000000.0	1000000.0	1000000.0	0.0	1000000.0	1000000.0	1000000.0	0.0	1000000.0	0.0	1000000.0	1000000.0	1000000.0	1000000.0	0.0	0.0	1000000.0	0.0	1000000.0	1000000.0	0.0	0.0	0.0	1000000.0	0.0	1000000.0	0.0	1000000.0	1000000.0	0.0
828	1000000.0	1000000.0	0.0	0.0	1000000.0	1000000.0	0.0	1000000.0	0.0	1000000.0	0.0	1000000.0	0.0	1000000.0	1000000.0	1000000.0	1000000.0	0.0	1000000.0	1000000.0	1000000.0	1000000.0	0.0	1000000.0	1000000.0	1000000.0	0.0	1000000.0	0.0	1000000.0	1000000.0	1000000.0	1000000.0	0.0	0.0	1000000.0	0.0	1000000.0	1000000.0	0.0	0.0	0.0	1000000.0	0.0	1000000.0	0.0	1000000.0	1000000.0	0.0
829	1000000.0	1000000.0	0.0	0.0	1000000.0	1000000.0	0.0	1000000.0	0.0	1000000.0	0.0	1000000.0	0.0	1000000.0	1000000.0	1000000.0	1000000.0	0.0	1000000.0	1000000.0	1000000.0	1000000.0	0.0	1000000.0	1000000.0	1000000.0	0.0	1000000.0	0.0	1000000.0	1000000.0	1000000.0	1000000.0	0.0	0.0	1000000.0	0.0	1000000.0	1000000.0	0.0	0.0	0.0	1000000.0	0.0	1000000.0	0.0	1000000.0	1000000.0	0.0
830	1000000.0	1000000.0	0.0	0.0	1000000.0	1000000.0	0.0	1000000.0	0.0	1000000.0	0.0	1000000.0	0.0	1000000.0	1000000.0	1000000.0	1000000.0	0.0	1000000.0	1000000.0	1000000.0	1000000.0	0.0	1000000.0	1000000.0	1000000.0	0.0	1000000.0	0.0	1000000.0	1000000.0	1000000.0	1000000.0	0.0	0.0	1000000.0	0.0	1000000.0	1000000.0	0.0	0.0	0.0	1000000.0	0.0	1000000.0	0.0	1000000.0	1000000.0	0.0
831	1000000.0	1000000.0	0.0	0.0	1000000.0	1000000.0	0.0	1000000.0	0.0	1000000.0	0.0	1000000.0	0.0	1000000.0	1000000.0	1000000.0	1000000.0	0.0	1000000.0	1000000.0	1000000.0	1000000.0	0.0	1000000.0	1000000.0	1000000.0	0.0	1000000.0	0.0	1000000.0	1000000.0	1000000.0	1000000.0	0.0	0.0	1000000.0	0.0	1000000.0	1000000.0	0.0	0.0	0.0	1000000.0	0.0	1000000.0	0.0	1000000.0	1000000.0	0.0
832	1000000.0	1000000.0	0.0	0.0	1000000.0	1000000.0	0.0	1000000.0	0.0	1000000.0	0.0	1000000.0	0.0	1000000.0	1000000.0	1000000.0	1000000.0	0.0	1000000.0	1000000.0	1000000.0	1000000.0	0.0	1000000.0	1000000.0	1000000.0	0.0	1000000.0	0.0	1000000.0	1000000.0	1000000.0	1000000.0	0.0	0.0	1000000.0	0.0	1000000.0	1000000.0	0.0	0.0	0.0	1000000.0	0.0	1000000.0	0.0	1000000.0	1000000.0	0.0
833	1000000.0	1000000.0	0.0	0.0	1000000.0	1000000.0	0.0	1000000.0	0.0	1000000.0	0.0	1000000.0	0.0	1000000.0	1000000.0	1000000.0	1000000.0	0.0	1000000.0	1000000.0	1000000.0	1000000.0	0.0	1000000.0	1000000.0	1000000.0	0.0	1000000.0	0.0	1000000.0	1000000.0	1000000.0	1000000.0	0.0	0.0	1000000.0	0.0	1000000.0	1000000.0	0.0	0.0	0.0	1000000.0	0.0	1000000.0	0.0	1000000.0	1000000.0	0.0
834	1000000.0	1000000.0	0.0	0.0	1000000.0	1000000.0	0.0	1000000.0	0.0	1000000.0	0.0	1000000.0	0.0	1000000.0	1000000.0	1000000.0	1000000.0	0.0	1000000.0	1000000.0	1000000.0	1000000.0	0.0	1000000.0	1000000.0	1000000.0	0.0	1000000.0	0.0	1000000.0	1000000.0	1000000.0	1000000.0	0.0	0.0	1000000.0	0.0	1000000.0	1000000.0	0.0	0.0	0.0	1000000.0	0.0	1000000.0	0.0	1000000.0	1000000.0	0.0
835	1000000.0	1000000.0	0.0	0.0	1000000.0	1000000.0	0.0	1000000.0	0.0	1000000.0	0.0	1000000.0	0.0	1000000.0	1000000.0	1000000.0	1000000.0	0.0	1000000.0	1000000.0	1000000.0	1000000.0	0.0	1000000.0	1000000.0	1000000.0	0.0	1000000.0	0.0	1000000.0	1000000.0	1000000.0	1000000.0	0.0	0.0	1000000.0	0.0	1000000.0	1000000.0	0.0	0.0	0.0	1000000.0	0.0	1000000.0	0.0	1000000.0	1000000.0	0.0
836	1000000.0	1000000.0	0.0	0.0	1000000.0	1000000.0	0.0	1000000.0	0.0	1000000.0	0.0	1000000.0	0.0	1000000.0	1000000.0	1000000.0	1000000.0	0.0	1000000.0	1000000.0	1000000.0	1000000.0	0.0	1000000.0	1000000.0	1000000.0	0.0	1000000.0	0.0	1000000.0	1000000.0	1000000.0	1000000.0	0.0	0.0	1000000.0	0.0	1000000.0	1000000.0	0.0	0.0	0.0	1000000.0	0.0	1000000.0	0.0	1000000.0	1000000.0	0.0
837	1000000.0	1000000.0	0.0	0.0	1000000.0	1000000.0	0.0	1000000.0	0.0	1000000.0	0.0	1000000.0	0.0	1000000.0	1000000.0	1000000.0	1000000.0	0.0	1000000.0	1000000.0	1000000.0	1000000.0	0.0	1000000.0	1000000.0	1000000.0	0.0	1000000.0	0.0	1000000.0	1000000.0	1000000.0	1000000.0	0.0	0.0	1000000.0	0.0	1000000.0	1000000.0	0.0	0.0	0.0	1000000.0	0.0	1000000.0	0.0	1000000.0	1000000.0	0.0
838	1000000.0	1000000.0	0.0	0.0	1000000.0	1000000.0	0.0	1000000.0	0.0	1000000.0	0.0	1000000.0	0.0	1000000.0	1000000.0	1000000.0	1000000.0	0.0	1000000.0	1000000.0	1000000.0	1000000.0	0.0	1000000.0	1000000.0	1000000.0	0.0	1000000.0	0.0	1000000.0	1000000.0	1000000.0	1000000.0	0.0	0.0	1000000.0	0.0	1000000.0	1000000.0	0.0	0.0	0.0	1000000.0	0.0	1000000.0	0.0	1000000.0	1000000.0	0.0
839	1000000.0	1000000.0	0.0	0.0	1000000.0	1000000.0	0.0	1000000.0	0.0	1000000.0	0.0	1000000.0	0.0	1000000.0	1000000.0	1000000.0	1000000.0	0.0	1000000.0	1000000.0	1000000.0	1000000.0	0.0	1000000.0	1000000.0	1000000.0	0.0	1000000.0	0.0	1000000.0	1000000.0	1000000.0	1000000.0	0.0	0.0	1000000.0	0.0	1000000.0	1000000.0	0.0	0.0	0.0	1000000.0	0.0	1000000.0	0.0	1000000.0	1000000.0	0.0
840	1000000.0	1000000.0	0.0	0.0	1000000.0	1000000.0	0.0	1000000.0	0.0	1000000.0	0.0	1000000.0	0.0	1000000.0	1000000.0	1000000.0	1000000.0	0.0	1000000.0	1000000.0	1000000.0	1000000.0	0.0	1000000.0	1000000.0	1000000.0	0.0	1000000.0	0.0	1000000.0	1000000.0	1000000.0	1000000.0	0.0	0.0	1000000.0	0.0	1000000.0	1000000.0	0.0	0.0	0.0	1000000.0	0.0	1000000.0	0.0	1000000.0	1000000.0	0.0
841	1000000.0	1000000.0	0.0	0.0	1000000.0	1000000.0	0.0	1000000.0	0.0	1000000.0	0.0	1000000.0	0.0	1000000.0	1000000.0	1000000.0	1000000.0	0.0	1000000.0	1000000.0	1000000.0	1000000.0	0.0	1000000.0	1000000.0	1000000.0	0.0	1000000.0	0.0	1000000.0	1000000.0	1000000.0	1000000.0	0.0	0.0	1000000.0	0.0	1000000.0	1000000.0	0.0	0.0	0.0	1000000.0	0.0	1000000.0	0.0	1000000.0	1000000.0	0.0
842	1000000.0	1000000.0	0.0	0.0	1000000.0	1000000.0	0.0	1000000.0	0.0	1000000.0	0.0	1000000.0	0.0	1000000.0	1000000.0	1000000.0	1000000.0	0.0	1000000.0	1000000.0	1000000.0	1000000.0	0.0	1000000.0	1000000.0	1000000.0	0.0	1000000.0	0.0	1000000.0	1000000.0	1000000.0	1000000.0	0.0	0.0	1000000.0	0.0	1000000.0	1000000.0	0.0	0.0	0.0	1000000.0	0.0	1000000.0	0.0	1000000.0	1000000.0	0.0
843	1000000.0	1000000.0	0.0	0.0	1000000.0	1000000.0	0.0	1000000.0	0.0	1000000.0	0.0	1000000.0	0.0	1000000.0	1000000.0	1000000.0	1000000.0	0.0	1000000.0	1000000.0	1000000.0	1000000.0	0.0	1000000.0	1000000.0	1000000.0	0.0	1000000.0	0.0	1000000.0	1000000.0	1000000.0	1000000.0	0.0	0.0	1000000.0	0.0	1000000.0	1000000.0	0.0	0.0	0.0	1000000.0	0.0	1000000.0	0.0	1000000.0	1000000.0	0.0
844	1000000.0	1000000.0	0.0	0.0	1000000.0	1000000.0	0.0	1000000.0	0.0	1000000.0	0.0	1000000.0	0.0	1000000.0	1000000.0	1000000.0	1000000.0	0.0	1000000.0	1000000.0	1000000.0	1000000.0	0.0	1000000.0	1000000.0	1000000.0	0.0	1000000.0	0.0	1000000.0	1000000.0	1000000.0	1000000.0	0.0	0.0	1000000.0	0.0	1000000.0	1000000.0	0.0	0.0	0.0	1000000.0	0.0	1000000.0	0.0	1000000.0	1000000.0	0.0
845	1000000.0	1000000.0	0.0	0.0	1000000.0	1000000.0	0.0	1000000.0	0.0	1000000.0	0.0	1000000.0	0.0	1000000.0	1000000.0	1000000.0	1000000.0	0.0	1000000.0	1000000.0	1000000.0	1000000.0	0.0	1000000.0	1000000.0	1000000.0	0.0	1000000.0	0.0	1000000.0	1000000.0	1000000.0	1000000.0	0.0	0.0	1000000.0	0.0	1000000.0	1000000.0	0.0	0.0	0.0	1000000.0	0.0	1000000.0	0.0	1000000.0	1000000.0	0.0
846	1000000.0	1000000.0	0.0	0.0	1000000.0	1000000.0	0.0	1000000.0	0.0	1000000.0	0.0	1000000.0	0.0	1000000.0	1000000.0	1000000.0	1000000.0	0.0	1000000.0	1000000.0	1000000.0	1000000.0	0.0	1000000.0	1000000.0	1000000.0	0.0	1000000.0	0.0	1000000.0	1000000.0	1000000.0	1000000.0	0.0	0.0	1000000.0	0.0	1000000.0	1000000.0	0.0	0.0	0.0	1000000.0	0.0	1000000.0	0.0	1000000.0	1000000.0	0.0
847	1000000.0	1000000.0	0.0	0.0	1000000.0	1000000.0	0.0	1000000.0	0.0	1000000.0	0.0	1000000.0	0.0	1000000.0	1000000.0	1000000.0	1000000.0	0.0	1000000.0	1000000.0	1000000.0	1000000.0	0.0	1000000.0	1000000.0	1000000.0	0.0	1000000.0	0.0	1000000.0	1000000.0	1000000.0	1000000.0	0.0	0.0	1000000.0	0.0	1000000.0	1000000.0	0.0	0.0	0.0	1000000.0	0.0	1000000.0	0.0	1000000.0	1000000.0	0.0
848	1000000.0	1000000.0	0.0	0.0	1000000.0	1000000.0	0.0	1000000.0	0.0	1000000.0	0.0	1000000.0	0.0	1000000.0	1000000.0	1000000.0	1000000.0	0.0	1000000.0	1000000.0	1000000.0	1000000.0	0.0	1000000.0	1000000.0	1000000.0	0.0	1000000.0	0.0	1000000.0	1000000.0	1000000.0	1000000.0	0.0	0.0	1000000.0	0.0	1000000.0	1000000.0	0.0	0.0	0.0	1000000.0	0.0	1000000.0	0.0	1000000.0	1000000.0	0.0
849	1000000.0	1000000.0	0.0	0.0	1000000.0	1000000.0	0.0	1000000.0	0.0	1000000.0	0.0	1000000.0	0.0	1000000.0	1000000.0	1000000.0	1000000.0	0.0	1000000.0	1000000.0	1000000.0	1000000.0	0.0	1000000.0	1000000.0	1000000.0	0.0	1000000.0	0.0	1000000.0	1000000.0	1000000.0	1000000.0	0.0	0.0	1000000.0	0.0	1000000.0	1000000.0	0.0	0.0	0.0	1000000.0	0.0	1000000.0	0.0	1000000.0	1000000.0	0.0
850	1000000.0	1000000.0	0.0	0.0	1000000.0	1000000.0	0.0	1000000.0	0.0	1000000.0	0.0	1000000.0	0.0	1000000.0	1000000.0	1000000.0	1000000.0	0.0	1000000.0	1000000.0	1000000.0	1000000.0	0.0	1000000.0	1000000.0	1000000.0	0.0	1000000.0	0.0	1000000.0	1000000.0	1000000.0	1000000.0	0.0	0.0	1000000.0	0.0	1000000.0	1000000.0	0.0	0.0	0.0	1000000.0	0.0	1000000.0	0.0	1000000.0	1000000.0	0.0
851	1000000.0	1000000.0	0.0	0.0	1000000.0	1000000.0	0.0	1000000.0	0.0	1000000.0	0.0	1000000.0	0.0	1000000.0	1000000.0	1000000.0	1000000.0	0.0	1000000.0	1000000.0	1000000.0	1000000.0	0.0	1000000.0	1000000.0	1000000.0	0.0	1000000.0	0.0	1000000.0	1000000.0	1000000.0	1000000.0	0.0	0.0	1000000.0	0.0	1000000.0	1000000.0	0.0	0.0	0.0	1000000.0	0.0	1000000.0	0.0	1000000.0	1000000.0	0.0
852	1000000.0	1000000.0	0.0	0.0	1000000.0	1000000.0	0.0	1000000.0	0.0	1000000.0	0.0	1000000.0	0.0	1000000.0	1000000.0	1000000.0	1000000.0	0.0	1000000.0	1000000.0	1000000.0	1000000.0	0.0	1000000.0	1000000.0	1000000.0	0.0	1000000.0	0.0	1000000.0	1000000.0	1000000.0	1000000.0	0.0	0.0	1000000.0	0.0	1000000.0	1000000.0	0.0	0.0	0.0	1000000.0	0.0	1000000.0	0.0	1000000.0	1000000.0	0.0
853	1000000.0	1000000.0	0.0	0.0	1000000.0	1000000.0	0.0	1000000.0	0.0	1000000.0	0.0	1000000.0	0.0	1000000.0	1000000.0	1000000.0	1000000.0	0.0	1000000.0	1000000.0	1000000.0	1000000.0	0.0	1000000.0	1000000.0	1000000.0	0.0	1000000.0	0.0	1000000.0	1000000.0	1000000.0	1000000.0	0.0	0.0	1000000.0	0.0	1000000.0	1000000.0	0.0	0.0	0.0	1000000.0	0.0	1000000.0	0.0	1000000.0	1000000.0	0.0
854	1000000.0	1000000.0	0.0	0.0	1000000.0	1000000.0	0.0	1000000.0	0.0	1000000.0	0.0	1000000.0	0.0	1000000.0	1000000.0	1000000.0	1000000.0	0.0	1000000.0	1000000.0	1000000.0	1000000.0	0.0	1000000.0	1000000.0	1000000.0	0.0	1000000.0	0.0	1000000.0	1000000.0	1000000.0	1000000.0	0.0	0.0	1000000.0	0.0	1000000.0	1000000.0	0.0	0.0	0.0	1000000.0	0.0	1000000.0	0.0	1000000.0	1000000.0	0.0
855	1000000.0	1000000.0	0.0	0.0	1000000.0	1000000.0	0.0	1000000.0	0.0	1000000.0	0.0	1000000.0	0.0	1000000.0	1000000.0	1000000.0	1000000.0	0.0	1000000.0	1000000.0	1000000.0	1000000.0	0.0	1000000.0	1000000.0	1000000.0	0.0	1000000.0	0.0	1000000.0	1000000.0	1000000.0	1000000.0	0.0	0.0	1000000.0	0.0	1000000.0	1000000.0	0.0	0.0	0.0	1000000.0	0.0	1000000.0	0.0	1000000.0	1000000.0	0.0
856	1000000.0	1000000.0	0.0	0.0	1000000.0	1000000.0	0.0	1000000.0	0.0	1000000.0	0.0	1000000.0	0.0	1000000.0	1000000.0	1000000.0	1000000.0	0.0	1000000.0	1000000.0	1000000.0	1000000.0	0.0	1000000.0	1000000.0	1000000.0	0.0	1000000.0	0.0	1000000.0	1000000.0	1000000.0	1000000.0	0.0	0.0	1000000.0	0.0	1000000.0	1000000.0	0.0	0.0	0.0	1000000.0	0.0	1000000.0	0.0	1000000.0	1000000.0	0.0
857	1000000.0	1000000.0	0.0	0.0	1000000.0	1000000.0	0.0	1000000.0	0.0	1000000.0	0.0	1000000.0	0.0	1000000.0	1000000.0	1000000.0	1000000.0	0.0	1000000.0	1000000.0	1000000.0	1000000.0	0.0	1000000.0	1000000.0	1000000.0	0.0	1000000.0	0.0	1000000.0	1000000.0	1000000.0	1000000.0	0.0	0.0	1000000.0	0.0	1000000.0	1000000.0	0.0	0.0	0.0	1000000.0	0.0	1000000.0	0.0	1000000.0	1000000.0	0.0
858	1000000.0	1000000.0	0.0	0.0	1000000.0	1000000.0	0.0	1000000.0	0.0	1000000.0	0.0	1000000.0	0.0	1000000.0	1000000.0	1000000.0	1000000.0	0.0	1000000.0	1000000.0	1000000.0	1000000.0	0.0	1000000.0	1000000.0	1000000.0	0.0	1000000.0	0.0	1000000.0	1000000.0	1000000.0	1000000.0	0.0	0.0	1000000.0	0.0	1000000.0	1000000.0	0.0	0.0	0.0	1000000.0	0.0	1000000.0	0.0	1000000.0	1000000.0	0.0
859	1000000.0	1000000.0	0.0	0.0	1000000.0	1000000.0	0.0	1000000.0	0.0	1000000.0	0.0	1000000.0	0.0	1000000.0	1000000.0	1000000.0	1000000.0	0.0	1000000.0	1000000.0	1000000.0	1000000.0	0.0	1000000.0	1000000.0	1000000.0	0.0	1000000.0	0.0	1000000.0	1000000.0	1000000.0	1000000.0	0.0	0.0	1000000.0	0.0	1000000.0	1000000.0	0.0	0.0	0.0	1000000.0	0.0	1000000.0	0.0	1000000.0	1000000.0	0.0
860	1000000.0	1000000.0	0.0	0.0	1000000.0	1000000.0	0.0	1000000.0	0.0	1000000.0	0.0	1000000.0	0.0	1000000.0	1000000.0	1000000.0	1000000.0	0.0	1000000.0	1000000.0	1000000.0	1000000.0	0.0	1000000.0	1000000.0	1000000.0	0.0	1000000.0	0.0	1000000.0	1000000.0	1000000.0	1000000.0	0.0	0.0	1000000.0	0.0	1000000.0	1000000.0	0.0	0.0	0.0	1000000.0	0.0	1000000.0	0.0	1000000.0	1000000.0	0.0
861	1000000.0	1000000.0	0.0	0.0	1000000.0	1000000.0	0.0	1000000.0	0.0	1000000.0	0.0	1000000.0	0.0	1000000.0	1000000.0	1000000.0	1000000.0	0.0	1000000.0	1000000.0	1000000.0	1000000.0	0.0	1000000.0	1000000.0	1000000.0	0.0	1000000.0	0.0	1000000.0	1000000.0	1000000.0	1000000.0	0.0	0.0	1000000.0	0.0	1000000.0	1000000.0	0.0	0.0	0.0	1000000.0	0.0	1000000.0	0.0	1000000.0	1000000.0	0.0
862	1000000.0	1000000.0	0.0	0.0	1000000.0	1000000.0	0.0	1000000.0	0.0	1000000.0	0.0	1000000.0	0.0	1000000.0	1000000.0	1000000.0	1000000.0	0.0	1000000.0	1000000.0	1000000.0	1000000.0	0.0	1000000.0	1000000.0	1000000.0	0.0	1000000.0	0.0	1000000.0	1000000.0	1000000.0	1000000.0	0.0	0.0	1000000.0	0.0	1000000.0	1000000.0	0.0	0.0	0.0	1000000.0	0.0	1000000.0	0.0	1000000.0	1000000.0	0.0
863	1000000.0	1000000.0	0.0	0.0	1000000.0	1000000.0	0.0	1000000.0	0.0	1000000.0	0.0	1000000.0	0.0	1000000.0	1000000.0	1000000.0	1000000.0	0.0	1000000.0	1000000.0	1000000.0	1000000.0	0.0	1000000.0	1000000.0	1000000.0	0.0	1000000.0	0.0	1000000.0	1000000.0	1000000.0	1000000.0	0.0	0.0	1000000.0	0.0	1000000.0	1000000.0	0.0	0.0	0.0	1000000.0	0.0	1000000.0	0.0	1000000.0	1000000.0	0.0
864	1000000.0	1000000.0	0.0	0.0	1000000.0	1000000.0	0.0	1000000.0	0.0	1000000.0	0.0	1000000.0	0.0	1000000.0	1000000.0	1000000.0	1000000.0	0.0	1000000.0	1000000.0	1000000.0	1000000.0	0.0	1000000.0	1000000.0	1000000.0	0.0	1000000.0	0.0	1000000.0	1000000.0	1000000.0	1000000.0	0.0	0.0	1000000.0	0.0	1000000.0	1000000.0	0.0	0.0	0.0	1000000.0	0.0	1000000.0	0.0	1000000.0	1000000.0	0.0
865	1000000.0	1000000.0	0.0	0.0	1000000.0	1000000.0	0.0	1000000.0	0.0	1000000.0	0.0	1000000.0	0.0	1000000.0	1000000.0	1000000.0	1000000.0	0.0	1000000.0	1000000.0	1000000.0	1000000.0	0.0	1000000.0	1000000.0	1000000.0	0.0	1000000.0	0.0	1000000.0	1000000.0	1000000.0	1000000.0	0.0	0.0	1000000.0	0.0	1000000.0	1000000.0	0.0	0.0	0.0	1000000.0	0.0	1000000.0	0.0	1000000.0	1000000.0	0.0
866	1000000.0	1000000.0	0.0	0.0	1000000.0	1000000.0	0.0	1000000.0	0.0	1000000.0	0.0	1000000.0	0.0	1000000.0	1000000.0	1000000.0	1000000.0	0.0	1000000.0	1000000.0	1000000.0	1000000.0	0.0	1000000.0	1000000.0	1000000.0	0.0	1000000.0	0.0	1000000.0	1000000.0	1000000.0	1000000.0	0.0	0.0	1000000.0	0.0	1000000.0	1000000.0	0.0	0.0	0.0	1000000.0	0.0	1000000.0	0.0	1000000.0	1000000.0	0.0
867	1000000.0	1000000.0	0.0	0.0	1000000.0	1000000.0	0.0	1000000.0	0.0	1000000.0	0.0	1000000.0	0.0	1000000.0	1000000.0	1000000.0	1000000.0	0.0	1000000.0	1000000.0	1000000.0	1000000.0	0.0	1000000.0	1000000.0	1000000.0	0.0	1000000.0	0.0	1000000.0	1000000.0	1000000.0	1000000.0	0.0	0.0	1000000.0	0.0	1000000.0	1000000.0	0.0	0.0	0.0	1000000.0	0.0	1000000.0	0.0	1000000.0	1000000.0	0.0
868	1000000.0	1000000.0	0.0	0.0	1000000.0	1000000.0	0.0	1000000.0	0.0	1000000.0	0.0	1000000.0	0.0	1000000.0	1000000.0	1000000.0	1000000.0	0.0	1000000.0	1000000.0	1000000.0	1000000.0	0.0	1000000.0	1000000.0	1000000.0	0.0	1000000.0	0.0	1000000.0	1000000.0	1000000.0	1000000.0	0.0	0.0	1000000.0	0.0	1000000.0	1000000.0	0.0	0.0	0.0	1000000.0	0.0	1000000.0	0.0	1000000.0	1000000.0	0.0
869	1000000.0	1000000.0	0.0	0.0	1000000.0	1000000.0	0.0	1000000.0	0.0	1000000.0	0.0	1000000.0	0.0	1000000.0	1000000.0	1000000.0	1000000.0	0.0	1000000.0	1000000.0	1000000.0	1000000.0	0.0	1000000.0	1000000.0	1000000.0	0.0	1000000.0	0.0	1000000.0	1000000.0	1000000.0	1000000.0	0.0	0.0	1000000.0	0.0	1000000.0	1000000.0	0.0	0.0	0.0	1000000.0	0.0	1000000.0	0.0	1000000.0	1000000.0	0.0
870	1000000.0	1000000.0	0.0	0.0	1000000.0	1000000.0	0.0	1000000.0	0.0	1000000.0	0.0	1000000.0	0.0	1000000.0	1000000.0	1000000.0	1000000.0	0.0	1000000.0	1000000.0	1000000.0	1000000.0	0.0	1000000.0	1000000.0	1000000.0	0.0	1000000.0	0.0	1000000.0	1000000.0	1000000.0	1000000.0	0.0	0.0	1000000.0	0.0	1000000.0	1000000.0	0.0	0.0	0.0	1000000.0	0.0	1000000.0	0.0	1000000.0	1000000.0	0.0
871	1000000.0	1000000.0	0.0	0.0	1000000.0	1000000.0	0.0	1000000.0	0.0	1000000.0	0.0	1000000.0	0.0	1000000.0	1000000.0	1000000.0	1000000.0	0.0	1000000.0	1000000.0	1000000.0	1000000.0	0.0	1000000.0	1000000.0	1000000.0	0.0	1000000.0	0.0	1000000.0	1000000.0	1000000.0	1000000.0	0.0	0.0	1000000.0	0.0	1000000.0	1000000.0	0.0	0.0	0.0	1000000.0	0.0	1000000.0	0.0	1000000.0	1000000.0	0.0
872	1000000.0	1000000.0	0.0	0.0	1000000.0	1000000.0	0.0	1000000.0	0.0	1000000.0	0.0	1000000.0	0.0	1000000.0	1000000.0	1000000.0	1000000.0	0.0	1000000.0	1000000.0	1000000.0	1000000.0	0.0	1000000.0	1000000.0	1000000.0	0.0	1000000.0	0.0	1000000.0	1000000.0	1000000.0	1000000.0	0.0	0.0	1000000.0	0.0	1000000.0	1000000.0	0.0	0.0	0.0	1000000.0	0.0	1000000.0	0.0	1000000.0	1000000.0	0.0
873	1000000.0	1000000.0	0.0	0.0	1000000.0	1000000.0	0.0	1000000.0	0.0	1000000.0	0.0	1000000.0	0.0	1000000.0	1000000.0	1000000.0	1000000.0	0.0	1000000.0	1000000.0	1000000.0	1000000.0	0.0	1000000.0	1000000.0	1000000.0	0.0	1000000.0	0.0	1000000.0	1000000.0	1000000.0	1000000.0	0.0	0.0	1000000.0	0.0	1000000.0	1000000.0	0.0	0.0	0.0	1000000.0	0.0	1000000.0	0.0	1000000.0	1000000.0	0.0
874	1000000.0	1000000.0	0.0	0.0	1000000.0	1000000.0	0.0	1000000.0	0.0	1000000.0	0.0	1000000.0	0.0	1000000.0	1000000.0	1000000.0	1000000.0	0.0	1000000.0	1000000.0	1000000.0	1000000.0	0.0	1000000.0	1000000.0	1000000.0	0.0	1000000.0	0.0	1000000.0	1000000.0	1000000.0	1000000.0	0.0	0.0	1000000.0	0.0	1000000.0	1000000.0	0.0	0.0	0.0	1000000.0	0.0	1000000.0	0.0	1000000.0	1000000.0	0.0
875	1000000.0	1000000.0	0.0	0.0	1000000.0	1000000.0	0.0	1000000.0	0.0	1000000.0	0.0	1000000.0	0.0	1000000.0	1000000.0	1000000.0	1000000.0	0.0	1000000.0	1000000.0	1000000.0	1000000.0	0.0	1000000.0	1000000.0	1000000.0	0.0	1000000.0	0.0	1000000.0	1000000.0	1000000.0	1000000.0	0.0	0.0	1000000.0	0.0	1000000.0	1000000.0	0.0	0.0	0.0	1000000.0	0.0	1000000.0	0.0	1000000.0	1000000.0	0.0
876	1000000.0	1000000.0	0.0	0.0	1000000.0	1000000.0	0.0	1000000.0	0.0	1000000.0	0.0	1000000.0	0.0	1000000.0	1000000.0	1000000.0	1000000.0	0.0	1000000.0	1000000.0	1000000.0	1000000.0	0.0	1000000.0	1000000.0	1000000.0	0.0	1000000.0	0.0	1000000.0	1000000.0	1000000.0	1000000.0	0.0	0.0	1000000.0	0.0	1000000.0	1000000.0	0.0	0.0	0.0	1000000.0	0.0	1000000.0	0.0	1000000.0	1000000.0	0.0
877	1000000.0	1000000.0	0.0	0.0	1000000.0	1000000.0	0.0	1000000.0	0.0	1000000.0	0.0	1000000.0	0.0	1000000.0	1000000.0	1000000.0	1000000.0	0.0	1000000.0	1000000.0	1000000.0	1000000.0	0.0	1000000.0	1000000.0	1000000.0	0.0	1000000.0	0.0	1000000.0	1000000.0	1000000.0	1000000.0	0.0	0.0	1000000.0	0.0	1000000.0	1000000.0	0.0	0.0	0.0	1000000.0	0.0	1000000.0	0.0	1000000.0	1000000.0	0.0
878	1000000.0	1000000.0	0.0	0.0	1000000.0	1000000.0	0.0	1000000.0	0.0	1000000.0	0.0	1000000.0	0.0	1000000.0	1000000.0	1000000.0	1000000.0	0.0	1000000.0	1000000.0	1000000.0	1000000.0	0.0	1000000.0	1000000.0	1000000.0	0.0	1000000.0	0.0	1000000.0	1000000.0	1000000.0	1000000.0	0.0	0.0	1000000.0	0.0	1000000.0	1000000.0	0.0	0.0	0.0	1000000.0	0.0	1000000.0	0.0	1000000.0	1000000.0	0.0
879	1000000.0	1000000.0	0.0	0.0	1000000.0	1000000.0	0.0	1000000.0	0.0	1000000.0	0.0	1000000.0	0.0	1000000.0	1000000.0	1000000.0	1000000.0	0.0	1000000.0	1000000.0	1000000.0	1000000.0	0.0	1000000.0	1000000.0	1000000.0	0.0	1000000.0	0.0	1000000.0	1000000.0	1000000.0	1000000.0	0.0	0.0	1000000.0	0.0	1000000.0	1000000.0	0.0	0.0	0.0	1000000.0	0.0	1000000.0	0.0	1000000.0	1000000.0	0.0
880	1000000.0	1000000.0	0.0	0.0	1000000.0	1000000.0	0.0	1000000.0	0.0	1000000.0	0.0	1000000.0	0.0	1000000.0	1000000.0	1000000.0	1000000.0	0.0	1000000.0	1000000.0	1000000.0	1000000.0	0.0	1000000.0	1000000.0	1000000.0	0.0	1000000.0	0.0	1000000.0	1000000.0	1000000.0	1000000.0	0.0	0.0	1000000.0	0.0	1000000.0	1000000.0	0.0	0.0	0.0	1000000.0	0.0	1000000.0	0.0	1000000.0	1000000.0	0.0
881	1000000.0	1000000.0	0.0	0.0	1000000.0	1000000.0	0.0	1000000.0	0.0	1000000.0	0.0	1000000.0	0.0	1000000.0	1000000.0	1000000.0	1000000.0	0.0	1000000.0	1000000.0	1000000.0	1000000.0	0.0	1000000.0	1000000.0	1000000.0	0.0	1000000.0	0.0	1000000.0	1000000.0	1000000.0	1000000.0	0.0	0.0	1000000.0	0.0	1000000.0	1000000.0	0.0	0.0	0.0	1000000.0	0.0	1000000.0	0.0	1000000.0	1000000.0	0.0
882	1000000.0	1000000.0	0.0	0.0	1000000.0	1000000.0	0.0	1000000.0	0.0	1000000.0	0.0	1000000.0	0.0	1000000.0	1000000.0	1000000.0	1000000.0	0.0	1000000.0	1000000.0	1000000.0	1000000.0	0.0	1000000.0	1000000.0	1000000.0	0.0	1000000.0	0.0	1000000.0	1000000.0	1000000.0	1000000.0	0.0	0.0	1000000.0	0.0	1000000.0	1000000.0	0.0	0.0	0.0	1000000.0	0.0	1000000.0	0.0	1000000.0	1000000.0	0.0
883	1000000.0	1000000.0	0.0	0.0	1000000.0	1000000.0	0.0	1000000.0	0.0	1000000.0	0.0	1000000.0	0.0	1000000.0	1000000.0	1000000.0	1000000.0	0.0	1000000.0	1000000.0	1000000.0	1000000.0	0.0	1000000.0	1000000.0	1000000.0	0.0	1000000.0	0.0	1000000.0	1000000.0	1000000.0	1000000.0	0.0	0.0	1000000.0	0.0	1000000.0	1000000.0	0.0	0.0	0.0	1000000.0	0.0	1000000.0	0.0	1000000.0	1000000.0	0.0
884	1000000.0	1000000.0	0.0	0.0	1000000.0	1000000.0	0.0	1000000.0	0.0	1000000.0	0.0	1000000.0	0.0	1000000.0	1000000.0	1000000.0	1000000.0	0.0	1000000.0	1000000.0	1000000.0	1000000.0	0.0	1000000.0	1000000.0	1000000.0	0.0	1000000.0	0.0	1000000.0	1000000.0	1000000.0	1000000.0	0.0	0.0	1000000.0	0.0	1000000.0	1000000.0	0.0	0.0	0.0	1000000.0	0.0	1000000.0	0.0	1000000.0	1000000.0	0.0
885	1000000.0	1000000.0	0.0	0.0	1000000.0	1000000.0	0.0	1000000.0	0.0	1000000.0	0.0	1000000.0	0.0	1000000.0	1000000.0	1000000.0	1000000.0	0.0	1000000.0	1000000.0	1000000.0	1000000.0	0.0	1000000.0	1000000.0	1000000.0	0.0	1000000.0	0.0	1000000.0	1000000.0	1000000.0	1000000.0	0.0	0.0	1000000.0	0.0	1000000.0	1000000.0	0.0	0.0	0.0	1000000.0	0.0	1000000.0	0.0	1000000.0	1000000.0	0.0
886	1000000.0	1000000.0	0.0	0.0	1000000.0	1000000.0	0.0	1000000.0	0.0	1000000.0	0.0	1000000.0	0.0	1000000.0	1000000.0	1000000.0	1000000.0	0.0	1000000.0	1000000.0	1000000.0	1000000.0	0.0	1000000.0	1000000.0	1000000.0	0.0	1000000.0	0.0	1000000.0	1000000.0	1000000.0	1000000.0	0.0	0.0	1000000.0	0.0	1000000.0	1000000.0	0.0	0.0	0.0	1000000.0	0.0	1000000.0	0.0	1000000.0	1000000.0	0.0
887	1000000.0	1000000.0	0.0	0.0	1000000.0	1000000.0	0.0	1000000.0	0.0	1000000.0	0.0	1000000.0	0.0	1000000.0	1000000.0	1000000.0	1000000.0	0.0	1000000.0	1000000.0	1000000.0	1000000.0	0.0	1000000.0	1000000.0	1000000.0	0.0	1000000.0	0.0	1000000.0	1000000.0	1000000.0	1000000.0	0.0	0.0	1000000.0	0.0	1000000.0	1000000.0	0.0	0.0	0.0	1000000.0	0.0	1000000.0	0.0	1000000.0	1000000.0	0.0
888	1000000.0	1000000.0	0.0	0.0	1000000.0	1000000.0	0.0	1000000.0	0.0	1000000.0	0.0	1000000.0	0.0	1000000.0	1000000.0	1000000.0	1000000.0	0.0	1000000.0	1000000.0	1000000.0	1000000.0	0.0	1000000.0	1000000.0	1000000.0	0.0	1000000.0	0.0	1000000.0	1000000.0	1000000.0	1000000.0	0.0	0.0	1000000.0	0.0	1000000.0	1000000.0	0.0	0.0	0.0	1000000.0	0.0	1000000.0	0.0	1000000.0	1000000.0	0.0
889	1000000.0	1000000.0	0.0	0.0	1000000.0	1000000.0	0.0	1000000.0	0.0	1000000.0	0.0	1000000.0	0.0	1000000.0	1000000.0	1000000.0	1000000.0	0.0	1000000.0	1000000.0	1000000.0	1000000.0	0.0	1000000.0	1000000.0	1000000.0	0.0	1000000.0	0.0	1000000.0	1000000.0	1000000.0	1000000.0	0.0	0.0	1000000.0	0.0	1000000.0	1000000.0	0.0	0.0	0.0	1000000.0	0.0	1000000.0	0.0	1000000.0	1000000.0	0.0
890	1000000.0	1000000.0	0.0	0.0	1000000.0	1000000.0	0.0	1000000.0	0.0	1000000.0	0.0	1000000.0	0.0	1000000.0	1000000.0	1000000.0	1000000.0	0.0	1000000.0	1000000.0	1000000.0	1000000.0	0.0	1000000.0	1000000.0	1000000.0	0.0	1000000.0	0.0	1000000.0	1000000.0	1000000.0	1000000.0	0.0	0.0	1000000.0	0.0	1000000.0	1000000.0	0.0	0.0	0.0	1000000.0	0.0	1000000.0	0.0	1000000.0	1000000.0	0.0
891	1000000.0	1000000.0	0.0	0.0	1000000.0	1000000.0	0.0	1000000.0	0.0	1000000.0	0.0	1000000.0	0.0	1000000.0	1000000.0	1000000.0	1000000.0	0.0	1000000.0	1000000.0	1000000.0	1000000.0	0.0	1000000.0	1000000.0	1000000.0	0.0	1000000.0	0.0	1000000.0	1000000.0	1000000.0	1000000.0	0.0	0.0	1000000.0	0.0	1000000.0	1000000.0	0.0	0.0	0.0	1000000.0	0.0	1000000.0	0.0	1000000.0	1000000.0	0.0
892	1000000.0	1000000.0	0.0	0.0	1000000.0	1000000.0	0.0	1000000.0	0.0	1000000.0	0.0	1000000.0	0.0	1000000.0	1000000.0	1000000.0	1000000.0	0.0	1000000.0	1000000.0	1000000.0	1000000.0	0.0	1000000.0	1000000.0	1000000.0	0.0	1000000.0	0.0	1000000.0	1000000.0	1000000.0	1000000.0	0.0	0.0	1000000.0	0.0	1000000.0	1000000.0	0.0	0.0	0.0	1000000.0	0.0	1000000.0	0.0	1000000.0	1000000.0	0.0
893	1000000.0	1000000.0	0.0	0.0	1000000.0	1000000.0	0.0	1000000.0	0.0	1000000.0	0.0	1000000.0	0.0	1000000.0	1000000.0	1000000.0	1000000.0	0.0	1000000.0	1000000.0	1000000.0	1000000.0	0.0	1000000.0	1000000.0	1000000.0	0.0	1000000.0	0.0	1000000.0	1000000.0	1000000.0	1000000.0	0.0	0.0	1000000.0	0.0	1000000.0	1000000.0	0.0	0.0	0.0	1000000.0	0.0	1000000.0	0.0	1000000.0	1000000.0	0.0
894	1000000.0	1000000.0	0.0	0.0	1000000.0	1000000.0	0.0	1000000.0	0.0	1000000.0	0.0	1000000.0	0.0	1000000.0	1000000.0	1000000.0	1000000.0	0.0	1000000.0	1000000.0	1000000.0	1000000.0	0.0	1000000.0	1000000.0	1000000.0	0.0	1000000.0	0.0	1000000.0	1000000.0	1000000.0	1000000.0	0.0	0.0	1000000.0	0.0	1000000.0	1000000.0	0.0	0.0	0.0	1000000.0	0.0	1000000.0	0.0	1000000.0	1000000.0	0.0
895	1000000.0	1000000.0	0.0	0.0	1000000.0	1000000.0	0.0	1000000.0	0.0	1000000.0	0.0	1000000.0	0.0	1000000.0	1000000.0	1000000.0	1000000.0	0.0	1000000.0	1000000.0	1000000.0	1000000.0	0.0	1000000.0	1000000.0	1000000.0	0.0	1000000.0	0.0	1000000.0	1000000.0	1000000.0	1000000.0	0.0	0.0	1000000.0	0.0	1000000.0	1000000.0	0.0	0.0	0.0	1000000.0	0.0	1000000.0	0.0	1000000.0	1000000.0	0.0
896	1000000.0	1000000.0	0.0	0.0	1000000.0	1000000.0	0.0	1000000.0	0.0	1000000.0	0.0	1000000.0	0.0	1000000.0	1000000.0	1000000.0	1000000.0	0.0	1000000.0	1000000.0	1000000.0	1000000.0	0.0	1000000.0	1000000.0	1000000.0	0.0	1000000.0	0.0	1000000.0	1000000.0	1000000.0	1000000.0	0.0	0.0	1000000.0	0.0	1000000.0	1000000.0	0.0	0.0	0.0	1000000.0	0.0	1000000.0	0.0	1000000.0	1000000.0	0.0
897	1000000.0	1000000.0	0.0	0.0	1000000.0	1000000.0	0.0	1000000.0	0.0	1000000.0	0.0	1000000.0	0.0	1000000.0	1000000.0	1000000.0	1000000.0	0.0	1000000.0	1000000.0	1000000.0	1000000.0	0.0	1000000.0	1000000.0	1000000.0	0.0	1000000.0	0.0	1000000.0	1000000.0	1000000.0	1000000.0	0.0	0.0	1000000.0	0.0	1000000.0	1000000.0	0.0	0.0	0.0	1000000.0	0.0	1000000.0	0.0	1000000.0	1000000.0	0.0
898	1000000.0	1000000.0	0.0	0.0	1000000.0	1000000.0	0.0	1000000.0	0.0	1000000.0	0.0	1000000.0	0.0	1000000.0	1000000.0	1000000.0	1000000.0	0.0	1000000.0	1000000.0	1000000.0	1000000.0	0.0	1000000.0	1000000.0	1000000.0	0.0	1000000.0	0.0	1000000.0	1000000.0	1000000.0	1000000.0	0.0	0.0	1000000.0	0.0	1000000.0	1000000.0	0.0	0.0	0.0	1000000.0	0.0	1000000.0	0.0	1000000.0	1000000.0	0.0
899	1000000.0	1000000.0	0.0	0.0	1000000.0	1000000.0	0.0	1000000.0	0.0	1000000.0	0.0	1000000.0	0.0	1000000.0	1000000.0	1000000.0	1000000.0	0.0	1000000.0	1000000.0	1000000.0	1000000.0	0.0	1000000.0	1000000.0	1000000.0	0.0	1000000.0	0.0	1000000.0	1000000.0	1000000.0	1000000.0	0.0	0.0	1000000.0	0.0	1000000.0	1000000.0	0.0	0.0	0.0	1000000.0	0.0	1000000.0	0.0	1000000.0	1000000.0	0.0
900	1000000.0	1000000.0	0.0	0.0	1000000.0	1000000.0	0.0	1000000.0	0.0	1000000.0	0.0	1000000.0	0.0	1000000.0	1000000.0	1000000.0	1000000.0	0.0	1000000.0	1000000.0	1000000.0	1000000.0	0.0	1000000.0	1000000.0	1000000.0	0.0	1000000.0	0.0	1000000.0	1000000.0	1000000.0	1000000.0	0.0	0.0	1000000.0	0.0	1000000.0	1000000.0	0.0	0.0	0.0	1000000.0	0.0	1000000.0	0.0	1000000.0	1000000.0	0.0
901	1000000.0	1000000.0	0.0	0.0	1000000.0	1000000.0	0.0	1000000.0	0.0	1000000.0	0.0	1000000.0	0.0	1000000.0	1000000.0	1000000.0	1000000.0	0.0	1000000.0	1000000.0	1000000.0	1000000.0	0.0	1000000.0	1000000.0	1000000.0	0.0	1000000.0	0.0	1000000.0	1000000.0	1000000.0	1000000.0	0.0	0.0	1000000.0	0.0	1000000.0	1000000.0	0.0	0.0	0.0	1000000.0	0.0	1000000.0	0.0	1000000.0	1000000.0	0.0
902	1000000.0	1000000.0	0.0	0.0	1000000.0	1000000.0	0.0	1000000.0	0.0	1000000.0	0.0	1000000.0	0.0	1000000.0	1000000.0	1000000.0	1000000.0	0.0	1000000.0	1000000.0	1000000.0	1000000.0	0.0	1000000.0	1000000.0	1000000.0	0.0	1000000.0	0.0	1000000.0	1000000.0	1000000.0	1000000.0	0.0	0.0	1000000.0	0.0	1000000.0	1000000.0	0.0	0.0	0.0	1000000.0	0.0	1000000.0	0.0	1000000.0	1000000.0	0.0
903	1000000.0	1000000.0	0.0	0.0	1000000.0	1000000.0	0.0	1000000.0	0.0	1000000.0	0.0	1000000.0	0.0	1000000.0	1000000.0	1000000.0	1000000.0	0.0	1000000.0	1000000.0	1000000.0	1000000.0	0.0	1000000.0	1000000.0	1000000.0	0.0	1000000.0	0.0	1000000.0	1000000.0	1000000.0	1000000.0	0.0	0.0	1000000.0	0.0	1000000.0	1000000.0	0.0	0.0	0.0	1000000.0	0.0	1000000.0	0.0	1000000.0	1000000.0	0.0
904	1000000.0	1000000.0	0.0	0.0	1000000.0	1000000.0	0.0	1000000.0	0.0	1000000.0	0.0	1000000.0	0.0	1000000.0	1000000.0	1000000.0	1000000.0	0.0	1000000.0	1000000.0	1000000.0	1000000.0	0.0	1000000.0	1000000.0	1000000.0	0.0	1000000.0	0.0	1000000.0	1000000.0	1000000.0	1000000.0	0.0	0.0	1000000.0	0.0	1000000.0	1000000.0	0.0	0.0	0.0	1000000.0	0.0	1000000.0	0.0	1000000.0	1000000.0	0.0
905	1000000.0	1000000.0	0.0	0.0	1000000.0	1000000.0	0.0	1000000.0	0.0	1000000.0	0.0	1000000.0	0.0	1000000.0	1000000.0	1000000.0	1000000.0	0.0	1000000.0	1000000.0	1000000.0	1000000.0	0.0	1000000.0	1000000.0	1000000.0	0.0	1000000.0	0.0	1000000.0	1000000.0	1000000.0	1000000.0	0.0	0.0	1000000.0	0.0	1000000.0	1000000.0	0.0	0.0	0.0	1000000.0	0.0	1000000.0	0.0	1000000.0	1000000.0	0.0
906	1000000.0	1000000.0	0.0	0.0	1000000.0	1000000.0	0.0	1000000.0	0.0	1000000.0	0.0	1000000.0	0.0	1000000.0	1000000.0	1000000.0	1000000.0	0.0	1000000.0	1000000.0	1000000.0	1000000.0	0.0	1000000.0	1000000.0	1000000.0	0.0	1000000.0	0.0	1000000.0	1000000.0	1000000.0	1000000.0	0.0	0.0	1000000.0	0.0	1000000.0	1000000.0	0.0	0.0	0.0	1000000.0	0.0	1000000.0	0.0	1000000.0	1000000.0	0.0
907	1000000.0	1000000.0	0.0	0.0	1000000.0	1000000.0	0.0	1000000.0	0.0	1000000.0	0.0	1000000.0	0.0	1000000.0	1000000.0	1000000.0	1000000.0	0.0	1000000.0	1000000.0	1000000.0	1000000.0	0.0	1000000.0	1000000.0	1000000.0	0.0	1000000.0	0.0	1000000.0	1000000.0	1000000.0	1000000.0	0.0	0.0	1000000.0	0.0	1000000.0	1000000.0	0.0	0.0	0.0	1000000.0	0.0	1000000.0	0.0	1000000.0	1000000.0	0.0
908	1000000.0	1000000.0	0.0	0.0	1000000.0	1000000.0	0.0	1000000.0	0.0	1000000.0	0.0	1000000.0	0.0	1000000.0	1000000.0	1000000.0	1000000.0	0.0	1000000.0	1000000.0	1000000.0	1000000.0	0.0	1000000.0	1000000.0	1000000.0	0.0	1000000.0	0.0	1000000.0	1000000.0	1000000.0	1000000.0	0.0	0.0	1000000.0	0.0	1000000.0	1000000.0	0.0	0.0	0.0	1000000.0	0.0	1000000.0	0.0	1000000.0	1000000.0	0.0
909	1000000.0	1000000.0	0.0	0.0	1000000.0	1000000.0	0.0	1000000.0	0.0	1000000.0	0.0	1000000.0	0.0	1000000.0	1000000.0	1000000.0	1000000.0	0.0	1000000.0	1000000.0	1000000.0	1000000.0	0.0	1000000.0	1000000.0	1000000.0	0.0	1000000.0	0.0	1000000.0	1000000.0	1000000.0	1000000.0	0.0	0.0	1000000.0	0.0	1000000.0	1000000.0	0.0	0.0	0.0	1000000.0	0.0	1000000.0	0.0	1000000.0	1000000.0	0.0
910	1000000.0	1000000.0	0.0	0.0	1000000.0	1000000.0	0.0	1000000.0	0.0	1000000.0	0.0	1000000.0	0.0	1000000.0	1000000.0	1000000.0	1000000.0	0.0	1000000.0	1000000.0	1000000.0	1000000.0	0.0	1000000.0	1000000.0	1000000.0	0.0	1000000.0	0.0	1000000.0	1000000.0	1000000.0	1000000.0	0.0	0.0	1000000.0	0.0	1000000.0	1000000.0	0.0	0.0	0.0	1000000.0	0.0	1000000.0	0.0	1000000.0	1000000.0	0.0
911	1000000.0	1000000.0	0.0	0.0	1000000.0	1000000.0	0.0	1000000.0	0.0	1000000.0	0.0	1000000.0	0.0	1000000.0	1000000.0	1000000.0	1000000.0	0.0	1000000.0	1000000.0	1000000.0	1000000.0	0.0	1000000.0	1000000.0	1000000.0	0.0	1000000.0	0.0	1000000.0	1000000.0	1000000.0	1000000.0	0.0	0.0	1000000.0	0.0	1000000.0	1000000.0	0.0	0.0	0.0	1000000.0	0.0	1000000.0	0.0	1000000.0	1000000.0	0.0
912	1000000.0	1000000.0	0.0	0.0	1000000.0	1000000.0	0.0	1000000.0	0.0	1000000.0	0.0	1000000.0	0.0	1000000.0	1000000.0	1000000.0	1000000.0	0.0	1000000.0	1000000.0	1000000.0	1000000.0	0.0	1000000.0	1000000.0	1000000.0	0.0	1000000.0	0.0	1000000.0	1000000.0	1000000.0	1000000.0	0.0	0.0	1000000.0	0.0	1000000.0	1000000.0	0.0	0.0	0.0	1000000.0	0.0	1000000.0	0.0	1000000.0	1000000.0	0.0
913	1000000.0	1000000.0	0.0	0.0	1000000.0	1000000.0	0.0	1000000.0	0.0	1000000.0	0.0	1000000.0	0.0	1000000.0	1000000.0	1000000.0	1000000.0	0.0	1000000.0	1000000.0	1000000.0	1000000.0	0.0	1000000.0	1000000.0	1000000.0	0.0	1000000.0	0.0	1000000.0	1000000.0	1000000.0	1000000.0	0.0	0.0	1000000.0	0.0	1000000.0	1000000.0	0.0	0.0	0.0	1000000.0	0.0	1000000.0	0.0	1000000.0	1000000.0	0.0
914	1000000.0	1000000.0	0.0	0.0	1000000.0	1000000.0	0.0	1000000.0	0.0	1000000.0	0.0	1000000.0	0.0	1000000.0	1000000.0	1000000.0	1000000.0	0.0	1000000.0	1000000.0	1000000.0	1000000.0	0.0	1000000.0	1000000.0	1000000.0	0.0	1000000.0	0.0	1000000.0	1000000.0	1000000.0	1000000.0	0.0	0.0	1000000.0	0.0	1000000.0	1000000.0	0.0	0.0	0.0	1000000.0	0.0	1000000.0	0.0	1000000.0	1000000.0	0.0
915	1000000.0	1000000.0	0.0	0.0	1000000.0	1000000.0	0.0	1000000.0	0.0	1000000.0	0.0	1000000.0	0.0	1000000.0	1000000.0	1000000.0	1000000.0	0.0	1000000.0	1000000.0	1000000.0	1000000.0	0.0	1000000.0	1000000.0	1000000.0	0.0	1000000.0	0.0	1000000.0	1000000.0	1000000.0	1000000.0	0.0	0.0	1000000.0	0.0	1000000.0	1000000.0	0.0	0.0	0.0	1000000.0	0.0	1000000.0	0.0	1000000.0	1000000.0	0.0
916	1000000.0	1000000.0	0.0	0.0	1000000.0	1000000.0	0.0	1000000.0	0.0	1000000.0	0.0	1000000.0	0.0	1000000.0	1000000.0	1000000.0	1000000.0	0.0	1000000.0	1000000.0	1000000.0	1000000.0	0.0	1000000.0	1000000.0	1000000.0	0.0	1000000.0	0.0	1000000.0	1000000.0	1000000.0	1000000.0	0.0	0.0	1000000.0	0.0	1000000.0	1000000.0	0.0	0.0	0.0	1000000.0	0.0	1000000.0	0.0	1000000.0	1000000.0	0.0
917	1000000.0	1000000.0	0.0	0.0	1000000.0	1000000.0	0.0	1000000.0	0.0	1000000.0	0.0	1000000.0	0.0	1000000.0	1000000.0	1000000.0	1000000.0	0.0	1000000.0	1000000.0	1000000.0	1000000.0	0.0	1000000.0	1000000.0	1000000.0	0.0	1000000.0	0.0	1000000.0	1000000.0	1000000.0	1000000.0	0.0	0.0	1000000.0	0.0	1000000.0	1000000.0	0.0	0.0	0.0	1000000.0	0.0	1000000.0	0.0	1000000.0	1000000.0	0.0
918	1000000.0	1000000.0	0.0	0.0	1000000.0	1000000.0	0.0	1000000.0	0.0	1000000.0	0.0	1000000.0	0.0	1000000.0	1000000.0	1000000.0	1000000.0	0.0	1000000.0	1000000.0	1000000.0	1000000.0	0.0	1000000.0	1000000.0	1000000.0	0.0	1000000.0	0.0	1000000.0	1000000.0	1000000.0	1000000.0	0.0	0.0	1000000.0	0.0	1000000.0	1000000.0	0.0	0.0	0.0	1000000.0	0.0	1000000.0	0.0	1000000.0	1000000.0	0.0
919	1000000.0	1000000.0	0.0	0.0	1000000.0	1000000.0	0.0	1000000.0	0.0	1000000.0	0.0	1000000.0	0.0	1000000.0	1000000.0	1000000.0	1000000.0	0.0	1000000.0	1000000.0	1000000.0	1000000.0	0.0	1000000.0	1000000.0	1000000.0	0.0	1000000.0	0.0	1000000.0	1000000.0	1000000.0	1000000.0	0.0	0.0	1000000.0	0.0	1000000.0	1000000.0	0.0	0.0	0.0	1000000.0	0.0	1000000.0	0.0	1000000.0	1000000.0	0.0
920	1000000.0	1000000.0	0.0	0.0	1000000.0	1000000.0	0.0	1000000.0	0.0	1000000.0	0.0	1000000.0	0.0	1000000.0	1000000.0	1000000.0	1000000.0	0.0	1000000.0	1000000.0	1000000.0	1000000.0	0.0	1000000.0	1000000.0	1000000.0	0.0	1000000.0	0.0	1000000.0	1000000.0	1000000.0	1000000.0	0.0	0.0	1000000.0	0.0	1000000.0	1000000.0	0.0	0.0	0.0	1000000.0	0.0	1000000.0	0.0	1000000.0	1000000.0	0.0
921	1000000.0	1000000.0	0.0	0.0	1000000.0	1000000.0	0.0	1000000.0	0.0	1000000.0	0.0	1000000.0	0.0	1000000.0	1000000.0	1000000.0	1000000.0	0.0	1000000.0	1000000.0	1000000.0	1000000.0	0.0	1000000.0	1000000.0	1000000.0	0.0	1000000.0	0.0	1000000.0	1000000.0	1000000.0	1000000.0	0.0	0.0	1000000.0	0.0	1000000.0	1000000.0	0.0	0.0	0.0	1000000.0	0.0	1000000.0	0.0	1000000.0	1000000.0	0.0
922	1000000.0	1000000.0	0.0	0.0	1000000.0	1000000.0	0.0	1000000.0	0.0	1000000.0	0.0	1000000.0	0.0	1000000.0	1000000.0	1000000.0	1000000.0	0.0	1000000.0	1000000.0	1000000.0	1000000.0	0.0	1000000.0	1000000.0	1000000.0	0.0	1000000.0	0.0	1000000.0	1000000.0	1000000.0	1000000.0	0.0	0.0	1000000.0	0.0	1000000.0	1000000.0	0.0	0.0	0.0	1000000.0	0.0	1000000.0	0.0	1000000.0	1000000.0	0.0
923	1000000.0	1000000.0	0.0	0.0	1000000.0	1000000.0	0.0	1000000.0	0.0	1000000.0	0.0	1000000.0	0.0	1000000.0	1000000.0	1000000.0	1000000.0	0.0	1000000.0	1000000.0	1000000.0	1000000.0	0.0	1000000.0	1000000.0	1000000.0	0.0	1000000.0	0.0	1000000.0	1000000.0	1000000.0	1000000.0	0.0	0.0	1000000.0	0.0	1000000.0	1000000.0	0.0	0.0	0.0	1000000.0	0.0	1000000.0	0.0	1000000.0	1000000.0	0.0
924	1000000.0	1000000.0	0.0	0.0	1000000.0	1000000.0	0.0	1000000.0	0.0	1000000.0	0.0	1000000.0	0.0	1000000.0	1000000.0	1000000.0	1000000.0	0.0	1000000.0	1000000.0	1000000.0	1000000.0	0.0	1000000.0	1000000.0	1000000.0	0.0	1000000.0	0.0	1000000.0	1000000.0	1000000.0	1000000.0	0.0	0.0	1000000.0	0.0	1000000.0	1000000.0	0.0	0.0	0.0	1000000.0	0.0	1000000.0	0.0	1000000.0	1000000.0	0.0
925	1000000.0	1000000.0	0.0	0.0	1000000.0	1000000.0	0.0	1000000.0	0.0	1000000.0	0.0	1000000.0	0.0	1000000.0	1000000.0	1000000.0	1000000.0	0.0	1000000.0	1000000.0	1000000.0	1000000.0	0.0	1000000.0	1000000.0	1000000.0	0.0	1000000.0	0.0	1000000.0	1000000.0	1000000.0	1000000.0	0.0	0.0	1000000.0	0.0	1000000.0	1000000.0	0.0	0.0	0.0	1000000.0	0.0	1000000.0	0.0	1000000.0	1000000.0	0.0
926	1000000.0	1000000.0	0.0	0.0	1000000.0	1000000.0	0.0	1000000.0	0.0	1000000.0	0.0	1000000.0	0.0	1000000.0	1000000.0	1000000.0	1000000.0	0.0	1000000.0	1000000.0	1000000.0	1000000.0	0.0	1000000.0	1000000.0	1000000.0	0.0	1000000.0	0.0	1000000.0	1000000.0	1000000.0	1000000.0	0.0	0.0	1000000.0	0.0	1000000.0	1000000.0	0.0	0.0	0.0	1000000.0	0.0	1000000.0	0.0	1000000.0	1000000.0	0.0
927	1000000.0	1000000.0	0.0	0.0	1000000.0	1000000.0	0.0	1000000.0	0.0	1000000.0	0.0	1000000.0	0.0	1000000.0	1000000.0	1000000.0	1000000.0	0.0	1000000.0	1000000.0	1000000.0	1000000.0	0.0	1000000.0	1000000.0	1000000.0	0.0	1000000.0	0.0	1000000.0	1000000.0	1000000.0	1000000.0	0.0	0.0	1000000.0	0.0	1000000.0	1000000.0	0.0	0.0	0.0	1000000.0	0.0	1000000.0	0.0	1000000.0	1000000.0	0.0
928	1000000.0	1000000.0	0.0	0.0	1000000.0	1000000.0	0.0	1000000.0	0.0	1000000.0	0.0	1000000.0	0.0	1000000.0	1000000.0	1000000.0	1000000.0	0.0	1000000.0	1000000.0	1000000.0	1000000.0	0.0	1000000.0	1000000.0	1000000.0	0.0	1000000.0	0.0	1000000.0	1000000.0	1000000.0	1000000.0	0.0	0.0	1000000.0	0.0	1000000.0	1000000.0	0.0	0.0	0.0	1000000.0	0.0	1000000.0	0.0	1000000.0	1000000.0	0.0
929	1000000.0	1000000.0	0.0	0.0	1000000.0	1000000.0	0.0	1000000.0	0.0	1000000.0	0.0	1000000.0	0.0	1000000.0	1000000.0	1000000.0	1000000.0	0.0	1000000.0	1000000.0	1000000.0	1000000.0	0.0	1000000.0	1000000.0	1000000.0	0.0	1000000.0	0.0	1000000.0	1000000.0	1000000.0	1000000.0	0.0	0.0	1000000.0	0.0	1000000.0	1000000.0	0.0	0.0	0.0	1000000.0	0.0	1000000.0	0.0	1000000.0	1000000.0	0.0
930	1000000.0	1000000.0	0.0	0.0	1000000.0	1000000.0	0.0	1000000.0	0.0	1000000.0	0.0	1000000.0	0.0	1000000.0	1000000.0	1000000.0	1000000.0	0.0	1000000.0	1000000.0	1000000.0	1000000.0	0.0	1000000.0	1000000.0	1000000.0	0.0	1000000.0	0.0	1000000.0	1000000.0	1000000.0	1000000.0	0.0	0.0	1000000.0	0.0	1000000.0	1000000.0	0.0	0.0	0.0	1000000.0	0.0	1000000.0	0.0	1000000.0	1000000.0	0.0
931	1000000.0	1000000.0	0.0	0.0	1000000.0	1000000.0	0.0	1000000.0	0.0	1000000.0	0.0	1000000.0	0.0	1000000.0	1000000.0	1000000.0	1000000.0	0.0	1000000.0	1000000.0	1000000.0	1000000.0	0.0	1000000.0	1000000.0	1000000.0	0.0	1000000.0	0.0	1000000.0	1000000.0	1000000.0	1000000.0	0.0	0.0	1000000.0	0.0	1000000.0	1000000.0	0.0	0.0	0.0	1000000.0	0.0	1000000.0	0.0	1000000.0	1000000.0	0.0
932	1000000.0	1000000.0	0.0	0.0	1000000.0	1000000.0	0.0	1000000.0	0.0	1000000.0	0.0	1000000.0	0.0	1000000.0	1000000.0	1000000.0	1000000.0	0.0	1000000.0	1000000.0	1000000.0	1000000.0	0.0	1000000.0	1000000.0	1000000.0	0.0	1000000.0	0.0	1000000.0	1000000.0	1000000.0	1000000.0	0.0	0.0	1000000.0	0.0	1000000.0	1000000.0	0.0	0.0	0.0	1000000.0	0.0	1000000.0	0.0	1000000.0	1000000.0	0.0
933	1000000.0	1000000.0	0.0	0.0	1000000.0	1000000.0	0.0	1000000.0	0.0	1000000.0	0.0	1000000.0	0.0	1000000.0	1000000.0	1000000.0	1000000.0	0.0	1000000.0	1000000.0	1000000.0	1000000.0	0.0	1000000.0	1000000.0	1000000.0	0.0	1000000.0	0.0	1000000.0	1000000.0	1000000.0	1000000.0	0.0	0.0	1000000.0	0.0	1000000.0	1000000.0	0.0	0.0	0.0	1000000.0	0.0	1000000.0	0.0	1000000.0	1000000.0	0.0
934	1000000.0	1000000.0	0.0	0.0	1000000.0	1000000.0	0.0	1000000.0	0.0	1000000.0	0.0	1000000.0	0.0	1000000.0	1000000.0	1000000.0	1000000.0	0.0	1000000.0	1000000.0	1000000.0	1000000.0	0.0	1000000.0	1000000.0	1000000.0	0.0	1000000.0	0.0	1000000.0	1000000.0	1000000.0	1000000.0	0.0	0.0	1000000.0	0.0	1000000.0	1000000.0	0.0	0.0	0.0	1000000.0	0.0	1000000.0	0.0	1000000.0	1000000.0	0.0
935	1000000.0	1000000.0	0.0	0.0	1000000.0	1000000.0	0.0	1000000.0	0.0	1000000.0	0.0	1000000.0	0.0	1000000.0	1000000.0	1000000.0	1000000.0	0.0	1000000.0	1000000.0	1000000.0	1000000.0	0.0	1000000.0	1000000.0	1000000.0	0.0	1000000.0	0.0	1000000.0	1000000.0	1000000.0	1000000.0	0.0	0.0	1000000.0	0.0	1000000.0	1000000.0	0.0	0.0	0.0	1000000.0	0.0	1000000.0	0.0	1000000.0	1000000.0	0.0
936	1000000.0	1000000.0	0.0	0.0	1000000.0	1000000.0	0.0	1000000.0	0.0	1000000.0	0.0	1000000.0	0.0	1000000.0	1000000.0	1000000.0	1000000.0	0.0	1000000.0	1000000.0	1000000.0	1000000.0	0.0	1000000.0	1000000.0	1000000.0	0.0	1000000.0	0.0	1000000.0	1000000.0	1000000.0	1000000.0	0.0	0.0	1000000.0	0.0	1000000.0	1000000.0	0.0	0.0	0.0	1000000.0	0.0	1000000.0	0.0	1000000.0	1000000.0	0.0
937	1000000.0	1000000.0	0.0	0.0	1000000.0	1000000.0	0.0	1000000.0	0.0	1000000.0	0.0	1000000.0	0.0	1000000.0	1000000.0	1000000.0	1000000.0	0.0	1000000.0	1000000.0	1000000.0	1000000.0	0.0	1000000.0	1000000.0	1000000.0	0.0	1000000.0	0.0	1000000.0	1000000.0	1000000.0	1000000.0	0.0	0.0	1000000.0	0.0	1000000.0	1000000.0	0.0	0.0	0.0	1000000.0	0.0	1000000.0	0.0	1000000.0	1000000.0	0.0
938	1000000.0	1000000.0	0.0	0.0	1000000.0	1000000.0	0.0	1000000.0	0.0	1000000.0	0.0	1000000.0	0.0	1000000.0	1000000.0	1000000.0	1000000.0	0.0	1000000.0	1000000.0	1000000.0	1000000.0	0.0	1000000.0	1000000.0	1000000.0	0.0	1000000.0	0.0	1000000.0	1000000.0	1000000.0	1000000.0	0.0	0.0	1000000.0	0.0	1000000.0	1000000.0	0.0	0.0	0.0	1000000.0	0.0	1000000.0	0.0	1000000.0	1000000.0	0.0
939	1000000.0	1000000.0	0.0	0.0	1000000.0	1000000.0	0.0	1000000.0	0.0	1000000.0	0.0	1000000.0	0.0	1000000.0	1000000.0	1000000.0	1000000.0	0.0	1000000.0	1000000.0	1000000.0	1000000.0	0.0	1000000.0	1000000.0	1000000.0	0.0	1000000.0	0.0	1000000.0	1000000.0	1000000.0	1000000.0	0.0	0.0	1000000.0	0.0	1000000.0	1000000.0	0.0	0.0	0.0	1000000.0	0.0	1000000.0	0.0	1000000.0	1000000.0	0.0
940	1000000.0	1000000.0	0.0	0.0	1000000.0	1000000.0	0.0	1000000.0	0.0	1000000.0	0.0	1000000.0	0.0	1000000.0	1000000.0	1000000.0	1000000.0	0.0	1000000.0	1000000.0	1000000.0	1000000.0	0.0	1000000.0	1000000.0	1000000.0	0.0	1000000.0	0.0	1000000.0	1000000.0	1000000.0	1000000.0	0.0	0.0	1000000.0	0.0	1000000.0	1000000.0	0.0	0.0	0.0	1000000.0	0.0	1000000.0	0.0	1000000.0	1000000.0	0.0
941	1000000.0	1000000.0	0.0	0.0	1000000.0	1000000.0	0.0	1000000.0	0.0	1000000.0	0.0	1000000.0	0.0	1000000.0	1000000.0	1000000.0	1000000.0	0.0	1000000.0	1000000.0	1000000.0	1000000.0	0.0	1000000.0	1000000.0	1000000.0	0.0	1000000.0	0.0	1000000.0	1000000.0	1000000.0	1000000.0	0.0	0.0	1000000.0	0.0	1000000.0	1000000.0	0.0	0.0	0.0	1000000.0	0.0	1000000.0	0.0	1000000.0	1000000.0	0.0
942	1000000.0	1000000.0	0.0	0.0	1000000.0	1000000.0	0.0	1000000.0	0.0	1000000.0	0.0	1000000.0	0.0	1000000.0	1000000.0	1000000.0	1000000.0	0.0	1000000.0	1000000.0	1000000.0	1000000.0	0.0	1000000.0	1000000.0	1000000.0	0.0	1000000.0	0.0	1000000.0	1000000.0	1000000.0	1000000.0	0.0	0.0	1000000.0	0.0	1000000.0	1000000.0	0.0	0.0	0.0	1000000.0	0.0	1000000.0	0.0	1000000.0	1000000.0	0.0
943	1000000.0	1000000.0	0.0	0.0	1000000.0	1000000.0	0.0	1000000.0	0.0	1000000.0	0.0	1000000.0	0.0	1000000.0	1000000.0	1000000.0	1000000.0	0.0	1000000.0	1000000.0	1000000.0	1000000.0	0.0	1000000.0	1000000.0	1000000.0	0.0	1000000.0	0.0	1000000.0	1000000.0	1000000.0	1000000.0	0.0	0.0	1000000.0	0.0	1000000.0	1000000.0	0.0	0.0	0.0	1000000.0	0.0	1000000.0	0.0	1000000.0	1000000.0	0.0
944	1000000.0	1000000.0	0.0	0.0	1000000.0	1000000.0	0.0	1000000.0	0.0	1000000.0	0.0	1000000.0	0.0	1000000.0	1000000.0	1000000.0	1000000.0	0.0	1000000.0	1000000.0	1000000.0	1000000.0	0.0	1000000.0	1000000.0	1000000.0	0.0	1000000.0	0.0	1000000.0	1000000.0	1000000.0	1000000.0	0.0	0.0	1000000.0	0.0	1000000.0	1000000.0	0.0	0.0	0.0	1000000.0	0.0	1000000.0	0.0	1000000.0	1000000.0	0.0
945	1000000.0	1000000.0	0.0	0.0	1000000.0	1000000.0	0.0	1000000.0	0.0	1000000.0	0.0	1000000.0	0.0	1000000.0	1000000.0	1000000.0	1000000.0	0.0	1000000.0	1000000.0	1000000.0	1000000.0	0.0	1000000.0	1000000.0	1000000.0	0.0	1000000.0	0.0	1000000.0	1000000.0	1000000.0	1000000.0	0.0	0.0	1000000.0	0.0	1000000.0	1000000.0	0.0	0.0	0.0	1000000.0	0.0	1000000.0	0.0	1000000.0	1000000.0	0.0
946	1000000.0	1000000.0	0.0	0.0	1000000.0	1000000.0	0.0	1000000.0	0.0	1000000.0	0.0	1000000.0	0.0	1000000.0	1000000.0	1000000.0	1000000.0	0.0	1000000.0	1000000.0	1000000.0	1000000.0	0.0	1000000.0	1000000.0	1000000.0	0.0	1000000.0	0.0	1000000.0	1000000.0	1000000.0	1000000.0	0.0	0.0	1000000.0	0.0	1000000.0	1000000.0	0.0	0.0	0.0	1000000.0	0.0	1000000.0	0.0	1000000.0	1000000.0	0.0
947	1000000.0	1000000.0	0.0	0.0	1000000.0	1000000.0	0.0	1000000.0	0.0	1000000.0	0.0	1000000.0	0.0	1000000.0	1000000.0	1000000.0	1000000.0	0.0	1000000.0	1000000.0	1000000.0	1000000.0	0.0	1000000.0	1000000.0	1000000.0	0.0	1000000.0	0.0	1000000.0	1000000.0	1000000.0	1000000.0	0.0	0.0	1000000.0	0.0	1000000.0	1000000.0	0.0	0.0	0.0	1000000.0	0.0	1000000.0	0.0	1000000.0	1000000.0	0.0
948	1000000.0	1000000.0	0.0	0.0	1000000.0	1000000.0	0.0	1000000.0	0.0	1000000.0	0.0	1000000.0	0.0	1000000.0	1000000.0	1000000.0	1000000.0	0.0	1000000.0	1000000.0	1000000.0	1000000.0	0.0	1000000.0	1000000.0	1000000.0	0.0	1000000.0	0.0	1000000.0	1000000.0	1000000.0	1000000.0	0.0	0.0	1000000.0	0.0	1000000.0	1000000.0	0.0	0.0	0.0	1000000.0	0.0	1000000.0	0.0	1000000.0	1000000.0	0.0
949	1000000.0	1000000.0	0.0	0.0	1000000.0	1000000.0	0.0	1000000.0	0.0	1000000.0	0.0	1000000.0	0.0	1000000.0	1000000.0	1000000.0	1000000.0	0.0	1000000.0	1000000.0	1000000.0	1000000.0	0.0	1000000.0	1000000.0	1000000.0	0.0	1000000.0	0.0	1000000.0	1000000.0	1000000.0	1000000.0	0.0	0.0	1000000.0	0.0	1000000.0	1000000.0	0.0	0.0	0.0	1000000.0	0.0	1000000.0	0.0	1000000.0	1000000.0	0.0
950	1000000.0	1000000.0	0.0	0.0	1000000.0	1000000.0	0.0	1000000.0	0.0	1000000.0	0.0	1000000.0	0.0	1000000.0	1000000.0	1000000.0	1000000.0	0.0	1000000.0	1000000.0	1000000.0	1000000.0	0.0	1000000.0	1000000.0	1000000.0	0.0	1000000.0	0.0	1000000.0	1000000.0	1000000.0	1000000.0	0.0	0.0	1000000.0	0.0	1000000.0	1000000.0	0.0	0.0	0.0	1000000.0	0.0	1000000.0	0.0	1000000.0	1000000.0	0.0
951	1000000.0	1000000.0	0.0	0.0	1000000.0	1000000.0	0.0	1000000.0	0.0	1000000.0	0.0	1000000.0	0.0	1000000.0	1000000.0	1000000.0	1000000.0	0.0	1000000.0	1000000.0	1000000.0	1000000.0	0.0	1000000.0	1000000.0	1000000.0	0.0	1000000.0	0.0	1000000.0	1000000.0	1000000.0	1000000.0	0.0	0.0	1000000.0	0.0	1000000.0	1000000.0	0.0	0.0	0.0	1000000.0	0.0	1000000.0	0.0	1000000.0	1000000.0	0.0
952	1000000.0	1000000.0	0.0	0.0	1000000.0	1000000.0	0.0	1000000.0	0.0	1000000.0	0.0	1000000.0	0.0	1000000.0	1000000.0	1000000.0	1000000.0	0.0	1000000.0	1000000.0	1000000.0	1000000.0	0.0	1000000.0	1000000.0	1000000.0	0.0	1000000.0	0.0	1000000.0	1000000.0	1000000.0	1000000.0	0.0	0.0	1000000.0	0.0	1000000.0	1000000.0	0.0	0.0	0.0	1000000.0	0.0	1000000.0	0.0	1000000.0	1000000.0	0.0
953	1000000.0	1000000.0	0.0	0.0	1000000.0	1000000.0	0.0	1000000.0	0.0	1000000.0	0.0	1000000.0	0.0	1000000.0	1000000.0	1000000.0	1000000.0	0.0	1000000.0	1000000.0	1000000.0	1000000.0	0.0	1000000.0	1000000.0	1000000.0	0.0	1000000.0	0.0	1000000.0	1000000.0	1000000.0	1000000.0	0.0	0.0	1000000.0	0.0	1000000.0	1000000.0	0.0	0.0	0.0	1000000.0	0.0	1000000.0	0.0	1000000.0	1000000.0	0.0
954	1000000.0	1000000.0	0.0	0.0	1000000.0	1000000.0	0.0	1000000.0	0.0	1000000.0	0.0	1000000.0	0.0	1000000.0	1000000.0	1000000.0	1000000.0	0.0	1000000.0	1000000.0	1000000.0	1000000.0	0.0	1000000.0	1000000.0	1000000.0	0.0	1000000.0	0.0	1000000.0	1000000.0	1000000.0	1000000.0	0.0	0.0	1000000.0	0.0	1000000.0	1000000.0	0.0	0.0	0.0	1000000.0	0.0	1000000.0	0.0	1000000.0	1000000.0	0.0
955	1000000.0	1000000.0	0.0	0.0	1000000.0	1000000.0	0.0	1000000.0	0.0	1000000.0	0.0	1000000.0	0.0	1000000.0	1000000.0	1000000.0	1000000.0	0.0	1000000.0	1000000.0	1000000.0	1000000.0	0.0	1000000.0	1000000.0	1000000.0	0.0	1000000.0	0.0	1000000.0	1000000.0	1000000.0	1000000.0	0.0	0.0	1000000.0	0.0	1000000.0	1000000.0	0.0	0.0	0.0	1000000.0	0.0	1000000.0	0.0	1000000.0	1000000.0	0.0
956	1000000.0	1000000.0	0.0	0.0	1000000.0	1000000.0	0.0	1000000.0	0.0	1000000.0	0.0	1000000.0	0.0	1000000.0	1000000.0	1000000.0	1000000.0	0.0	1000000.0	1000000.0	1000000.0	1000000.0	0.0	1000000.0	1000000.0	1000000.0	0.0	1000000.0	0.0	1000000.0	1000000.0	1000000.0	1000000.0	0.0	0.0	1000000.0	0.0	1000000.0	1000000.0	0.0	0.0	0.0	1000000.0	0.0	1000000.0	0.0	1000000.0	1000000.0	0.0
957	1000000.0	1000000.0	0.0	0.0	1000000.0	1000000.0	0.0	1000000.0	0.0	1000000.0	0.0	1000000.0	0.0	1000000.0	1000000.0	1000000.0	1000000.0	0.0	1000000.0	1000000.0	1000000.0	1000000.0	0.0	1000000.0	1000000.0	1000000.0	0.0	1000000.0	0.0	1000000.0	1000000.0	1000000.0	1000000.0	0.0	0.0	1000000.0	0.0	1000000.0	1000000.0	0.0	0.0	0.0	1000000.0	0.0	1000000.0	0.0	1000000.0	1000000.0	0.0
958	1000000.0	1000000.0	0.0	0.0	1000000.0	1000000.0	0.0	1000000.0	0.0	1000000.0	0.0	1000000.0	0.0	1000000.0	1000000.0	1000000.0	1000000.0	0.0	1000000.0	1000000.0	1000000.0	1000000.0	0.0	1000000.0	1000000.0	1000000.0	0.0	1000000.0	0.0	1000000.0	1000000.0	1000000.0	1000000.0	0.0	0.0	1000000.0	0.0	1000000.0	1000000.0	0.0	0.0	0.0	1000000.0	0.0	1000000.0	0.0	1000000.0	1000000.0	0.0
959	1000000.0	1000000.0	0.0	0.0	1000000.0	1000000.0	0.0	1000000.0	0.0	1000000.0	0.0	1000000.0	0.0	1000000.0	1000000.0	1000000.0	1000000.0	0.0	1000000.0	1000000.0	1000000.0	1000000.0	0.0	1000000.0	1000000.0	1000000.0	0.0	1000000.0	0.0	1000000.0	1000000.0	1000000.0	1000000.0	0.0	0.0	1000000.0	0.0	1000000.0	1000000.0	0.0	0.0	0.0	1000000.0	0.0	1000000.0	0.0	1000000.0	1000000.0	0.0
960	1000000.0	1000000.0	0.0	0.0	1000000.0	1000000.0	0.0	1000000.0	0.0	1000000.0	0.0	1000000.0	0.0	1000000.0	1000000.0	1000000.0	1000000.0	0.0	1000000.0	1000000.0	1000000.0	1000000.0	0.0	1000000.0	1000000.0	1000000.0	0.0	1000000.0	0.0	1000000.0	1000000.0	1000000.0	1000000.0	0.0	0.0	1000000.0	0.0	1000000.0	1000000.0	0.0	0.0	0.0	1000000.0	0.0	1000000.0	0.0	1000000.0	1000000.0	0.0
961	1000000.0	1000000.0	0.0	0.0	1000000.0	1000000.0	0.0	1000000.0	0.0	1000000.0	0.0	1000000.0	0.0	1000000.0	1000000.0	1000000.0	1000000.0	0.0	1000000.0	1000000.0	1000000.0	1000000.0	0.0	1000000.0	1000000.0	1000000.0	0.0	1000000.0	0.0	1000000.0	1000000.0	1000000.0	1000000.0	0.0	0.0	1000000.0	0.0	1000000.0	1000000.0	0.0	0.0	0.0	1000000.0	0.0	1000000.0	0.0	1000000.0	1000000.0	0.0
962	1000000.0	1000000.0	0.0	0.0	1000000.0	1000000.0	0.0	1000000.0	0.0	1000000.0	0.0	1000000.0	0.0	1000000.0	1000000.0	1000000.0	1000000.0	0.0	1000000.0	1000000.0	1000000.0	1000000.0	0.0	1000000.0	1000000.0	1000000.0	0.0	1000000.0	0.0	1000000.0	1000000.0	1000000.0	1000000.0	0.0	0.0	1000000.0	0.0	1000000.0	1000000.0	0.0	0.0	0.0	1000000.0	0.0	1000000.0	0.0	1000000.0	1000000.0	0.0
963	1000000.0	1000000.0	0.0	0.0	1000000.0	1000000.0	0.0	1000000.0	0.0	1000000.0	0.0	1000000.0	0.0	1000000.0	1000000.0	1000000.0	1000000.0	0.0	1000000.0	1000000.0	1000000.0	1000000.0	0.0	1000000.0	1000000.0	1000000.0	0.0	1000000.0	0.0	1000000.0	1000000.0	1000000.0	1000000.0	0.0	0.0	1000000.0	0.0	1000000.0	1000000.0	0.0	0.0	0.0	1000000.0	0.0	1000000.0	0.0	1000000.0	1000000.0	0.0
964	1000000.0	1000000.0	0.0	0.0	1000000.0	1000000.0	0.0	1000000.0	0.0	1000000.0	0.0	1000000.0	0.0	1000000.0	1000000.0	1000000.0	1000000.0	0.0	1000000.0	1000000.0	1000000.0	1000000.0	0.0	1000000.0	1000000.0	1000000.0	0.0	1000000.0	0.0	1000000.0	1000000.0	1000000.0	1000000.0	0.0	0.0	1000000.0	0.0	1000000.0	1000000.0	0.0	0.0	0.0	1000000.0	0.0	1000000.0	0.0	1000000.0	1000000.0	0.0
965	1000000.0	1000000.0	0.0	0.0	1000000.0	1000000.0	0.0	1000000.0	0.0	1000000.0	0.0	1000000.0	0.0	1000000.0	1000000.0	1000000.0	1000000.0	0.0	1000000.0	1000000.0	1000000.0	1000000.0	0.0	1000000.0	1000000.0	1000000.0	0.0	1000000.0	0.0	1000000.0	1000000.0	1000000.0	1000000.0	0.0	0.0	1000000.0	0.0	1000000.0	1000000.0	0.0	0.0	0.0	1000000.0	0.0	1000000.0	0.0	1000000.0	1000000.0	0.0
966	1000000.0	1000000.0	0.0	0.0	1000000.0	1000000.0	0.0	1000000.0	0.0	1000000.0	0.0	1000000.0	0.0	1000000.0	1000000.0	1000000.0	1000000.0	0.0	1000000.0	1000000.0	1000000.0	1000000.0	0.0	1000000.0	1000000.0	1000000.0	0.0	1000000.0	0.0	1000000.0	1000000.0	1000000.0	1000000.0	0.0	0.0	1000000.0	0.0	1000000.0	1000000.0	0.0	0.0	0.0	1000000.0	0.0	1000000.0	0.0	1000000.0	1000000.0	0.0
967	1000000.0	1000000.0	0.0	0.0	1000000.0	1000000.0	0.0	1000000.0	0.0	1000000.0	0.0	1000000.0	0.0	1000000.0	1000000.0	1000000.0	1000000.0	0.0	1000000.0	1000000.0	1000000.0	1000000.0	0.0	1000000.0	1000000.0	1000000.0	0.0	1000000.0	0.0	1000000.0	1000000.0	1000000.0	1000000.0	0.0	0.0	1000000.0	0.0	1000000.0	1000000.0	0.0	0.0	0.0	1000000.0	0.0	1000000.0	0.0	1000000.0	1000000.0	0.0
968	1000000.0	1000000.0	0.0	0.0	1000000.0	1000000.0	0.0	1000000.0	0.0	1000000.0	0.0	1000000.0	0.0	1000000.0	1000000.0	1000000.0	1000000.0	0.0	1000000.0	1000000.0	1000000.0	1000000.0	0.0	1000000.0	1000000.0	1000000.0	0.0	1000000.0	0.0	1000000.0	1000000.0	1000000.0	1000000.0	0.0	0.0	1000000.0	0.0	1000000.0	1000000.0	0.0	0.0	0.0	1000000.0	0.0	1000000.0	0.0	1000000.0	1000000.0	0.0
969	1000000.0	1000000.0	0.0	0.0	1000000.0	1000000.0	0.0	1000000.0	0.0	1000000.0	0.0	1000000.0	0.0	1000000.0	1000000.0	1000000.0	1000000.0	0.0	1000000.0	1000000.0	1000000.0	1000000.0	0.0	1000000.0	1000000.0	1000000.0	0.0	1000000.0	0.0	1000000.0	1000000.0	1000000.0	1000000.0	0.0	0.0	1000000.0	0.0	1000000.0	1000000.0	0.0	0.0	0.0	1000000.0	0.0	1000000.0	0.0	1000000.0	1000000.0	0.0
970	1000000.0	1000000.0	0.0	0.0	1000000.0	1000000.0	0.0	1000000.0	0.0	1000000.0	0.0	1000000.0	0.0	1000000.0	1000000.0	1000000.0	1000000.0	0.0	1000000.0	1000000.0	1000000.0	1000000.0	0.0	1000000.0	1000000.0	1000000.0	0.0	1000000.0	0.0	1000000.0	1000000.0	1000000.0	1000000.0	0.0	0.0	1000000.0	0.0	1000000.0	1000000.0	0.0	0.0	0.0	1000000.0	0.0	1000000.0	0.0	1000000.0	1000000.0	0.0
971	1000000.0	1000000.0	0.0	0.0	1000000.0	1000000.0	0.0	1000000.0	0.0	1000000.0	0.0	1000000.0	0.0	1000000.0	1000000.0	1000000.0	1000000.0	0.0	1000000.0	1000000.0	1000000.0	1000000.0	0.0	1000000.0	1000000.0	1000000.0	0.0	1000000.0	0.0	1000000.0	1000000.0	1000000.0	1000000.0	0.0	0.0	1000000.0	0.0	1000000.0	1000000.0	0.0	0.0	0.0	1000000.0	0.0	1000000.0	0.0	1000000.0	1000000.0	0.0
972	1000000.0	1000000.0	0.0	0.0	1000000.0	1000000.0	0.0	1000000.0	0.0	1000000.0	0.0	1000000.0	0.0	1000000.0	1000000.0	1000000.0	1000000.0	0.0	1000000.0	1000000.0	1000000.0	1000000.0	0.0	1000000.0	1000000.0	1000000.0	0.0	1000000.0	0.0	1000000.0	1000000.0	1000000.0	1000000.0	0.0	0.0	1000000.0	0.0	1000000.0	1000000.0	0.0	0.0	0.0	1000000.0	0.0	1000000.0	0.0	1000000.0	1000000.0	0.0
973	1000000.0	1000000.0	0.0	0.0	1000000.0	1000000.0	0.0	1000000.0	0.0	1000000.0	0.0	1000000.0	0.0	1000000.0	1000000.0	1000000.0	1000000.0	0.0	1000000.0	1000000.0	1000000.0	1000000.0	0.0	1000000.0	1000000.0	1000000.0	0.0	1000000.0	0.0	1000000.0	1000000.0	1000000.0	1000000.0	0.0	0.0	1000000.0	0.0	1000000.0	1000000.0	0.0	0.0	0.0	1000000.0	0.0	1000000.0	0.0	1000000.0	1000000.0	0.0
974	1000000.0	1000000.0	0.0	0.0	1000000.0	1000000.0	0.0	1000000.0	0.0	1000000.0	0.0	1000000.0	0.0	1000000.0	1000000.0	1000000.0	1000000.0	0.0	1000000.0	1000000.0	1000000.0	1000000.0	0.0	1000000.0	1000000.0	1000000.0	0.0	1000000.0	0.0	1000000.0	1000000.0	1000000.0	1000000.0	0.0	0.0	1000000.0	0.0	1000000.0	1000000.0	0.0	0.0	0.0	1000000.0	0.0	1000000.0	0.0	1000000.0	1000000.0	0.0
975	1000000.0	1000000.0	0.0	0.0	1000000.0	1000000.0	0.0	1000000.0	0.0	1000000.0	0.0	1000000.0	0.0	1000000.0	1000000.0	1000000.0	1000000.0	0.0	1000000.0	1000000.0	1000000.0	1000000.0	0.0	1000000.0	1000000.0	1000000.0	0.0	1000000.0	0.0	1000000.0	1000000.0	1000000.0	1000000.0	0.0	0.0	1000000.0	0.0	1000000.0	1000000.0	0.0	0.0	0.0	1000000.0	0.0	1000000.0	0.0	1000000.0	1000000.0	0.0
976	1000000.0	1000000.0	0.0	0.0	1000000.0	1000000.0	0.0	1000000.0	0.0	1000000.0	0.0	1000000.0	0.0	1000000.0	1000000.0	1000000.0	1000000.0	0.0	1000000.0	1000000.0	1000000.0	1000000.0	0.0	1000000.0	1000000.0	1000000.0	0.0	1000000.0	0.0	1000000.0	1000000.0	1000000.0	1000000.0	0.0	0.0	1000000.0	0.0	1000000.0	1000000.0	0.0	0.0	0.0	1000000.0	0.0	1000000.0	0.0	1000000.0	1000000.0	0.0
977	1000000.0	1000000.0	0.0	0.0	1000000.0	1000000.0	0.0	1000000.0	0.0	1000000.0	0.0	1000000.0	0.0	1000000.0	1000000.0	1000000.0	1000000.0	0.0	1000000.0	1000000.0	1000000.0	1000000.0	0.0	1000000.0	1000000.0	1000000.0	0.0	1000000.0	0.0	1000000.0	1000000.0	1000000.0	1000000.0	0.0	0.0	1000000.0	0.0	1000000.0	1000000.0	0.0	0.0	0.0	1000000.0	0.0	1000000.0	0.0	1000000.0	1000000.0	0.0
978	1000000.0	1000000.0	0.0	0.0	1000000.0	1000000.0	0.0	1000000.0	0.0	1000000.0	0.0	1000000.0	0.0	1000000.0	1000000.0	1000000.0	1000000.0	0.0	1000000.0	1000000.0	1000000.0	1000000.0	0.0	1000000.0	1000000.0	1000000.0	0.0	1000000.0	0.0	1000000.0	1000000.0	1000000.0	1000000.0	0.0	0.0	1000000.0	0.0	1000000.0	1000000.0	0.0	0.0	0.0	1000000.0	0.0	1000000.0	0.0	1000000.0	1000000.0	0.0
979	1000000.0	1000000.0	0.0	0.0	1000000.0	1000000.0	0.0	1000000.0	0.0	1000000.0	0.0	1000000.0	0.0	1000000.0	1000000.0	1000000.0	1000000.0	0.0	1000000.0	1000000.0	1000000.0	1000000.0	0.0	1000000.0	1000000.0	1000000.0	0.0	1000000.0	0.0	1000000.0	1000000.0	1000000.0	1000000.0	0.0	0.0	1000000.0	0.0	1000000.0	1000000.0	0.0	0.0	0.0	1000000.0	0.0	1000000.0	0.0	1000000.0	1000000.0	0.0
980	1000000.0	1000000.0	0.0	0.0	1000000.0	1000000.0	0.0	1000000.0	0.0	1000000.0	0.0	1000000.0	0.0	1000000.0	1000000.0	1000000.0	1000000.0	0.0	1000000.0	1000000.0	1000000.0	1000000.0	0.0	1000000.0	1000000.0	1000000.0	0.0	1000000.0	0.0	1000000.0	1000000.0	1000000.0	1000000.0	0.0	0.0	1000000.0	0.0	1000000.0	1000000.0	0.0	0.0	0.0	1000000.0	0.0	1000000.0	0.0	1000000.0	1000000.0	0.0
981	1000000.0	1000000.0	0.0	0.0	1000000.0	1000000.0	0.0	1000000.0	0.0	1000000.0	0.0	1000000.0	0.0	1000000.0	1000000.0	1000000.0	1000000.0	0.0	1000000.0	1000000.0	1000000.0	1000000.0	0.0	1000000.0	1000000.0	1000000.0	0.0	1000000.0	0.0	1000000.0	1000000.0	1000000.0	1000000.0	0.0	0.0	1000000.0	0.0	1000000.0	1000000.0	0.0	0.0	0.0	1000000.0	0.0	1000000.0	0.0	1000000.0	1000000.0	0.0
982	1000000.0	1000000.0	0.0	0.0	1000000.0	1000000.0	0.0	1000000.0	0.0	1000000.0	0.0	1000000.0	0.0	1000000.0	1000000.0	1000000.0	1000000.0	0.0	1000000.0	1000000.0	1000000.0	1000000.0	0.0	1000000.0	1000000.0	1000000.0	0.0	1000000.0	0.0	1000000.0	1000000.0	1000000.0	1000000.0	0.0	0.0	1000000.0	0.0	1000000.0	1000000.0	0.0	0.0	0.0	1000000.0	0.0	1000000.0	0.0	1000000.0	1000000.0	0.0
983	1000000.0	1000000.0	0.0	0.0	1000000.0	1000000.0	0.0	1000000.0	0.0	1000000.0	0.0	1000000.0	0.0	1000000.0	1000000.0	1000000.0	1000000.0	0.0	1000000.0	1000000.0	1000000.0	1000000.0	0.0	1000000.0	1000000.0	1000000.0	0.0	1000000.0	0.0	1000000.0	1000000.0	1000000.0	1000000.0	0.0	0.0	1000000.0	0.0	1000000.0	1000000.0	0.0	0.0	0.0	1000000.0	0.0	1000000.0	0.0	1000000.0	1000000.0	0.0
984	1000000.0	1000000.0	0.0	0.0	1000000.0	1000000.0	0.0	1000000.0	0.0	1000000.0	0.0	1000000.0	0.0	1000000.0	1000000.0	1000000.0	1000000.0	0.0	1000000.0	1000000.0	1000000.0	1000000.0	0.0	1000000.0	1000000.0	1000000.0	0.0	1000000.0	0.0	1000000.0	1000000.0	1000000.0	1000000.0	0.0	0.0	1000000.0	0.0	1000000.0	1000000.0	0.0	0.0	0.0	1000000.0	0.0	1000000.0	0.0	1000000.0	1000000.0	0.0
985	1000000.0	1000000.0	0.0	0.0	1000000.0	1000000.0	0.0	1000000.0	0.0	1000000.0	0.0	1000000.0	0.0	1000000.0	1000000.0	1000000.0	1000000.0	0.0	1000000.0	1000000.0	1000000.0	1000000.0	0.0	1000000.0	1000000.0	1000000.0	0.0	1000000.0	0.0	1000000.0	1000000.0	1000000.0	1000000.0	0.0	0.0	1000000.0	0.0	1000000.0	1000000.0	0.0	0.0	0.0	1000000.0	0.0	1000000.0	0.0	1000000.0	1000000.0	0.0
986	1000000.0	1000000.0	0.0	0.0	1000000.0	1000000.0	0.0	1000000.0	0.0	1000000.0	0.0	1000000.0	0.0	1000000.0	1000000.0	1000000.0	1000000.0	0.0	1000000.0	1000000.0	1000000.0	1000000.0	0.0	1000000.0	1000000.0	1000000.0	0.0	1000000.0	0.0	1000000.0	1000000.0	1000000.0	1000000.0	0.0	0.0	1000000.0	0.0	1000000.0	1000000.0	0.0	0.0	0.0	1000000.0	0.0	1000000.0	0.0	1000000.0	1000000.0	0.0
987	1000000.0	1000000.0	0.0	0.0	1000000.0	1000000.0	0.0	1000000.0	0.0	1000000.0	0.0	1000000.0	0.0	1000000.0	1000000.0	1000000.0	1000000.0	0.0	1000000.0	1000000.0	1000000.0	1000000.0	0.0	1000000.0	1000000.0	1000000.0	0.0	1000000.0	0.0	1000000.0	1000000.0	1000000.0	1000000.0	0.0	0.0	1000000.0	0.0	1000000.0	1000000.0	0.0	0.0	0.0	1000000.0	0.0	1000000.0	0.0	1000000.0	1000000.0	0.0
988	1000000.0	1000000.0	0.0	0.0	1000000.0	1000000.0	0.0	1000000.0	0.0	1000000.0	0.0	1000000.0	0.0	1000000.0	1000000.0	1000000.0	1000000.0	0.0	1000000.0	1000000.0	1000000.0	1000000.0	0.0	1000000.0	1000000.0	1000000.0	0.0	1000000.0	0.0	1000000.0	1000000.0	1000000.0	1000000.0	0.0	0.0	1000000.0	0.0	1000000.0	1000000.0	0.0	0.0	0.0	1000000.0	0.0	1000000.0	0.0	1000000.0	1000000.0	0.0
989	1000000.0	1000000.0	0.0	0.0	1000000.0	1000000.0	0.0	1000000.0	0.0	1000000.0	0.0	1000000.0	0.0	1000000.0	1000000.0	1000000.0	1000000.0	0.0	1000000.0	1000000.0	1000000.0	1000000.0	0.0	1000000.0	1000000.0	1000000.0	0.0	1000000.0	0.0	1000000.0	1000000.0	1000000.0	1000000.0	0.0	0.0	1000000.0	0.0	1000000.0	1000000.0	0.0	0.0	0.0	1000000.0	0.0	1000000.0	0.0	1000000.0	1000000.0	0.0
990	1000000.0	1000000.0	0.0	0.0	1000000.0	1000000.0	0.0	1000000.0	0.0	1000000.0	0.0	1000000.0	0.0	1000000.0	1000000.0	1000000.0	1000000.0	0.0	1000000.0	1000000.0	1000000.0	1000000.0	0.0	1000000.0	1000000.0	1000000.0	0.0	1000000.0	0.0	1000000.0	1000000.0	1000000.0	1000000.0	0.0	0.0	1000000.0	0.0	1000000.0	1000000.0	0.0	0.0	0.0	1000000.0	0.0	1000000.0	0.0	1000000.0	1000000.0	0.0
991	1000000.0	1000000.0	0.0	0.0	1000000.0	1000000.0	0.0	1000000.0	0.0	1000000.0	0.0	1000000.0	0.0	1000000.0	1000000.0	1000000.0	1000000.0	0.0	1000000.0	1000000.0	1000000.0	1000000.0	0.0	1000000.0	1000000.0	1000000.0	0.0	1000000.0	0.0	1000000.0	1000000.0	1000000.0	1000000.0	0.0	0.0	1000000.0	0.0	1000000.0	1000000.0	0.0	0.0	0.0	1000000.0	0.0	1000000.0	0.0	1000000.0	1000000.0	0.0
992	1000000.0	1000000.0	0.0	0.0	1000000.0	1000000.0	0.0	1000000.0	0.0	1000000.0	0.0	1000000.0	0.0	1000000.0	1000000.0	1000000.0	1000000.0	0.0	1000000.0	1000000.0	1000000.0	1000000.0	0.0	1000000.0	1000000.0	1000000.0	0.0	1000000.0	0.0	1000000.0	1000000.0	1000000.0	1000000.0	0.0	0.0	1000000.0	0.0	1000000.0	1000000.0	0.0	0.0	0.0	1000000.0	0.0	1000000.0	0.0	1000000.0	1000000.0	0.0
993	1000000.0	1000000.0	0.0	0.0	1000000.0	1000000.0	0.0	1000000.0	0.0	1000000.0	0.0	1000000.0	0.0	1000000.0	1000000.0	1000000.0	1000000.0	0.0	1000000.0	1000000.0	1000000.0	1000000.0	0.0	1000000.0	1000000.0	1000000.0	0.0	1000000.0	0.0	1000000.0	1000000.0	1000000.0	1000000.0	0.0	0.0	1000000.0	0.0	1000000.0	1000000.0	0.0	0.0	0.0	1000000.0	0.0	1000000.0	0.0	1000000.0	1000000.0	0.0
994	1000000.0	1000000.0	0.0	0.0	1000000.0	1000000.0	0.0	1000000.0	0.0	1000000.0	0.0	1000000.0	0.0	1000000.0	1000000.0	1000000.0	1000000.0	0.0	1000000.0	1000000.0	1000000.0	1000000.0	0.0	1000000.0	1000000.0	1000000.0	0.0	1000000.0	0.0	1000000.0	1000000.0	1000000.0	1000000.0	0.0	0.0	1000000.0	0.0	1000000.0	1000000.0	0.0	0.0	0.0	1000000.0	0.0	1000000.0	0.0	1000000.0	1000000.0	0.0
995	1000000.0	1000000.0	0.0	0.0	1000000.0	1000000.0	0.0	1000000.0	0.0	1000000.0	0.0	1000000.0	0.0	1000000.0	1000000.0	1000000.0	1000000.0	0.0	1000000.0	1000000.0	1000000.0	1000000.0	0.0	1000000.0	1000000.0	1000000.0	0.0	1000000.0	0.0	1000000.0	1000000.0	1000000.0	1000000.0	0.0	0.0	1000000.0	0.0	1000000.0	1000000.0	0.0	0.0	0.0	1000000.0	0.0	1000000.0	0.0	1000000.0	1000000.0	0.0
996	1000000.0	1000000.0	0.0	0.0	1000000.0	1000000.0	0.0	1000000.0	0.0	1000000.0	0.0	1000000.0	0.0	1000000.0	1000000.0	1000000.0	1000000.0	0.0	1000000.0	1000000.0	1000000.0	1000000.0	0.0	1000000.0	1000000.0	1000000.0	0.0	1000000.0	0.0	1000000.0	1000000.0	1000000.0	1000000.0	0.0	0.0	1000000.0	0.0	1000000.0	1000000.0	0.0	0.0	0.0	1000000.0	0.0	1000000.0	0.0	1000000.0	1000000.0	0.0
997	1000000.0	1000000.0	0.0	0.0	1000000.0	1000000.0	0.0	1000000.0	0.0	1000000.0	0.0	1000000.0	0.0	1000000.0	1000000.0	1000000.0	1000000.0	0.0	1000000.0	1000000.0	1000000.0	1000000.0	0.0	1000000.0	1000000.0	1000000.0	0.0	1000000.0	0.0	1000000.0	1000000.0	1000000.0	1000000.0	0.0	0.0	1000000.0	0.0	1000000.0	1000000.0	0.0	0.0	0.0	1000000.0	0.0	1000000.0	0.0	1000000.0	1000000.0	0.0
998	1000000.0	1000000.0	0.0	0.0	1000000.0	1000000.0	0.0	1000000.0	0.0	1000000.0	0.0	1000000.0	0.0	1000000.0	1000000.0	1000000.0	1000000.0	0.0	1000000.0	1000000.0	1000000.0	1000000.0	0.0	1000000.0	1000000.0	1000000.0	0.0	1000000.0	0.0	1000000.0	1000000.0	1000000.0	1000000.0	0.0	0.0	1000000.0	0.0	1000000.0	1000000.0	0.0	0.0	0.0	1000000.0	0.0	1000000.0	0.0	1000000.0	1000000.0	0.0
999	1000000.0	1000000.0	0.0	0.0	1000000.0	1000000.0	0.0	1000000.0	0.0	1000000.0	0.0	1000000.0	0.0	1000000.0	1000000.0	1000000.0	1000000.0	0.0	1000000.0	1000000.0	1000000.0	1000000.0	0.0	1000000.0	1000000.0	1000000.0	0.0	1000000.0	0.0	1000000.0	1000000.0	1000000.0	1000000.0	0.0	0.0	1000000.0	0.0	1000000.0	1000000.0	0.0	0.0	0.0	1000000.0	0.0	1000000.0	0.0	1000000.0	1000000.0	0.0
1000	1000000.0	1000000.0	0.0	0.0	1000000.0	1000000.0	0.0	1000000.0	0.0	1000000.0	0.0	1000000.0	0.0	1000000.0	1000000.0	1000000.0	1000000.0	0.0	1000000.0	1000000.0	1000000.0	1000000.0	0.0	1000000.0	1000000.0	1000000.0	0.0	1000000.0	0.0	1000000.0	1000000.0	1000000.0	1000000.0	0.0	0.0	1000000.0	0.0	1000000.0	1000000.0	0.0	0.0	0.0	1000000.0	0.0	1000000.0	0.0	1000000.0	1000000.0	0.0
1001	1000000.0	1000000.0	0.0	0.0	1000000.0	1000000.0	0.0	1000000.0	0.0	1000000.0	0.0	1000000.0	0.0	1000000.0	1000000.0	1000000.0	1000000.0	0.0	1000000.0	1000000.0	1000000.0	1000000.0	0.0	1000000.0	1000000.0	1000000.0	0.0	1000000.0	0.0	1000000.0	1000000.0	1000000.0	1000000.0	0.0	0.0	1000000.0	0.0	1000000.0	1000000.0	0.0	0.0	0.0	1000000.0	0.0	1000000.0	0.0	1000000.0	1000000.0	0.0
1002	1000000.0	1000000.0	0.0	0.0	1000000.0	1000000.0	0.0	1000000.0	0.0	1000000.0	0.0	1000000.0	0.0	1000000.0	1000000.0	1000000.0	1000000.0	0.0	1000000.0	1000000.0	1000000.0	1000000.0	0.0	1000000.0	1000000.0	1000000.0	0.0	1000000.0	0.0	1000000.0	1000000.0	1000000.0	1000000.0	0.0	0.0	1000000.0	0.0	1000000.0	1000000.0	0.0	0.0	0.0	1000000.0	0.0	1000000.0	0.0	1000000.0	1000000.0	0.0
1003	1000000.0	1000000.0	0.0	0.0	1000000.0	1000000.0	0.0	1000000.0	0.0	1000000.0	0.0	1000000.0	0.0	1000000.0	1000000.0	1000000.0	1000000.0	0.0	1000000.0	1000000.0	1000000.0	1000000.0	0.0	1000000.0	1000000.0	1000000.0	0.0	1000000.0	0.0	1000000.0	1000000.0	1000000.0	1000000.0	0.0	0.0	1000000.0	0.0	1000000.0	1000000.0	0.0	0.0	0.0	1000000.0	0.0	1000000.0	0.0	1000000.0	1000000.0	0.0
1004	1000000.0	1000000.0	0.0	0.0	1000000.0	1000000.0	0.0	1000000.0	0.0	1000000.0	0.0	1000000.0	0.0	1000000.0	1000000.0	1000000.0	1000000.0	0.0	1000000.0	1000000.0	1000000.0	1000000.0	0.0	1000000.0	1000000.0	1000000.0	0.0	1000000.0	0.0	1000000.0	1000000.0	1000000.0	1000000.0	0.0	0.0	1000000.0	0.0	1000000.0	1000000.0	0.0	0.0	0.0	1000000.0	0.0	1000000.0	0.0	1000000.0	1000000.0	0.0
1005	1000000.0	1000000.0	0.0	0.0	1000000.0	1000000.0	0.0	1000000.0	0.0	1000000.0	0.0	1000000.0	0.0	1000000.0	1000000.0	1000000.0	1000000.0	0.0	1000000.0	1000000.0	1000000.0	1000000.0	0.0	1000000.0	1000000.0	1000000.0	0.0	1000000.0	0.0	1000000.0	1000000.0	1000000.0	1000000.0	0.0	0.0	1000000.0	0.0	1000000.0	1000000.0	0.0	0.0	0.0	1000000.0	0.0	1000000.0	0.0	1000000.0	1000000.0	0.0
1006	1000000.0	1000000.0	0.0	0.0	1000000.0	1000000.0	0.0	1000000.0	0.0	1000000.0	0.0	1000000.0	0.0	1000000.0	1000000.0	1000000.0	1000000.0	0.0	1000000.0	1000000.0	1000000.0	1000000.0	0.0	1000000.0	1000000.0	1000000.0	0.0	1000000.0	0.0	1000000.0	1000000.0	1000000.0	1000000.0	0.0	0.0	1000000.0	0.0	1000000.0	1000000.0	0.0	0.0	0.0	1000000.0	0.0	1000000.0	0.0	1000000.0	1000000.0	0.0
1007	1000000.0	1000000.0	0.0	0.0	1000000.0	1000000.0	0.0	1000000.0	0.0	1000000.0	0.0	1000000.0	0.0	1000000.0	1000000.0	1000000.0	1000000.0	0.0	1000000.0	1000000.0	1000000.0	1000000.0	0.0	1000000.0	1000000.0	1000000.0	0.0	1000000.0	0.0	1000000.0	1000000.0	1000000.0	1000000.0	0.0	0.0	1000000.0	0.0	1000000.0	1000000.0	0.0	0.0	0.0	1000000.0	0.0	1000000.0	0.0	1000000.0	1000000.0	0.0
1008	1000000.0	1000000.0	0.0	0.0	1000000.0	1000000.0	0.0	1000000.0	0.0	1000000.0	0.0	1000000.0	0.0	1000000.0	1000000.0	1000000.0	1000000.0	0.0	1000000.0	1000000.0	1000000.0	1000000.0	0.0	1000000.0	1000000.0	1000000.0	0.0	1000000.0	0.0	1000000.0	1000000.0	1000000.0	1000000.0	0.0	0.0	1000000.0	0.0	1000000.0	1000000.0	0.0	0.0	0.0	1000000.0	0.0	1000000.0	0.0	1000000.0	1000000.0	0.0
1009	1000000.0	1000000.0	0.0	0.0	1000000.0	1000000.0	0.0	1000000.0	0.0	1000000.0	0.0	1000000.0	0.0	1000000.0	1000000.0	1000000.0	1000000.0	0.0	1000000.0	1000000.0	1000000.0	1000000.0	0.0	1000000.0	1000000.0	1000000.0	0.0	1000000.0	0.0	1000000.0	1000000.0	1000000.0	1000000.0	0.0	0.0	1000000.0	0.0	1000000.0	1000000.0	0.0	0.0	0.0	1000000.0	0.0	1000000.0	0.0	1000000.0	1000000.0	0.0
1010	1000000.0	1000000.0	0.0	0.0	1000000.0	1000000.0	0.0	1000000.0	0.0	1000000.0	0.0	1000000.0	0.0	1000000.0	1000000.0	1000000.0	1000000.0	0.0	1000000.0	1000000.0	1000000.0	1000000.0	0.0	1000000.0	1000000.0	1000000.0	0.0	1000000.0	0.0	1000000.0	1000000.0	1000000.0	1000000.0	0.0	0.0	1000000.0	0.0	1000000.0	1000000.0	0.0	0.0	0.0	1000000.0	0.0	1000000.0	0.0	1000000.0	1000000.0	0.0
1011	1000000.0	1000000.0	0.0	0.0	1000000.0	1000000.0	0.0	1000000.0	0.0	1000000.0	0.0	1000000.0	0.0	1000000.0	1000000.0	1000000.0	1000000.0	0.0	1000000.0	1000000.0	1000000.0	1000000.0	0.0	1000000.0	1000000.0	1000000.0	0.0	1000000.0	0.0	1000000.0	1000000.0	1000000.0	1000000.0	0.0	0.0	1000000.0	0.0	1000000.0	1000000.0	0.0	0.0	0.0	1000000.0	0.0	1000000.0	0.0	1000000.0	1000000.0	0.0
1012	1000000.0	1000000.0	0.0	0.0	1000000.0	1000000.0	0.0	1000000.0	0.0	1000000.0	0.0	1000000.0	0.0	1000000.0	1000000.0	1000000.0	1000000.0	0.0	1000000.0	1000000.0	1000000.0	1000000.0	0.0	1000000.0	1000000.0	1000000.0	0.0	1000000.0	0.0	1000000.0	1000000.0	1000000.0	1000000.0	0.0	0.0	1000000.0	0.0	1000000.0	1000000.0	0.0	0.0	0.0	1000000.0	0.0	1000000.0	0.0	1000000.0	1000000.0	0.0
1013	1000000.0	1000000.0	0.0	0.0	1000000.0	1000000.0	0.0	1000000.0	0.0	1000000.0	0.0	1000000.0	0.0	1000000.0	1000000.0	1000000.0	1000000.0	0.0	1000000.0	1000000.0	1000000.0	1000000.0	0.0	1000000.0	1000000.0	1000000.0	0.0	1000000.0	0.0	1000000.0	1000000.0	1000000.0	1000000.0	0.0	0.0	1000000.0	0.0	1000000.0	1000000.0	0.0	0.0	0.0	1000000.0	0.0	1000000.0	0.0	1000000.0	1000000.0	0.0
1014	1000000.0	1000000.0	0.0	0.0	1000000.0	1000000.0	0.0	1000000.0	0.0	1000000.0	0.0	1000000.0	0.0	1000000.0	1000000.0	1000000.0	1000000.0	0.0	1000000.0	1000000.0	1000000.0	1000000.0	0.0	1000000.0	1000000.0	1000000.0	0.0	1000000.0	0.0	1000000.0	1000000.0	1000000.0	1000000.0	0.0	0.0	1000000.0	0.0	1000000.0	1000000.0	0.0	0.0	0.0	1000000.0	0.0	1000000.0	0.0	1000000.0	1000000.0	0.0
1015	1000000.0	1000000.0	0.0	0.0	1000000.0	1000000.0	0.0	1000000.0	0.0	1000000.0	0.0	1000000.0	0.0	1000000.0	1000000.0	1000000.0	1000000.0	0.0	1000000.0	1000000.0	1000000.0	1000000.0	0.0	1000000.0	1000000.0	1000000.0	0.0	1000000.0	0.0	1000000.0	1000000.0	1000000.0	1000000.0	0.0	0.0	1000000.0	0.0	1000000.0	1000000.0	0.0	0.0	0.0	1000000.0	0.0	1000000.0	0.0	1000000.0	1000000.0	0.0
1016	1000000.0	1000000.0	0.0	0.0	1000000.0	1000000.0	0.0	1000000.0	0.0	1000000.0	0.0	1000000.0	0.0	1000000.0	1000000.0	1000000.0	1000000.0	0.0	1000000.0	1000000.0	1000000.0	1000000.0	0.0	1000000.0	1000000.0	1000000.0	0.0	1000000.0	0.0	1000000.0	1000000.0	1000000.0	1000000.0	0.0	0.0	1000000.0	0.0	1000000.0	1000000.0	0.0	0.0	0.0	1000000.0	0.0	1000000.0	0.0	1000000.0	1000000.0	0.0
1017	1000000.0	1000000.0	0.0	0.0	1000000.0	1000000.0	0.0	1000000.0	0.0	1000000.0	0.0	1000000.0	0.0	1000000.0	1000000.0	1000000.0	1000000.0	0.0	1000000.0	1000000.0	1000000.0	1000000.0	0.0	1000000.0	1000000.0	1000000.0	0.0	1000000.0	0.0	1000000.0	1000000.0	1000000.0	1000000.0	0.0	0.0	1000000.0	0.0	1000000.0	1000000.0	0.0	0.0	0.0	1000000.0	0.0	1000000.0	0.0	1000000.0	1000000.0	0.0
1018	1000000.0	1000000.0	0.0	0.0	1000000.0	1000000.0	0.0	1000000.0	0.0	1000000.0	0.0	1000000.0	0.0	1000000.0	1000000.0	1000000.0	1000000.0	0.0	1000000.0	1000000.0	1000000.0	1000000.0	0.0	1000000.0	1000000.0	1000000.0	0.0	1000000.0	0.0	1000000.0	1000000.0	1000000.0	1000000.0	0.0	0.0	1000000.0	0.0	1000000.0	1000000.0	0.0	0.0	0.0	1000000.0	0.0	1000000.0	0.0	1000000.0	1000000.0	0.0
1019	1000000.0	1000000.0	0.0	0.0	1000000.0	1000000.0	0.0	1000000.0	0.0	1000000.0	0.0	1000000.0	0.0	1000000.0	1000000.0	1000000.0	1000000.0	0.0	1000000.0	1000000.0	1000000.0	1000000.0	0.0	1000000.0	1000000.0	1000000.0	0.0	1000000.0	0.0	1000000.0	1000000.0	1000000.0	1000000.0	0.0	0.0	1000000.0	0.0	1000000.0	1000000.0	0.0	0.0	0.0	1000000.0	0.0	1000000.0	0.0	1000000.0	1000000.0	0.0
1020	1000000.0	1000000.0	0.0	0.0	1000000.0	1000000.0	0.0	1000000.0	0.0	1000000.0	0.0	1000000.0	0.0	1000000.0	1000000.0	1000000.0	1000000.0	0.0	1000000.0	1000000.0	1000000.0	1000000.0	0.0	1000000.0	1000000.0	1000000.0	0.0	1000000.0	0.0	1000000.0	1000000.0	1000000.0	1000000.0	0.0	0.0	1000000.0	0.0	1000000.0	1000000.0	0.0	0.0	0.0	1000000.0	0.0	1000000.0	0.0	1000000.0	1000000.0	0.0
1021	1000000.0	1000000.0	0.0	0.0	1000000.0	1000000.0	0.0	1000000.0	0.0	1000000.0	0.0	1000000.0	0.0	1000000.0	1000000.0	1000000.0	1000000.0	0.0	1000000.0	1000000.0	1000000.0	1000000.0	0.0	1000000.0	1000000.0	1000000.0	0.0	1000000.0	0.0	1000000.0	1000000.0	1000000.0	1000000.0	0.0	0.0	1000000.0	0.0	1000000.0	1000000.0	0.0	0.0	0.0	1000000.0	0.0	1000000.0	0.0	1000000.0	1000000.0	0.0
1022	1000000.0	1000000.0	0.0	0.0	1000000.0	1000000.0	0.0	1000000.0	0.0	1000000.0	0.0	1000000.0	0.0	1000000.0	1000000.0	1000000.0	1000000.0	0.0	1000000.0	1000000.0	1000000.0	1000000.0	0.0	1000000.0	1000000.0	1000000.0	0.0	1000000.0	0.0	1000000.0	1000000.0	1000000.0	1000000.0	0.0	0.0	1000000.0	0.0	1000000.0	1000000.0	0.0	0.0	0.0	1000000.0	0.0	1000000.0	0.0	1000000.0	1000000.0	0.0
1023	1000000.0	1000000.0	0.0	0.0	1000000.0	1000000.0	0.0	1000000.0	0.0	1000000.0	0.0	1000000.0	0.0	1000000.0	1000000.0	1000000.0	1000000.0	0.0	1000000.0	1000000.0	1000000.0	1000000.0	0.0	1000000.0	1000000.0	1000000.0	0.0	1000000.0	0.0	1000000.0	1000000.0	1000000.0	1000000.0	0.0	0.0	1000000.0	0.0	1000000.0	1000000.0	0.0	0.0	0.0	1000000.0	0.0	1000000.0	0.0	1000000.0	1000000.0	0.0
[truncated: 3,977 more rows]
[truncated: 951 more columns]
