# Supplementary material for: Constitutive expression of the Type VI Secretion System carries no measurable fitness cost in Vibrio cholerae
Source: Ecol Evol. 2024 Mar 1;14(3):e11081. doi: 10.1002/ece3.11081 (PMC10905242; doi:10.1002/ece3.11081)
Supplement: Supplementary file 7 — Table S4 [file ECE3-14-e11081-s010.csv]

	0	1	2	3	4	5	6	7	8	9	10	11	12	13	14	15	16	17	18	19	20	21	22	23	24	25	26	27	28	29	30	31	32	33	34	35	36	37	38	39	40	41	42	43	44	45	46	47	48
0	500000.0	500000.0	500000.0	500000.0	500000.0	500000.0	500000.0	500000.0	500000.0	500000.0	500000.0	500000.0	500000.0	500000.0	500000.0	500000.0	500000.0	500000.0	500000.0	500000.0	500000.0	500000.0	500000.0	500000.0	500000.0	500000.0	500000.0	500000.0	500000.0	500000.0	500000.0	500000.0	500000.0	500000.0	500000.0	500000.0	500000.0	500000.0	500000.0	500000.0	500000.0	500000.0	500000.0	500000.0	500000.0	500000.0	500000.0	500000.0	500000.0
1	499738.0	500572.0	499892.0	499681.0	500135.0	500144.0	499821.0	499935.0	500872.0	499598.0	500252.0	499856.0	500379.0	499925.0	501038.0	500358.0	500332.0	500508.0	498858.0	499429.0	499779.0	499399.0	499613.0	499719.0	499848.0	499811.0	499061.0	499745.0	499383.0	500492.0	499363.0	498766.0	499846.0	500205.0	500048.0	499839.0	499618.0	500709.0	499592.0	500136.0	499487.0	499688.0	499926.0	499386.0	500966.0	499518.0	499146.0	499460.0	500309.0
2	500528.0	500512.0	500101.0	499993.0	500582.0	499463.0	500098.0	499835.0	500921.0	499650.0	500627.0	499652.0	499566.0	500506.0	500438.0	501197.0	500245.0	500632.0	498378.0	498921.0	499905.0	498914.0	499412.0	499096.0	499609.0	499611.0	498815.0	499714.0	499417.0	500897.0	499575.0	498827.0	499313.0	500645.0	499298.0	498167.0	499663.0	501076.0	499331.0	500142.0	498932.0	498625.0	499992.0	498404.0	501382.0	498633.0	499156.0	499011.0	498639.0
3	500865.0	499822.0	499191.0	500393.0	501037.0	499236.0	499829.0	499627.0	501387.0	499764.0	499971.0	500771.0	499604.0	499852.0	500378.0	500729.0	500153.0	501435.0	498012.0	498829.0	500318.0	499641.0	499082.0	499836.0	499723.0	499503.0	499305.0	500042.0	499566.0	501125.0	499650.0	498841.0	499556.0	500889.0	499522.0	497218.0	499461.0	501139.0	499404.0	499709.0	499854.0	498972.0	499853.0	499674.0	501709.0	498614.0	499569.0	498877.0	499770.0
4	500195.0	499129.0	499405.0	499350.0	501148.0	498416.0	499260.0	499727.0	500678.0	500274.0	500326.0	501098.0	498843.0	499975.0	500075.0	500105.0	499973.0	501317.0	498277.0	498825.0	500084.0	498981.0	499426.0	498706.0	499879.0	499709.0	499137.0	500158.0	499829.0	501932.0	499028.0	499114.0	500247.0	500136.0	500125.0	496761.0	498829.0	501657.0	499730.0	499732.0	499506.0	500166.0	500929.0	499442.0	501633.0	498722.0	499611.0	499122.0	499440.0
5	500313.0	499898.0	499563.0	498556.0	501133.0	498233.0	499375.0	500076.0	500876.0	500240.0	500637.0	500207.0	499051.0	500681.0	499841.0	499612.0	499215.0	500765.0	498369.0	499350.0	499590.0	499330.0	497790.0	499088.0	500642.0	499692.0	499171.0	500525.0	500311.0	501996.0	498674.0	498780.0	500196.0	499666.0	499857.0	496131.0	498692.0	501247.0	499822.0	499448.0	499543.0	500588.0	501631.0	500226.0	501668.0	497995.0	499509.0	499354.0	498862.0
6	500380.0	500181.0	499789.0	499326.0	501802.0	497981.0	499463.0	499869.0	501154.0	499788.0	500250.0	499416.0	499746.0	501848.0	500110.0	499351.0	499471.0	500345.0	498245.0	499210.0	499589.0	499438.0	497085.0	498534.0	501087.0	499445.0	498252.0	500786.0	499344.0	502207.0	497954.0	499233.0	499432.0	499620.0	499584.0	496970.0	498031.0	501198.0	498423.0	498124.0	499849.0	500723.0	501906.0	499983.0	501343.0	498127.0	500447.0	499427.0	498811.0
7	500893.0	499917.0	500505.0	499422.0	502108.0	497753.0	499186.0	499522.0	500865.0	499102.0	500653.0	499972.0	499738.0	501173.0	500132.0	499387.0	498680.0	499958.0	497720.0	498964.0	499306.0	499726.0	497095.0	498436.0	500838.0	498481.0	498193.0	501178.0	499224.0	502534.0	497378.0	499392.0	499664.0	499006.0	499916.0	496344.0	499064.0	501479.0	497961.0	497189.0	500122.0	500582.0	502094.0	500291.0	501232.0	498505.0	499663.0	499330.0	499720.0
8	501202.0	499404.0	500615.0	498959.0	501815.0	496800.0	498983.0	498036.0	500588.0	499060.0	500125.0	500821.0	499560.0	501023.0	500392.0	498235.0	499354.0	498833.0	497796.0	499070.0	499388.0	499409.0	497756.0	498966.0	500331.0	498671.0	497234.0	502194.0	499449.0	502734.0	497374.0	499653.0	500053.0	499594.0	500060.0	496311.0	499318.0	502367.0	497778.0	496587.0	500795.0	500709.0	502214.0	499140.0	501011.0	498718.0	499692.0	498573.0	499770.0
9	501579.0	499938.0	500551.0	498914.0	502603.0	496906.0	499175.0	498672.0	500693.0	499002.0	499933.0	500604.0	498812.0	500662.0	499801.0	497967.0	499340.0	497652.0	496888.0	498956.0	499352.0	499134.0	497817.0	499162.0	499466.0	498526.0	497376.0	501503.0	499333.0	501968.0	496571.0	499461.0	500217.0	498674.0	500290.0	496509.0	498479.0	501855.0	497381.0	496171.0	501331.0	500763.0	502077.0	498946.0	501347.0	497828.0	499617.0	498373.0	500277.0
10	501043.0	500150.0	501645.0	498547.0	501783.0	496929.0	499188.0	498248.0	500370.0	498533.0	499054.0	499467.0	498922.0	500095.0	499416.0	498223.0	499249.0	496863.0	496424.0	498006.0	498875.0	499470.0	497950.0	499573.0	498813.0	499242.0	496841.0	500796.0	498469.0	502509.0	496926.0	499747.0	500395.0	499434.0	499840.0	496017.0	498053.0	502874.0	497819.0	496937.0	501116.0	500544.0	500867.0	499157.0	501442.0	496634.0	499161.0	498080.0	500616.0
11	500432.0	500228.0	502271.0	497680.0	502095.0	496161.0	499511.0	498349.0	500288.0	498952.0	499766.0	498914.0	498603.0	500050.0	499924.0	497959.0	498658.0	496844.0	496489.0	498115.0	498310.0	499454.0	497599.0	499096.0	499045.0	499257.0	496215.0	500132.0	498072.0	503330.0	496295.0	498920.0	499708.0	499218.0	499998.0	495332.0	498325.0	502564.0	497404.0	497107.0	500727.0	500175.0	500503.0	499267.0	501251.0	496664.0	499285.0	498589.0	500519.0
12	500265.0	499949.0	501677.0	497946.0	502104.0	496300.0	499689.0	497809.0	499831.0	498856.0	499395.0	498179.0	497949.0	499937.0	500098.0	498100.0	498037.0	496620.0	496575.0	497410.0	497986.0	499956.0	497842.0	499253.0	498697.0	498294.0	495637.0	499799.0	498232.0	503939.0	496036.0	498468.0	500817.0	498483.0	500581.0	496059.0	498324.0	502632.0	497453.0	496489.0	500800.0	499989.0	500526.0	499731.0	501617.0	496816.0	499799.0	498335.0	500094.0
13	500674.0	500276.0	501288.0	497738.0	503442.0	496436.0	499673.0	498402.0	500135.0	498892.0	498996.0	498388.0	496886.0	500050.0	499868.0	497617.0	497923.0	497654.0	496068.0	497354.0	497751.0	500769.0	497977.0	498817.0	498253.0	497046.0	495926.0	500067.0	498067.0	503585.0	495680.0	498077.0	500114.0	499301.0	500370.0	496068.0	498643.0	502867.0	497579.0	495796.0	501274.0	499490.0	501174.0	498822.0	502095.0	496748.0	499606.0	498306.0	499785.0
14	499928.0	499347.0	501847.0	497498.0	503696.0	495926.0	499342.0	499408.0	499600.0	498799.0	499516.0	498358.0	496737.0	500054.0	499754.0	497221.0	498269.0	497896.0	496590.0	496879.0	497634.0	500959.0	497723.0	498703.0	498111.0	497347.0	496365.0	499182.0	497949.0	502668.0	494932.0	498300.0	500336.0	498364.0	500929.0	495294.0	498319.0	504057.0	497467.0	495257.0	500528.0	500034.0	501981.0	499352.0	501772.0	497299.0	499869.0	499155.0	500357.0
15	500654.0	499646.0	501791.0	496707.0	504454.0	496009.0	499071.0	498680.0	498617.0	497515.0	499523.0	498908.0	497257.0	499970.0	499922.0	497076.0	497816.0	496966.0	496571.0	496439.0	497664.0	501202.0	497830.0	498639.0	497623.0	497744.0	496126.0	498786.0	497656.0	502709.0	495731.0	499559.0	500060.0	498291.0	500264.0	494945.0	498013.0	504336.0	497389.0	495186.0	499735.0	499941.0	502034.0	499095.0	502605.0	496975.0	500012.0	498509.0	499621.0
16	499781.0	499422.0	502170.0	496974.0	503941.0	496469.0	498185.0	498622.0	499545.0	497185.0	499349.0	499144.0	497555.0	500042.0	500362.0	497725.0	497893.0	497062.0	496715.0	496672.0	497783.0	501335.0	497830.0	497631.0	497048.0	497114.0	496323.0	498176.0	497781.0	502235.0	495121.0	499700.0	500686.0	498559.0	500115.0	495896.0	498096.0	503808.0	497382.0	496096.0	499265.0	500121.0	500820.0	498888.0	502671.0	497395.0	499896.0	498194.0	498798.0
17	499765.0	498666.0	501805.0	496569.0	503595.0	495796.0	497649.0	498723.0	498969.0	497845.0	499977.0	499189.0	497490.0	500269.0	499446.0	497274.0	497188.0	497525.0	496989.0	496701.0	497506.0	501767.0	497257.0	498383.0	496649.0	496816.0	496373.0	498109.0	497600.0	502939.0	495343.0	499336.0	500989.0	498137.0	500131.0	495671.0	497775.0	503850.0	498237.0	496087.0	499419.0	499866.0	499592.0	498489.0	502920.0	497003.0	500173.0	497355.0	498922.0
18	499880.0	499959.0	501260.0	496762.0	502833.0	495435.0	498076.0	498404.0	499036.0	497787.0	498905.0	499119.0	497687.0	500538.0	499337.0	497857.0	497345.0	498630.0	496497.0	496584.0	498334.0	501519.0	497045.0	499906.0	497444.0	496506.0	496388.0	497688.0	497594.0	502518.0	495084.0	500044.0	500610.0	498441.0	500291.0	496203.0	497346.0	503927.0	498658.0	495729.0	499734.0	499898.0	500117.0	497664.0	502928.0	496345.0	499323.0	497721.0	498432.0
19	499376.0	499452.0	501215.0	496076.0	502640.0	496354.0	498245.0	499568.0	498410.0	498607.0	499183.0	498763.0	498365.0	500311.0	499276.0	497464.0	496933.0	498657.0	495144.0	496625.0	499031.0	501333.0	495962.0	499930.0	497316.0	495118.0	496929.0	497576.0	496543.0	502735.0	495106.0	500955.0	500450.0	498655.0	500532.0	496091.0	497640.0	503415.0	499498.0	495399.0	499674.0	500679.0	500031.0	497318.0	503077.0	496654.0	499364.0	496764.0	499127.0
20	499047.0	499466.0	500861.0	496289.0	501653.0	496780.0	497882.0	499448.0	498225.0	498134.0	499277.0	498349.0	498489.0	500528.0	499627.0	497389.0	497481.0	498648.0	494261.0	497893.0	499301.0	501576.0	495832.0	500399.0	497561.0	494515.0	496323.0	497612.0	496209.0	502483.0	494420.0	500485.0	500612.0	498866.0	500526.0	496589.0	497376.0	503290.0	498787.0	496191.0	498497.0	501262.0	500537.0	498177.0	502449.0	497204.0	498951.0	495954.0	500310.0
21	498861.0	499584.0	500421.0	496274.0	501103.0	496625.0	497514.0	498955.0	498044.0	497654.0	498748.0	498104.0	497809.0	500513.0	499853.0	497838.0	497144.0	499392.0	494048.0	497980.0	498901.0	501650.0	495541.0	500334.0	496924.0	494239.0	496249.0	497838.0	496032.0	502251.0	494062.0	499395.0	500637.0	498818.0	500366.0	496462.0	497657.0	502643.0	498755.0	496357.0	498368.0	501312.0	499998.0	497518.0	502493.0	497109.0	498918.0	495589.0	500470.0
22	499301.0	499956.0	500841.0	495390.0	500336.0	496440.0	497327.0	498412.0	497960.0	497565.0	499045.0	497517.0	497318.0	501149.0	499827.0	497418.0	497053.0	499624.0	494717.0	498435.0	499517.0	501456.0	496026.0	499608.0	497142.0	494309.0	495324.0	497774.0	495467.0	502614.0	494761.0	498529.0	500256.0	498308.0	500798.0	496344.0	497339.0	502871.0	498683.0	495749.0	498775.0	501041.0	500446.0	497326.0	502330.0	496886.0	498907.0	495052.0	500319.0
23	499269.0	499819.0	501311.0	495370.0	499814.0	496351.0	497188.0	498018.0	497932.0	497647.0	498424.0	496434.0	497763.0	501442.0	499940.0	496710.0	496579.0	500100.0	494338.0	497689.0	500612.0	501761.0	495514.0	499412.0	496397.0	494113.0	495590.0	497081.0	496169.0	502587.0	493996.0	498152.0	499758.0	498118.0	501223.0	496479.0	497275.0	502710.0	498664.0	495958.0	497819.0	501559.0	500697.0	497463.0	502730.0	497617.0	499207.0	495647.0	499954.0
24	499418.0	500666.0	501036.0	495477.0	500522.0	495981.0	496784.0	498800.0	497789.0	498468.0	498592.0	495145.0	496779.0	500943.0	500036.0	496780.0	495724.0	500461.0	494444.0	497010.0	501275.0	502063.0	496012.0	500034.0	496719.0	493833.0	496700.0	497426.0	495587.0	503122.0	494258.0	498995.0	499293.0	498133.0	501915.0	495899.0	497273.0	502910.0	498871.0	495994.0	497152.0	500556.0	500690.0	498252.0	502773.0	497381.0	499284.0	495952.0	499776.0
25	499158.0	501363.0	501286.0	495155.0	500112.0	495284.0	496393.0	499410.0	497228.0	498059.0	498636.0	495263.0	495720.0	500658.0	499880.0	497003.0	495592.0	500163.0	493416.0	496608.0	500798.0	502273.0	495516.0	499569.0	496616.0	493383.0	496286.0	497650.0	495456.0	503670.0	493966.0	499143.0	499662.0	497355.0	502060.0	495367.0	497289.0	503321.0	498328.0	496107.0	496873.0	500578.0	500459.0	498060.0	502382.0	496947.0	499133.0	496393.0	498919.0
26	500211.0	501084.0	501758.0	494607.0	500702.0	494887.0	495975.0	499710.0	497257.0	498003.0	497691.0	495668.0	495649.0	500525.0	499654.0	496601.0	496335.0	501168.0	492911.0	496334.0	500842.0	502588.0	495222.0	499570.0	496691.0	493531.0	497112.0	497319.0	495395.0	502755.0	494174.0	498677.0	499743.0	497337.0	502131.0	494367.0	498233.0	502822.0	498412.0	496715.0	496037.0	501386.0	499717.0	498214.0	502553.0	496813.0	498790.0	495855.0	499147.0
27	499672.0	501087.0	501100.0	494259.0	500564.0	495346.0	495945.0	499142.0	496425.0	497574.0	497712.0	494571.0	495258.0	501078.0	500384.0	496287.0	496331.0	502333.0	492257.0	496352.0	500682.0	502522.0	495194.0	500278.0	496650.0	492949.0	497627.0	497558.0	495342.0	502510.0	493768.0	498019.0	500008.0	497441.0	502645.0	494583.0	498232.0	502403.0	497472.0	497418.0	495260.0	500763.0	500348.0	497191.0	501484.0	496694.0	499374.0	494783.0	498953.0
28	499207.0	500429.0	500938.0	494323.0	500205.0	495654.0	495381.0	498682.0	495648.0	496606.0	497787.0	494525.0	495552.0	501829.0	499922.0	495475.0	496781.0	502081.0	492462.0	496191.0	500344.0	502754.0	495037.0	500244.0	496717.0	492213.0	497406.0	497731.0	494210.0	501527.0	492737.0	497594.0	500183.0	497720.0	503662.0	494819.0	498649.0	502254.0	496939.0	498093.0	495209.0	501113.0	500330.0	496912.0	500872.0	496071.0	498752.0	495001.0	498152.0
29	500180.0	500088.0	500338.0	494140.0	500473.0	495122.0	495487.0	498543.0	495999.0	496717.0	497395.0	493890.0	495311.0	501881.0	500419.0	496337.0	495986.0	502241.0	492434.0	495355.0	499499.0	501535.0	494343.0	501148.0	496891.0	492282.0	497268.0	497421.0	494462.0	501382.0	492562.0	497373.0	499090.0	497202.0	504213.0	495891.0	498801.0	503239.0	496545.0	498463.0	494893.0	500373.0	499999.0	495914.0	501632.0	495436.0	499205.0	495279.0	498213.0
30	500680.0	500197.0	499842.0	494378.0	500894.0	494598.0	494925.0	498164.0	496494.0	497230.0	497235.0	493331.0	495146.0	502037.0	500578.0	495809.0	495654.0	501785.0	492074.0	495382.0	500001.0	501251.0	494533.0	500973.0	496338.0	492107.0	497285.0	497097.0	493268.0	501561.0	492434.0	497654.0	498545.0	497533.0	504047.0	495870.0	497906.0	503613.0	497141.0	498177.0	494555.0	499977.0	499869.0	496045.0	501293.0	495133.0	499183.0	495737.0	498255.0
31	500446.0	501438.0	499750.0	494567.0	501571.0	494994.0	494899.0	497833.0	496238.0	497023.0	497822.0	494581.0	495383.0	501681.0	500957.0	496045.0	495202.0	502729.0	491948.0	496426.0	499419.0	501760.0	494937.0	501740.0	496301.0	490786.0	497414.0	496343.0	493988.0	500580.0	491693.0	496859.0	498671.0	497311.0	504217.0	495704.0	498583.0	503695.0	497868.0	498523.0	494055.0	500762.0	500246.0	495479.0	501697.0	496081.0	498969.0	495153.0	498506.0
32	500696.0	500982.0	500161.0	494607.0	502361.0	494167.0	494901.0	497986.0	495967.0	496518.0	497772.0	494574.0	495472.0	501818.0	501369.0	496572.0	494650.0	502874.0	491475.0	496569.0	499499.0	501982.0	494961.0	500895.0	496190.0	491237.0	497422.0	495770.0	494470.0	499847.0	491099.0	496313.0	498305.0	496296.0	504376.0	495444.0	498861.0	503535.0	498597.0	498381.0	493510.0	500394.0	501428.0	495163.0	501278.0	495194.0	498537.0	495275.0	498805.0
33	500755.0	501233.0	500581.0	494193.0	503135.0	494055.0	494026.0	497579.0	496039.0	495845.0	498458.0	494980.0	495512.0	502722.0	501371.0	496295.0	494834.0	502888.0	491154.0	496555.0	499259.0	502817.0	494739.0	500634.0	496146.0	490883.0	497884.0	494519.0	494917.0	500004.0	491203.0	496083.0	498469.0	496515.0	505356.0	495372.0	498699.0	503489.0	498251.0	498065.0	493337.0	499921.0	501325.0	494690.0	502115.0	495779.0	499123.0	496515.0	499287.0
34	500845.0	501636.0	500023.0	493273.0	503457.0	494074.0	493784.0	497519.0	496278.0	495978.0	497342.0	495116.0	496173.0	502469.0	501154.0	496011.0	493818.0	502522.0	490911.0	496495.0	499063.0	502200.0	494069.0	501109.0	496766.0	490579.0	497473.0	495237.0	494197.0	498854.0	490931.0	495825.0	497126.0	496645.0	504446.0	494720.0	498989.0	502973.0	497669.0	497398.0	494043.0	500573.0	502727.0	494293.0	501709.0	495795.0	498858.0	495507.0	499255.0
35	500548.0	501563.0	500097.0	492876.0	502982.0	495290.0	493353.0	497947.0	496529.0	496541.0	497399.0	494742.0	496073.0	502330.0	501602.0	496052.0	493184.0	503391.0	490278.0	496442.0	499288.0	502365.0	494087.0	500795.0	495884.0	490690.0	497296.0	495806.0	492930.0	498047.0	490625.0	495110.0	497081.0	496938.0	504356.0	494039.0	499298.0	502387.0	496878.0	497820.0	494652.0	500280.0	501608.0	494108.0	501859.0	495073.0	498205.0	494695.0	498028.0
36	500553.0	500777.0	500006.0	492265.0	503222.0	495415.0	493240.0	497561.0	496001.0	495676.0	497582.0	495158.0	495070.0	503610.0	500910.0	496513.0	493249.0	503777.0	490252.0	496031.0	499573.0	502628.0	494628.0	500434.0	495187.0	490420.0	497933.0	495025.0	492815.0	498285.0	490579.0	494727.0	496723.0	497090.0	504164.0	494069.0	500156.0	503532.0	495963.0	497741.0	494813.0	499269.0	501642.0	494517.0	502163.0	495667.0	499217.0	494175.0	497085.0
37	500442.0	500437.0	499435.0	492480.0	503052.0	494988.0	492819.0	497413.0	496265.0	494877.0	497787.0	494890.0	493865.0	503605.0	500701.0	497351.0	493796.0	504275.0	489036.0	496531.0	500047.0	501831.0	493945.0	500803.0	494463.0	490290.0	497976.0	494512.0	492259.0	498772.0	491050.0	494912.0	496629.0	497111.0	504074.0	495124.0	500330.0	503848.0	495744.0	497664.0	494958.0	499086.0	501896.0	494355.0	501803.0	495653.0	498391.0	493301.0	497037.0
38	499456.0	499825.0	498996.0	492671.0	503108.0	495552.0	492826.0	498279.0	496244.0	493976.0	497484.0	495239.0	493290.0	503692.0	500446.0	497202.0	493189.0	504151.0	489085.0	496335.0	499633.0	502095.0	494277.0	501310.0	495623.0	490647.0	497993.0	495256.0	492324.0	497863.0	491431.0	493874.0	496446.0	496203.0	504022.0	495420.0	500206.0	502868.0	495905.0	498243.0	495280.0	499617.0	501570.0	494599.0	501819.0	496308.0	497831.0	493492.0	496329.0
39	499523.0	499680.0	498118.0	492015.0	503288.0	495699.0	493597.0	498026.0	496203.0	494156.0	497778.0	495840.0	492787.0	503615.0	500413.0	497475.0	492095.0	504225.0	489345.0	496643.0	499130.0	502443.0	493659.0	500613.0	495507.0	491525.0	498188.0	495411.0	492535.0	497934.0	491088.0	494223.0	496164.0	497066.0	503397.0	495501.0	501251.0	503510.0	495695.0	498623.0	495356.0	499886.0	502475.0	494327.0	501219.0	495988.0	498259.0	493474.0	496880.0
40	498843.0	499496.0	498125.0	492436.0	503085.0	495623.0	492658.0	498281.0	495931.0	493679.0	497039.0	495038.0	492046.0	504078.0	500279.0	497589.0	491622.0	503454.0	488974.0	496713.0	499014.0	502008.0	493969.0	501920.0	495569.0	491425.0	498206.0	495597.0	493300.0	497312.0	490970.0	493486.0	496652.0	496204.0	503204.0	494563.0	500556.0	504926.0	495461.0	498693.0	494433.0	500173.0	501881.0	494146.0	501018.0	495506.0	498198.0	492497.0	497325.0
41	498701.0	499128.0	498623.0	492942.0	502359.0	495781.0	492389.0	498613.0	496551.0	493640.0	497823.0	494268.0	491692.0	503819.0	500363.0	497419.0	491649.0	503616.0	489306.0	496864.0	498859.0	501476.0	493900.0	502397.0	495885.0	491243.0	498265.0	494997.0	493026.0	497572.0	490442.0	493062.0	496745.0	496687.0	504087.0	494805.0	500443.0	504379.0	495418.0	499266.0	494371.0	499805.0	502108.0	494376.0	500754.0	496039.0	498688.0	493024.0	498007.0
42	498294.0	499561.0	498958.0	492379.0	501895.0	495719.0	491428.0	499121.0	496500.0	492325.0	499174.0	493369.0	490699.0	503896.0	500297.0	497358.0	491247.0	504198.0	488941.0	496399.0	499537.0	501610.0	493394.0	501985.0	495337.0	491585.0	498552.0	494755.0	492667.0	497281.0	490273.0	493277.0	497400.0	496024.0	504358.0	494733.0	499879.0	505145.0	495820.0	499394.0	493894.0	500279.0	501808.0	494536.0	500416.0	496928.0	500032.0	493345.0	497962.0
43	498562.0	499175.0	498600.0	491403.0	501758.0	497255.0	491188.0	499552.0	497237.0	492528.0	498845.0	493052.0	490894.0	503471.0	499832.0	497081.0	490919.0	504200.0	488681.0	496350.0	500055.0	502316.0	493805.0	501789.0	494190.0	491194.0	498905.0	494626.0	492145.0	497068.0	490684.0	493048.0	497051.0	496417.0	504794.0	494982.0	499625.0	505745.0	495686.0	499903.0	494121.0	500008.0	501454.0	493865.0	500016.0	496718.0	499561.0	493401.0	498656.0
44	499109.0	499022.0	498238.0	491264.0	502474.0	497878.0	491232.0	499039.0	497515.0	492171.0	498631.0	492302.0	490852.0	502698.0	500401.0	497587.0	490673.0	504566.0	487987.0	495431.0	499805.0	502520.0	492936.0	501948.0	493473.0	491144.0	499568.0	494726.0	491310.0	497293.0	490997.0	492933.0	496698.0	496174.0	504161.0	495002.0	498886.0	505372.0	495609.0	500015.0	494778.0	500178.0	500961.0	493848.0	500241.0	496924.0	499464.0	493224.0	498977.0
45	499427.0	498848.0	497963.0	491308.0	502334.0	497529.0	491063.0	498901.0	496926.0	492389.0	498367.0	492284.0	490359.0	502267.0	500057.0	498532.0	490957.0	504420.0	488472.0	495825.0	499129.0	501753.0	492652.0	501264.0	493144.0	490719.0	499549.0	495450.0	492030.0	497233.0	490332.0	492629.0	496266.0	495925.0	504206.0	495160.0	498976.0	505087.0	494790.0	499692.0	494329.0	500299.0	499662.0	493679.0	500280.0	496231.0	499025.0	493194.0	499217.0
46	499450.0	498997.0	497921.0	491243.0	502338.0	497367.0	490981.0	498621.0	497352.0	491703.0	497957.0	491983.0	490138.0	502691.0	499275.0	498700.0	491425.0	503897.0	488228.0	496058.0	498998.0	501365.0	492950.0	500906.0	492587.0	490967.0	499092.0	495394.0	491202.0	496697.0	490640.0	492191.0	496041.0	496842.0	503263.0	494959.0	499703.0	505073.0	494039.0	499764.0	494714.0	500051.0	498925.0	494458.0	500350.0	496704.0	498412.0	491784.0	498997.0
47	499175.0	499175.0	497958.0	491246.0	502133.0	497757.0	491718.0	499085.0	497507.0	491430.0	497804.0	492275.0	491311.0	502246.0	498811.0	499440.0	492231.0	503990.0	489752.0	496193.0	498608.0	502615.0	492366.0	500775.0	491884.0	491304.0	498673.0	495022.0	490961.0	496720.0	489713.0	491649.0	495703.0	496715.0	503166.0	495041.0	500417.0	505135.0	493455.0	499886.0	494988.0	500147.0	498423.0	494497.0	499686.0	497293.0	497490.0	491907.0	498912.0
48	499382.0	499354.0	497250.0	492519.0	501926.0	497844.0	491312.0	499143.0	497239.0	491523.0	498394.0	491586.0	491711.0	501386.0	498621.0	500126.0	491695.0	503747.0	489817.0	496842.0	498866.0	502972.0	492327.0	501137.0	491949.0	490644.0	497867.0	494939.0	490493.0	495672.0	489584.0	491363.0	495660.0	496446.0	502661.0	495071.0	500436.0	504655.0	493825.0	499866.0	495384.0	499336.0	498167.0	494851.0	500106.0	496871.0	497266.0	492685.0	498271.0
49	498824.0	499286.0	496709.0	492687.0	501695.0	497642.0	491682.0	497811.0	496992.0	491274.0	498801.0	491570.0	491702.0	501539.0	498759.0	500268.0	491859.0	503935.0	489963.0	496362.0	498315.0	502452.0	492693.0	501321.0	491343.0	489671.0	498101.0	494564.0	490634.0	496378.0	489924.0	491252.0	495497.0	496100.0	502183.0	495147.0	500298.0	503672.0	493700.0	499803.0	496043.0	499717.0	497172.0	494198.0	500647.0	497073.0	496915.0	491976.0	498611.0
50	498398.0	499027.0	497231.0	492580.0	502352.0	497797.0	491164.0	497434.0	497831.0	492152.0	499985.0	491183.0	491602.0	501291.0	498780.0	500156.0	491381.0	504928.0	489703.0	496906.0	497806.0	501832.0	492564.0	501252.0	491202.0	489821.0	497749.0	494809.0	490859.0	496367.0	490283.0	491413.0	494573.0	496497.0	502158.0	494831.0	500225.0	503234.0	492961.0	499326.0	496401.0	499076.0	497816.0	494296.0	500161.0	496800.0	496357.0	491744.0	498064.0
51	498521.0	498112.0	496506.0	492608.0	502137.0	497102.0	490530.0	496659.0	498465.0	492367.0	499841.0	490762.0	491614.0	501428.0	498819.0	499423.0	490654.0	504658.0	489290.0	498028.0	498375.0	502319.0	492675.0	501858.0	490397.0	489040.0	498632.0	494501.0	490900.0	496466.0	491219.0	492393.0	494142.0	496012.0	502239.0	495098.0	500945.0	503556.0	492993.0	499133.0	496075.0	499334.0	498489.0	493471.0	500475.0	496878.0	496249.0	491579.0	498586.0
52	498051.0	497828.0	496581.0	492412.0	502575.0	497120.0	490777.0	495832.0	498585.0	492956.0	499864.0	490680.0	491230.0	500980.0	499012.0	499254.0	490661.0	504430.0	488578.0	497901.0	498349.0	502212.0	492269.0	501833.0	489962.0	488516.0	498418.0	494910.0	490872.0	496604.0	490304.0	491389.0	493801.0	496667.0	502050.0	494499.0	500617.0	502860.0	493038.0	499654.0	495993.0	499289.0	498139.0	494329.0	500174.0	497011.0	496460.0	492258.0	498384.0
53	498065.0	497820.0	496290.0	492408.0	502198.0	497031.0	489643.0	495100.0	498395.0	492280.0	498820.0	490571.0	491741.0	501495.0	499472.0	499145.0	490448.0	503996.0	488796.0	497362.0	498787.0	501763.0	492655.0	502123.0	489811.0	489635.0	497920.0	494138.0	490591.0	496311.0	490891.0	491097.0	493783.0	496908.0	501781.0	493564.0	501044.0	503869.0	492487.0	499076.0	496903.0	499296.0	497612.0	493208.0	499919.0	497256.0	495770.0	491870.0	497923.0
54	497662.0	497398.0	496279.0	491999.0	501090.0	497284.0	489080.0	495205.0	498224.0	492513.0	499757.0	490084.0	492072.0	501343.0	498984.0	498869.0	490578.0	504237.0	488162.0	496463.0	498875.0	501249.0	492762.0	502911.0	489929.0	488186.0	496930.0	494787.0	491125.0	495465.0	490603.0	490712.0	493317.0	497418.0	501148.0	493767.0	501065.0	503794.0	492275.0	499269.0	497200.0	499204.0	497800.0	492724.0	500070.0	497008.0	494651.0	491998.0	497985.0
55	497660.0	497782.0	496657.0	492104.0	501216.0	497129.0	489838.0	495544.0	498628.0	493168.0	499316.0	490650.0	492240.0	501563.0	498371.0	499146.0	490511.0	503620.0	488056.0	496299.0	498420.0	501834.0	492826.0	503366.0	490031.0	488191.0	496941.0	494894.0	491309.0	497223.0	490076.0	490158.0	493072.0	497965.0	501169.0	493709.0	500939.0	503641.0	491657.0	499883.0	497103.0	499832.0	497811.0	492386.0	499643.0	496516.0	495107.0	492053.0	498326.0
56	497650.0	498091.0	496487.0	492564.0	500750.0	497173.0	489828.0	495870.0	497907.0	492771.0	499709.0	490454.0	491529.0	501214.0	497926.0	498849.0	490580.0	504175.0	488402.0	496853.0	498036.0	501147.0	492670.0	503866.0	490471.0	488760.0	496647.0	494736.0	491907.0	497296.0	489979.0	490258.0	492943.0	498915.0	501813.0	492869.0	500646.0	503936.0	491278.0	499648.0	496913.0	499394.0	497808.0	492236.0	499549.0	497166.0	494736.0	491933.0	498309.0
57	497101.0	497651.0	496402.0	492641.0	501033.0	497740.0	490079.0	496223.0	497396.0	493700.0	499268.0	489921.0	492252.0	501492.0	497240.0	498994.0	490764.0	504094.0	488962.0	496751.0	497160.0	500995.0	492108.0	504065.0	490371.0	488659.0	497172.0	494638.0	491510.0	497481.0	489709.0	489682.0	492565.0	498160.0	502094.0	492402.0	501181.0	504165.0	490355.0	499210.0	497827.0	499609.0	497252.0	491837.0	499754.0	497180.0	494245.0	492055.0	498099.0
58	497339.0	497063.0	495847.0	492201.0	501690.0	498229.0	489524.0	495837.0	497839.0	493536.0	498752.0	490201.0	492584.0	501937.0	497132.0	498890.0	490491.0	504586.0	488831.0	496980.0	496991.0	500784.0	492050.0	504336.0	489985.0	488890.0	496923.0	494263.0	491367.0	497585.0	489897.0	489037.0	493829.0	498071.0	502187.0	492704.0	501386.0	503998.0	490202.0	500265.0	496902.0	499710.0	497750.0	492085.0	499957.0	497524.0	494274.0	492746.0	498972.0
59	496094.0	496658.0	495893.0	492326.0	501752.0	498884.0	489640.0	495972.0	497823.0	493677.0	498487.0	491015.0	492936.0	502214.0	497357.0	498516.0	489603.0	504891.0	488493.0	496022.0	497519.0	501044.0	491565.0	503743.0	490356.0	488228.0	496609.0	494102.0	490839.0	497333.0	489689.0	489674.0	493177.0	498197.0	501753.0	492965.0	502002.0	503438.0	490139.0	499865.0	497069.0	500524.0	497702.0	492826.0	499612.0	497500.0	494506.0	493311.0	499796.0
60	495679.0	496474.0	496161.0	491787.0	501932.0	498590.0	489610.0	496554.0	497113.0	493888.0	497862.0	490203.0	493373.0	501542.0	497334.0	497819.0	490009.0	504861.0	488547.0	495675.0	497320.0	500779.0	491852.0	503781.0	490588.0	489236.0	495892.0	494147.0	490540.0	497651.0	489578.0	489026.0	493596.0	498488.0	501803.0	492924.0	500854.0	503985.0	490286.0	500361.0	496702.0	500904.0	496693.0	492508.0	500083.0	497531.0	494954.0	493699.0	500515.0
61	494984.0	496752.0	496604.0	492628.0	502238.0	499408.0	489775.0	496123.0	496700.0	493841.0	496992.0	490098.0	493541.0	501608.0	498323.0	498276.0	490267.0	504351.0	487679.0	494810.0	497099.0	499724.0	492562.0	503698.0	490333.0	489238.0	497091.0	494361.0	489883.0	497910.0	489583.0	489393.0	493623.0	498760.0	501440.0	493130.0	500005.0	504163.0	490542.0	500519.0	496519.0	500611.0	495585.0	492933.0	500087.0	496712.0	494535.0	494607.0	501660.0
62	495550.0	498014.0	495403.0	492613.0	501643.0	500109.0	489051.0	495707.0	496357.0	494416.0	497340.0	489651.0	492767.0	501375.0	498381.0	498647.0	490800.0	504797.0	488473.0	495332.0	497541.0	499394.0	491797.0	504551.0	490312.0	490176.0	496942.0	493131.0	489643.0	498180.0	490192.0	489504.0	492703.0	498017.0	501840.0	493561.0	499468.0	503558.0	489783.0	500830.0	496525.0	500029.0	495805.0	493374.0	499317.0	497023.0	494209.0	494567.0	501432.0
63	495918.0	498251.0	495448.0	492530.0	501620.0	500282.0	489152.0	496009.0	495575.0	494783.0	497758.0	488907.0	492785.0	501586.0	498294.0	498230.0	491240.0	504532.0	488349.0	495619.0	497490.0	500455.0	491322.0	503717.0	491129.0	490160.0	496867.0	493527.0	489615.0	497914.0	489430.0	489445.0	491966.0	498366.0	501222.0	494138.0	499878.0	503471.0	490286.0	500510.0	497539.0	499664.0	495540.0	493555.0	498575.0	496660.0	494049.0	494077.0	500482.0
64	496508.0	498601.0	495502.0	492293.0	501609.0	500489.0	488792.0	496100.0	495377.0	494693.0	497436.0	489430.0	492969.0	501550.0	498756.0	498042.0	492143.0	503806.0	488368.0	496264.0	497392.0	500971.0	491254.0	504003.0	492438.0	490034.0	495499.0	493699.0	488654.0	498164.0	489439.0	488423.0	491875.0	499418.0	501208.0	493128.0	499102.0	502912.0	490695.0	500027.0	497417.0	499384.0	495433.0	493515.0	498901.0	497011.0	493441.0	493931.0	500369.0
65	496975.0	498700.0	494797.0	492929.0	501204.0	500966.0	487854.0	495726.0	495355.0	494996.0	497854.0	489415.0	492895.0	501697.0	498488.0	498391.0	491715.0	504435.0	489128.0	496720.0	497088.0	500220.0	490548.0	504206.0	492789.0	488960.0	496269.0	493380.0	488896.0	498572.0	488941.0	487928.0	492136.0	500092.0	501254.0	492803.0	499636.0	502963.0	490689.0	500661.0	497035.0	498939.0	495291.0	493486.0	498074.0	497784.0	493358.0	494482.0	499865.0
66	496437.0	498181.0	494452.0	492602.0	501153.0	501008.0	487986.0	495277.0	494698.0	494925.0	498678.0	488857.0	493537.0	501259.0	498578.0	497839.0	490335.0	503956.0	489003.0	495626.0	497332.0	500807.0	490401.0	503894.0	492886.0	488640.0	495795.0	493366.0	488869.0	499618.0	488395.0	487495.0	490781.0	500904.0	501060.0	492006.0	499013.0	502966.0	489503.0	500054.0	497217.0	498924.0	495997.0	493315.0	497300.0	497794.0	493176.0	494734.0	499744.0
67	495385.0	498697.0	493712.0	492827.0	500693.0	501315.0	486199.0	495030.0	494391.0	494360.0	498827.0	489062.0	493092.0	501415.0	498014.0	498821.0	490017.0	503975.0	488417.0	494863.0	497528.0	501320.0	490853.0	503995.0	493066.0	489160.0	496083.0	493168.0	488394.0	499933.0	488618.0	487253.0	490262.0	500833.0	500550.0	491694.0	499633.0	502561.0	488994.0	499212.0	497669.0	499240.0	496267.0	493558.0	496542.0	497516.0	493408.0	495413.0	499667.0
68	495652.0	499041.0	493679.0	492829.0	500888.0	502351.0	485790.0	494590.0	494132.0	494173.0	499255.0	488393.0	493050.0	501135.0	498393.0	499412.0	489870.0	504495.0	489081.0	494798.0	497593.0	500900.0	491481.0	503541.0	492906.0	489277.0	495903.0	492501.0	488678.0	499508.0	488435.0	486702.0	489721.0	500493.0	500594.0	492113.0	499868.0	502073.0	489048.0	498838.0	498171.0	499734.0	496773.0	493043.0	495600.0	497717.0	493251.0	494735.0	499607.0
69	495202.0	497879.0	493151.0	492964.0	501619.0	501673.0	485392.0	494072.0	493589.0	494124.0	499829.0	488954.0	492871.0	501623.0	498092.0	499450.0	490541.0	503809.0	489445.0	495259.0	496965.0	501399.0	491588.0	503998.0	492785.0	489244.0	495831.0	491637.0	488625.0	500204.0	487187.0	486393.0	490488.0	500377.0	501790.0	491566.0	499270.0	502683.0	488463.0	498278.0	497934.0	500081.0	496655.0	492769.0	495540.0	497453.0	493511.0	494810.0	499307.0
70	495118.0	497528.0	492242.0	492192.0	502140.0	500967.0	486125.0	493193.0	492997.0	493973.0	500176.0	488566.0	492897.0	502053.0	497289.0	498461.0	491206.0	504086.0	489558.0	494884.0	497216.0	501051.0	491018.0	504304.0	491959.0	489235.0	495704.0	492268.0	488530.0	499549.0	486984.0	486220.0	490031.0	499684.0	501891.0	491318.0	499770.0	501800.0	488696.0	497707.0	498121.0	500090.0	497126.0	492351.0	494472.0	497708.0	494194.0	495005.0	499267.0
71	494956.0	497176.0	492118.0	491892.0	501999.0	501298.0	486450.0	493402.0	493179.0	494661.0	500460.0	487545.0	492889.0	502250.0	497220.0	498983.0	491658.0	504156.0	489378.0	494654.0	498017.0	502405.0	491173.0	503880.0	491928.0	488841.0	496000.0	491783.0	488384.0	499755.0	486847.0	486142.0	490197.0	499136.0	501237.0	491252.0	499979.0	502166.0	488971.0	497245.0	497399.0	500310.0	497352.0	492315.0	494404.0	497519.0	494246.0	495798.0	498780.0
72	495105.0	497464.0	492399.0	492212.0	502058.0	500363.0	486435.0	493059.0	492425.0	494589.0	499995.0	486392.0	493063.0	501276.0	496999.0	498296.0	491029.0	503175.0	488801.0	494195.0	498516.0	502809.0	491270.0	503641.0	492528.0	488989.0	496144.0	491938.0	487573.0	500105.0	486480.0	485680.0	489965.0	499335.0	501486.0	490649.0	499146.0	502328.0	489143.0	497030.0	497341.0	499849.0	497806.0	492157.0	494213.0	497347.0	494272.0	495714.0	498889.0
73	494977.0	497219.0	492450.0	491891.0	502501.0	499976.0	486310.0	494103.0	492659.0	494722.0	499316.0	486349.0	493071.0	500702.0	496055.0	498254.0	491613.0	503373.0	488638.0	493205.0	498467.0	502261.0	491666.0	503120.0	492823.0	489243.0	496832.0	491943.0	488429.0	499100.0	485206.0	484902.0	490514.0	499422.0	501837.0	490626.0	499186.0	502021.0	489033.0	496668.0	497023.0	500202.0	497844.0	492148.0	493842.0	497609.0	494251.0	495159.0	499141.0
74	494397.0	497619.0	492055.0	491499.0	501718.0	499568.0	485310.0	494046.0	492083.0	494192.0	500247.0	486173.0	492689.0	500263.0	496032.0	498272.0	491902.0	502100.0	488747.0	493332.0	498209.0	502606.0	490714.0	502575.0	491858.0	489077.0	496771.0	492586.0	488317.0	499319.0	484550.0	485396.0	490377.0	498706.0	502345.0	491069.0	499441.0	501184.0	488715.0	497211.0	497164.0	500440.0	498003.0	491795.0	493870.0	497828.0	494469.0	495186.0	499771.0
75	495171.0	497393.0	491657.0	490736.0	501376.0	500407.0	485554.0	494077.0	492129.0	494829.0	500863.0	485877.0	493285.0	500279.0	496248.0	497889.0	491571.0	501972.0	489000.0	493405.0	498352.0	502190.0	490641.0	502685.0	491232.0	488226.0	496383.0	492641.0	487747.0	498699.0	484167.0	485479.0	490591.0	498499.0	502498.0	490584.0	499118.0	501749.0	489152.0	497469.0	497422.0	500897.0	497072.0	491977.0	493950.0	497783.0	495184.0	495469.0	498981.0
76	494069.0	497557.0	490717.0	491125.0	501896.0	500038.0	485934.0	493121.0	492253.0	494496.0	500509.0	486871.0	493755.0	499965.0	496407.0	497976.0	491859.0	501581.0	489344.0	493999.0	498702.0	502365.0	490312.0	502581.0	490219.0	487857.0	496196.0	492411.0	487784.0	498477.0	483738.0	485362.0	490204.0	498476.0	501340.0	491020.0	498791.0	501748.0	489858.0	498449.0	496986.0	499763.0	497382.0	491932.0	493467.0	497452.0	495509.0	495853.0	498447.0
77	493484.0	497421.0	490642.0	490367.0	501117.0	500059.0	485432.0	493093.0	492416.0	494315.0	500226.0	487391.0	493030.0	500125.0	497053.0	498227.0	491578.0	502163.0	488456.0	493449.0	498380.0	502450.0	489787.0	502870.0	490242.0	488093.0	496197.0	491898.0	487071.0	498406.0	483769.0	485822.0	489657.0	498585.0	500760.0	491690.0	498864.0	501916.0	489200.0	497885.0	497254.0	499811.0	496783.0	492288.0	493309.0	497170.0	496297.0	496206.0	498218.0
78	491986.0	497657.0	490301.0	491322.0	501606.0	499764.0	485168.0	492970.0	493018.0	495060.0	499877.0	488092.0	492901.0	499954.0	497391.0	498409.0	491185.0	500698.0	488639.0	494024.0	498045.0	502838.0	489491.0	503122.0	489145.0	488098.0	495817.0	492180.0	487847.0	498370.0	483794.0	485404.0	489541.0	498394.0	501058.0	491715.0	498088.0	501760.0	487814.0	496701.0	496601.0	499487.0	496662.0	491916.0	493894.0	497619.0	496700.0	495672.0	498354.0
79	491321.0	497977.0	489222.0	491211.0	501979.0	499534.0	485550.0	493777.0	493063.0	495672.0	499820.0	487101.0	493022.0	500338.0	497566.0	497905.0	490029.0	499894.0	488368.0	494122.0	498362.0	502102.0	488487.0	503691.0	489933.0	488251.0	495939.0	491720.0	488119.0	498169.0	483545.0	484594.0	488605.0	497915.0	501047.0	491671.0	497983.0	501503.0	488106.0	496622.0	495944.0	500260.0	497372.0	492354.0	494066.0	496706.0	496672.0	495467.0	499575.0
80	492076.0	497444.0	489191.0	492035.0	502533.0	499745.0	485015.0	494252.0	493491.0	495744.0	499292.0	486941.0	492763.0	500369.0	496923.0	498899.0	490132.0	499116.0	488816.0	493540.0	498261.0	502682.0	487632.0	503569.0	489383.0	488223.0	495979.0	492213.0	487074.0	497791.0	483254.0	484634.0	488162.0	497579.0	500687.0	492795.0	497498.0	501592.0	487325.0	496142.0	496182.0	499979.0	496409.0	491930.0	494053.0	496109.0	496450.0	495097.0	499229.0
81	492221.0	497236.0	490050.0	492234.0	502211.0	499388.0	486128.0	493792.0	492968.0	496172.0	498942.0	485690.0	492522.0	500715.0	496512.0	498934.0	489672.0	499054.0	488945.0	493758.0	497850.0	502759.0	487996.0	503263.0	490082.0	488306.0	495838.0	492431.0	486896.0	498238.0	483834.0	484738.0	488153.0	498341.0	500052.0	492351.0	497249.0	501334.0	486926.0	495765.0	496108.0	500186.0	495948.0	492823.0	493991.0	495905.0	495755.0	494483.0	498745.0
82	491765.0	497107.0	490302.0	491726.0	502103.0	499280.0	486268.0	493163.0	492498.0	495979.0	498875.0	485281.0	493014.0	501011.0	496274.0	499145.0	489674.0	498645.0	488454.0	493572.0	497253.0	502584.0	487964.0	503073.0	490319.0	488827.0	496037.0	492061.0	487310.0	497912.0	484150.0	484358.0	488521.0	498257.0	500607.0	491972.0	497419.0	501672.0	486941.0	495959.0	496340.0	499977.0	495596.0	493109.0	494349.0	496204.0	496484.0	494305.0	498889.0
83	491695.0	497115.0	489912.0	491397.0	502784.0	499475.0	486717.0	492439.0	492820.0	496556.0	498603.0	485210.0	491860.0	501882.0	496603.0	499163.0	490063.0	498934.0	488109.0	493718.0	496819.0	502853.0	488203.0	502465.0	490674.0	489170.0	495950.0	492081.0	486798.0	496828.0	484687.0	483547.0	488309.0	498653.0	501307.0	491885.0	497323.0	501655.0	487045.0	495704.0	496526.0	499273.0	495101.0	493031.0	494191.0	496274.0	497117.0	493976.0	498200.0
84	491034.0	497080.0	489039.0	492043.0	502530.0	498514.0	485630.0	491892.0	492704.0	496408.0	498221.0	484916.0	491612.0	502117.0	496215.0	498803.0	489434.0	498585.0	488186.0	493583.0	496369.0	502202.0	487780.0	503515.0	490908.0	489644.0	496749.0	492096.0	487129.0	496856.0	484443.0	483380.0	488418.0	499159.0	501548.0	492392.0	497363.0	501394.0	487299.0	495281.0	496109.0	499242.0	495523.0	492922.0	493675.0	496853.0	496404.0	494706.0	497909.0
85	490628.0	497313.0	488431.0	491449.0	502630.0	498047.0	485610.0	492065.0	493439.0	494997.0	498744.0	484604.0	491260.0	502258.0	496962.0	498951.0	489121.0	498899.0	488016.0	492995.0	495963.0	501898.0	487242.0	502945.0	490517.0	490132.0	496467.0	492793.0	486788.0	495759.0	483928.0	483111.0	489416.0	499586.0	501798.0	492165.0	496730.0	500936.0	486769.0	495143.0	495673.0	499544.0	495156.0	492838.0	493560.0	496919.0	496776.0	494676.0	498440.0
86	490360.0	496823.0	488130.0	490956.0	503036.0	497734.0	485486.0	492461.0	492903.0	495289.0	498918.0	484049.0	491002.0	501904.0	496738.0	499648.0	489994.0	498412.0	487767.0	491176.0	495651.0	501078.0	486668.0	502407.0	491122.0	490574.0	496107.0	492950.0	486785.0	496129.0	483728.0	482209.0	488815.0	499373.0	502170.0	492312.0	495853.0	501307.0	487434.0	495737.0	496031.0	499507.0	494721.0	492305.0	493715.0	497386.0	496927.0	494855.0	498617.0
87	490169.0	496385.0	488050.0	490584.0	502910.0	497361.0	485196.0	492097.0	492619.0	494700.0	498442.0	484360.0	490726.0	501900.0	496913.0	499348.0	490049.0	498495.0	487317.0	491039.0	495273.0	501405.0	486286.0	501361.0	491564.0	490532.0	495791.0	493531.0	486422.0	496572.0	483673.0	482617.0	488977.0	498502.0	502474.0	492584.0	494902.0	501097.0	487212.0	495222.0	496486.0	498678.0	494706.0	492384.0	493500.0	497318.0	496570.0	495551.0	499295.0
88	490463.0	495867.0	487397.0	491630.0	503068.0	496218.0	485213.0	492239.0	492406.0	494721.0	498006.0	483502.0	490850.0	502566.0	497268.0	499386.0	489872.0	497966.0	488434.0	491206.0	494727.0	501288.0	487245.0	502284.0	491810.0	490483.0	496153.0	494235.0	486802.0	496293.0	482953.0	482951.0	488871.0	498753.0	502542.0	492112.0	495241.0	500757.0	487419.0	495910.0	496413.0	498582.0	495191.0	492724.0	493035.0	496896.0	495982.0	496844.0	500090.0
89	489982.0	495840.0	486919.0	492014.0	503238.0	496662.0	485017.0	491872.0	491524.0	493584.0	497778.0	482738.0	490129.0	502229.0	496595.0	499633.0	490806.0	497722.0	488808.0	491419.0	494911.0	501330.0	487579.0	502098.0	492039.0	490073.0	497664.0	494860.0	486897.0	496225.0	483531.0	481812.0	488729.0	498418.0	503254.0	492393.0	495413.0	501312.0	487162.0	494793.0	496665.0	498649.0	494985.0	493011.0	493037.0	496510.0	495235.0	497963.0	500615.0
90	489387.0	497117.0	486832.0	492212.0	503063.0	497713.0	484294.0	491838.0	491506.0	494411.0	497179.0	481999.0	489945.0	502615.0	496710.0	499144.0	490053.0	497497.0	488771.0	491510.0	495288.0	501957.0	487815.0	501282.0	491025.0	489876.0	497623.0	495088.0	487046.0	496122.0	482861.0	481271.0	488593.0	498497.0	502667.0	491916.0	495235.0	500535.0	487593.0	495217.0	497044.0	497430.0	494751.0	492787.0	492002.0	497102.0	495688.0	497934.0	500546.0
91	489655.0	496923.0	486345.0	493114.0	502537.0	498148.0	484037.0	491791.0	490973.0	493979.0	497156.0	481994.0	489024.0	502630.0	495845.0	498643.0	490019.0	497118.0	489120.0	492310.0	495398.0	502408.0	487942.0	501421.0	490915.0	490062.0	497595.0	494996.0	487504.0	496325.0	482344.0	481043.0	488271.0	498608.0	503158.0	492088.0	494754.0	499669.0	487981.0	494446.0	496496.0	497987.0	495380.0	492762.0	492124.0	497309.0	495639.0	497576.0	501525.0
92	489612.0	496906.0	485503.0	492551.0	502360.0	497909.0	483734.0	492033.0	491410.0	493982.0	497126.0	481931.0	489715.0	502576.0	495570.0	498545.0	489169.0	496599.0	487918.0	491807.0	495974.0	502688.0	488006.0	500420.0	491415.0	490145.0	497076.0	495253.0	488496.0	496387.0	481898.0	480699.0	488458.0	498717.0	502120.0	492236.0	494318.0	500566.0	487896.0	494204.0	497185.0	497939.0	494615.0	492623.0	492462.0	497402.0	495775.0	497715.0	502045.0
93	490332.0	496449.0	485376.0	492314.0	502016.0	498677.0	483821.0	492011.0	491943.0	494254.0	497436.0	481899.0	489825.0	502404.0	495417.0	499050.0	489373.0	496908.0	487057.0	491384.0	496589.0	502542.0	487990.0	499619.0	491066.0	490270.0	497588.0	495036.0	489582.0	496299.0	482687.0	480076.0	488584.0	498413.0	501575.0	492254.0	492842.0	501505.0	488074.0	494199.0	497264.0	498295.0	494263.0	491978.0	493348.0	497631.0	496095.0	497239.0	501796.0
94	490545.0	496727.0	485135.0	492843.0	502529.0	497547.0	484012.0	492307.0	491494.0	494495.0	497143.0	481343.0	489601.0	502984.0	496040.0	499411.0	489449.0	497040.0	486698.0	491465.0	495950.0	503020.0	487764.0	500134.0	490688.0	490685.0	497598.0	494715.0	488786.0	496752.0	482612.0	480302.0	487963.0	498522.0	501656.0	491481.0	491739.0	500755.0	488353.0	494155.0	496822.0	498658.0	493431.0	492333.0	492920.0	498268.0	496260.0	496448.0	502287.0
95	489537.0	496504.0	485123.0	492527.0	502645.0	497246.0	483492.0	492284.0	491161.0	495560.0	497184.0	481423.0	489936.0	502701.0	496103.0	499540.0	489557.0	497620.0	486049.0	491188.0	496620.0	502308.0	488406.0	500020.0	490551.0	490540.0	497161.0	494693.0	487946.0	496673.0	482336.0	479957.0	488071.0	498589.0	502108.0	490923.0	492059.0	501961.0	488860.0	493851.0	496684.0	498776.0	493027.0	491783.0	493162.0	498175.0	495239.0	496533.0	500784.0
96	489363.0	496460.0	485410.0	492829.0	502903.0	496951.0	483384.0	492413.0	490801.0	495867.0	497121.0	481143.0	490128.0	502377.0	495394.0	499225.0	489048.0	497304.0	485288.0	491160.0	496615.0	502477.0	489253.0	499314.0	491072.0	490803.0	496862.0	494927.0	487660.0	496691.0	482526.0	479904.0	487973.0	498051.0	502502.0	490520.0	492213.0	501763.0	489239.0	493613.0	497406.0	498187.0	492745.0	491637.0	493212.0	497063.0	494772.0	495897.0	501512.0
97	489628.0	496437.0	485825.0	492860.0	502627.0	496895.0	484095.0	492260.0	490702.0	496416.0	496483.0	481752.0	490062.0	501650.0	495841.0	498440.0	489188.0	497077.0	484576.0	490517.0	497097.0	502560.0	488848.0	499179.0	490473.0	490665.0	496840.0	495089.0	488090.0	496103.0	483515.0	479465.0	487915.0	498708.0	501536.0	489786.0	492836.0	501298.0	489351.0	493055.0	497223.0	498854.0	493198.0	491780.0	493244.0	497236.0	494986.0	495538.0	501333.0
98	490106.0	496268.0	485419.0	492455.0	502720.0	497339.0	483739.0	491946.0	491647.0	497219.0	496115.0	482985.0	490248.0	499553.0	496158.0	498683.0	489529.0	497736.0	484403.0	490409.0	496652.0	502589.0	488380.0	498977.0	489775.0	490617.0	496905.0	495153.0	487793.0	496449.0	483639.0	479729.0	487731.0	498595.0	501181.0	489941.0	493120.0	501612.0	489221.0	492704.0	497456.0	498591.0	492427.0	491396.0	493344.0	496772.0	494416.0	495377.0	501277.0
99	490169.0	495933.0	486081.0	491973.0	502589.0	496400.0	483535.0	492351.0	491826.0	496696.0	495381.0	482736.0	489793.0	500150.0	495841.0	498612.0	488959.0	498145.0	483757.0	490100.0	496466.0	502686.0	489239.0	499115.0	489984.0	490365.0	497603.0	494662.0	487817.0	495951.0	483562.0	478642.0	487867.0	498846.0	501958.0	490078.0	493311.0	500932.0	488558.0	493195.0	497770.0	498027.0	492028.0	491290.0	492807.0	496843.0	493754.0	495114.0	500969.0
100	490006.0	496996.0	485407.0	490753.0	502383.0	495891.0	483360.0	492211.0	491918.0	497286.0	494793.0	483279.0	490383.0	500531.0	496820.0	499882.0	488208.0	498283.0	484118.0	489810.0	496395.0	502780.0	489390.0	498703.0	490396.0	490729.0	497720.0	494535.0	487840.0	495868.0	483538.0	479176.0	488737.0	499051.0	501049.0	489801.0	494012.0	501972.0	489176.0	493367.0	496615.0	497958.0	492476.0	491519.0	493080.0	495931.0	493765.0	495007.0	500672.0
101	489876.0	497508.0	485572.0	491160.0	503139.0	495377.0	483363.0	492172.0	491298.0	497176.0	494942.0	483661.0	490353.0	500086.0	497187.0	499920.0	488323.0	497098.0	483647.0	490134.0	495628.0	503208.0	489053.0	498144.0	491034.0	491297.0	498532.0	494491.0	487067.0	496048.0	484739.0	478930.0	488750.0	499190.0	500821.0	489579.0	493879.0	501068.0	489343.0	493864.0	495370.0	496815.0	492118.0	490937.0	493285.0	495713.0	494175.0	495623.0	501133.0
102	489950.0	497673.0	485983.0	491474.0	502471.0	494862.0	483889.0	491274.0	490803.0	497965.0	495512.0	483971.0	491230.0	501313.0	496343.0	500413.0	488415.0	497196.0	483372.0	489486.0	496011.0	502931.0	489327.0	498798.0	491022.0	491130.0	498313.0	495175.0	486462.0	496386.0	484189.0	479154.0	488589.0	498476.0	500417.0	489809.0	493683.0	502593.0	489674.0	493377.0	495376.0	495989.0	491627.0	491011.0	493362.0	496377.0	493620.0	495496.0	501387.0
103	489926.0	497452.0	486706.0	491069.0	502239.0	494047.0	484132.0	491185.0	491152.0	497538.0	494922.0	483957.0	491413.0	501549.0	496869.0	499670.0	487699.0	497520.0	483830.0	489820.0	495498.0	502702.0	489112.0	499292.0	491858.0	490973.0	498248.0	494766.0	487085.0	496330.0	484397.0	478999.0	487413.0	498523.0	500261.0	489501.0	493690.0	502657.0	489576.0	492060.0	495612.0	495347.0	491911.0	491130.0	492586.0	495890.0	493871.0	497025.0	501644.0
104	489074.0	497341.0	485821.0	491324.0	502140.0	493657.0	484600.0	491757.0	490782.0	497591.0	494965.0	483631.0	491595.0	501632.0	496836.0	499670.0	487547.0	497306.0	483969.0	490083.0	495401.0	502371.0	489566.0	498963.0	491419.0	491567.0	497926.0	495743.0	486157.0	496332.0	483603.0	479720.0	487513.0	498084.0	499705.0	489348.0	494084.0	503235.0	489570.0	492840.0	495295.0	494861.0	492157.0	491199.0	492429.0	495486.0	492663.0	496306.0	501091.0
105	488307.0	496735.0	485087.0	491361.0	502653.0	494241.0	484049.0	491198.0	490182.0	496816.0	495032.0	484572.0	491525.0	501137.0	496423.0	499514.0	487202.0	497514.0	484221.0	489725.0	495929.0	502004.0	489359.0	499420.0	491670.0	491678.0	498329.0	495853.0	486248.0	495826.0	483521.0	480161.0	487117.0	497631.0	498641.0	489174.0	493665.0	504331.0	489158.0	492671.0	495489.0	495322.0	492255.0	491865.0	492198.0	495859.0	491968.0	495587.0	500239.0
106	487586.0	497053.0	485101.0	491779.0	502680.0	493322.0	483288.0	490286.0	489621.0	495964.0	494983.0	484656.0	491432.0	501210.0	497821.0	499950.0	487031.0	497254.0	483393.0	489398.0	495618.0	501630.0	489104.0	499146.0	491707.0	491633.0	497820.0	495178.0	486462.0	495507.0	483385.0	480548.0	486467.0	497155.0	498516.0	489512.0	493785.0	505405.0	489595.0	493450.0	495311.0	494406.0	492670.0	492005.0	491735.0	494750.0	491839.0	495520.0	499558.0
107	487236.0	496676.0	485157.0	491243.0	502199.0	493230.0	483641.0	489862.0	489637.0	496036.0	494029.0	484447.0	491033.0	501220.0	497443.0	499615.0	487090.0	497983.0	482612.0	488038.0	495112.0	501813.0	488523.0	499282.0	491245.0	491349.0	497744.0	494629.0	486507.0	495537.0	482457.0	481083.0	486055.0	496338.0	497745.0	490157.0	493674.0	506174.0	489282.0	493760.0	495394.0	493406.0	493249.0	491860.0	492552.0	494690.0	492201.0	495414.0	498994.0
108	486133.0	497017.0	485616.0	491602.0	502413.0	493057.0	484011.0	489532.0	489531.0	496063.0	495048.0	485070.0	491208.0	501223.0	496693.0	499115.0	486905.0	498287.0	481650.0	489053.0	495041.0	501495.0	488516.0	499284.0	491095.0	490802.0	497542.0	495087.0	486736.0	495310.0	482208.0	480546.0	486469.0	496992.0	497953.0	489874.0	494410.0	506640.0	489765.0	493021.0	494539.0	492498.0	491514.0	492369.0	492881.0	493947.0	491924.0	495558.0	498605.0
109	486729.0	496481.0	485570.0	491262.0	501967.0	493603.0	484158.0	489626.0	489570.0	496151.0	494616.0	485134.0	490468.0	500863.0	496624.0	498979.0	487395.0	498401.0	481156.0	489123.0	494495.0	500519.0	488178.0	498487.0	491560.0	490285.0	497667.0	495556.0	486422.0	495655.0	483111.0	480784.0	486000.0	496893.0	497879.0	489700.0	494528.0	507402.0	489095.0	493456.0	494368.0	492153.0	491468.0	492503.0	492593.0	494595.0	493086.0	495923.0	498389.0
110	487037.0	496804.0	484772.0	491314.0	502319.0	493564.0	483509.0	489484.0	489065.0	496163.0	494354.0	485622.0	490536.0	501118.0	496724.0	499646.0	486644.0	498805.0	480437.0	489716.0	493851.0	500743.0	488692.0	499006.0	491341.0	490654.0	497091.0	495193.0	486757.0	495839.0	482734.0	481834.0	485601.0	496005.0	498301.0	489321.0	494470.0	509337.0	489119.0	492817.0	493877.0	492473.0	490955.0	492689.0	492054.0	494673.0	492680.0	495687.0	499031.0
111	487475.0	496563.0	484629.0	491240.0	503054.0	493386.0	484073.0	489648.0	488640.0	495293.0	494908.0	486107.0	490187.0	501295.0	497144.0	500205.0	486414.0	498353.0	479635.0	489991.0	493873.0	500479.0	489152.0	498344.0	491714.0	490930.0	496988.0	495617.0	486259.0	495506.0	482069.0	481909.0	484970.0	495910.0	498723.0	489543.0	495254.0	510282.0	488770.0	493104.0	494672.0	492186.0	490801.0	491729.0	492134.0	494507.0	492278.0	495686.0	499607.0
112	486804.0	497595.0	484842.0	490483.0	502128.0	493033.0	484000.0	488648.0	488319.0	494603.0	494938.0	485460.0	490161.0	500700.0	497250.0	500864.0	486240.0	497755.0	478891.0	490309.0	493614.0	500978.0	489452.0	498636.0	491743.0	491072.0	497472.0	495026.0	486396.0	496146.0	481550.0	481652.0	484493.0	495292.0	498378.0	490444.0	495663.0	509755.0	488964.0	492223.0	495065.0	491900.0	491435.0	491411.0	492275.0	495138.0	492215.0	496053.0	499518.0
113	487200.0	497234.0	485085.0	489895.0	501627.0	492824.0	484103.0	489168.0	487841.0	494555.0	494271.0	484489.0	489822.0	501007.0	497010.0	500769.0	485690.0	497209.0	478306.0	490254.0	493884.0	500568.0	489616.0	497810.0	491402.0	491313.0	496484.0	495495.0	485642.0	495683.0	481243.0	481664.0	484499.0	496896.0	498408.0	490249.0	494870.0	509234.0	488799.0	493250.0	494456.0	493016.0	490532.0	491178.0	491160.0	494633.0	491572.0	495569.0	499181.0
114	486906.0	496694.0	484415.0	489469.0	502284.0	492424.0	485412.0	488962.0	487877.0	494691.0	494717.0	485242.0	489333.0	500928.0	496686.0	500476.0	484906.0	497014.0	478551.0	489294.0	494345.0	500062.0	489632.0	497483.0	491154.0	491651.0	495506.0	495302.0	486313.0	495286.0	481326.0	481817.0	484013.0	496497.0	498745.0	491099.0	494037.0	509835.0	488842.0	493431.0	495419.0	492243.0	491163.0	490855.0	491101.0	494721.0	491844.0	494311.0	498946.0
115	487271.0	497179.0	484333.0	490522.0	502001.0	492216.0	485487.0	488680.0	487742.0	494492.0	494486.0	485627.0	489153.0	501104.0	497585.0	500388.0	484195.0	496918.0	478255.0	488441.0	493838.0	500141.0	489834.0	497001.0	490698.0	492029.0	494927.0	495282.0	486430.0	495628.0	481681.0	482541.0	484058.0	497193.0	499273.0	490738.0	494353.0	510213.0	487859.0	494789.0	495228.0	492965.0	490387.0	491628.0	490507.0	495041.0	492348.0	493548.0	498458.0
116	488061.0	497011.0	484253.0	490398.0	501990.0	492864.0	485370.0	488890.0	486215.0	495397.0	493970.0	485217.0	489684.0	501623.0	497192.0	499908.0	484654.0	496270.0	477113.0	488487.0	493851.0	500321.0	489810.0	496368.0	491060.0	492280.0	494596.0	495296.0	486869.0	495016.0	482015.0	482114.0	483682.0	497042.0	498972.0	490847.0	494422.0	510533.0	488100.0	495792.0	494613.0	492441.0	489930.0	491948.0	490221.0	494731.0	492690.0	493266.0	497429.0
117	487107.0	496690.0	484506.0	491185.0	502049.0	492964.0	486025.0	489029.0	485995.0	495791.0	493574.0	486194.0	489812.0	501345.0	497240.0	500163.0	484198.0	496233.0	476318.0	487884.0	494091.0	501166.0	489713.0	496551.0	491434.0	491239.0	494423.0	495547.0	486742.0	495248.0	481856.0	482086.0	483747.0	496291.0	499601.0	490661.0	494605.0	510472.0	487991.0	496244.0	494392.0	491282.0	489539.0	491337.0	490187.0	494529.0	493130.0	492985.0	497089.0
118	487035.0	496651.0	485082.0	491432.0	501820.0	492589.0	485180.0	489484.0	485045.0	496285.0	493910.0	486084.0	490137.0	501626.0	497058.0	499686.0	484654.0	496737.0	476189.0	487415.0	494303.0	500471.0	489830.0	495818.0	492084.0	491707.0	494527.0	495843.0	487290.0	495056.0	482605.0	483088.0	483480.0	496948.0	499557.0	491090.0	494062.0	510709.0	487081.0	496957.0	494724.0	490654.0	489598.0	491369.0	489384.0	494960.0	492937.0	492402.0	497725.0
119	486598.0	497175.0	484618.0	490200.0	502422.0	492478.0	484690.0	489830.0	484341.0	495954.0	493405.0	485801.0	489993.0	502398.0	497441.0	499609.0	484942.0	497031.0	475394.0	487247.0	493855.0	500352.0	489605.0	495710.0	492331.0	491921.0	493980.0	495578.0	487804.0	494907.0	482625.0	482034.0	483636.0	497036.0	499546.0	491494.0	493074.0	512018.0	487432.0	498058.0	494849.0	490832.0	490265.0	491484.0	488668.0	494677.0	493376.0	492101.0	497956.0
120	487908.0	497777.0	485104.0	490271.0	502627.0	492418.0	484846.0	490015.0	483740.0	495743.0	493172.0	486290.0	491050.0	502832.0	496722.0	499461.0	484122.0	497595.0	475045.0	487532.0	493899.0	500124.0	489953.0	495476.0	492622.0	491942.0	494198.0	495160.0	488257.0	494687.0	481707.0	480936.0	483551.0	496820.0	499538.0	491553.0	493565.0	512560.0	486680.0	498508.0	494931.0	490063.0	490277.0	491850.0	488938.0	494766.0	493391.0	491862.0	497107.0
121	488025.0	497631.0	485309.0	489598.0	502083.0	492361.0	484236.0	490257.0	483189.0	496661.0	493124.0	486551.0	491768.0	502688.0	495991.0	499327.0	483733.0	497218.0	474034.0	488003.0	494252.0	501097.0	489200.0	494928.0	492027.0	492034.0	494324.0	495675.0	488258.0	493528.0	481765.0	480871.0	484105.0	496600.0	499428.0	491813.0	493001.0	513576.0	487311.0	499482.0	495112.0	490195.0	489923.0	491588.0	489174.0	495000.0	493291.0	493240.0	497552.0
122	487316.0	496732.0	485020.0	489438.0	501720.0	492622.0	483800.0	490322.0	482535.0	496712.0	493365.0	485826.0	492162.0	503974.0	497239.0	498777.0	483067.0	497269.0	473161.0	488878.0	492706.0	501227.0	488294.0	495036.0	492224.0	491188.0	493929.0	495214.0	488571.0	493646.0	482261.0	481050.0	484042.0	495627.0	499244.0	492015.0	492545.0	513718.0	488324.0	500364.0	495048.0	490047.0	489606.0	491745.0	489399.0	494874.0	492455.0	492940.0	497155.0
123	486488.0	496049.0	484544.0	490164.0	501861.0	492178.0	483312.0	488297.0	481523.0	496888.0	493360.0	485304.0	491117.0	504513.0	497337.0	498830.0	483244.0	497715.0	470980.0	489200.0	493359.0	501741.0	488301.0	494679.0	492356.0	491413.0	494313.0	494884.0	488782.0	494061.0	481638.0	481555.0	484251.0	495324.0	499486.0	491631.0	492046.0	514916.0	489298.0	501313.0	495717.0	489791.0	489401.0	491223.0	489557.0	495341.0	492898.0	493356.0	496909.0
124	486749.0	496484.0	483754.0	490145.0	502499.0	492569.0	483275.0	487809.0	481736.0	497076.0	494230.0	485476.0	491501.0	505280.0	496319.0	498364.0	483712.0	497522.0	469777.0	488639.0	493429.0	501531.0	488883.0	494593.0	492962.0	491901.0	494059.0	494813.0	488599.0	494190.0	481675.0	481397.0	484108.0	494936.0	499310.0	491317.0	491911.0	515777.0	488969.0	501490.0	495535.0	490129.0	489056.0	491121.0	489154.0	496140.0	493260.0	492587.0	497238.0
125	486282.0	496425.0	483520.0	489693.0	502864.0	492800.0	482742.0	488350.0	480202.0	497163.0	494726.0	485545.0	491660.0	506174.0	496874.0	497766.0	483844.0	497350.0	467695.0	489156.0	494570.0	500825.0	488187.0	494677.0	493993.0	491374.0	494530.0	495022.0	489006.0	493850.0	481783.0	480448.0	484278.0	495572.0	499040.0	491499.0	492082.0	516607.0	488117.0	502696.0	494978.0	490305.0	488966.0	491281.0	488166.0	496341.0	493257.0	492737.0	497601.0
126	485750.0	496600.0	482271.0	488835.0	502810.0	492553.0	482262.0	487725.0	478838.0	497039.0	495194.0	485630.0	491495.0	506980.0	497159.0	497883.0	484543.0	496541.0	468072.0	489335.0	494119.0	501119.0	488386.0	495547.0	494073.0	491773.0	493817.0	494757.0	488950.0	494220.0	481671.0	480243.0	484473.0	494997.0	499254.0	491432.0	492141.0	518347.0	488468.0	503616.0	494153.0	490279.0	489125.0	491365.0	487766.0	496736.0	492504.0	493176.0	498307.0
127	485623.0	496116.0	482095.0	488573.0	502898.0	492099.0	483208.0	488003.0	478615.0	497304.0	494734.0	484786.0	490916.0	507616.0	496711.0	498412.0	485031.0	496459.0	466414.0	489343.0	494454.0	501117.0	487992.0	495806.0	494195.0	491670.0	493513.0	494776.0	488320.0	494251.0	481562.0	479723.0	484132.0	495047.0	499199.0	490901.0	492240.0	519591.0	488189.0	504655.0	493279.0	489670.0	488284.0	491591.0	487439.0	496161.0	493237.0	493148.0	497643.0
128	484719.0	495569.0	482296.0	487333.0	502018.0	492081.0	483423.0	487869.0	477972.0	498013.0	495073.0	485023.0	490530.0	508012.0	496939.0	498306.0	484935.0	495868.0	465086.0	489101.0	493318.0	501213.0	487906.0	496100.0	494727.0	491502.0	493289.0	494219.0	489244.0	494776.0	481621.0	479773.0	484208.0	494277.0	500198.0	490971.0	492256.0	519927.0	488126.0	505588.0	493539.0	488449.0	487547.0	492042.0	486938.0	496947.0	492873.0	493073.0	498097.0
129	484593.0	495848.0	483156.0	486669.0	501962.0	491943.0	482802.0	489436.0	476932.0	498087.0	494550.0	485248.0	490601.0	508208.0	497079.0	498254.0	486059.0	495912.0	463752.0	489114.0	492070.0	500826.0	487174.0	496760.0	493744.0	490758.0	493632.0	494240.0	489423.0	494588.0	481415.0	480715.0	484075.0	494177.0	499621.0	490754.0	492402.0	520849.0	488347.0	506299.0	493524.0	487783.0	487914.0	490889.0	486942.0	496882.0	492921.0	493444.0	497412.0
130	484306.0	495216.0	483488.0	486468.0	501824.0	491522.0	483132.0	489873.0	476751.0	498228.0	494703.0	484687.0	490979.0	509808.0	497203.0	499091.0	485583.0	495727.0	462854.0	489524.0	492090.0	499910.0	487700.0	497412.0	493198.0	491010.0	492790.0	494377.0	489501.0	495242.0	481705.0	480187.0	483583.0	494379.0	499408.0	490810.0	492755.0	521739.0	489199.0	507441.0	493369.0	488284.0	487622.0	490398.0	487575.0	497142.0	492425.0	492563.0	497481.0
131	484921.0	495436.0	483616.0	486029.0	500929.0	492216.0	484123.0	489728.0	476306.0	498560.0	493766.0	484452.0	490852.0	511465.0	497391.0	498457.0	484929.0	495469.0	461629.0	489814.0	492250.0	499342.0	488395.0	497575.0	493684.0	491435.0	492073.0	494162.0	490702.0	495275.0	480810.0	480461.0	482530.0	494355.0	499781.0	490006.0	492749.0	522962.0	488878.0	507885.0	493413.0	488492.0	487458.0	490564.0	487508.0	495835.0	492121.0	492710.0	496594.0
132	484512.0	495491.0	484270.0	485430.0	500980.0	492180.0	484462.0	489108.0	476226.0	498881.0	493784.0	484745.0	491128.0	511657.0	497280.0	498916.0	484847.0	496502.0	459396.0	489228.0	492271.0	499365.0	489277.0	498454.0	493356.0	490229.0	492492.0	494198.0	489782.0	495036.0	479192.0	480076.0	482243.0	494631.0	499457.0	489876.0	492771.0	524536.0	488718.0	508188.0	493178.0	488942.0	487529.0	490405.0	487266.0	495124.0	492196.0	492959.0	497514.0
133	484595.0	495870.0	484233.0	485381.0	501087.0	492477.0	484375.0	488648.0	475501.0	498923.0	493856.0	484828.0	490913.0	512619.0	498824.0	499097.0	484942.0	497353.0	457758.0	489285.0	492630.0	499703.0	488552.0	497690.0	493519.0	489840.0	492073.0	494481.0	490583.0	495943.0	479530.0	480484.0	482119.0	493891.0	499371.0	489639.0	493380.0	526183.0	489293.0	508586.0	492449.0	488666.0	487360.0	490908.0	487579.0	494537.0	492084.0	492702.0	498009.0
134	484471.0	495806.0	484617.0	484830.0	500256.0	492197.0	484078.0	488493.0	475690.0	498881.0	494095.0	484142.0	490957.0	513987.0	499515.0	498544.0	484591.0	497383.0	456665.0	489023.0	491798.0	499833.0	488015.0	498259.0	494019.0	490747.0	492726.0	495228.0	490505.0	495936.0	479907.0	480100.0	481740.0	494354.0	500182.0	489891.0	493329.0	527427.0	490145.0	511068.0	492682.0	489088.0	487395.0	490340.0	487869.0	494717.0	491608.0	493808.0	497541.0
135	484693.0	496405.0	484368.0	485019.0	499881.0	491959.0	483924.0	489000.0	475524.0	499209.0	493581.0	484364.0	491263.0	514800.0	499461.0	498806.0	484280.0	497281.0	455100.0	488820.0	492678.0	499597.0	487264.0	498033.0	493702.0	490309.0	493355.0	495910.0	489607.0	496877.0	479565.0	480878.0	481425.0	494562.0	499316.0	490510.0	493093.0	529190.0	489700.0	512255.0	491715.0	488530.0	488359.0	490697.0	487847.0	494340.0	491037.0	493325.0	497563.0
136	483880.0	496455.0	484135.0	484466.0	499371.0	492472.0	484447.0	488394.0	474566.0	498736.0	493438.0	485930.0	490892.0	515851.0	499884.0	498048.0	483997.0	497492.0	452440.0	488630.0	493395.0	499717.0	485770.0	497565.0	493239.0	490557.0	492514.0	495392.0	489040.0	496533.0	480434.0	480981.0	480969.0	494313.0	498914.0	490985.0	492734.0	530492.0	489348.0	513848.0	490885.0	488993.0	487972.0	489968.0	488333.0	494622.0	491643.0	492225.0	498164.0
137	484121.0	495859.0	483554.0	484527.0	498550.0	493012.0	484164.0	488810.0	474068.0	497595.0	493451.0	486132.0	491151.0	516382.0	499674.0	498201.0	483496.0	497563.0	450367.0	487644.0	492314.0	499150.0	485528.0	496921.0	492448.0	491314.0	491866.0	495732.0	488449.0	495619.0	480293.0	481228.0	481119.0	493419.0	498624.0	489915.0	492905.0	532341.0	489498.0	514363.0	489599.0	490977.0	488585.0	489965.0	487641.0	494462.0	491316.0	491691.0	497921.0
138	483789.0	495609.0	483326.0	484416.0	498907.0	493251.0	484492.0	488331.0	472986.0	497283.0	494516.0	485976.0	491175.0	518904.0	500326.0	498321.0	483254.0	497713.0	448135.0	487197.0	492582.0	498018.0	484955.0	497366.0	492502.0	491323.0	491329.0	495519.0	488028.0	496391.0	479779.0	481026.0	481388.0	492472.0	498500.0	489782.0	492066.0	534086.0	489291.0	516027.0	488825.0	490349.0	488725.0	489801.0	488354.0	495010.0	492160.0	492026.0	498204.0
139	482912.0	495306.0	483644.0	483912.0	499139.0	492973.0	484484.0	488502.0	472807.0	496972.0	494227.0	486016.0	490945.0	520288.0	501010.0	498133.0	483004.0	497407.0	446590.0	486039.0	492457.0	498094.0	484069.0	497895.0	491847.0	491457.0	490968.0	495087.0	487391.0	497266.0	480044.0	480013.0	481000.0	492522.0	498443.0	490596.0	491611.0	535948.0	489668.0	517709.0	488032.0	490852.0	488615.0	489176.0	488688.0	494931.0	492170.0	492033.0	498160.0
140	482505.0	495249.0	483635.0	483309.0	499736.0	493247.0	484344.0	488557.0	472033.0	496753.0	494547.0	486031.0	490528.0	521866.0	501531.0	497889.0	482545.0	497992.0	444739.0	485421.0	493029.0	497412.0	484702.0	497928.0	490782.0	491251.0	491170.0	494102.0	486757.0	497873.0	479334.0	479932.0	480496.0	492673.0	498570.0	490019.0	491485.0	537113.0	489817.0	519453.0	487554.0	489999.0	488462.0	489275.0	488600.0	494268.0	492398.0	491994.0	498655.0
141	482996.0	495771.0	483781.0	483534.0	499636.0	494525.0	484751.0	487997.0	471556.0	496675.0	494068.0	485881.0	490082.0	523720.0	501705.0	497284.0	482958.0	498319.0	442349.0	485246.0	492350.0	497590.0	484872.0	498180.0	490377.0	491375.0	489844.0	493276.0	486533.0	499203.0	478836.0	480649.0	480876.0	492922.0	498545.0	489038.0	492132.0	539445.0	489541.0	521390.0	486455.0	490029.0	488936.0	489592.0	488098.0	494497.0	492411.0	492361.0	499124.0
142	482396.0	495203.0	484647.0	483035.0	499505.0	494733.0	484014.0	488380.0	470623.0	496738.0	494745.0	485835.0	490394.0	525654.0	502237.0	497381.0	481914.0	497499.0	438594.0	485460.0	492068.0	497453.0	484424.0	497222.0	490868.0	492119.0	489906.0	493139.0	486660.0	499088.0	478624.0	480231.0	480939.0	492776.0	498775.0	488726.0	492425.0	542556.0	489580.0	523553.0	485754.0	489732.0	489013.0	488231.0	487541.0	495482.0	492561.0	492590.0	499148.0
143	482084.0	495383.0	484265.0	482903.0	500032.0	494920.0	484040.0	489814.0	470264.0	496290.0	494341.0	485173.0	490511.0	526430.0	501836.0	497266.0	480959.0	496857.0	435490.0	485533.0	492580.0	497571.0	485016.0	497765.0	490321.0	492070.0	489211.0	492528.0	486791.0	498509.0	478823.0	480188.0	480502.0	492705.0	498169.0	488580.0	492554.0	545119.0	488471.0	524521.0	484830.0	488786.0	489162.0	488057.0	487149.0	494978.0	492378.0	492948.0	500082.0
144	482354.0	495332.0	483807.0	483096.0	500243.0	494207.0	483609.0	489689.0	468428.0	497024.0	494672.0	484800.0	490664.0	528361.0	502110.0	497498.0	480861.0	497026.0	432994.0	485283.0	492864.0	497708.0	485073.0	497432.0	491258.0	491437.0	488815.0	493091.0	487338.0	499176.0	479896.0	479842.0	479419.0	492844.0	496973.0	488319.0	491687.0	547280.0	488006.0	526434.0	483970.0	488623.0	488236.0	487273.0	487463.0	494833.0	492088.0	492126.0	500363.0
145	482585.0	496368.0	482972.0	483100.0	500036.0	494656.0	483732.0	489622.0	467192.0	497441.0	493856.0	484311.0	490543.0	530809.0	502429.0	497542.0	480755.0	497241.0	429682.0	485501.0	493553.0	496866.0	484586.0	497033.0	491260.0	490885.0	487367.0	493286.0	487083.0	499109.0	479339.0	479198.0	478585.0	492687.0	498223.0	487787.0	491792.0	549850.0	488053.0	529073.0	483960.0	488506.0	488447.0	486345.0	487225.0	495054.0	491918.0	492706.0	499926.0
146	483171.0	496337.0	484127.0	482608.0	499850.0	494745.0	483076.0	488974.0	466725.0	497299.0	494123.0	484681.0	490570.0	533416.0	502974.0	497671.0	480316.0	497945.0	426332.0	486241.0	494377.0	496979.0	484920.0	497270.0	491634.0	490970.0	487369.0	493545.0	487313.0	499164.0	478459.0	479582.0	479502.0	492389.0	499185.0	487553.0	492105.0	553285.0	487476.0	531599.0	483031.0	488730.0	488138.0	485576.0	486805.0	494911.0	492635.0	492279.0	500312.0
147	483619.0	494903.0	484051.0	482752.0	499392.0	494761.0	483207.0	488982.0	465786.0	496773.0	493799.0	484610.0	489704.0	535977.0	502784.0	497862.0	480512.0	499145.0	422143.0	486622.0	494243.0	496524.0	484545.0	497085.0	491012.0	491558.0	486844.0	493389.0	486804.0	499188.0	478453.0	478879.0	478964.0	491993.0	498935.0	488121.0	492106.0	556053.0	487011.0	533930.0	482399.0	488041.0	488816.0	485257.0	486224.0	494563.0	492716.0	491883.0	499626.0
148	484030.0	494223.0	483017.0	482909.0	498923.0	494309.0	483661.0	489167.0	464375.0	497041.0	493752.0	484372.0	490889.0	538843.0	502794.0	497919.0	480392.0	499046.0	418855.0	487490.0	493466.0	496291.0	484291.0	495776.0	491286.0	491270.0	487446.0	493252.0	487025.0	498666.0	477895.0	478387.0	478365.0	492067.0	499500.0	489157.0	492713.0	558871.0	486934.0	536163.0	481285.0	488688.0	488533.0	485346.0	486115.0	494605.0	492335.0	491682.0	499616.0
149	483476.0	493587.0	481535.0	482767.0	498387.0	493076.0	483595.0	489308.0	463324.0	497176.0	494071.0	483788.0	490499.0	540951.0	503056.0	497269.0	479077.0	499115.0	415309.0	488318.0	492608.0	497164.0	484963.0	495902.0	492498.0	491137.0	486617.0	493013.0	487614.0	498460.0	477317.0	478378.0	477626.0	491529.0	499580.0	489608.0	492633.0	562117.0	487522.0	539066.0	480560.0	488909.0	489055.0	484994.0	485703.0	494568.0	492115.0	491674.0	500271.0
150	483728.0	493404.0	481391.0	482484.0	498064.0	493246.0	484540.0	488948.0	462021.0	496483.0	493884.0	483162.0	490590.0	542694.0	503057.0	496883.0	479743.0	499152.0	411642.0	488167.0	493868.0	496256.0	483826.0	495860.0	492345.0	491039.0	486150.0	492708.0	487689.0	499099.0	477798.0	478546.0	477288.0	491411.0	498974.0	488953.0	492633.0	565921.0	487963.0	542148.0	478167.0	488416.0	489718.0	484531.0	486425.0	494052.0	491787.0	491662.0	500688.0
151	483453.0	492990.0	479886.0	482519.0	497905.0	493266.0	484752.0	488595.0	461036.0	496486.0	494060.0	483435.0	490693.0	545301.0	503782.0	497261.0	479900.0	499741.0	407141.0	488042.0	494430.0	497194.0	482538.0	496343.0	492549.0	490893.0	485645.0	492278.0	487305.0	499886.0	477911.0	479161.0	476713.0	491295.0	499042.0	488755.0	492160.0	569770.0	487687.0	544688.0	476562.0	488755.0	490126.0	484024.0	486411.0	494263.0	491906.0	491632.0	500403.0
152	483395.0	492805.0	478519.0	482679.0	497867.0	492848.0	485668.0	488354.0	459267.0	496863.0	494440.0	482650.0	490415.0	548186.0	504162.0	497690.0	479370.0	500144.0	402474.0	488197.0	495145.0	497020.0	481918.0	496437.0	491975.0	491106.0	485347.0	492298.0	486910.0	499844.0	478165.0	479526.0	476361.0	490810.0	497327.0	488132.0	492420.0	572888.0	488515.0	547249.0	474672.0	488688.0	489635.0	483442.0	486149.0	493841.0	491976.0	490907.0	500630.0
153	483351.0	493066.0	477653.0	482392.0	498278.0	492919.0	485632.0	487981.0	458432.0	496562.0	494591.0	482816.0	490317.0	550787.0	504014.0	496755.0	478571.0	500227.0	397923.0	486941.0	496004.0	496568.0	481410.0	496427.0	491309.0	491666.0	485241.0	492808.0	488129.0	499672.0	477675.0	478711.0	476828.0	491298.0	495909.0	487492.0	491498.0	577468.0	488523.0	550745.0	473596.0	489008.0	490117.0	483213.0	486345.0	493902.0	490842.0	490404.0	500019.0
154	483349.0	492619.0	477847.0	481969.0	497989.0	492393.0	485409.0	487798.0	457168.0	497183.0	493572.0	482992.0	490364.0	553183.0	504806.0	497120.0	478386.0	500189.0	393752.0	486636.0	495357.0	495876.0	481584.0	497453.0	490917.0	492037.0	485936.0	492731.0	488354.0	500655.0	478176.0	478896.0	477303.0	491454.0	496093.0	487731.0	491675.0	582116.0	488899.0	554415.0	472072.0	489124.0	489461.0	482986.0	485630.0	493095.0	491357.0	490571.0	500101.0
155	482842.0	491854.0	477552.0	482112.0	497945.0	492612.0	485001.0	487516.0	455397.0	497237.0	494315.0	483093.0	490789.0	557312.0	505024.0	497531.0	477995.0	499741.0	387858.0	486465.0	494591.0	495936.0	481222.0	498555.0	491007.0	492049.0	486233.0	492118.0	487959.0	500241.0	478239.0	479922.0	476591.0	491304.0	496227.0	487603.0	491393.0	585312.0	489211.0	558360.0	470567.0	489401.0	489436.0	482225.0	485597.0	493270.0	490933.0	490785.0	500066.0
156	482817.0	491653.0	476947.0	482776.0	498064.0	491832.0	484781.0	487394.0	453663.0	497967.0	494779.0	484128.0	490406.0	560465.0	504768.0	498231.0	478266.0	499506.0	382244.0	487000.0	494177.0	495820.0	480714.0	498092.0	491187.0	492424.0	486371.0	492031.0	488054.0	500479.0	477967.0	479747.0	476337.0	490761.0	496323.0	487534.0	490991.0	590804.0	489569.0	562604.0	468549.0	489492.0	489751.0	481727.0	485124.0	492721.0	491185.0	490514.0	500962.0
157	482839.0	492367.0	475777.0	482726.0	498566.0	492101.0	484966.0	486641.0	451726.0	498010.0	494211.0	484317.0	489981.0	564796.0	505033.0	498558.0	478133.0	500138.0	376359.0	487959.0	494504.0	495475.0	481126.0	496973.0	490824.0	493482.0	486568.0	491852.0	487549.0	501205.0	478920.0	478732.0	476271.0	491461.0	496902.0	487348.0	491576.0	595679.0	490154.0	566296.0	466644.0	489225.0	489524.0	481536.0	485430.0	492005.0	490768.0	490455.0	501379.0
158	483360.0	492195.0	475948.0	481864.0	498163.0	491716.0	485302.0	486729.0	449680.0	498553.0	494442.0	484331.0	490047.0	568715.0	505113.0	499470.0	478428.0	500408.0	370789.0	488084.0	494221.0	494464.0	481169.0	496661.0	490463.0	493337.0	485826.0	491725.0	488091.0	501086.0	479736.0	479197.0	476136.0	490805.0	497259.0	487329.0	491867.0	600365.0	489982.0	571207.0	464467.0	489842.0	489560.0	480929.0	484628.0	491107.0	491055.0	490246.0	500797.0
159	484400.0	491653.0	475459.0	481622.0	498131.0	491956.0	485831.0	486496.0	447332.0	498708.0	494911.0	484348.0	490286.0	573610.0	505341.0	498646.0	479412.0	500269.0	365224.0	487701.0	493973.0	493904.0	480538.0	496143.0	490643.0	493583.0	486031.0	491773.0	488118.0	501861.0	479758.0	478915.0	476290.0	490486.0	497177.0	487451.0	490807.0	604874.0	490391.0	576084.0	462591.0	490514.0	489789.0	479506.0	484429.0	491835.0	490984.0	489377.0	500923.0
160	484786.0	490780.0	474779.0	481346.0	498177.0	491678.0	486596.0	485992.0	445530.0	497692.0	494905.0	483421.0	490099.0	578506.0	506483.0	499782.0	480448.0	500078.0	359667.0	488194.0	494115.0	494477.0	480341.0	496305.0	490232.0	492626.0	486473.0	492186.0	488250.0	502708.0	479285.0	478975.0	475971.0	490107.0	497116.0	487616.0	490154.0	610022.0	491148.0	580261.0	461246.0	490351.0	489000.0	478363.0	483919.0	492093.0	490585.0	489921.0	501490.0
161	484609.0	491003.0	475730.0	481219.0	497015.0	490823.0	485836.0	486835.0	443603.0	498594.0	495906.0	482392.0	490004.0	583290.0	507408.0	500110.0	480770.0	499972.0	353299.0	488607.0	493879.0	493869.0	480010.0	495999.0	491616.0	492368.0	486378.0	491611.0	488313.0	502675.0	478707.0	479221.0	476065.0	490138.0	496947.0	487388.0	490015.0	615438.0	491264.0	584842.0	458472.0	490395.0	488514.0	477717.0	483020.0	491835.0	491239.0	489230.0	501094.0
162	484879.0	490619.0	475564.0	479695.0	496659.0	490569.0	486045.0	486074.0	441348.0	498937.0	496022.0	482541.0	489865.0	587784.0	508185.0	500007.0	481067.0	500068.0	347688.0	489356.0	493032.0	494025.0	480161.0	495473.0	491316.0	492508.0	485826.0	491300.0	488857.0	502407.0	479123.0	479775.0	475647.0	489620.0	497171.0	487933.0	489860.0	620626.0	490645.0	589149.0	456051.0	490323.0	488122.0	476787.0	482751.0	491157.0	490237.0	488229.0	501797.0
163	484082.0	489807.0	474781.0	479663.0	497690.0	491247.0	486388.0	486112.0	439704.0	499741.0	495695.0	482882.0	489161.0	593165.0	508060.0	500185.0	481287.0	500007.0	340418.0	489320.0	492739.0	493996.0	479501.0	495669.0	490520.0	492863.0	485679.0	491934.0	489129.0	502060.0	478864.0	479306.0	475795.0	488399.0	498725.0	488509.0	489450.0	625887.0	490791.0	594265.0	452704.0	490141.0	488239.0	476389.0	483439.0	491757.0	489310.0	487649.0	501666.0
164	484432.0	488985.0	474784.0	479517.0	497687.0	492271.0	487278.0	485954.0	438163.0	500634.0	495232.0	482961.0	490002.0	599519.0	508664.0	499933.0	481223.0	499966.0	333835.0	488665.0	493133.0	493143.0	479559.0	495486.0	490435.0	493152.0	485993.0	491386.0	489404.0	502520.0	477932.0	479625.0	476395.0	488328.0	498992.0	488581.0	489302.0	631332.0	490304.0	600113.0	450608.0	489983.0	487881.0	475521.0	483491.0	491923.0	490105.0	487864.0	502041.0
165	484831.0	488695.0	474630.0	480345.0	496903.0	492255.0	487013.0	485869.0	436443.0	500480.0	495776.0	482735.0	489580.0	605378.0	508832.0	499901.0	480880.0	500604.0	327085.0	488215.0	493953.0	493954.0	479436.0	496009.0	490554.0	492166.0	485711.0	491486.0	489203.0	502341.0	477379.0	478835.0	476729.0	487743.0	498553.0	489009.0	490075.0	636348.0	490223.0	606174.0	447713.0	490133.0	487068.0	474555.0	483512.0	490513.0	489700.0	487680.0	502784.0
166	484646.0	489727.0	475183.0	479657.0	497453.0	492673.0	486580.0	485736.0	434657.0	500325.0	496382.0	482622.0	490384.0	611533.0	509558.0	499765.0	480605.0	500692.0	319970.0	487985.0	494233.0	494478.0	478470.0	496718.0	489659.0	492440.0	485217.0	490690.0	489368.0	502059.0	476918.0	477436.0	476811.0	487326.0	498677.0	489471.0	489848.0	642325.0	490234.0	613561.0	444925.0	490914.0	487499.0	472538.0	482668.0	490680.0	489277.0	488501.0	502733.0
167	485108.0	489949.0	475526.0	479394.0	496651.0	493677.0	487397.0	484667.0	431832.0	500222.0	496537.0	481373.0	489693.0	617402.0	510025.0	500669.0	480058.0	501316.0	313170.0	487987.0	493792.0	494792.0	478047.0	496334.0	489490.0	492317.0	485982.0	490091.0	489662.0	502737.0	477816.0	477344.0	476236.0	486504.0	498688.0	488705.0	489354.0	648284.0	491190.0	619638.0	442147.0	491256.0	487031.0	471372.0	481720.0	490782.0	489365.0	488809.0	503501.0
168	484778.0	490301.0	475914.0	479278.0	496554.0	492304.0	486319.0	484325.0	428822.0	499797.0	496745.0	481036.0	490483.0	624689.0	510827.0	500143.0	479895.0	502477.0	306084.0	488256.0	493463.0	495010.0	478175.0	495360.0	489739.0	492655.0	485340.0	489243.0	489982.0	501856.0	477533.0	477017.0	476317.0	485594.0	498655.0	489619.0	489111.0	655004.0	490613.0	626266.0	438721.0	491541.0	487337.0	470210.0	482138.0	490789.0	489946.0	489052.0	503447.0
169	484544.0	490379.0	475534.0	479617.0	496642.0	492393.0	486418.0	483642.0	426113.0	499907.0	496544.0	479503.0	490063.0	631801.0	511567.0	500366.0	479138.0	502682.0	298675.0	488162.0	492549.0	494961.0	478300.0	494997.0	489955.0	492452.0	485709.0	490048.0	489881.0	501282.0	476290.0	476428.0	475933.0	485903.0	499059.0	488848.0	489100.0	661539.0	490775.0	633576.0	435069.0	491939.0	487291.0	469148.0	483209.0	489732.0	490907.0	488796.0	503692.0
170	484950.0	490142.0	475059.0	478928.0	496494.0	493107.0	486303.0	483401.0	423686.0	499651.0	496828.0	479812.0	490094.0	639033.0	512369.0	500330.0	478345.0	503219.0	290636.0	487846.0	492771.0	496010.0	477854.0	495503.0	489485.0	492050.0	485626.0	490264.0	490667.0	500858.0	476164.0	475278.0	475561.0	485823.0	498900.0	489006.0	488178.0	667945.0	490387.0	640958.0	431627.0	492679.0	486749.0	467951.0	482230.0	490024.0	491581.0	489515.0	503414.0
171	484407.0	490186.0	475009.0	478612.0	496333.0	493839.0	486632.0	482450.0	419859.0	498942.0	496510.0	479629.0	489671.0	646143.0	513342.0	500366.0	478249.0	503268.0	282637.0	487947.0	493022.0	496236.0	478564.0	494779.0	488915.0	491952.0	485313.0	490559.0	490415.0	501101.0	475507.0	475029.0	474717.0	485231.0	497076.0	489539.0	488379.0	674039.0	491332.0	648106.0	427570.0	492929.0	486571.0	467224.0	481954.0	489451.0	491532.0	489874.0	502825.0
172	484271.0	489861.0	475253.0	478310.0	497183.0	493589.0	486083.0	482161.0	416067.0	498979.0	496513.0	479547.0	489263.0	653498.0	514191.0	500584.0	477917.0	503821.0	274876.0	487952.0	492288.0	496070.0	478137.0	495149.0	489363.0	492109.0	485515.0	490178.0	490709.0	501872.0	476191.0	475943.0	474971.0	484100.0	497610.0	488572.0	487529.0	680811.0	491553.0	655830.0	423086.0	492871.0	486717.0	465944.0	482148.0	490298.0	492046.0	490261.0	503101.0
173	483731.0	490245.0	475164.0	477665.0	497312.0	494903.0	485537.0	481626.0	412560.0	499228.0	495999.0	479424.0	489662.0	661353.0	515737.0	501166.0	477047.0	503947.0	266823.0	487758.0	493028.0	496181.0	477865.0	494871.0	488928.0	491895.0	484948.0	491175.0	491199.0	501751.0	475747.0	476172.0	473776.0	483435.0	498344.0	487835.0	487938.0	688169.0	490507.0	663130.0	419114.0	492233.0	486147.0	464251.0	481366.0	489676.0	491382.0	490055.0	502713.0
174	483709.0	490661.0	475165.0	477837.0	496802.0	494822.0	485913.0	480148.0	408673.0	499107.0	495897.0	479944.0	490444.0	668406.0	517344.0	501298.0	476822.0	503593.0	258413.0	487732.0	493051.0	497184.0	477646.0	495363.0	489334.0	492160.0	485139.0	491848.0	491686.0	501674.0	475983.0	476349.0	473900.0	482567.0	498919.0	487622.0	488881.0	695687.0	489430.0	671281.0	414899.0	492202.0	485696.0	462291.0	481509.0	488919.0	491641.0	490419.0	502971.0
175	483631.0	490216.0	475151.0	477931.0	497318.0	495605.0	486483.0	479455.0	404866.0	499456.0	496881.0	480157.0	490685.0	676307.0	517303.0	501862.0	476736.0	505152.0	249730.0	487651.0	491323.0	497247.0	477069.0	495571.0	489192.0	492135.0	485341.0	490681.0	491928.0	500926.0	476414.0	475867.0	474961.0	481684.0	499349.0	487422.0	488406.0	702260.0	489705.0	678915.0	409506.0	493097.0	484550.0	459937.0	480335.0	488871.0	490632.0	490487.0	503008.0
176	484229.0	489524.0	474936.0	477985.0	496673.0	496078.0	486051.0	478500.0	401150.0	499443.0	496153.0	480418.0	490263.0	684594.0	518422.0	502129.0	476541.0	504684.0	241759.0	487233.0	491209.0	496548.0	478273.0	496049.0	489080.0	490886.0	485776.0	490021.0	491929.0	502214.0	477055.0	475920.0	475758.0	481781.0	499377.0	488233.0	488689.0	708881.0	490634.0	687472.0	404391.0	492264.0	484282.0	457692.0	479995.0	488859.0	492002.0	491015.0	503232.0
177	483983.0	490174.0	475814.0	477844.0	496617.0	494800.0	485649.0	476559.0	396744.0	499832.0	497635.0	479791.0	490357.0	693123.0	519635.0	501867.0	475924.0	505316.0	233105.0	486115.0	491526.0	495633.0	478311.0	497162.0	489239.0	491143.0	486157.0	488268.0	492636.0	502129.0	476536.0	476149.0	475549.0	481340.0	498820.0	488210.0	489739.0	715780.0	490377.0	696399.0	399930.0	491297.0	485213.0	456185.0	480716.0	488667.0	492322.0	490839.0	503674.0
178	483675.0	489296.0	475941.0	477832.0	497195.0	494496.0	485666.0	475380.0	392091.0	499252.0	497498.0	479981.0	490480.0	701462.0	520729.0	502101.0	476367.0	505573.0	224414.0	486164.0	491141.0	496503.0	477508.0	498570.0	488508.0	490984.0	486370.0	488552.0	492608.0	503049.0	476664.0	475586.0	475434.0	480417.0	498937.0	487715.0	490030.0	722912.0	490127.0	705709.0	395314.0	491485.0	485246.0	454949.0	480669.0	488188.0	492634.0	492141.0	504246.0
179	484338.0	488358.0	475156.0	477071.0	496418.0	495503.0	485885.0	474039.0	386386.0	499643.0	497674.0	479547.0	490294.0	709625.0	522324.0	501993.0	477043.0	505911.0	216817.0	485914.0	491201.0	496039.0	477159.0	498767.0	487952.0	491339.0	486662.0	488808.0	491927.0	503634.0	476297.0	474205.0	475046.0	480276.0	498199.0	487656.0	489881.0	729795.0	490246.0	713689.0	389336.0	491180.0	485279.0	452120.0	480103.0	487611.0	492656.0	492373.0	505069.0
180	484485.0	487439.0	475965.0	476799.0	496192.0	494956.0	485992.0	472804.0	381464.0	499578.0	498314.0	480068.0	489866.0	718423.0	525307.0	501950.0	476582.0	506539.0	207820.0	485701.0	490557.0	496377.0	476980.0	498644.0	488159.0	491721.0	486762.0	489087.0	491693.0	503167.0	475844.0	474302.0	474742.0	479252.0	498125.0	488691.0	490152.0	737439.0	490091.0	722554.0	383333.0	491167.0	485381.0	451373.0	479790.0	488399.0	492276.0	492605.0	506010.0
181	484594.0	486839.0	475861.0	476056.0	495982.0	495400.0	486387.0	472668.0	376450.0	498486.0	498798.0	479919.0	490079.0	727574.0	527707.0	502081.0	476736.0	506409.0	199543.0	485064.0	489559.0	495575.0	476937.0	498511.0	487005.0	491949.0	486589.0	489037.0	492395.0	504133.0	476546.0	474744.0	474687.0	477905.0	498074.0	489260.0	490126.0	744976.0	490419.0	730678.0	377597.0	491266.0	484824.0	449215.0	479731.0	487306.0	492214.0	492740.0	506636.0
182	485938.0	486527.0	475050.0	475391.0	495242.0	495043.0	486400.0	471081.0	371390.0	498056.0	498993.0	479498.0	490454.0	736277.0	529382.0	501533.0	476150.0	506986.0	191696.0	485409.0	489224.0	495654.0	476910.0	499040.0	486590.0	492088.0	487287.0	488960.0	492161.0	503852.0	476610.0	474743.0	474747.0	476588.0	498825.0	489116.0	489554.0	752816.0	490715.0	739860.0	372017.0	490975.0	484604.0	447546.0	479895.0	486940.0	492416.0	492289.0	506617.0
183	486597.0	487030.0	475754.0	475495.0	493983.0	496237.0	486358.0	470535.0	366932.0	498317.0	499654.0	479079.0	490184.0	744703.0	531455.0	500938.0	476722.0	507469.0	183438.0	485847.0	489182.0	495478.0	476495.0	498869.0	486610.0	490993.0	487157.0	488974.0	492151.0	503944.0	476041.0	474283.0	474898.0	476350.0	499754.0	489417.0	489188.0	760414.0	490896.0	748397.0	366240.0	491526.0	485049.0	444906.0	479071.0	485868.0	492452.0	492089.0	506460.0
184	485708.0	486178.0	476582.0	475376.0	493074.0	496659.0	486491.0	468964.0	361608.0	498384.0	499440.0	479329.0	490224.0	753321.0	533407.0	500634.0	476886.0	508188.0	175673.0	486142.0	489681.0	495775.0	476049.0	499449.0	486705.0	491651.0	487656.0	489511.0	492006.0	505212.0	475965.0	473948.0	474612.0	476197.0	499744.0	489809.0	489348.0	767505.0	490743.0	757031.0	359191.0	491484.0	484734.0	441893.0	479331.0	485168.0	492519.0	492384.0	507322.0
185	484894.0	486207.0	476372.0	474419.0	492785.0	495946.0	486484.0	467219.0	356693.0	498390.0	498946.0	479405.0	490468.0	762862.0	534341.0	501967.0	477051.0	508719.0	168312.0	486527.0	489409.0	495391.0	475908.0	499686.0	486276.0	490986.0	487732.0	489295.0	491549.0	504995.0	475393.0	474629.0	474546.0	475466.0	499556.0	488978.0	489464.0	774304.0	491233.0	766033.0	352190.0	491928.0	484611.0	439042.0	478910.0	484725.0	492339.0	492445.0	506654.0
186	483956.0	485401.0	476354.0	474238.0	493105.0	495167.0	486881.0	466031.0	350757.0	497941.0	499026.0	479766.0	489782.0	771823.0	536401.0	501820.0	476335.0	508629.0	160585.0	486059.0	490239.0	494862.0	476074.0	500381.0	485884.0	491028.0	486948.0	489018.0	491295.0	504774.0	475305.0	474382.0	474267.0	474522.0	498517.0	488834.0	489376.0	781962.0	491511.0	775003.0	345520.0	492516.0	483736.0	436455.0	479087.0	484669.0	492377.0	492397.0	506946.0
187	483858.0	484476.0	476305.0	473269.0	493592.0	495367.0	486875.0	464993.0	345170.0	497327.0	499826.0	479196.0	490001.0	780475.0	538785.0	501179.0	476529.0	509743.0	152651.0	486162.0	490448.0	494668.0	476514.0	501234.0	485447.0	491609.0	485963.0	489206.0	491195.0	503799.0	476267.0	474903.0	473658.0	473393.0	498235.0	488827.0	489098.0	788922.0	491217.0	783927.0	338392.0	491078.0	484426.0	432689.0	478169.0	485162.0	492572.0	492510.0	506847.0
188	483168.0	483777.0	475991.0	472057.0	493304.0	496231.0	487132.0	463961.0	339508.0	497526.0	500147.0	479795.0	490593.0	789164.0	540295.0	501271.0	475955.0	511062.0	145377.0	485632.0	490153.0	494706.0	476492.0	501351.0	485639.0	492526.0	485274.0	488452.0	491305.0	504522.0	476540.0	474210.0	473868.0	472385.0	499075.0	488246.0	489001.0	795804.0	490681.0	792101.0	331204.0	491062.0	483996.0	429657.0	478388.0	485978.0	492814.0	492890.0	507548.0
189	483733.0	483940.0	475765.0	470444.0	492523.0	496518.0	486941.0	462578.0	333495.0	497350.0	500295.0	479286.0	489778.0	797317.0	542135.0	501585.0	476097.0	511713.0	139089.0	485645.0	489010.0	495600.0	476566.0	501295.0	484678.0	492805.0	485592.0	488460.0	491144.0	505071.0	475598.0	473864.0	473851.0	472198.0	499478.0	488372.0	488954.0	803029.0	490519.0	800685.0	323875.0	491045.0	484237.0	426809.0	477565.0	485368.0	492786.0	492746.0	507413.0
190	483402.0	483365.0	475852.0	469942.0	492812.0	496682.0	486979.0	461552.0	327240.0	497158.0	499998.0	478957.0	489168.0	805268.0	544904.0	501507.0	476362.0	512002.0	132591.0	485271.0	487541.0	496090.0	475965.0	502003.0	484267.0	493019.0	484853.0	488210.0	490750.0	505108.0	475848.0	474504.0	473921.0	471478.0	499172.0	487468.0	488315.0	809049.0	490654.0	808770.0	315971.0	490798.0	483273.0	422941.0	478049.0	485216.0	492414.0	492093.0	508243.0
191	483689.0	481985.0	476404.0	469561.0	493520.0	496517.0	486547.0	460394.0	320911.0	497015.0	499794.0	478243.0	489168.0	813463.0	547085.0	502699.0	475988.0	512164.0	125995.0	484707.0	486718.0	495908.0	475959.0	502643.0	483064.0	493560.0	485190.0	488358.0	490237.0	505229.0	476304.0	473849.0	474333.0	470939.0	498783.0	486787.0	488308.0	815358.0	491007.0	816185.0	308142.0	490787.0	483133.0	419198.0	478250.0	484656.0	492224.0	492179.0	508387.0
192	482977.0	481211.0	475226.0	468816.0	493933.0	497895.0	485909.0	459244.0	314450.0	497017.0	498977.0	478863.0	489272.0	821447.0	549695.0	502381.0	476355.0	513208.0	120537.0	484339.0	486874.0	495685.0	475261.0	503241.0	482891.0	494291.0	484519.0	487983.0	490257.0	505998.0	475768.0	473727.0	474360.0	470529.0	499303.0	487633.0	487816.0	821982.0	491345.0	823989.0	300262.0	490932.0	482647.0	414834.0	478574.0	483905.0	492869.0	492308.0	507875.0
193	482565.0	480795.0	475232.0	468130.0	493722.0	497111.0	485845.0	457171.0	306336.0	496998.0	498888.0	478725.0	487968.0	829002.0	552598.0	503132.0	476708.0	513593.0	114791.0	484859.0	485658.0	495397.0	475093.0	503655.0	482355.0	494317.0	484665.0	488343.0	489882.0	506074.0	475576.0	473434.0	474228.0	469195.0	499228.0	487559.0	487492.0	828466.0	491548.0	831840.0	292283.0	489853.0	482039.0	410051.0	477716.0	483971.0	493494.0	492673.0	508165.0
194	482090.0	479680.0	475219.0	466549.0	492745.0	498500.0	485654.0	455499.0	298344.0	497214.0	497897.0	478249.0	488168.0	836438.0	556082.0	503415.0	476764.0	514787.0	109272.0	484298.0	485557.0	495242.0	475328.0	503690.0	481450.0	494441.0	485110.0	488258.0	490130.0	506651.0	475368.0	474240.0	473476.0	469040.0	499644.0	487480.0	487553.0	834529.0	491524.0	839934.0	284195.0	489333.0	480538.0	406080.0	477407.0	483381.0	493740.0	492399.0	507775.0
195	482175.0	479703.0	475060.0	466041.0	491238.0	499111.0	485419.0	453184.0	291112.0	497337.0	497545.0	478671.0	488708.0	843837.0	560021.0	502221.0	477707.0	514646.0	103557.0	483188.0	485185.0	495922.0	474822.0	504265.0	479620.0	495287.0	484368.0	488122.0	490167.0	506477.0	475312.0	474052.0	473912.0	468509.0	498765.0	487722.0	487445.0	840637.0	491421.0	847084.0	275933.0	488951.0	480473.0	402376.0	477418.0	483334.0	493356.0	492494.0	507012.0
196	482006.0	478923.0	474882.0	465597.0	491157.0	499529.0	485181.0	451042.0	283168.0	496891.0	497443.0	477712.0	489048.0	851453.0	563740.0	501781.0	477560.0	515403.0	97965.0	483232.0	484837.0	495834.0	475218.0	504278.0	480778.0	495249.0	484306.0	489388.0	490731.0	505911.0	475323.0	474205.0	473202.0	467472.0	498928.0	489211.0	487164.0	847037.0	491680.0	853886.0	268024.0	488796.0	480378.0	397580.0	477522.0	482339.0	493493.0	493520.0	507077.0
197	481532.0	478906.0	474453.0	465494.0	490680.0	499749.0	485460.0	448876.0	275262.0	497496.0	497258.0	477103.0	489409.0	858468.0	566827.0	501765.0	475812.0	516072.0	92793.0	482538.0	483879.0	495994.0	474913.0	505091.0	479523.0	495566.0	485000.0	489672.0	492016.0	505655.0	475789.0	474239.0	473232.0	466896.0	498024.0	489340.0	487725.0	852794.0	490397.0	860838.0	260959.0	488531.0	480071.0	393091.0	477488.0	482350.0	494082.0	494213.0	507093.0
198	481740.0	477991.0	473776.0	464865.0	490306.0	500291.0	484708.0	446499.0	267700.0	497410.0	497232.0	477718.0	489871.0	864684.0	571028.0	501344.0	475945.0	516667.0	87415.0	482870.0	484152.0	494603.0	474777.0	505786.0	479272.0	495746.0	485268.0	489882.0	493091.0	505646.0	475967.0	474147.0	472497.0	465809.0	498156.0	489425.0	487984.0	858972.0	490137.0	868109.0	253699.0	487987.0	479817.0	387108.0	477470.0	481167.0	494160.0	494269.0	507387.0
199	481676.0	477550.0	473637.0	463762.0	489136.0	500827.0	485164.0	443671.0	260037.0	497299.0	497193.0	477824.0	489057.0	871968.0	574696.0	501982.0	475716.0	517136.0	82468.0	482448.0	483715.0	494432.0	474680.0	506448.0	478752.0	495979.0	484575.0	489802.0	492955.0	505320.0	475070.0	474810.0	472059.0	465585.0	497563.0	489645.0	487223.0	864568.0	490373.0	875053.0	245771.0	487324.0	479987.0	382137.0	477350.0	480376.0	494484.0	493352.0	507052.0
200	480694.0	476083.0	474052.0	462658.0	489023.0	502245.0	485867.0	442159.0	253121.0	497866.0	497923.0	477918.0	488457.0	878530.0	579208.0	501408.0	474961.0	517495.0	77916.0	481895.0	483015.0	494144.0	474499.0	507516.0	478248.0	496160.0	484846.0	489417.0	492665.0	505173.0	474843.0	475129.0	471122.0	464663.0	497990.0	489074.0	486978.0	869838.0	490929.0	881685.0	237134.0	487366.0	479558.0	376923.0	476755.0	479257.0	495498.0	492728.0	506813.0
201	481215.0	475957.0	472986.0	461618.0	487513.0	502217.0	486547.0	439247.0	244799.0	497136.0	497272.0	477845.0	489555.0	884636.0	582934.0	501242.0	474659.0	519423.0	74087.0	481926.0	481901.0	494496.0	474346.0	508659.0	477167.0	497362.0	485085.0	489273.0	492547.0	505777.0	474029.0	474558.0	470258.0	463364.0	497781.0	489460.0	487132.0	874795.0	491079.0	887776.0	228308.0	487551.0	478898.0	370961.0	475804.0	478124.0	495700.0	492932.0	507035.0
202	482038.0	474771.0	472841.0	460437.0	486379.0	503356.0	485865.0	435993.0	236872.0	497458.0	497623.0	478264.0	489734.0	890382.0	587080.0	501623.0	474472.0	519612.0	69873.0	482300.0	480323.0	494422.0	474963.0	509039.0	476335.0	497959.0	485857.0	488713.0	492891.0	506364.0	474124.0	474046.0	469371.0	463237.0	497409.0	489832.0	486530.0	879398.0	491300.0	894350.0	219181.0	487599.0	478123.0	364337.0	475270.0	477201.0	496043.0	493331.0	508065.0
203	482139.0	473989.0	472786.0	460100.0	485255.0	503047.0	485476.0	433141.0	229002.0	497692.0	496366.0	478039.0	490414.0	896372.0	591242.0	500974.0	474100.0	520915.0	65789.0	482253.0	479295.0	494902.0	474337.0	509902.0	474968.0	497342.0	485895.0	488893.0	493137.0	506464.0	474817.0	474030.0	469547.0	461673.0	496697.0	490012.0	486028.0	884148.0	491720.0	900271.0	211675.0	487925.0	478645.0	358823.0	474694.0	475865.0	496127.0	493251.0	507246.0
204	482554.0	473481.0	473172.0	458860.0	484818.0	503209.0	485366.0	430433.0	220775.0	497805.0	496614.0	478333.0	490784.0	902255.0	595607.0	500263.0	473354.0	521907.0	62217.0	481709.0	479023.0	496107.0	474571.0	510568.0	473410.0	497100.0	485015.0	488703.0	493866.0	506743.0	475638.0	474025.0	470212.0	459042.0	496739.0	489936.0	486224.0	889032.0	493128.0	905611.0	204856.0	488226.0	478919.0	351977.0	474274.0	474154.0	495795.0	494297.0	507755.0
205	482303.0	472790.0	472816.0	456893.0	483723.0	503297.0	485714.0	427327.0	212745.0	497875.0	496517.0	478364.0	490788.0	907315.0	600344.0	500699.0	472492.0	522698.0	59060.0	482220.0	478843.0	496030.0	474329.0	511579.0	472817.0	498039.0	484240.0	489204.0	494316.0	507135.0	475850.0	474349.0	469603.0	457212.0	496048.0	490408.0	486513.0	893505.0	492658.0	910317.0	196958.0	488163.0	478186.0	345682.0	474998.0	472646.0	495405.0	494096.0	508591.0
206	481975.0	472094.0	472889.0	455625.0	482375.0	503602.0	484913.0	424487.0	205033.0	496964.0	496641.0	478868.0	490700.0	912424.0	604308.0	501371.0	472357.0	523781.0	55688.0	482735.0	477493.0	496503.0	474190.0	512456.0	471046.0	498524.0	483825.0	488493.0	494865.0	508077.0	475293.0	473618.0	469576.0	456210.0	495971.0	491261.0	486306.0	897676.0	493890.0	915337.0	188934.0	488380.0	477564.0	338402.0	474698.0	471765.0	495790.0	494326.0	510043.0
207	482135.0	470602.0	473321.0	454126.0	481223.0	503904.0	484938.0	420760.0	196735.0	495753.0	497479.0	477851.0	490956.0	917076.0	610122.0	501483.0	472186.0	524500.0	52100.0	481828.0	475191.0	495745.0	474391.0	513699.0	469857.0	499111.0	483786.0	488437.0	494579.0	508077.0	476111.0	473950.0	469728.0	454375.0	495157.0	491497.0	486195.0	901730.0	495770.0	920051.0	181816.0	488342.0	476889.0	332016.0	473820.0	470539.0	495983.0	494940.0	510684.0
208	482000.0	468619.0	473020.0	452745.0	479359.0	504413.0	484093.0	417625.0	188408.0	496486.0	497378.0	477555.0	491536.0	921938.0	615581.0	501226.0	471812.0	525419.0	49449.0	481795.0	473387.0	495562.0	474319.0	514308.0	467665.0	499652.0	483565.0	488412.0	494107.0	508325.0	476937.0	473664.0	470012.0	453409.0	495363.0	491774.0	486513.0	906019.0	495462.0	924619.0	174615.0	489597.0	476977.0	325317.0	473966.0	468900.0	496426.0	494492.0	510836.0
209	481928.0	467786.0	473338.0	451282.0	477402.0	505736.0	483724.0	414695.0	181425.0	496608.0	497461.0	477008.0	491033.0	926343.0	621070.0	500848.0	470716.0	526689.0	46446.0	480214.0	471147.0	494925.0	475292.0	514876.0	465550.0	501297.0	483205.0	488448.0	494515.0	508574.0	476820.0	473590.0	470343.0	452745.0	495142.0	491930.0	486909.0	909533.0	496254.0	928762.0	167267.0	490687.0	476025.0	318830.0	472633.0	467302.0	496453.0	494691.0	512979.0
210	481581.0	466144.0	474088.0	449875.0	477054.0	506924.0	484218.0	410810.0	174359.0	496321.0	497360.0	476958.0	490979.0	930619.0	626429.0	500275.0	470147.0	527270.0	43801.0	479236.0	469976.0	494898.0	475960.0	515747.0	463819.0	502404.0	483496.0	488412.0	494284.0	508683.0	476566.0	473171.0	470611.0	451654.0	494699.0	491849.0	486727.0	913603.0	496207.0	932434.0	159867.0	491132.0	476082.0	311559.0	472018.0	464902.0	496362.0	495419.0	513451.0
211	481852.0	464996.0	474331.0	448255.0	475515.0	507779.0	483730.0	406482.0	166588.0	496266.0	496786.0	476642.0	491181.0	934611.0	631694.0	500966.0	469588.0	528520.0	41240.0	478428.0	468497.0	494891.0	476673.0	517238.0	462487.0	502588.0	482865.0	488658.0	494406.0	508803.0	476125.0	474537.0	470286.0	449153.0	495281.0	492015.0	484913.0	917112.0	496733.0	936113.0	152461.0	491262.0	476077.0	303269.0	470824.0	463230.0	495776.0	495981.0	513962.0
212	481734.0	463143.0	474113.0	445852.0	473018.0	509466.0	483782.0	403788.0	160017.0	496247.0	497136.0	476343.0	491444.0	938309.0	637208.0	500327.0	469051.0	529716.0	38569.0	477419.0	466242.0	494835.0	477144.0	517322.0	460820.0	502841.0	482201.0	488936.0	494519.0	508526.0	476293.0	474482.0	470444.0	446928.0	494657.0	492003.0	484539.0	920749.0	497850.0	940403.0	145029.0	491439.0	475533.0	294564.0	470150.0	460598.0	495406.0	495588.0	514537.0
213	481785.0	461418.0	473979.0	444420.0	471102.0	511229.0	484215.0	399220.0	153016.0	495305.0	498060.0	477105.0	491323.0	942291.0	643873.0	499692.0	469065.0	530343.0	36207.0	476668.0	464291.0	495361.0	476886.0	518245.0	458355.0	503760.0	481298.0	488243.0	495665.0	509708.0	476473.0	475031.0	471312.0	445100.0	493918.0	491938.0	484364.0	924204.0	498635.0	943814.0	138290.0	491122.0	474566.0	286493.0	469112.0	458126.0	495310.0	495412.0	515488.0
214	481870.0	459591.0	474094.0	442687.0	468827.0	511469.0	484007.0	395228.0	146533.0	494473.0	497517.0	476712.0	491488.0	945935.0	649911.0	499623.0	468784.0	531729.0	33883.0	476028.0	461802.0	494924.0	477067.0	519030.0	457102.0	504506.0	480632.0	488242.0	495507.0	510391.0	476157.0	475113.0	471345.0	442786.0	493353.0	491539.0	484460.0	927280.0	499189.0	947439.0	132166.0	491097.0	473914.0	278555.0	468727.0	455911.0	495609.0	495515.0	516507.0
215	481764.0	457561.0	474332.0	440663.0	467699.0	512801.0	484454.0	390877.0	139962.0	493463.0	498040.0	476766.0	492594.0	949139.0	656480.0	499292.0	468288.0	532579.0	31650.0	474885.0	459337.0	494560.0	476949.0	519612.0	456107.0	504935.0	481063.0	488032.0	496334.0	511096.0	476471.0	475524.0	471015.0	441775.0	493086.0	491575.0	485120.0	930288.0	500029.0	950339.0	125079.0	491007.0	473511.0	270458.0	467748.0	452609.0	495805.0	495507.0	516876.0
216	481931.0	455184.0	474787.0	437646.0	466448.0	513372.0	484442.0	386925.0	134122.0	493306.0	498439.0	476703.0	492413.0	952200.0	662778.0	499604.0	467973.0	533394.0	29681.0	474642.0	456088.0	494600.0	476423.0	520612.0	453077.0	505472.0	479945.0	488174.0	496073.0	510937.0	477383.0	474712.0	471078.0	440188.0	492868.0	491762.0	483959.0	933281.0	500987.0	953123.0	119581.0	491304.0	472300.0	262115.0	466849.0	449493.0	496724.0	495736.0	517945.0
217	481727.0	452348.0	474899.0	435246.0	463782.0	514247.0	484280.0	381970.0	127745.0	493077.0	498640.0	476214.0	492510.0	955262.0	670342.0	499201.0	466919.0	534156.0	27692.0	474785.0	453542.0	494101.0	475707.0	522184.0	450555.0	506506.0	480601.0	488340.0	496229.0	511694.0	478291.0	474421.0	470813.0	439591.0	493009.0	491577.0	483921.0	936503.0	502280.0	956082.0	113508.0	491080.0	471726.0	253549.0	466596.0	445905.0	496400.0	495779.0	519413.0
218	481444.0	450018.0	474010.0	433871.0	462293.0	514977.0	484298.0	377767.0	121586.0	493371.0	498089.0	475262.0	492873.0	958229.0	676532.0	498612.0	465768.0	535467.0	25971.0	474436.0	451103.0	494036.0	476227.0	523235.0	448335.0	506834.0	479713.0	488319.0	496141.0	512592.0	478319.0	473716.0	471082.0	437644.0	492674.0	491488.0	483622.0	939068.0	501749.0	958761.0	107673.0	491577.0	471472.0	245493.0	465570.0	442561.0	496570.0	495937.0	520219.0
219	481083.0	447262.0	475554.0	432396.0	459531.0	516500.0	483921.0	372934.0	115988.0	492997.0	499102.0	475670.0	493348.0	961223.0	683616.0	498843.0	465656.0	536479.0	24455.0	473537.0	448225.0	494698.0	476438.0	524545.0	446148.0	506773.0	479023.0	488301.0	496630.0	512110.0	478107.0	473757.0	470082.0	435920.0	492485.0	492053.0	482951.0	941643.0	502200.0	961057.0	102156.0	492238.0	470000.0	237734.0	464685.0	438673.0	496451.0	495787.0	521035.0
220	481456.0	444283.0	476146.0	430656.0	456925.0	517001.0	483365.0	368376.0	110161.0	493497.0	499685.0	475447.0	493844.0	963825.0	690264.0	499369.0	464700.0	537907.0	22692.0	472039.0	446171.0	495136.0	476249.0	525646.0	443480.0	507010.0	479488.0	488397.0	497065.0	511785.0	477480.0	472764.0	470655.0	434628.0	491927.0	492735.0	483891.0	944069.0	502747.0	963320.0	96482.0	492541.0	468681.0	229910.0	463506.0	434103.0	496176.0	494538.0	522020.0
221	480183.0	440864.0	476160.0	428552.0	453932.0	517691.0	483688.0	363513.0	104898.0	493458.0	499749.0	475327.0	494720.0	966100.0	696769.0	499725.0	464731.0	539595.0	21439.0	471424.0	442176.0	495147.0	476114.0	525938.0	441497.0	507923.0	479609.0	488942.0	497643.0	511951.0	478838.0	472955.0	470992.0	432125.0	491423.0	493359.0	484634.0	946504.0	503249.0	965844.0	91594.0	493020.0	467671.0	221189.0	462388.0	429288.0	497186.0	494747.0	522200.0
222	480267.0	438482.0	476644.0	426020.0	451496.0	518764.0	484250.0	358318.0	99254.0	493235.0	499919.0	475288.0	495179.0	968326.0	704591.0	499702.0	463800.0	540990.0	20167.0	470213.0	439030.0	494956.0	476322.0	528004.0	438409.0	508378.0	479786.0	489204.0	498564.0	511597.0	479403.0	472816.0	470167.0	430084.0	490526.0	493772.0	484020.0	949092.0	504673.0	967927.0	86894.0	492011.0	466697.0	212431.0	462501.0	424414.0	497705.0	494328.0	523058.0
223	480052.0	435894.0	476905.0	423196.0	447763.0	520579.0	483982.0	353348.0	94520.0	492944.0	500627.0	475270.0	496143.0	970482.0	710960.0	498926.0	463087.0	542256.0	19081.0	469610.0	436148.0	495442.0	476382.0	529130.0	434760.0	508868.0	478949.0	490045.0	498339.0	511858.0	478910.0	472993.0	469361.0	427944.0	490429.0	493725.0	483191.0	951330.0	505829.0	969654.0	82209.0	492962.0	465871.0	204226.0	462134.0	419389.0	499138.0	494925.0	523584.0
224	480227.0	432480.0	478232.0	421110.0	444749.0	522348.0	483790.0	347288.0	89191.0	492275.0	500292.0	475129.0	496033.0	972163.0	717767.0	498743.0	462171.0	544259.0	17871.0	469136.0	432923.0	495181.0	475941.0	530554.0	431758.0	509994.0	480033.0	490355.0	500006.0	511337.0	479058.0	473070.0	469104.0	425790.0	489842.0	493744.0	483855.0	953875.0	507123.0	971660.0	77580.0	493138.0	465166.0	195931.0	462280.0	413364.0	500157.0	495967.0	524187.0
225	480601.0	429123.0	478465.0	418533.0	441685.0	523650.0	483636.0	342337.0	84767.0	492041.0	501488.0	474941.0	496298.0	974003.0	725348.0	498572.0	460974.0	546858.0	16595.0	468512.0	428803.0	494700.0	475963.0	531267.0	427958.0	510607.0	479687.0	490306.0	500426.0	511152.0	478961.0	473094.0	469801.0	424412.0	489621.0	494477.0	483741.0	956299.0	508794.0	973608.0	73445.0	493574.0	463478.0	187808.0	461961.0	407467.0	499729.0	496357.0	523887.0
226	480419.0	425774.0	478540.0	415874.0	438360.0	525149.0	484035.0	336199.0	80378.0	491310.0	501987.0	475125.0	497187.0	975661.0	733363.0	498379.0	460528.0	548398.0	15546.0	467115.0	423987.0	494077.0	475938.0	532947.0	424649.0	511127.0	479431.0	490390.0	500620.0	510669.0	478677.0	474346.0	469791.0	421446.0	490372.0	494726.0	483005.0	958572.0	509773.0	975394.0	69420.0	494518.0	462867.0	179178.0	462064.0	400812.0	499408.0	497072.0	524540.0
227	481260.0	422287.0	477628.0	412505.0	434948.0	527678.0	484262.0	330285.0	75967.0	490820.0	501576.0	474835.0	498128.0	977401.0	740327.0	498417.0	460343.0	551368.0	14693.0	466678.0	419151.0	493866.0	475902.0	534972.0	421899.0	511526.0	478639.0	491214.0	500656.0	510192.0	478454.0	475239.0	470409.0	418463.0	490849.0	495608.0	482935.0	960302.0	511561.0	976816.0	65648.0	494707.0	461586.0	171879.0	461100.0	393603.0	499121.0	497538.0	525447.0
228	481653.0	418380.0	477721.0	408850.0	431175.0	528686.0	484612.0	324834.0	72053.0	490794.0	502495.0	473864.0	498710.0	979054.0	747729.0	499118.0	459691.0	552901.0	13780.0	466432.0	414150.0	493369.0	475372.0	537251.0	418830.0	512314.0	478815.0	491146.0	501424.0	510190.0	479075.0	475494.0	469991.0	416582.0	490533.0	495922.0	481804.0	962131.0	512420.0	978170.0	61764.0	495551.0	460991.0	164473.0	460493.0	386441.0	498906.0	497866.0	526488.0
229	481671.0	414664.0	477664.0	405804.0	426402.0	530436.0	484732.0	319306.0	67877.0	490443.0	503216.0	473216.0	499397.0	980467.0	755362.0	499318.0	458728.0	555865.0	12904.0	466237.0	410027.0	493726.0	475807.0	538958.0	414723.0	511796.0	478751.0	491036.0	501892.0	509323.0	478456.0	475724.0	469003.0	413746.0	490848.0	497130.0	481577.0	963786.0	514171.0	979398.0	58512.0	496585.0	459681.0	156102.0	460171.0	379134.0	499400.0	498522.0	527605.0
230	481428.0	410812.0	478167.0	402651.0	421531.0	532413.0	484303.0	313616.0	64321.0	489906.0	503153.0	473221.0	500217.0	981757.0	762534.0	498618.0	457475.0	558065.0	11993.0	465252.0	403832.0	493785.0	475779.0	541098.0	410838.0	512965.0	479108.0	491664.0	503218.0	509437.0	479160.0	476583.0	468918.0	411723.0	490455.0	496800.0	481811.0	965328.0	516116.0	980871.0	55350.0	496853.0	458453.0	148831.0	458319.0	370060.0	500450.0	498560.0	528391.0
231	481051.0	406710.0	479042.0	398904.0	417034.0	534502.0	483315.0	307676.0	60733.0	489656.0	503889.0	473043.0	500694.0	983029.0	769883.0	499425.0	456927.0	559866.0	11142.0	464523.0	397651.0	494164.0	475772.0	542739.0	406112.0	512903.0	478749.0	491656.0	504125.0	508597.0	479233.0	476925.0	469044.0	409977.0	489680.0	497787.0	481856.0	966585.0	517944.0	982023.0	52292.0	496913.0	456720.0	141549.0	456481.0	361791.0	501331.0	499254.0	530104.0
232	480841.0	403008.0	479360.0	395334.0	412678.0	537106.0	483499.0	302191.0	57380.0	489209.0	505058.0	471942.0	502171.0	984082.0	776688.0	499578.0	456022.0	561567.0	10294.0	462355.0	391899.0	493938.0	476272.0	544696.0	401677.0	514153.0	479159.0	491475.0	503969.0	507911.0	478895.0	476989.0	468563.0	407220.0	489181.0	498591.0	481853.0	968133.0	519682.0	983341.0	49226.0	497022.0	455096.0	134266.0	456077.0	353514.0	502062.0	500255.0	531273.0
233	481507.0	398357.0	479724.0	391814.0	407974.0	539188.0	483702.0	296050.0	54271.0	488657.0	505165.0	471174.0	503301.0	985097.0	783627.0	499294.0	455024.0	564665.0	9555.0	461101.0	385458.0	494003.0	476270.0	545652.0	397340.0	514486.0	479388.0	492020.0	504407.0	506823.0	479701.0	477081.0	468875.0	405570.0	488519.0	498991.0	481238.0	969956.0	521315.0	984340.0	46301.0	497036.0	452761.0	127377.0	454300.0	343461.0	501736.0	500610.0	532274.0
234	482277.0	392821.0	479393.0	388302.0	403023.0	541443.0	483840.0	290172.0	51028.0	488578.0	505557.0	470529.0	503516.0	985759.0	791249.0	498886.0	455043.0	567522.0	9029.0	459996.0	380579.0	494727.0	477027.0	547303.0	394052.0	515859.0	479835.0	492432.0	505158.0	507250.0	480040.0	477316.0	469082.0	403707.0	488500.0	499896.0	481314.0	971308.0	522276.0	985324.0	43547.0	497595.0	451104.0	120682.0	453126.0	333658.0	503395.0	500929.0	533681.0
235	482179.0	387818.0	479759.0	384540.0	397878.0	544665.0	483669.0	283092.0	48287.0	487971.0	505903.0	470006.0	504383.0	986667.0	798924.0	498677.0	453311.0	569475.0	8537.0	458839.0	374616.0	495201.0	477051.0	549267.0	388952.0	516236.0	479435.0	492720.0	506434.0	506404.0	480302.0	478295.0	468838.0	400952.0	487868.0	500891.0	481249.0	972635.0	523536.0	986227.0	41003.0	497718.0	449362.0	114241.0	452093.0	323774.0	503162.0	500875.0	534766.0
236	482062.0	383322.0	479992.0	379974.0	392230.0	547122.0	483055.0	276495.0	45558.0	488002.0	506873.0	469954.0	505404.0	987460.0	805259.0	498458.0	452900.0	572306.0	8115.0	457812.0	368080.0	495377.0	477080.0	550299.0	384193.0	517160.0	479981.0	492932.0	507927.0	505597.0	480259.0	478797.0	469744.0	398377.0	487527.0	501518.0	480001.0	973791.0	525287.0	987178.0	38549.0	497808.0	447875.0	107995.0	452157.0	314105.0	504183.0	501818.0	536644.0
237	482152.0	378234.0	480522.0	375628.0	385742.0	549346.0	483492.0	270119.0	42999.0	486665.0	507520.0	469295.0	506550.0	988409.0	812994.0	498848.0	453462.0	575628.0	7699.0	456587.0	361178.0	495105.0	477221.0	552418.0	377929.0	517521.0	479892.0	493514.0	508602.0	503976.0	481279.0	478591.0	469411.0	394968.0	487248.0	503342.0	479649.0	974721.0	527368.0	987943.0	36037.0	498711.0	445673.0	102438.0	452072.0	304238.0	504570.0	502002.0	537783.0
238	482580.0	372458.0	480465.0	370348.0	379951.0	551327.0	483255.0	264245.0	40379.0	487243.0	507848.0	469294.0	507792.0	989124.0	819864.0	498262.0	452803.0	578565.0	7252.0	455240.0	354049.0	494576.0	475920.0	554070.0	372792.0	518874.0	479958.0	494605.0	509087.0	503474.0	481653.0	479792.0	468570.0	392417.0	487389.0	504278.0	478960.0	975605.0	529846.0	988814.0	33786.0	499784.0	444025.0	97103.0	450327.0	294196.0	504809.0	501764.0	537569.0
239	482863.0	366880.0	481109.0	366059.0	373542.0	554100.0	482875.0	258358.0	38238.0	486558.0	508356.0	468884.0	509659.0	989991.0	826675.0	497887.0	451711.0	582052.0	6849.0	453807.0	347038.0	494807.0	476540.0	556860.0	367590.0	520142.0	479013.0	494096.0	509418.0	501982.0	480639.0	479501.0	469684.0	388987.0	487439.0	505408.0	478231.0	976453.0	530698.0	989576.0	31804.0	500593.0	442433.0	91339.0	448904.0	283808.0	505795.0	501998.0	538459.0
240	483133.0	361464.0	481169.0	361646.0	367758.0	556704.0	482955.0	251970.0	35999.0	485812.0	508543.0	466853.0	510388.0	990740.0	833637.0	496534.0	451299.0	585074.0	6285.0	451735.0	339530.0	495396.0	476750.0	558935.0	361798.0	521099.0	479346.0	495009.0	510079.0	500484.0	480154.0	480284.0	470313.0	385729.0	487184.0	506911.0	478920.0	977162.0	532103.0	990232.0	29732.0	500940.0	440783.0	86340.0	447413.0	273003.0	506338.0	501615.0	539030.0
241	482258.0	354412.0	482380.0	356637.0	361798.0	559649.0	483206.0	245541.0	34168.0	486425.0	508433.0	466985.0	511879.0	991237.0	840074.0	496972.0	451011.0	587985.0	5847.0	450323.0	330963.0	495105.0	476778.0	560279.0	356623.0	522347.0	478815.0	495917.0	510949.0	499035.0	479688.0	479795.0	469109.0	382549.0	487661.0	508273.0	478538.0	978190.0	534168.0	990785.0	27963.0	501439.0	437616.0	81600.0	447294.0	262152.0	506075.0	501978.0	539944.0
242	482097.0	348327.0	482185.0	352019.0	354985.0	562895.0	483386.0	239223.0	31896.0	485557.0	508520.0	466053.0	512367.0	991814.0	846335.0	496897.0	449855.0	591320.0	5487.0	448965.0	323024.0	495401.0	476209.0	562319.0	351136.0	522745.0	478701.0	495851.0	511463.0	497823.0	479659.0	479895.0	469407.0	378794.0	486941.0	509424.0	477457.0	978935.0	536418.0	991556.0	26293.0	502238.0	435263.0	77381.0	445569.0	251350.0	506461.0	502127.0	541103.0
243	482471.0	341952.0	482867.0	346860.0	348511.0	566982.0	483098.0	232674.0	30027.0	484766.0	509095.0	466314.0	513964.0	992218.0	852323.0	497101.0	449795.0	594388.0	5187.0	446566.0	315532.0	495090.0	477035.0	563811.0	345503.0	522581.0	477969.0	496058.0	512173.0	496135.0	479785.0	480519.0	469051.0	375919.0	486665.0	511261.0	476756.0	979871.0	538659.0	992029.0	24303.0	502236.0	432876.0	73126.0	443721.0	240572.0	507343.0	502405.0	542460.0
244	481926.0	335388.0	483247.0	341893.0	340873.0	569689.0	483607.0	226760.0	28128.0	484268.0	508858.0	465179.0	514339.0	992698.0	858844.0	497321.0	448161.0	597958.0	4813.0	443455.0	308450.0	494552.0	477846.0	566427.0	339741.0	522632.0	477496.0	496526.0	512832.0	493403.0	481558.0	480803.0	469029.0	372926.0	486064.0	512956.0	476326.0	980334.0	540868.0	992561.0	22715.0	503454.0	430415.0	69124.0	442130.0	229137.0	506836.0	502658.0	544311.0
245	481764.0	329058.0	483772.0	335758.0	333845.0	572530.0	483341.0	219762.0	26200.0	482975.0	509138.0	463857.0	516166.0	993165.0	864743.0	497846.0	447700.0	601957.0	4562.0	441098.0	300231.0	494603.0	478367.0	569427.0	334008.0	523957.0	476254.0	497001.0	513077.0	491087.0	481065.0	480963.0	469266.0	369427.0	484840.0	514364.0	476409.0	980959.0	544053.0	993009.0	21358.0	504226.0	428009.0	64749.0	440554.0	217550.0	506443.0	503549.0	545326.0
246	481260.0	321994.0	485277.0	329602.0	327416.0	575631.0	485061.0	213081.0	24513.0	482926.0	509591.0	463284.0	518150.0	993572.0	870662.0	498142.0	446897.0	604913.0	4339.0	438167.0	291122.0	495507.0	478109.0	571749.0	327810.0	523985.0	475775.0	497101.0	514115.0	489115.0	481898.0	481123.0	469513.0	366157.0	484675.0	515580.0	475368.0	981497.0	545957.0	993425.0	19852.0	504795.0	424790.0	61351.0	438922.0	206870.0	507779.0	503797.0	545743.0
247	480844.0	314946.0	486081.0	323200.0	318900.0	579179.0	484086.0	207194.0	23017.0	483325.0	510387.0	463307.0	520063.0	993911.0	876124.0	498301.0	446623.0	607698.0	4121.0	434788.0	282917.0	494212.0	478662.0	573446.0	321111.0	525315.0	475662.0	497113.0	515663.0	487355.0	481360.0	481420.0	468881.0	361763.0	483623.0	517566.0	475169.0	982014.0	548777.0	993827.0	18741.0	505874.0	421808.0	57581.0	437564.0	196269.0	507664.0	503878.0	547310.0
248	480985.0	308574.0	486607.0	318287.0	312505.0	582101.0	484352.0	201568.0	21778.0	483067.0	512450.0	462025.0	522770.0	994394.0	881701.0	498521.0	445759.0	612152.0	3885.0	431813.0	273897.0	494585.0	478848.0	575197.0	315652.0	527476.0	475571.0	497440.0	515559.0	485267.0	481302.0	481634.0	468889.0	357616.0	483236.0	519455.0	475115.0	982763.0	550988.0	994262.0	17906.0	506824.0	418757.0	53664.0	435239.0	185725.0	507488.0	504931.0	549928.0
249	480877.0	302236.0	487521.0	311355.0	305119.0	585454.0	484800.0	195884.0	20463.0	482055.0	513792.0	461322.0	525163.0	994750.0	886789.0	497998.0	444755.0	615783.0	3603.0	428341.0	265195.0	493557.0	479504.0	578039.0	309468.0	528516.0	475200.0	498090.0	516398.0	482762.0	481488.0	482458.0	469061.0	354146.0	483265.0	521055.0	475155.0	983274.0	553082.0	994667.0	16868.0	508224.0	415133.0	50414.0	433373.0	174905.0	508822.0	506038.0	551247.0
250	480519.0	295216.0	487692.0	304932.0	296613.0	589681.0	485477.0	189095.0	19133.0	481084.0	513995.0	460222.0	525986.0	995060.0	892004.0	498186.0	443029.0	620337.0	3367.0	424827.0	256344.0	492787.0	479796.0	580151.0	303552.0	529175.0	474402.0	498632.0	517405.0	480827.0	481714.0	482340.0	468268.0	350213.0	482137.0	522595.0	475641.0	983650.0	555392.0	995068.0	15843.0	509604.0	412354.0	47774.0	432712.0	164904.0	509564.0	507160.0	552622.0
251	479848.0	289104.0	489195.0	299086.0	288056.0	593576.0	485797.0	183057.0	17844.0	479998.0	515003.0	458866.0	527623.0	995401.0	896624.0	498649.0	441975.0	624705.0	3127.0	422332.0	247749.0	492523.0	480074.0	582465.0	296834.0	530056.0	473296.0	499655.0	517793.0	477034.0	481446.0	482821.0	467190.0	346124.0	482137.0	524491.0	475358.0	984164.0	558559.0	995361.0	14692.0	509889.0	409439.0	45330.0	430615.0	154866.0	509619.0	507478.0	554193.0
252	480100.0	282305.0	490354.0	292878.0	280544.0	596831.0	486087.0	177034.0	16901.0	479182.0	515397.0	457970.0	528492.0	995688.0	900831.0	497818.0	440367.0	628255.0	2879.0	417887.0	240113.0	491771.0	480595.0	584689.0	289659.0	532498.0	473121.0	500702.0	519068.0	474564.0	482773.0	483734.0	467231.0	341703.0	481959.0	525879.0	474685.0	984721.0	561390.0	995705.0	13896.0	510194.0	405708.0	42699.0	427921.0	145580.0	509870.0	507680.0	556137.0
253	479495.0	275044.0	492527.0	286352.0	272148.0	601274.0	487012.0	170469.0	16042.0	478241.0	515993.0	457483.0	530707.0	995921.0	905326.0	498453.0	439251.0	632840.0	2777.0	413791.0	231410.0	491207.0	481247.0	587194.0	283052.0	533209.0	472575.0	500869.0	520272.0	471735.0	483345.0	483940.0	466245.0	337287.0	481080.0	528157.0	473993.0	985354.0	565212.0	995917.0	13121.0	511213.0	401614.0	39977.0	425405.0	136568.0	510997.0	507958.0	557705.0
254	477930.0	268350.0	493569.0	279580.0	263903.0	605979.0	485564.0	164796.0	14892.0	477221.0	516611.0	456939.0	533207.0	996231.0	909643.0	498307.0	438558.0	636489.0	2600.0	410275.0	222184.0	491205.0	481549.0	591045.0	276632.0	534410.0	471066.0	502084.0	521733.0	469048.0	483874.0	483401.0	465879.0	332395.0	481590.0	530643.0	473936.0	985774.0	569139.0	996247.0	12254.0	511843.0	397037.0	37508.0	422951.0	128196.0	512071.0	508242.0	559439.0
255	477966.0	261461.0	494504.0	273443.0	256178.0	610191.0	485252.0	158810.0	14075.0	476650.0	517707.0	456027.0	535278.0	996434.0	913724.0	499067.0	437845.0	640131.0	2393.0	405230.0	213896.0	490559.0	480958.0	594075.0	270090.0	534230.0	470476.0	503008.0	523479.0	466094.0	484438.0	484456.0	466323.0	328149.0	481113.0	532725.0	473414.0	986182.0	572545.0	996500.0	11471.0	513161.0	392920.0	35062.0	420610.0	119977.0	513347.0	508562.0	561307.0
256	478478.0	255376.0	495210.0	266849.0	247708.0	613355.0	484934.0	153374.0	13200.0	476230.0	518665.0	454270.0	536551.0	996656.0	917046.0	498987.0	436943.0	644301.0	2269.0	400886.0	205745.0	490064.0	480210.0	597376.0	262512.0	534896.0	469620.0	504149.0	524136.0	462494.0	485236.0	484118.0	465978.0	323570.0	480639.0	534870.0	471793.0	986880.0	574845.0	996670.0	10548.0	513749.0	388887.0	32851.0	418269.0	111739.0	512679.0	508866.0	562945.0
257	476381.0	248029.0	495240.0	260466.0	238895.0	617655.0	485265.0	147738.0	12759.0	476033.0	519853.0	454060.0	540001.0	996927.0	921168.0	498299.0	435663.0	649198.0	2040.0	395388.0	197087.0	490682.0	480689.0	600296.0	256247.0	534813.0	470267.0	506238.0	525262.0	457919.0	485744.0	484037.0	466269.0	318384.0	480654.0	537821.0	471187.0	987070.0	578672.0	996916.0	9897.0	514421.0	384582.0	31114.0	416312.0	104383.0	513379.0	510425.0	564538.0
258	476970.0	241028.0	497034.0	255219.0	231293.0	622387.0	485202.0	142607.0	12087.0	475544.0	521445.0	452789.0	541747.0	997153.0	925175.0	498440.0	434943.0	653423.0	1925.0	391535.0	189357.0	490089.0	481955.0	602397.0	249526.0	536770.0	469841.0	508954.0	526454.0	454368.0	486319.0	483941.0	466425.0	313857.0	480257.0	539807.0	470754.0	987374.0	582051.0	997148.0	9204.0	515386.0	380220.0	29307.0	414125.0	96943.0	513705.0	511255.0	565800.0
259	476521.0	234485.0	498019.0	248624.0	223291.0	626544.0	485774.0	137232.0	11387.0	474240.0	522347.0	452035.0	543425.0	997422.0	928546.0	498286.0	433908.0	658065.0	1789.0	386168.0	181451.0	489130.0	482705.0	605131.0	243750.0	537834.0	469887.0	510540.0	528284.0	450251.0	487180.0	483717.0	464890.0	309322.0	479065.0	543506.0	470126.0	987730.0	585551.0	997400.0	8534.0	516134.0	375754.0	27361.0	411833.0	89897.0	514825.0	512163.0	567102.0
260	475577.0	227598.0	500018.0	241947.0	214877.0	630283.0	486642.0	132670.0	10610.0	474138.0	523339.0	451519.0	546261.0	997600.0	932073.0	498404.0	433085.0	662312.0	1644.0	381203.0	174333.0	488603.0	484031.0	608958.0	236900.0	538683.0	469602.0	511545.0	529567.0	444810.0	487606.0	484352.0	464551.0	304693.0	478858.0	546719.0	468517.0	988017.0	588913.0	997579.0	8007.0	517729.0	370950.0	25549.0	408585.0	82982.0	516460.0	512873.0	569669.0
261	475410.0	220288.0	501817.0	235558.0	205631.0	635261.0	486864.0	127940.0	10043.0	473238.0	525376.0	450172.0	548921.0	997696.0	935033.0	498019.0	432006.0	667452.0	1560.0	375086.0	166359.0	489297.0	485164.0	612847.0	230364.0	539286.0	468633.0	513219.0	531261.0	440204.0	488058.0	484969.0	462912.0	299997.0	478585.0	550533.0	468137.0	988067.0	592270.0	997769.0	7359.0	518297.0	366882.0	23925.0	406105.0	76651.0	516956.0	514523.0	571262.0
262	474731.0	213093.0	503126.0	228675.0	197469.0	640207.0	487230.0	123173.0	9422.0	472817.0	525900.0	447823.0	551826.0	997877.0	938152.0	498103.0	430421.0	672903.0	1479.0	369071.0	158178.0	488764.0	486055.0	615009.0	224314.0	539895.0	467955.0	515645.0	533130.0	436145.0	488569.0	485265.0	462770.0	295329.0	478694.0	553488.0	467840.0	988268.0	596017.0	997922.0	6905.0	520042.0	362321.0	22407.0	403908.0	71171.0	518243.0	515586.0	573408.0
263	473402.0	205980.0	504746.0	222276.0	189537.0	646244.0	487681.0	118141.0	8924.0	471555.0	526645.0	446447.0	554293.0	998008.0	941152.0	496718.0	429362.0	678731.0	1376.0	362873.0	150640.0	487985.0	486493.0	618757.0	218536.0	541484.0	467174.0	517591.0	534801.0	431602.0	489032.0	486510.0	461894.0	290491.0	478180.0	556786.0	466668.0	988359.0	599091.0	998055.0	6508.0	521772.0	357424.0	21000.0	400803.0	66065.0	518950.0	515717.0	575354.0
264	472732.0	198809.0	506221.0	215504.0	181610.0	651356.0	488439.0	113238.0	8372.0	469990.0	527454.0	444913.0	557354.0	998181.0	943796.0	496630.0	428984.0	683620.0	1236.0	356395.0	143981.0	487339.0	486860.0	621448.0	211950.0	543424.0	466142.0	518985.0	536173.0	426413.0	489755.0	486995.0	462082.0	285871.0	477718.0	560682.0	465911.0	988723.0	602696.0	998145.0	6114.0	522771.0	351748.0	19861.0	398208.0	61298.0	519157.0	516126.0	576911.0
265	473113.0	191784.0	507548.0	208556.0	174811.0	657672.0	489118.0	109074.0	7877.0	468879.0	528109.0	443653.0	560018.0	998261.0	946793.0	496728.0	427409.0	689029.0	1149.0	348950.0	137131.0	486982.0	487987.0	625228.0	205920.0	544272.0	465945.0	522072.0	537799.0	420897.0	490199.0	488073.0	462056.0	281147.0	477354.0	564879.0	464385.0	989111.0	607286.0	998260.0	5606.0	524618.0	346441.0	18571.0	395267.0	56442.0	520227.0	516242.0	578507.0
266	473173.0	184415.0	509092.0	202493.0	167608.0	663759.0	489999.0	105221.0	7445.0	467946.0	529768.0	442283.0	563158.0	998397.0	949221.0	495724.0	426038.0	694813.0	1016.0	341239.0	130611.0	486376.0	488795.0	628770.0	199402.0	545282.0	465197.0	524320.0	539594.0	415574.0	490913.0	488975.0	462002.0	277572.0	476910.0	569460.0	463471.0	989271.0	611435.0	998396.0	5211.0	525396.0	341608.0	17557.0	392626.0	52446.0	521357.0	517333.0	580083.0
267	472259.0	178362.0	510830.0	196425.0	160371.0	669578.0	490214.0	101005.0	7113.0	467598.0	530768.0	440620.0	566567.0	998516.0	951759.0	495394.0	425023.0	699365.0	973.0	333889.0	124146.0	485679.0	490170.0	631875.0	192559.0	546647.0	463257.0	525775.0	541831.0	409619.0	491887.0	489550.0	462045.0	272307.0	475988.0	573272.0	462588.0	989483.0	615627.0	998474.0	4915.0	526376.0	336007.0	16417.0	389278.0	48186.0	522405.0	517589.0	581296.0
268	471865.0	171742.0	512138.0	190343.0	153009.0	675548.0	490856.0	96969.0	6624.0	467232.0	531888.0	439276.0	569274.0	998656.0	954318.0	495439.0	424037.0	705263.0	894.0	325846.0	117937.0	485151.0	490215.0	635158.0	185922.0	547656.0	461817.0	528542.0	544718.0	404273.0	491721.0	490244.0	462800.0	267542.0	475816.0	577201.0	461377.0	989517.0	618832.0	998544.0	4597.0	527633.0	329478.0	15570.0	384737.0	44701.0	523291.0	518535.0	583437.0
269	471010.0	165765.0	513883.0	184665.0	146664.0	682282.0	491532.0	93121.0	6160.0	466194.0	533034.0	438612.0	573002.0	998826.0	956787.0	495852.0	423022.0	710112.0	870.0	317760.0	112558.0	484800.0	491296.0	639305.0	179763.0	548058.0	460937.0	531145.0	547368.0	398371.0	492168.0	489674.0	462217.0	263820.0	475347.0	581673.0	460230.0	989751.0	622580.0	998652.0	4352.0	528334.0	324331.0	14750.0	381908.0	40914.0	524395.0	519191.0	585741.0
270	470617.0	159249.0	515801.0	178688.0	140247.0	688281.0	492004.0	89125.0	5789.0	465950.0	535117.0	436088.0	576760.0	998894.0	959247.0	495183.0	421835.0	715328.0	831.0	309074.0	107003.0	485016.0	491753.0	644009.0	174403.0	549235.0	459997.0	533859.0	549598.0	393325.0	492957.0	490259.0	462026.0	259324.0	474600.0	586186.0	459261.0	989877.0	626806.0	998740.0	3964.0	530506.0	317782.0	13982.0	378861.0	37502.0	525058.0	519378.0	587879.0
271	469616.0	153467.0	517934.0	172428.0	133508.0	693806.0	492849.0	85649.0	5459.0	465536.0	536782.0	434146.0	580536.0	998941.0	961247.0	494966.0	421367.0	721045.0	812.0	300183.0	101684.0	484629.0	492734.0	647677.0	169423.0	550401.0	459838.0	536548.0	552363.0	387306.0	494482.0	490854.0	461740.0	254778.0	474118.0	591200.0	458409.0	990057.0	630043.0	998798.0	3782.0	531369.0	311875.0	13249.0	375122.0	34969.0	526621.0	520203.0	589409.0
272	468867.0	147137.0	519961.0	166116.0	127937.0	699179.0	492862.0	81931.0	5075.0	464888.0	538900.0	434286.0	583536.0	998975.0	963192.0	494197.0	421122.0	726643.0	791.0	291567.0	96732.0	483786.0	493904.0	650563.0	163822.0	551101.0	459445.0	539421.0	554487.0	380235.0	495314.0	492141.0	461788.0	250056.0	474060.0	595504.0	457333.0	990445.0	634678.0	998833.0	3564.0	533306.0	306627.0	12552.0	372544.0	32259.0	527226.0	520825.0	590878.0
273	468642.0	142224.0	521828.0	160978.0	121999.0	705257.0	494101.0	78619.0	4690.0	464069.0	540437.0	433316.0	587499.0	999019.0	965120.0	493983.0	420554.0	731601.0	739.0	281655.0	91568.0	483593.0	496075.0	654338.0	159000.0	552712.0	459043.0	541979.0	558127.0	374829.0	496708.0	493634.0	462141.0	245293.0	472370.0	599867.0	456031.0	990712.0	638397.0	998842.0	3334.0	534496.0	299990.0	11805.0	369222.0	29563.0	528208.0	521527.0	593550.0
274	467671.0	136772.0	524189.0	155670.0	116400.0	710895.0	494571.0	75074.0	4424.0	462694.0	541529.0	432281.0	590462.0	999085.0	967023.0	493618.0	419986.0	736444.0	712.0	272004.0	86524.0	483369.0	497900.0	657129.0	153458.0	554925.0	458754.0	544981.0	560385.0	368966.0	497579.0	494721.0	461871.0	240469.0	472321.0	605162.0	454916.0	990959.0	642878.0	998927.0	3132.0	535868.0	293943.0	11331.0	365695.0	27419.0	529697.0	522037.0	595625.0
275	466432.0	131734.0	526122.0	150184.0	111257.0	717353.0	496119.0	71713.0	4177.0	462010.0	542302.0	430732.0	593377.0	999138.0	968720.0	492884.0	419373.0	741497.0	670.0	262713.0	82457.0	483553.0	499496.0	661591.0	148760.0	556199.0	458715.0	547931.0	563200.0	362611.0	499001.0	495875.0	461689.0	235977.0	472223.0	610540.0	453329.0	991246.0	647573.0	998939.0	2909.0	537486.0	287767.0	10610.0	362487.0	25226.0	530973.0	522613.0	598359.0
276	465642.0	127317.0	527804.0	145190.0	105838.0	723977.0	496919.0	68265.0	3953.0	461604.0	544006.0	429163.0	597136.0	999199.0	970366.0	492410.0	418727.0	746054.0	589.0	253674.0	78562.0	483103.0	500843.0	665475.0	144058.0	557018.0	457838.0	550839.0	566212.0	356184.0	500656.0	497584.0	461317.0	231220.0	471775.0	615698.0	452757.0	991389.0	651505.0	999040.0	2671.0	538341.0	280165.0	10139.0	359039.0	23055.0	532214.0	523414.0	601051.0
277	463441.0	122430.0	529139.0	139659.0	100646.0	730665.0	498080.0	65503.0	3755.0	460933.0	545250.0	426833.0	601505.0	999281.0	972189.0	492984.0	418128.0	751004.0	527.0	244624.0	74337.0	482502.0	502832.0	668803.0	138943.0	558060.0	456678.0	554057.0	569129.0	349549.0	500551.0	498679.0	461645.0	226660.0	471522.0	621195.0	451519.0	991647.0	655765.0	999048.0	2570.0	540673.0	274223.0	9783.0	355561.0	21273.0	533621.0	523945.0	603202.0
278	462069.0	117722.0	531174.0	134421.0	95444.0	736359.0	498065.0	62782.0	3447.0	459974.0	546405.0	424906.0	605506.0	999357.0	973923.0	492271.0	416873.0	756045.0	538.0	234582.0	70093.0	482066.0	503985.0	673292.0	133509.0	558624.0	455941.0	557180.0	572130.0	343346.0	501839.0	498930.0	462479.0	221888.0	470836.0	626419.0	450671.0	991871.0	660595.0	999112.0	2410.0	542234.0	267466.0	9215.0	351927.0	19560.0	535313.0	524986.0	605169.0
279	460623.0	113325.0	533653.0	129792.0	90529.0	741942.0	498339.0	59937.0	3238.0	459450.0	548792.0	423725.0	609330.0	999396.0	975407.0	491552.0	415852.0	761459.0	498.0	225000.0	66501.0	481063.0	505896.0	676967.0	129069.0	560828.0	455689.0	561153.0	574777.0	336669.0	502880.0	500712.0	462477.0	218025.0	470413.0	631698.0	449765.0	992122.0	664016.0	999187.0	2250.0	544645.0	260529.0	8762.0	348501.0	17696.0	537271.0	524813.0	607680.0
280	460572.0	108797.0	536131.0	125085.0	85785.0	747606.0	499512.0	57549.0	3073.0	459159.0	549860.0	421691.0	613469.0	999434.0	976454.0	491437.0	415173.0	766154.0	488.0	215519.0	62893.0	480623.0	507742.0	679465.0	125428.0	561963.0	454297.0	565062.0	577737.0	330910.0	503212.0	501235.0	463699.0	213702.0	469478.0	637623.0	448662.0	992312.0	668109.0	999255.0	2114.0	546650.0	253861.0	8340.0	344516.0	16311.0	539797.0	524932.0	609870.0
281	460171.0	104858.0	538011.0	120054.0	81366.0	753838.0	499840.0	54709.0	2959.0	458589.0	551477.0	419660.0	617812.0	999475.0	977733.0	491931.0	414002.0	772048.0	479.0	206634.0	59226.0	479879.0	510026.0	683358.0	121419.0	563280.0	453561.0	568324.0	580902.0	323703.0	504266.0	503121.0	463667.0	208775.0	468804.0	642896.0	447757.0	992538.0	672814.0	999297.0	1873.0	549175.0	247533.0	8093.0	340924.0	15052.0	540885.0	524938.0	612469.0
282	459629.0	100647.0	540171.0	115270.0	77050.0	759832.0	499981.0	52063.0	2739.0	457909.0	554286.0	417912.0	622208.0	999493.0	979026.0	491512.0	413667.0	776829.0	426.0	197538.0	55691.0	478580.0	512089.0	687005.0	117480.0	564779.0	452513.0	571931.0	584549.0	316082.0	505233.0	503656.0	465104.0	203368.0	468317.0	647829.0	446563.0	992572.0	676508.0	999374.0	1815.0	551588.0	241123.0	7743.0	336594.0	13745.0	543027.0	525197.0	614696.0
283	458298.0	96759.0	541805.0	111121.0	72496.0	765257.0	500173.0	49574.0	2488.0	457292.0	555251.0	415567.0	627010.0	999564.0	980256.0	490612.0	412183.0	782342.0	397.0	188138.0	52298.0	478632.0	514022.0	690690.0	113205.0	565257.0	452275.0	575576.0	587289.0	309358.0	506600.0	504394.0	465946.0	198723.0	468770.0	654503.0	444998.0	992744.0	680698.0	999374.0	1677.0	553925.0	234432.0	7391.0	332286.0	12611.0	543766.0	525553.0	616829.0
284	456575.0	93360.0	543731.0	106499.0	68457.0	771357.0	500896.0	47408.0	2340.0	456944.0	557115.0	413206.0	632012.0	999592.0	981331.0	491503.0	410818.0	787354.0	385.0	179066.0	48924.0	478421.0	516111.0	694010.0	109498.0	565713.0	450981.0	579528.0	590221.0	301355.0	508993.0	505417.0	466921.0	193714.0	467765.0	660580.0	442981.0	992814.0	685558.0	999459.0	1598.0	555862.0	227860.0	7132.0	327647.0	11623.0	545083.0	525211.0	619858.0
285	455361.0	89401.0	546077.0	102276.0	65190.0	777226.0	502032.0	45683.0	2167.0	456298.0	558725.0	411133.0	637385.0	999619.0	982344.0	491239.0	409458.0	791086.0	374.0	170617.0	46131.0	478041.0	518741.0	697524.0	105570.0	567108.0	450117.0	582612.0	594276.0	295417.0	510861.0	507648.0	469306.0	189649.0	467690.0	667278.0	441335.0	992953.0	689508.0	999487.0	1517.0	557878.0	221129.0	6790.0	323510.0	10564.0	546341.0	524880.0	621950.0
286	453811.0	85608.0	548507.0	98372.0	61305.0	783078.0	503340.0	43464.0	2038.0	454552.0	561114.0	409434.0	643607.0	999613.0	983102.0	489953.0	409224.0	796058.0	360.0	162764.0	43338.0	477821.0	521611.0	701610.0	101835.0	567185.0	449062.0	587062.0	597432.0	288743.0	512290.0	508857.0	470622.0	184932.0	466442.0	674452.0	439620.0	993059.0	693778.0	999532.0	1408.0	559565.0	214857.0	6614.0	319429.0	9683.0	548168.0	525718.0	624157.0
287	451991.0	81874.0	551412.0	94520.0	57645.0	788651.0	503985.0	41621.0	1988.0	454043.0	562880.0	406955.0	649117.0	999651.0	983827.0	490409.0	407638.0	800889.0	322.0	154196.0	40502.0	477178.0	523295.0	705976.0	98492.0	568232.0	447120.0	592044.0	601146.0	282722.0	513783.0	510844.0	473030.0	181215.0	465392.0	681073.0	437104.0	993049.0	697018.0	999577.0	1366.0	562186.0	208001.0	6331.0	314965.0	8788.0	548849.0	525901.0	627079.0
288	450280.0	78621.0	554737.0	90353.0	54362.0	794711.0	505320.0	39723.0	1844.0	452825.0	565455.0	404984.0	654724.0	999648.0	984804.0	490735.0	406916.0	805379.0	278.0	146123.0	38065.0	476730.0	524509.0	709980.0	94921.0	567983.0	446032.0	596652.0	604526.0	276186.0	515735.0	512385.0	474877.0	177095.0	465209.0	687612.0	435434.0	993171.0	701035.0	999604.0	1288.0	564790.0	201406.0	6171.0	309936.0	8189.0	549407.0	526120.0	628659.0
289	448877.0	75599.0	556865.0	86884.0	51747.0	799837.0	505814.0	38017.0	1770.0	452495.0	567043.0	402626.0	659913.0	999704.0	985485.0	491429.0	406524.0	810213.0	277.0	138122.0	35759.0	476723.0	526216.0	713599.0	91479.0	568063.0	444954.0	601046.0	608309.0	270144.0	517082.0	513719.0	476348.0	172768.0	463784.0	693667.0	433212.0	993297.0	704854.0	999652.0	1171.0	568204.0	194521.0	5821.0	305545.0	7589.0	551093.0	526662.0	631340.0
290	447604.0	72547.0	559641.0	83092.0	48940.0	805494.0	506469.0	36386.0	1604.0	452207.0	568920.0	400767.0	666067.0	999734.0	986261.0	490854.0	405371.0	814848.0	277.0	129721.0	33725.0	476302.0	529092.0	717849.0	87896.0	568786.0	443344.0	605392.0	612216.0	263204.0	518624.0	515023.0	478563.0	168703.0	463346.0	700666.0	431575.0	993421.0	709491.0	999684.0	1088.0	571857.0	187982.0	5566.0	300981.0	6950.0	552006.0	526776.0	633513.0
291	445378.0	69445.0	562737.0	79824.0	45934.0	811028.0	507972.0	34710.0	1535.0	451709.0	571042.0	398331.0	671912.0	999771.0	986932.0	490637.0	404399.0	819014.0	280.0	121982.0	31732.0	476422.0	530950.0	721807.0	85412.0	570490.0	442336.0	610301.0	616506.0	257359.0	520389.0	516010.0	480988.0	164538.0	462422.0	707521.0	429367.0	993553.0	712746.0	999704.0	1058.0	575106.0	181763.0	5282.0	296483.0	6364.0	553915.0	526813.0	636218.0
292	444113.0	66988.0	566168.0	76769.0	43018.0	817263.0	509281.0	32897.0	1441.0	451674.0	572020.0	395968.0	677264.0	999774.0	987841.0	490250.0	404405.0	823066.0	253.0	115243.0	29907.0	476206.0	533267.0	724795.0	82249.0	571175.0	442245.0	614581.0	621241.0	251287.0	522598.0	517751.0	483880.0	160863.0	462368.0	713832.0	427995.0	993677.0	717361.0	999724.0	1063.0	578044.0	175799.0	5178.0	292212.0	5877.0	554522.0	526314.0	639430.0
293	442607.0	64224.0	569144.0	74087.0	40716.0	823256.0	510306.0	31336.0	1343.0	451890.0	573792.0	393437.0	682689.0	999773.0	988612.0	491233.0	403245.0	827942.0	237.0	108011.0	28061.0	475504.0	534683.0	728551.0	79529.0	571880.0	441726.0	619618.0	625081.0	245563.0	524451.0	518806.0	486164.0	156602.0	460806.0	720346.0	426123.0	993833.0	720756.0	999754.0	932.0	579978.0	169076.0	5114.0	287341.0	5386.0	555407.0	525454.0	642134.0
294	440275.0	61769.0	572281.0	70858.0	38232.0	828860.0	511141.0	29892.0	1224.0	451585.0	576090.0	391684.0	688362.0	999775.0	989139.0	491548.0	402150.0	831935.0	223.0	101352.0	26295.0	474985.0	537632.0	732480.0	76361.0	572218.0	439514.0	625555.0	628661.0	239439.0	526518.0	520895.0	488840.0	152421.0	459508.0	726844.0	423862.0	994016.0	724173.0	999778.0	891.0	583322.0	162214.0	5031.0	282631.0	4791.0	556621.0	525880.0	644703.0
295	438743.0	59232.0	574990.0	67715.0	36098.0	834603.0	512130.0	28697.0	1138.0	450718.0	578470.0	387407.0	694454.0	999791.0	989496.0	490785.0	401050.0	836255.0	214.0	95028.0	24642.0	474270.0	540571.0	735869.0	73332.0	572851.0	438912.0	630824.0	632177.0	234049.0	528066.0	521943.0	492213.0	148689.0	458406.0	733405.0	422160.0	994080.0	728772.0	999803.0	860.0	586141.0	156289.0	4974.0	277786.0	4340.0	557195.0	525890.0	646744.0
296	437605.0	56783.0	577294.0	65321.0	34224.0	839804.0	513213.0	27303.0	1151.0	450947.0	580742.0	385008.0	700130.0	999828.0	990151.0	492324.0	399941.0	840909.0	209.0	88830.0	23103.0	474503.0	543348.0	738714.0	70947.0	573501.0	437953.0	636944.0	636275.0	228404.0	529729.0	523274.0	496519.0	144787.0	457303.0	739656.0	420263.0	994094.0	733287.0	999821.0	819.0	589256.0	151105.0	4921.0	272600.0	3987.0	558364.0	525885.0	649396.0
297	436369.0	54481.0	580695.0	62499.0	32189.0	844586.0	514960.0	26143.0	1089.0	450933.0	583335.0	381882.0	706219.0	999853.0	990593.0	491731.0	398943.0	845887.0	187.0	83044.0	21777.0	473464.0	546320.0	741937.0	68713.0	573693.0	435777.0	642941.0	639435.0	222382.0	531672.0	525524.0	499461.0	141021.0	455559.0	745773.0	418026.0	994061.0	737452.0	999828.0	748.0	591770.0	145968.0	4747.0	267440.0	3634.0	559288.0	525596.0	651959.0
298	434615.0	52051.0	584191.0	60255.0	30363.0	849873.0	516709.0	24838.0	1041.0	450362.0	585674.0	379922.0	711351.0	999842.0	991130.0	491483.0	396957.0	850263.0	199.0	77373.0	20609.0	473224.0	548946.0	745068.0	66604.0	574177.0	434371.0	650011.0	643477.0	216875.0	534181.0	526597.0	503393.0	137581.0	454160.0	751168.0	416477.0	994066.0	741258.0	999839.0	756.0	596329.0	140524.0	4749.0	263450.0	3359.0	560453.0	525166.0	654617.0
299	432680.0	50103.0	586969.0	57460.0	28724.0	854927.0	518316.0	23755.0	958.0	450127.0	587079.0	377389.0	716629.0	999858.0	991583.0	490756.0	397151.0	854504.0	191.0	72503.0	19462.0	472614.0	551925.0	748993.0	64667.0	574236.0	432857.0	656462.0	647889.0	212545.0	536957.0	528502.0	507413.0	133787.0	452842.0	757765.0	414277.0	994256.0	745520.0	999849.0	771.0	600661.0	134933.0	4670.0	258668.0	3001.0	562293.0	523960.0	656660.0
300	430045.0	48306.0	591218.0	55463.0	27176.0	860461.0	520476.0	22661.0	898.0	450056.0	589767.0	374186.0	722263.0	999871.0	991977.0	491434.0	396129.0	858000.0	184.0	67239.0	18467.0	471471.0	555195.0	752372.0	62310.0	574008.0	431620.0	662672.0	652038.0	207404.0	538480.0	530478.0	511146.0	129976.0	451886.0	764605.0	410786.0	994191.0	748975.0	999861.0	766.0	604333.0	130177.0	4547.0	254000.0	2798.0	563250.0	523484.0	659318.0
301	428268.0	46108.0	593899.0	53453.0	25545.0	865633.0	522527.0	21727.0	868.0	450173.0	591888.0	371163.0	728311.0	999888.0	992330.0	491577.0	395157.0	861866.0	190.0	62405.0	17413.0	470174.0	557396.0	755361.0	60174.0	573245.0	429485.0	668433.0	656288.0	201980.0	541213.0	531650.0	515349.0	126849.0	450564.0	771480.0	409021.0	994391.0	752749.0	999868.0	754.0	607304.0	125110.0	4600.0	249127.0	2529.0	564675.0	522944.0	662821.0
302	425932.0	44294.0	596469.0	51501.0	24166.0	870134.0	524021.0	20997.0	819.0	450502.0	594433.0	368252.0	733596.0	999886.0	992516.0	491287.0	393880.0	865647.0	175.0	58014.0	16520.0	469771.0	559873.0	758618.0	57982.0	574248.0	428130.0	674738.0	660099.0	196867.0	543186.0	534178.0	519158.0	123625.0	449334.0	777589.0	406507.0	994361.0	756251.0	999885.0	699.0	611115.0	119958.0	4574.0	243594.0	2269.0	566194.0	522837.0	666061.0
303	423023.0	42575.0	599632.0	49220.0	23022.0	874258.0	526004.0	19969.0	738.0	450573.0	596315.0	365256.0	739796.0	999892.0	992979.0	491537.0	393392.0	869046.0	164.0	54060.0	15614.0	468545.0	562754.0	762423.0	56365.0	574964.0	426399.0	680779.0	663768.0	192230.0	545592.0	535857.0	523830.0	120482.0	448138.0	783815.0	405049.0	994401.0	760004.0	999892.0	620.0	614886.0	114807.0	4572.0	239371.0	2090.0	568270.0	522732.0	668366.0
304	420184.0	40814.0	602531.0	47282.0	21858.0	878814.0	527637.0	19148.0	661.0	451201.0	598373.0	362875.0	744804.0	999897.0	993238.0	491586.0	392868.0	872501.0	186.0	50377.0	14564.0	467745.0	565306.0	764600.0	54363.0	574191.0	424590.0	687029.0	668717.0	187026.0	548525.0	537917.0	530222.0	117404.0	446587.0	789899.0	403744.0	994377.0	763248.0	999885.0	572.0	617982.0	109722.0	4631.0	234921.0	1860.0	569292.0	521968.0	670529.0
305	417582.0	39264.0	606261.0	45156.0	20669.0	883756.0	529565.0	18378.0	619.0	451245.0	600876.0	358989.0	750219.0	999900.0	993646.0	490759.0	392234.0	875947.0	178.0	46272.0	13825.0	467602.0	569454.0	768011.0	52412.0	574237.0	422532.0	693450.0	674139.0	182410.0	550860.0	541118.0	535358.0	114135.0	445270.0	795884.0	401922.0	994575.0	767301.0	999905.0	505.0	622208.0	104900.0	4624.0	230407.0	1641.0	570731.0	521943.0	673589.0
306	415298.0	37782.0	610092.0	43409.0	19459.0	888425.0	531308.0	17725.0	604.0	451546.0	602688.0	357178.0	755905.0	999903.0	993982.0	490590.0	391453.0	878888.0	164.0	42909.0	12839.0	466696.0	572673.0	770607.0	50973.0	574270.0	420520.0	699572.0	678772.0	178087.0	553697.0	542506.0	541187.0	110810.0	443514.0	801607.0	400098.0	994693.0	770626.0	999908.0	456.0	626950.0	100837.0	4613.0	226028.0	1488.0	571204.0	522098.0	676134.0
307	414428.0	36718.0	614065.0	41802.0	18532.0	891919.0	533753.0	16860.0	554.0	452380.0	604881.0	354026.0	761774.0	999895.0	994293.0	490959.0	390619.0	882079.0	167.0	39761.0	12122.0	464765.0	576589.0	773399.0	49602.0	574929.0	419735.0	706041.0	683562.0	173789.0	555259.0	545172.0	546969.0	107157.0	442455.0	807129.0	397754.0	994785.0	773783.0	999906.0	409.0	631433.0	96368.0	4609.0	221238.0	1374.0	572549.0	521596.0	678460.0
308	412199.0	35228.0	618698.0	40457.0	17551.0	895250.0	536666.0	16183.0	535.0	451682.0	606914.0	350090.0	767785.0	999905.0	994635.0	490213.0	389333.0	885500.0	134.0	37182.0	11417.0	462876.0	580397.0	776889.0	47900.0	574884.0	417715.0	712426.0	688159.0	169035.0	557733.0	547988.0	553141.0	103677.0	441328.0	812940.0	395615.0	994831.0	776335.0	999912.0	382.0	635139.0	92430.0	4569.0	216369.0	1330.0	573293.0	521694.0	681201.0
309	410762.0	34015.0	622290.0	39306.0	16539.0	899726.0	539146.0	15554.0	508.0	451810.0	609780.0	346289.0	773082.0	999901.0	994895.0	490140.0	388746.0	889187.0	137.0	34344.0	10702.0	461916.0	584527.0	779238.0	46428.0	574544.0	416172.0	717935.0	691839.0	164936.0	559471.0	550085.0	559561.0	100608.0	439468.0	818193.0	392439.0	994939.0	779019.0	999924.0	373.0	638765.0	88616.0	4358.0	212191.0	1240.0	574442.0	521145.0	683432.0
310	409036.0	32866.0	626402.0	37584.0	15615.0	903788.0	541890.0	14954.0	480.0	452789.0	612649.0	343236.0	779203.0	999926.0	995235.0	489435.0	387485.0	892434.0	125.0	31716.0	10098.0	460658.0	587990.0	782143.0	44713.0	574449.0	414392.0	724560.0	696263.0	159901.0	562288.0	551907.0	566690.0	98120.0	438377.0	823836.0	390966.0	995146.0	781858.0	999930.0	350.0	642482.0	84662.0	4300.0	207850.0	1140.0	575560.0	520941.0	685988.0
311	407127.0	31640.0	630298.0	35875.0	14731.0	907714.0	544475.0	14183.0	453.0	451620.0	615647.0	339749.0	784806.0	999928.0	995496.0	489603.0	387221.0	895147.0	118.0	29268.0	9518.0	459802.0	591393.0	784797.0	43366.0	573464.0	412080.0	731910.0	701653.0	155761.0	564319.0	554496.0	574403.0	94936.0	436379.0	828921.0	389385.0	995398.0	784204.0	999923.0	327.0	646479.0	80465.0	4269.0	203957.0	1054.0	576653.0	520113.0	688592.0
312	404625.0	30274.0	635758.0	34497.0	14008.0	911317.0	547432.0	13624.0	422.0	452249.0	618525.0	336248.0	790572.0	999917.0	995755.0	489508.0	385772.0	898033.0	124.0	26953.0	9079.0	458501.0	594926.0	787094.0	41874.0	573012.0	409971.0	738293.0	706224.0	151615.0	566966.0	556253.0	582641.0	91914.0	434465.0	833765.0	386794.0	995417.0	787564.0	999932.0	300.0	650577.0	76744.0	4305.0	200267.0	916.0	577130.0	519420.0	691390.0
313	402396.0	29230.0	639423.0	33320.0	13451.0	914769.0	550177.0	13060.0	413.0	453572.0	622246.0	333003.0	795855.0	999935.0	995955.0	489396.0	384086.0	900818.0	104.0	24889.0	8662.0	458074.0	597755.0	789064.0	40421.0	572420.0	408150.0	743955.0	711192.0	147522.0	569246.0	558238.0	590295.0	89271.0	433656.0	839459.0	384567.0	995337.0	790615.0	999933.0	273.0	654183.0	72932.0	4213.0	195969.0	846.0	577843.0	519573.0	693541.0
314	399746.0	28381.0	642968.0	32051.0	12685.0	917760.0	552840.0	12402.0	409.0	454355.0	624889.0	329752.0	801726.0	999944.0	996186.0	489237.0	383273.0	903460.0	101.0	22876.0	8120.0	456203.0	601946.0	791225.0	39118.0	571853.0	405817.0	750847.0	716285.0	143617.0	572263.0	560877.0	598029.0	86362.0	432120.0	843751.0	381445.0	995439.0	793242.0	999948.0	265.0	658515.0	69916.0	4170.0	191371.0	779.0	578279.0	519181.0	696295.0
315	396434.0	27508.0	646170.0	30983.0	12244.0	920477.0	556330.0	11841.0	390.0	455550.0	628253.0	325972.0	806667.0	999942.0	996408.0	488576.0	383367.0	905942.0	84.0	21170.0	7749.0	455137.0	606068.0	793656.0	38217.0	571441.0	403087.0	758335.0	721642.0	140010.0	574986.0	564160.0	605083.0	83875.0	430519.0	848472.0	378974.0	995552.0	795849.0	999951.0	251.0	662844.0	66537.0	4207.0	187500.0	744.0	578977.0	518993.0	699236.0
316	393927.0	26758.0	650267.0	30057.0	11421.0	923530.0	559769.0	11417.0	379.0	456940.0	630871.0	323350.0	811627.0	999951.0	996624.0	488580.0	382503.0	908399.0	66.0	19454.0	7415.0	453473.0	609269.0	795221.0	36963.0	572180.0	401748.0	765169.0	726566.0	136059.0	577673.0	566868.0	612715.0	81012.0	428691.0	853540.0	376864.0	995616.0	798819.0	999953.0	260.0	666733.0	63292.0	4310.0	183991.0	671.0	580360.0	518245.0	701748.0
317	391016.0	25747.0	654120.0	28987.0	10851.0	926280.0	562831.0	10965.0	348.0	458707.0	634070.0	319191.0	816786.0	999966.0	996808.0	488214.0	381192.0	911376.0	46.0	18128.0	6806.0	452987.0	612386.0	797708.0	35887.0	571822.0	399224.0	771874.0	731502.0	132583.0	580993.0	569872.0	621352.0	78572.0	426733.0	857556.0	375053.0	995614.0	801790.0	999958.0	255.0	672290.0	60270.0	4355.0	180743.0	639.0	580929.0	517993.0	704162.0
318	387525.0	25261.0	657955.0	27842.0	10329.0	929131.0	566483.0	10357.0	312.0	460556.0	637188.0	316221.0	822116.0	999971.0	996976.0	487276.0	380441.0	914141.0	44.0	16652.0	6485.0	451093.0	616665.0	800112.0	34584.0	571938.0	396163.0	778182.0	735725.0	128305.0	584302.0	572357.0	630441.0	76149.0	425726.0	861516.0	372424.0	995718.0	804250.0	999963.0	225.0	677537.0	56854.0	4250.0	177169.0	605.0	582460.0	516859.0	706818.0
319	385452.0	24272.0	661541.0	26795.0	9814.0	931989.0	569968.0	9989.0	271.0	462365.0	640337.0	312726.0	827194.0	999968.0	997055.0	486691.0	380675.0	916207.0	34.0	15112.0	5842.0	450571.0	620451.0	802050.0	33468.0	571942.0	394358.0	784952.0	740395.0	124780.0	587694.0	574127.0	639396.0	73393.0	424287.0	865970.0	369275.0	995785.0	806587.0	999965.0	185.0	682040.0	53988.0	4221.0	173201.0	535.0	583034.0	516312.0	708718.0
320	382722.0	23538.0	666026.0	25692.0	9312.0	934823.0	573743.0	9607.0	246.0	464762.0	643386.0	308893.0	832133.0	999970.0	997288.0	486003.0	379882.0	918106.0	31.0	14070.0	5677.0	448663.0	623874.0	804219.0	32459.0	571364.0	391602.0	791619.0	746313.0	121274.0	589878.0	577778.0	647745.0	71067.0	422823.0	869763.0	367255.0	995879.0	808778.0	999958.0	160.0	686479.0	51555.0	4124.0	169976.0	517.0	583597.0	515834.0	710949.0
321	379739.0	23025.0	670163.0	24539.0	8875.0	937709.0	577835.0	9184.0	241.0	466174.0	646244.0	305175.0	837317.0	999974.0	997373.0	485652.0	379656.0	920430.0	35.0	12890.0	5397.0	447577.0	627764.0	805748.0	31513.0	569908.0	388837.0	798040.0	751290.0	118097.0	592591.0	579860.0	656546.0	68934.0	420841.0	873908.0	364919.0	995937.0	810414.0	999969.0	151.0	690659.0	48963.0	4072.0	166380.0	481.0	584398.0	515671.0	713464.0
322	375945.0	22321.0	673421.0	23680.0	8245.0	940284.0	581843.0	8829.0	231.0	468554.0	649295.0	301304.0	841801.0	999978.0	997525.0	485301.0	379433.0	922845.0	27.0	11927.0	5104.0	445559.0	632157.0	807062.0	30685.0	570210.0	386757.0	804450.0	755858.0	115055.0	595131.0	582617.0	665152.0	66752.0	419193.0	877143.0	362274.0	996019.0	811780.0	999973.0	143.0	695225.0	46581.0	4060.0	162590.0	424.0	584247.0	515189.0	715259.0
323	372843.0	21620.0	677180.0	22483.0	7875.0	942511.0	586045.0	8452.0	238.0	470656.0	650995.0	297950.0	845916.0	999981.0	997575.0	484090.0	379159.0	925004.0	27.0	10989.0	4844.0	443173.0	635899.0	809165.0	29721.0	570086.0	384115.0	810735.0	760696.0	111792.0	597735.0	584735.0	673796.0	64324.0	417254.0	880852.0	359820.0	996154.0	813586.0	999966.0	129.0	699482.0	44201.0	3992.0	159692.0	391.0	584581.0	515100.0	717091.0
324	369551.0	21175.0	680810.0	21676.0	7507.0	944744.0	590098.0	8053.0	232.0	471381.0	654451.0	293776.0	850241.0	999978.0	997625.0	482431.0	378723.0	926867.0	24.0	10235.0	4570.0	441852.0	640306.0	810350.0	28986.0	569493.0	381688.0	816593.0	765284.0	108374.0	600950.0	587034.0	682493.0	62364.0	415883.0	884860.0	358486.0	996259.0	815779.0	999964.0	118.0	704447.0	41810.0	3965.0	156471.0	368.0	585178.0	514366.0	718827.0
325	366828.0	20481.0	684830.0	20657.0	7083.0	946777.0	594276.0	7805.0	214.0	473992.0	656819.0	290366.0	854144.0	999983.0	997762.0	481471.0	378479.0	928799.0	18.0	9637.0	4342.0	439655.0	644260.0	811541.0	28161.0	568429.0	379760.0	822561.0	770109.0	105068.0	604189.0	589623.0	692138.0	60405.0	414075.0	888140.0	356660.0	996375.0	817699.0	999969.0	114.0	708924.0	39180.0	4008.0	153207.0	334.0	585031.0	513999.0	720899.0
326	364813.0	19821.0	688730.0	20085.0	6732.0	949061.0	598842.0	7482.0	210.0	476494.0	659535.0	286435.0	858204.0	999978.0	997839.0	480786.0	377858.0	931169.0	17.0	8988.0	4139.0	438233.0	647836.0	813366.0	27140.0	567933.0	376752.0	828634.0	774782.0	102663.0	607055.0	591754.0	701158.0	58529.0	411867.0	891347.0	354926.0	996446.0	820285.0	999972.0	96.0	713359.0	37368.0	3924.0	150127.0	294.0	585045.0	513299.0	723630.0
327	361700.0	19424.0	692134.0	19240.0	6369.0	950733.0	603501.0	7308.0	224.0	479913.0	661540.0	282850.0	862237.0	999976.0	997979.0	479878.0	377655.0	933146.0	27.0	8387.0	3889.0	436937.0	650563.0	814709.0	26397.0	567366.0	373936.0	833807.0	778948.0	99932.0	610264.0	595214.0	709612.0	56611.0	409508.0	894774.0	353690.0	996545.0	822370.0	999977.0	99.0	717891.0	35442.0	3902.0	147335.0	258.0	585422.0	513472.0	725297.0
328	358989.0	19169.0	695595.0	18671.0	6024.0	952610.0	608071.0	6967.0	235.0	482977.0	663437.0	279593.0	866140.0	999976.0	998038.0	479149.0	377188.0	934393.0	15.0	7667.0	3838.0	435358.0	654440.0	816659.0	25836.0	567137.0	371924.0	839414.0	783186.0	96818.0	612798.0	597824.0	718251.0	54682.0	407486.0	898115.0	351134.0	996648.0	823873.0	999976.0	101.0	722633.0	33551.0	3873.0	144933.0	237.0	586121.0	512631.0	727181.0
329	355271.0	18761.0	699955.0	18109.0	5725.0	954072.0	613458.0	6819.0	225.0	486647.0	666294.0	275762.0	869670.0	999980.0	998144.0	479065.0	376976.0	936276.0	11.0	7012.0	3684.0	434084.0	658014.0	818379.0	24815.0	565971.0	369892.0	845577.0	788492.0	93669.0	615627.0	600160.0	726620.0	53140.0	405446.0	900973.0	348414.0	996690.0	826090.0	999984.0	110.0	727130.0	31835.0	3888.0	141535.0	243.0	585308.0	511576.0	728828.0
330	352194.0	18161.0	704564.0	17646.0	5435.0	956070.0	618462.0	6680.0	186.0	490327.0	669544.0	272066.0	873228.0	999976.0	998319.0	478164.0	376974.0	937897.0	10.0	6443.0	3631.0	432178.0	661605.0	818850.0	24239.0	563982.0	366879.0	850975.0	792869.0	91207.0	618880.0	603303.0	735377.0	51733.0	402662.0	903566.0	345606.0	996734.0	828320.0	999988.0	110.0	731150.0	30191.0	3743.0	138730.0	226.0	585526.0	511153.0	730728.0
331	349152.0	17577.0	708084.0	17057.0	5142.0	957904.0	623648.0	6508.0	160.0	494211.0	673825.0	268035.0	876905.0	999980.0	998397.0	477747.0	376065.0	939450.0	8.0	5872.0	3383.0	430493.0	664966.0	820076.0	23616.0	563275.0	363395.0	857099.0	797358.0	88549.0	621266.0	605606.0	744454.0	50051.0	400499.0	906283.0	343751.0	996770.0	829693.0	999980.0	104.0	736300.0	28545.0	3810.0	136444.0	184.0	585264.0	510882.0	733134.0
332	345164.0	16983.0	712634.0	16551.0	4978.0	959574.0	628836.0	6340.0	142.0	497883.0	676558.0	265022.0	880914.0	999983.0	998485.0	476197.0	376418.0	941543.0	3.0	5429.0	3164.0	428803.0	669297.0	821427.0	22830.0	563032.0	360014.0	863156.0	801756.0	85850.0	625061.0	608452.0	752750.0	48306.0	398758.0	909056.0	341303.0	996817.0	831527.0	999980.0	89.0	740624.0	26723.0	3840.0	133590.0	139.0	586174.0	510450.0	735250.0
333	340900.0	16500.0	717534.0	16145.0	4736.0	961284.0	634615.0	6286.0	145.0	501413.0	679510.0	261767.0	884513.0	999996.0	998584.0	476144.0	375727.0	942931.0	1.0	4963.0	3004.0	426204.0	672883.0	822155.0	22415.0	561792.0	357843.0	868148.0	805676.0	83702.0	628048.0	612379.0	762106.0	46678.0	396573.0	911860.0	339775.0	996906.0	832910.0	999986.0	84.0	744600.0	25116.0	3864.0	131530.0	130.0	585879.0	510506.0	736720.0
334	338366.0	16039.0	721686.0	15681.0	4437.0	963021.0	641129.0	6107.0	129.0	505210.0	682146.0	258862.0	887602.0	999994.0	998607.0	476167.0	374944.0	944527.0	1.0	4408.0	2845.0	424894.0	676843.0	823182.0	21940.0	560758.0	355391.0	873233.0	809410.0	81226.0	631085.0	615688.0	770069.0	45255.0	394607.0	914392.0	338110.0	996870.0	834323.0	999985.0	93.0	749246.0	23938.0	3869.0	129393.0	142.0	586761.0	509539.0	737993.0
335	335118.0	15490.0	725539.0	15162.0	4295.0	964463.0	646488.0	5677.0	125.0	509487.0	685301.0	256896.0	890871.0	999995.0	998616.0	476018.0	375751.0	946353.0	1.0	4107.0	2599.0	422668.0	680978.0	823545.0	21307.0	559253.0	351973.0	878579.0	813857.0	78722.0	633864.0	618654.0	778262.0	43517.0	392567.0	916432.0	336863.0	996953.0	836216.0	999985.0	81.0	752878.0	22425.0	3834.0	127074.0	126.0	586440.0	509752.0	739617.0
336	332646.0	15190.0	729354.0	14526.0	3971.0	965800.0	651091.0	5629.0	120.0	513472.0	687836.0	254186.0	894199.0	999997.0	998617.0	475504.0	376567.0	947583.0	1.0	3775.0	2507.0	421450.0	684385.0	824117.0	20770.0	558581.0	349064.0	883396.0	818093.0	77044.0	637289.0	621147.0	786222.0	42483.0	390186.0	918960.0	335219.0	997015.0	837161.0	999980.0	68.0	757113.0	21140.0	3863.0	125006.0	103.0	586032.0	509611.0	740840.0
337	329478.0	14775.0	733108.0	13968.0	3706.0	967126.0	657445.0	5439.0	125.0	517681.0	689822.0	250540.0	897405.0	999998.0	998696.0	474351.0	376609.0	948894.0	0.0	3426.0	2374.0	418663.0	687879.0	824970.0	20395.0	556993.0	346180.0	887529.0	821931.0	74991.0	640361.0	623997.0	793330.0	41103.0	386846.0	921683.0	332906.0	997157.0	838336.0	999983.0	65.0	761742.0	20057.0	3992.0	122748.0	81.0	586310.0	508433.0	741922.0
338	326255.0	14584.0	736198.0	13554.0	3500.0	968587.0	662912.0	5061.0	107.0	522979.0	691839.0	247510.0	900112.0	999999.0	998718.0	473437.0	377355.0	950005.0	0.0	3132.0	2248.0	416880.0	691193.0	826099.0	19810.0	555128.0	342869.0	892446.0	826269.0	73097.0	642381.0	626532.0	800442.0	40142.0	383740.0	924094.0	331066.0	997133.0	839621.0	999981.0	72.0	766542.0	18984.0	3832.0	120430.0	72.0	585833.0	507613.0	742985.0
339	323019.0	14081.0	740136.0	12998.0	3192.0	969896.0	668896.0	4885.0	105.0	527690.0	695035.0	244453.0	902746.0	999998.0	998763.0	471754.0	378480.0	951242.0	0.0	2954.0	2120.0	414508.0	694835.0	826668.0	19131.0	554217.0	339474.0	896440.0	830527.0	71387.0	645888.0	629831.0	808179.0	38844.0	381542.0	926682.0	328998.0	997090.0	841585.0	999983.0	60.0	770443.0	17722.0	3887.0	118399.0	64.0	586214.0	506640.0	744945.0
340	319210.0	13792.0	744067.0	12777.0	2966.0	971423.0	675446.0	4618.0	118.0	531572.0	698595.0	241472.0	905506.0	999998.0	998814.0	470197.0	377970.0	952489.0	0.0	2748.0	1985.0	412044.0	698184.0	827179.0	18676.0	553767.0	336035.0	900273.0	834196.0	69307.0	649213.0	632675.0	815239.0	37537.0	379838.0	928623.0	327805.0	997036.0	842886.0	999981.0	57.0	774374.0	16644.0	3985.0	116060.0	58.0	585717.0	506483.0	746798.0
341	316417.0	13417.0	748652.0	12426.0	2861.0	972783.0	681552.0	4520.0	118.0	536025.0	701394.0	238146.0	907848.0	999997.0	998858.0	469543.0	377873.0	953830.0	0.0	2603.0	1889.0	409645.0	701614.0	828193.0	18098.0	553156.0	333072.0	904270.0	837875.0	67181.0	651859.0	635110.0	821881.0	35961.0	376177.0	930742.0	325430.0	997074.0	844257.0	999983.0	51.0	778959.0	15659.0	3985.0	114368.0	39.0	584684.0	505887.0	748281.0
342	313535.0	13011.0	752321.0	11868.0	2725.0	973560.0	687386.0	4410.0	108.0	541551.0	704132.0	235420.0	910486.0	999997.0	998932.0	469012.0	377776.0	955289.0	0.0	2427.0	1706.0	407325.0	704551.0	829146.0	17773.0	552023.0	330354.0	908143.0	840728.0	65466.0	654928.0	639134.0	828680.0	34926.0	373739.0	932606.0	323103.0	996993.0	845350.0	999985.0	45.0	783864.0	14754.0	3910.0	113043.0	39.0	584512.0	504998.0	749589.0
343	310868.0	12640.0	755794.0	11414.0	2651.0	974753.0	693422.0	4320.0	119.0	546258.0	706058.0	232400.0	913354.0	999997.0	998941.0	468683.0	378472.0	956491.0	0.0	2223.0	1634.0	404669.0	707789.0	829926.0	17203.0	550624.0	327768.0	911423.0	844073.0	63823.0	657827.0	641792.0	834995.0	33637.0	370695.0	934325.0	321485.0	997054.0	845963.0	999980.0	42.0	788531.0	13775.0	3908.0	111424.0	35.0	583696.0	504446.0	750952.0
344	308077.0	12325.0	759646.0	11175.0	2537.0	975803.0	699674.0	4208.0	116.0	551491.0	708811.0	228972.0	915891.0	999997.0	999004.0	467236.0	378862.0	957556.0	0.0	2104.0	1557.0	401859.0	711436.0	830636.0	16906.0	549635.0	325070.0	914761.0	847418.0	61674.0	661338.0	644798.0	841118.0	32462.0	367632.0	936380.0	319241.0	997045.0	846690.0	999990.0	35.0	793248.0	12881.0	3943.0	109867.0	36.0	583639.0	503919.0	752037.0
345	304737.0	12029.0	762898.0	10930.0	2452.0	976686.0	706795.0	3949.0	97.0	556965.0	712575.0	226112.0	918385.0	999996.0	999056.0	467138.0	379981.0	958983.0	0.0	1922.0	1517.0	399149.0	714458.0	830742.0	16402.0	548301.0	321964.0	917720.0	850535.0	60182.0	664091.0	648095.0	847232.0	31466.0	364815.0	938415.0	317809.0	997027.0	847720.0	999990.0	31.0	797406.0	12091.0	3945.0	108140.0	35.0	582311.0	503410.0	753235.0
346	300945.0	11666.0	766464.0	10540.0	2470.0	977595.0	713988.0	3939.0	86.0	561818.0	715265.0	223686.0	920230.0	999999.0	999114.0	466639.0	380348.0	959860.0	0.0	1700.0	1435.0	397042.0	717455.0	830506.0	15815.0	546067.0	318327.0	920123.0	853290.0	58831.0	667255.0	650938.0	853404.0	30831.0	362732.0	939986.0	316071.0	997028.0	848773.0	999994.0	26.0	802036.0	11391.0	3780.0	106747.0	34.0	581774.0	503215.0	753901.0
347	298977.0	11489.0	770156.0	10305.0	2454.0	978440.0	720749.0	3743.0	88.0	567775.0	717810.0	220602.0	922606.0	999998.0	999164.0	464862.0	380117.0	960680.0	0.0	1620.0	1375.0	394601.0	720495.0	830840.0	15431.0	545159.0	314843.0	923049.0	857011.0	56857.0	670577.0	653922.0	858926.0	29874.0	359246.0	941400.0	314905.0	996961.0	849278.0	999993.0	19.0	806125.0	10871.0	3848.0	105359.0	26.0	580743.0	502090.0	754633.0
348	295680.0	11236.0	773711.0	9922.0	2334.0	979128.0	727930.0	3528.0	95.0	572973.0	721175.0	217700.0	925102.0	1000000.0	999216.0	464007.0	379853.0	961649.0	0.0	1556.0	1270.0	392246.0	723786.0	831145.0	15182.0	543427.0	312342.0	926002.0	860374.0	55295.0	673462.0	657563.0	864294.0	29116.0	356150.0	943044.0	313671.0	996935.0	850101.0	999994.0	19.0	810099.0	10121.0	3907.0	104619.0	21.0	580263.0	500936.0	755419.0
349	292410.0	10970.0	777090.0	9475.0	2267.0	979984.0	734229.0	3383.0	71.0	579189.0	724047.0	214586.0	927533.0	1000000.0	999251.0	462903.0	379992.0	962553.0	0.0	1454.0	1159.0	389438.0	726917.0	830830.0	14640.0	542205.0	308292.0	929015.0	863116.0	53701.0	675632.0	660069.0	869528.0	28220.0	353405.0	944539.0	312077.0	996939.0	850923.0	999994.0	21.0	813785.0	9465.0	3826.0	103427.0	30.0	578965.0	500397.0	756758.0
350	289381.0	10798.0	781341.0	9135.0	2185.0	980871.0	741781.0	3183.0	77.0	585603.0	726855.0	212485.0	929169.0	1000000.0	999306.0	460997.0	379750.0	963501.0	0.0	1377.0	1075.0	387564.0	730675.0	831378.0	14395.0	540825.0	305204.0	931950.0	866982.0	52508.0	679028.0	662822.0	874007.0	27258.0	350415.0	945697.0	310341.0	996929.0	851525.0	999993.0	16.0	817080.0	9010.0	3757.0	102221.0	36.0	578677.0	499713.0	758258.0
351	286351.0	10591.0	783921.0	8918.0	2129.0	981581.0	748513.0	3073.0	62.0	591563.0	728152.0	210158.0	930937.0	1000000.0	999319.0	459370.0	380586.0	964487.0	0.0	1245.0	1096.0	384816.0	734001.0	830952.0	14065.0	539052.0	301766.0	934416.0	870817.0	51027.0	682257.0	665884.0	878669.0	26411.0	346801.0	947150.0	308347.0	996979.0	852493.0	999993.0	17.0	821303.0	8575.0	3983.0	101632.0	36.0	578298.0	499949.0	758908.0
352	283476.0	10386.0	787508.0	8676.0	1972.0	982286.0	755338.0	3017.0	65.0	597179.0	730491.0	206933.0	932736.0	1000000.0	999375.0	457505.0	380573.0	965329.0	0.0	1147.0	1020.0	381873.0	737513.0	831577.0	13942.0	537305.0	298371.0	937365.0	873718.0	49622.0	686934.0	667991.0	883485.0	25577.0	344043.0	948582.0	306211.0	997068.0	853450.0	999990.0	15.0	825333.0	8077.0	3934.0	100731.0	30.0	578311.0	498570.0	760316.0
353	280462.0	10108.0	791255.0	8344.0	1921.0	982934.0	761738.0	2952.0	62.0	603624.0	733509.0	204210.0	934128.0	1000000.0	999391.0	456188.0	381210.0	966386.0	0.0	1086.0	1001.0	378795.0	740122.0	831292.0	13490.0	536097.0	294519.0	939991.0	876187.0	48031.0	689491.0	670783.0	888111.0	24794.0	340721.0	950040.0	304466.0	997202.0	854616.0	999988.0	13.0	828528.0	7501.0	3975.0	100123.0	37.0	577699.0	497300.0	761128.0
354	277842.0	10115.0	795131.0	8037.0	1767.0	983658.0	768218.0	2859.0	50.0	610414.0	735613.0	202302.0	935572.0	1000000.0	999459.0	454861.0	381770.0	967242.0	0.0	954.0	941.0	375965.0	743747.0	831334.0	13111.0	534373.0	291315.0	942256.0	879602.0	46881.0	691996.0	674047.0	892700.0	24122.0	336897.0	951848.0	302490.0	997196.0	855595.0	999989.0	8.0	832027.0	7005.0	4053.0	98836.0	22.0	577310.0	496659.0	761666.0
355	275209.0	9951.0	798876.0	7837.0	1692.0	984262.0	775080.0	2741.0	47.0	616612.0	737842.0	200434.0	937508.0	1000000.0	999471.0	453633.0	382430.0	968038.0	0.0	849.0	879.0	372734.0	747174.0	830673.0	13034.0	532141.0	288821.0	944513.0	882771.0	45559.0	695038.0	677582.0	896917.0	23063.0	332845.0	953094.0	300386.0	997205.0	856473.0	999987.0	8.0	835279.0	6730.0	4156.0	97722.0	24.0	576740.0	496074.0	762951.0
356	272497.0	9837.0	802501.0	7575.0	1607.0	984767.0	782117.0	2697.0	37.0	623877.0	740006.0	198429.0	939227.0	1000000.0	999532.0	452296.0	382671.0	968802.0	0.0	801.0	854.0	370142.0	750155.0	831397.0	12797.0	530362.0	285694.0	946553.0	885712.0	44251.0	698123.0	680570.0	900628.0	22366.0	328689.0	954329.0	298996.0	997247.0	857488.0	999989.0	9.0	838554.0	6278.0	4192.0	97187.0	27.0	576100.0	495500.0	763580.0
357	270928.0	9455.0	805465.0	7454.0	1586.0	985442.0	788851.0	2583.0	38.0	630720.0	741549.0	196074.0	940415.0	1000000.0	999543.0	450625.0	383367.0	969576.0	0.0	743.0	834.0	367816.0	753458.0	831439.0	12425.0	528580.0	282488.0	948466.0	888476.0	43229.0	700947.0	683820.0	905036.0	21543.0	325418.0	955549.0	296967.0	997335.0	858622.0	999987.0	12.0	842543.0	5856.0	4242.0	96304.0	31.0	575706.0	495212.0	763740.0
358	268078.0	9428.0	808572.0	7187.0	1510.0	985951.0	795524.0	2582.0	41.0	636665.0	743537.0	193588.0	941434.0	1000000.0	999540.0	448639.0	383234.0	970504.0	0.0	670.0	852.0	364666.0	757024.0	831222.0	12065.0	526938.0	279236.0	950887.0	891540.0	42229.0	704139.0	686631.0	908746.0	20576.0	322052.0	956934.0	295847.0	997340.0	859774.0	999986.0	10.0	845723.0	5452.0	4328.0	95351.0	32.0	575410.0	493686.0	765029.0
359	265143.0	9415.0	811735.0	6947.0	1431.0	986513.0	801818.0	2513.0	32.0	641996.0	746327.0	191421.0	942291.0	1000000.0	999568.0	447349.0	384006.0	971131.0	0.0	636.0	823.0	361710.0	759935.0	830552.0	11714.0	524878.0	275297.0	952852.0	894018.0	40962.0	706894.0	689817.0	912125.0	19884.0	317771.0	958063.0	295203.0	997398.0	860248.0	999989.0	11.0	848965.0	5017.0	4320.0	94752.0	30.0	575320.0	493062.0	765777.0
360	262839.0	9355.0	815103.0	6740.0	1382.0	987086.0	807736.0	2417.0	36.0	647693.0	748686.0	189083.0	943249.0	1000000.0	999603.0	445444.0	384500.0	971703.0	0.0	578.0	797.0	359391.0	762668.0	829286.0	11541.0	522878.0	272051.0	954270.0	896504.0	39970.0	709664.0	692452.0	916302.0	19164.0	314004.0	958924.0	293879.0	997476.0	860728.0	999990.0	12.0	852242.0	4717.0	4283.0	94493.0	22.0	574683.0	491811.0	766028.0
361	260291.0	9270.0	818021.0	6578.0	1309.0	987670.0	813444.0	2285.0	37.0	652667.0	750918.0	187247.0	944585.0	1000000.0	999606.0	444314.0	386133.0	972613.0	0.0	522.0	748.0	355992.0	766305.0	829656.0	11102.0	521107.0	268305.0	955983.0	898612.0	38722.0	712006.0	694987.0	920107.0	18378.0	310680.0	960328.0	292951.0	997503.0	861802.0	999990.0	10.0	855297.0	4471.0	4348.0	94246.0	21.0	575212.0	491732.0	766643.0
362	257520.0	8970.0	822132.0	6518.0	1257.0	988139.0	820367.0	2241.0	34.0	658215.0	754357.0	185465.0	946023.0	1000000.0	999608.0	442963.0	386329.0	973097.0	0.0	496.0	707.0	352656.0	768179.0	829612.0	10839.0	520116.0	265322.0	957464.0	901553.0	37749.0	714927.0	698224.0	923544.0	17509.0	306805.0	961227.0	291312.0	997538.0	862610.0	999993.0	10.0	857809.0	4281.0	4299.0	93830.0	20.0	574669.0	491198.0	766649.0
363	254649.0	8874.0	824984.0	6454.0	1177.0	988594.0	826719.0	2226.0	31.0	664550.0	755602.0	183723.0	947195.0	1000000.0	999665.0	441581.0	386921.0	973418.0	0.0	471.0	730.0	349041.0	770940.0	829804.0	10427.0	518631.0	262409.0	959345.0	903080.0	36709.0	717692.0	701533.0	926616.0	17037.0	302504.0	962087.0	289107.0	997594.0	863189.0	999994.0	9.0	861467.0	3950.0	4220.0	93357.0	18.0	574601.0	491135.0	767314.0
364	251917.0	8720.0	828455.0	6258.0	1138.0	988771.0	832986.0	2142.0	30.0	670837.0	757989.0	182030.0	947866.0	1000000.0	999716.0	440589.0	387581.0	973941.0	0.0	440.0	707.0	346448.0	774231.0	829162.0	10062.0	517748.0	259010.0	960821.0	905508.0	35761.0	720161.0	704381.0	929088.0	16533.0	298150.0	962985.0	287751.0	997696.0	863755.0	999995.0	11.0	864701.0	3684.0	4329.0	93385.0	16.0	573253.0	490740.0	767776.0
365	249012.0	8615.0	831178.0	6081.0	1099.0	989215.0	838249.0	2088.0	31.0	677015.0	760343.0	180921.0	949136.0	1000000.0	999729.0	438768.0	387652.0	974636.0	0.0	415.0	620.0	342893.0	777821.0	828704.0	9779.0	516442.0	256489.0	962302.0	907501.0	34826.0	723196.0	707134.0	931762.0	16041.0	294233.0	963779.0	286895.0	997705.0	864227.0	999999.0	2.0	867039.0	3471.0	4304.0	92990.0	8.0	572693.0	489648.0	767831.0
366	246194.0	8266.0	834191.0	5994.0	1156.0	989683.0	843883.0	2099.0	33.0	682988.0	761796.0	179151.0	949464.0	1000000.0	999730.0	436568.0	389396.0	975218.0	0.0	344.0	558.0	339877.0	780231.0	828501.0	9555.0	514671.0	252941.0	964094.0	909491.0	34063.0	725822.0	709928.0	934717.0	15511.0	290753.0	964615.0	285493.0	997762.0	864722.0	999998.0	2.0	869693.0	3210.0	4291.0	92643.0	9.0	573033.0	488429.0	768222.0
367	244719.0	8129.0	836582.0	5747.0	1142.0	990132.0	849575.0	2054.0	37.0	688786.0	763622.0	177122.0	950864.0	1000000.0	999756.0	434706.0	391023.0	975467.0	0.0	316.0	512.0	336455.0	783367.0	828043.0	9376.0	512766.0	250044.0	965171.0	911525.0	33151.0	728636.0	713082.0	937372.0	15149.0	287130.0	965402.0	284781.0	997897.0	865778.0	999998.0	0.0	872566.0	3046.0	4386.0	92622.0	10.0	572348.0	487447.0	768577.0
368	242141.0	8003.0	839344.0	5719.0	1145.0	990403.0	855066.0	2069.0	27.0	694964.0	764876.0	175467.0	951748.0	1000000.0	999759.0	433110.0	391271.0	975624.0	0.0	287.0	530.0	333352.0	786140.0	827455.0	9137.0	511204.0	246761.0	966778.0	913506.0	32239.0	731345.0	716009.0	939985.0	14828.0	283711.0	966316.0	282826.0	997925.0	866597.0	1000000.0	0.0	875008.0	2864.0	4494.0	92356.0	8.0	572348.0	486939.0	768905.0
369	239024.0	7890.0	841167.0	5561.0	1100.0	990865.0	859662.0	2035.0	28.0	700767.0	767128.0	173264.0	952529.0	1000000.0	999758.0	430559.0	392057.0	976191.0	0.0	257.0	512.0	329653.0	788865.0	827594.0	8733.0	509477.0	242926.0	968184.0	915387.0	31272.0	733901.0	718444.0	942146.0	14219.0	280051.0	967030.0	282082.0	997897.0	867247.0	1000000.0	0.0	878150.0	2695.0	4376.0	92403.0	10.0	571427.0	486412.0	769506.0
370	236596.0	7689.0	844086.0	5532.0	1116.0	991319.0	864690.0	2048.0	33.0	705981.0	769760.0	171484.0	953644.0	1000000.0	999769.0	428846.0	392551.0	976414.0	0.0	250.0	495.0	325790.0	791443.0	827576.0	8614.0	507487.0	238761.0	969289.0	917268.0	30322.0	736692.0	721441.0	944439.0	13723.0	275943.0	968134.0	279811.0	997970.0	867592.0	1000000.0	0.0	879911.0	2505.0	4387.0	92372.0	10.0	570047.0	486530.0	770470.0
371	234267.0	7660.0	846616.0	5452.0	1027.0	991733.0	870326.0	1970.0	29.0	711355.0	771448.0	170464.0	954474.0	1000000.0	999757.0	427046.0	393693.0	976873.0	0.0	213.0	466.0	323055.0	794730.0	826448.0	8316.0	504914.0	235340.0	970719.0	918948.0	29354.0	740317.0	723712.0	946447.0	13209.0	272499.0	968900.0	279327.0	997968.0	867860.0	1000000.0	0.0	881743.0	2411.0	4310.0	92299.0	4.0	569458.0	486577.0	770973.0
372	230851.0	7375.0	849699.0	5242.0	1023.0	992188.0	875260.0	1891.0	30.0	716540.0	773131.0	168127.0	955234.0	1000000.0	999769.0	425194.0	395249.0	977618.0	0.0	193.0	441.0	320176.0	798011.0	826092.0	8029.0	503779.0	231514.0	971621.0	921153.0	28413.0	742711.0	726563.0	948833.0	12522.0	268566.0	969800.0	278837.0	997934.0	868907.0	1000000.0	0.0	884346.0	2290.0	4361.0	91852.0	3.0	569228.0	485661.0	770507.0
373	229101.0	7120.0	852047.0	5172.0	920.0	992355.0	880317.0	1972.0	31.0	721935.0	774105.0	166735.0	956086.0	1000000.0	999773.0	423759.0	396156.0	977845.0	0.0	169.0	403.0	316447.0	800661.0	825386.0	7898.0	502564.0	228756.0	972749.0	922948.0	27792.0	745806.0	728768.0	950971.0	12162.0	264153.0	970651.0	277203.0	997929.0	870173.0	1000000.0	0.0	886863.0	2117.0	4297.0	91903.0	3.0	568154.0	484943.0	770935.0
374	226649.0	6919.0	854702.0	5093.0	857.0	992727.0	885244.0	1919.0	26.0	726886.0	775686.0	165975.0	956767.0	1000000.0	999796.0	421647.0	396886.0	977946.0	0.0	144.0	372.0	313576.0	803529.0	824117.0	7684.0	500514.0	225760.0	973684.0	924570.0	27159.0	748791.0	731534.0	952752.0	11758.0	260911.0	971477.0	276601.0	997991.0	870350.0	1000000.0	0.0	889262.0	1985.0	4307.0	92194.0	1.0	567185.0	484722.0	770810.0
375	224770.0	6758.0	857544.0	4901.0	808.0	993111.0	889793.0	1868.0	32.0	731501.0	777318.0	164018.0	957580.0	1000000.0	999813.0	419530.0	398823.0	978185.0	0.0	139.0	378.0	310341.0	806505.0	823470.0	7505.0	499827.0	222447.0	974383.0	926113.0	26561.0	752641.0	734276.0	954989.0	11479.0	257285.0	972204.0	275260.0	998018.0	870344.0	1000000.0	0.0	891195.0	1854.0	4299.0	92605.0	0.0	565321.0	484546.0	770807.0
376	223206.0	6587.0	859967.0	4733.0	798.0	993445.0	894461.0	1863.0	34.0	736887.0	778295.0	163326.0	958393.0	1000000.0	999809.0	417603.0	401392.0	978457.0	0.0	136.0	355.0	307079.0	809457.0	822702.0	7299.0	497636.0	219434.0	975267.0	927590.0	26268.0	755708.0	737160.0	956576.0	10984.0	253038.0	972746.0	274360.0	997966.0	871099.0	1000000.0	0.0	894020.0	1687.0	4298.0	92654.0	0.0	564310.0	484598.0	771470.0
377	221679.0	6518.0	862177.0	4664.0	805.0	993643.0	898818.0	1903.0	31.0	742480.0	779178.0	161810.0	958930.0	1000000.0	999797.0	415529.0	402268.0	978702.0	0.0	135.0	354.0	304143.0	812144.0	821803.0	7176.0	496061.0	216373.0	975956.0	929370.0	25503.0	758104.0	739585.0	958084.0	10695.0	248983.0	973439.0	273905.0	998023.0	872261.0	1000000.0	0.0	896280.0	1606.0	4381.0	92139.0	0.0	563723.0	483150.0	770910.0
378	220072.0	6503.0	864169.0	4525.0	774.0	993831.0	902658.0	1883.0	25.0	747546.0	780105.0	160684.0	959647.0	1000000.0	999796.0	413212.0	403974.0	978868.0	0.0	131.0	356.0	301207.0	814754.0	820975.0	7042.0	494339.0	213656.0	976984.0	930560.0	24811.0	761246.0	741576.0	959680.0	10256.0	245396.0	974118.0	272432.0	998054.0	872784.0	1000000.0	0.0	897327.0	1534.0	4396.0	91937.0	0.0	564462.0	482832.0	769995.0
379	218118.0	6371.0	866503.0	4514.0	697.0	994015.0	906690.0	1883.0	20.0	752936.0	781776.0	159927.0	960109.0	1000000.0	999811.0	411503.0	405166.0	979244.0	0.0	124.0	335.0	297716.0	816560.0	821171.0	6908.0	493261.0	210129.0	977999.0	932081.0	24052.0	764097.0	743958.0	961259.0	9779.0	240864.0	975022.0	271788.0	997993.0	873525.0	1000000.0	0.0	898766.0	1373.0	4346.0	91877.0	0.0	563719.0	482728.0	769812.0
380	216431.0	6236.0	868690.0	4344.0	640.0	994225.0	910248.0	1828.0	19.0	758650.0	782725.0	159080.0	960690.0	1000000.0	999820.0	409494.0	405219.0	979532.0	0.0	116.0	320.0	294483.0	818960.0	821110.0	6677.0	490905.0	207004.0	978716.0	933614.0	23327.0	766040.0	746053.0	962651.0	9451.0	236833.0	975649.0	271301.0	997977.0	874819.0	1000000.0	0.0	900724.0	1280.0	4252.0	92132.0	0.0	562556.0	482659.0	769214.0
381	215057.0	6173.0	870344.0	4250.0	645.0	994523.0	913992.0	1794.0	13.0	763205.0	784025.0	157917.0	961127.0	1000000.0	999815.0	407637.0	407323.0	979940.0	0.0	83.0	317.0	292064.0	821122.0	820128.0	6480.0	489205.0	205466.0	979483.0	935263.0	22903.0	769063.0	748719.0	964045.0	8814.0	233236.0	976208.0	270179.0	997935.0	875362.0	1000000.0	0.0	902573.0	1200.0	4252.0	92395.0	0.0	561919.0	482374.0	768981.0
382	214124.0	6059.0	872894.0	4196.0	640.0	994669.0	917402.0	1792.0	15.0	768459.0	785684.0	157038.0	961408.0	1000000.0	999823.0	404710.0	407922.0	980178.0	0.0	76.0	305.0	288745.0	823517.0	819552.0	6198.0	487734.0	203134.0	980284.0	936903.0	22503.0	770847.0	751210.0	965558.0	8462.0	229146.0	977021.0	269253.0	998010.0	876361.0	1000000.0	0.0	904468.0	1099.0	4294.0	92570.0	0.0	561349.0	482292.0	769157.0
383	212803.0	5934.0	875264.0	4090.0	618.0	994871.0	920763.0	1696.0	9.0	772388.0	786908.0	156287.0	962028.0	1000000.0	999822.0	402052.0	409917.0	980439.0	0.0	72.0	302.0	286351.0	825816.0	819168.0	6044.0	485201.0	200065.0	981061.0	937812.0	22005.0	772943.0	753693.0	966744.0	8153.0	225457.0	977435.0	267935.0	998067.0	877266.0	1000000.0	0.0	905678.0	1040.0	4387.0	93275.0	0.0	560630.0	481928.0	768454.0
384	211381.0	5877.0	877258.0	3944.0	582.0	995100.0	923326.0	1714.0	9.0	776886.0	788165.0	154761.0	962675.0	1000000.0	999830.0	400390.0	410752.0	980926.0	0.0	61.0	265.0	282758.0	827981.0	818068.0	5834.0	484107.0	197936.0	981709.0	938852.0	21328.0	774878.0	756103.0	967637.0	7885.0	221805.0	978098.0	267204.0	998085.0	877432.0	1000000.0	0.0	907780.0	995.0	4419.0	93642.0	0.0	560085.0	481390.0	768025.0
385	209885.0	5661.0	879310.0	3767.0	546.0	995266.0	926594.0	1735.0	9.0	781439.0	789792.0	154043.0	963216.0	1000000.0	999830.0	398436.0	411191.0	981327.0	0.0	55.0	291.0	279445.0	830441.0	816707.0	5641.0	482937.0	194880.0	982367.0	939984.0	20607.0	777274.0	758322.0	968987.0	7466.0	218455.0	979028.0	266848.0	998168.0	878452.0	1000000.0	0.0	909502.0	933.0	4420.0	93807.0	0.0	560258.0	481147.0	768589.0
386	209029.0	5485.0	881131.0	3701.0	523.0	995378.0	930084.0	1675.0	17.0	785926.0	791066.0	153887.0	963641.0	1000000.0	999834.0	397021.0	412640.0	981680.0	0.0	49.0	277.0	276122.0	832787.0	815497.0	5436.0	481416.0	192585.0	982757.0	941049.0	20185.0	779293.0	761322.0	970226.0	7260.0	214768.0	979560.0	266778.0	998206.0	879421.0	1000000.0	0.0	911302.0	866.0	4407.0	94214.0	0.0	558798.0	479980.0	767671.0
387	207205.0	5404.0	883050.0	3594.0	520.0	995489.0	932736.0	1636.0	15.0	791015.0	791781.0	153208.0	964423.0	1000000.0	999821.0	395056.0	414160.0	981796.0	0.0	62.0	290.0	272531.0	834912.0	813935.0	5297.0	479193.0	190232.0	983499.0	942114.0	19792.0	781806.0	763053.0	971700.0	7042.0	210947.0	980118.0	264842.0	998277.0	880422.0	1000000.0	0.0	912792.0	838.0	4421.0	94425.0	0.0	558210.0	479305.0	767169.0
388	205456.0	5316.0	884694.0	3563.0	547.0	995601.0	935598.0	1508.0	14.0	794808.0	792846.0	152466.0	964749.0	1000000.0	999820.0	392623.0	415637.0	982097.0	0.0	48.0	297.0	269001.0	837373.0	813328.0	5198.0	477477.0	187783.0	983837.0	943174.0	19336.0	783631.0	765326.0	972793.0	6686.0	207011.0	980622.0	263650.0	998337.0	880849.0	1000000.0	0.0	914266.0	793.0	4474.0	94885.0	0.0	557593.0	478738.0	767128.0
389	204480.0	5376.0	886681.0	3472.0	544.0	995763.0	938357.0	1475.0	21.0	799373.0	793056.0	151681.0	965266.0	1000000.0	999845.0	389794.0	417317.0	982454.0	0.0	50.0	284.0	266175.0	839715.0	812872.0	4982.0	475879.0	185346.0	984427.0	944065.0	19037.0	785946.0	767187.0	973892.0	6457.0	204558.0	981008.0	262733.0	998432.0	882184.0	1000000.0	0.0	915674.0	714.0	4379.0	95079.0	0.0	557378.0	478548.0	766818.0
390	202767.0	5237.0	889045.0	3400.0	494.0	995894.0	941117.0	1525.0	25.0	803867.0	793931.0	151502.0	965718.0	1000000.0	999861.0	387396.0	418726.0	983003.0	0.0	51.0	267.0	262417.0	842041.0	812750.0	4973.0	474323.0	182868.0	984863.0	944979.0	18764.0	788418.0	769588.0	974811.0	6240.0	201127.0	981361.0	261894.0	998473.0	883338.0	1000000.0	0.0	916747.0	693.0	4335.0	95413.0	0.0	556930.0	478362.0	765580.0
391	201189.0	5222.0	890986.0	3385.0	459.0	995989.0	943625.0	1492.0	18.0	807781.0	794400.0	151435.0	965831.0	1000000.0	999858.0	384883.0	419194.0	983259.0	0.0	46.0	257.0	259335.0	844374.0	811942.0	4820.0	472724.0	179947.0	985432.0	945610.0	18433.0	790861.0	772192.0	975707.0	6174.0	197379.0	981958.0	260357.0	998524.0	884869.0	1000000.0	0.0	918158.0	650.0	4450.0	96279.0	0.0	556012.0	478080.0	766088.0
392	200253.0	5117.0	892925.0	3278.0	427.0	996073.0	946104.0	1500.0	13.0	812238.0	795086.0	151215.0	965971.0	1000000.0	999851.0	381873.0	421040.0	983383.0	0.0	48.0	237.0	255392.0	846821.0	810816.0	4717.0	470665.0	177617.0	985977.0	946703.0	18035.0	792743.0	774221.0	976489.0	6002.0	195023.0	982321.0	259601.0	998553.0	885976.0	1000000.0	0.0	919283.0	621.0	4518.0	96840.0	0.0	555788.0	477361.0	765293.0
393	198676.0	4873.0	894113.0	3220.0	440.0	996161.0	948602.0	1436.0	13.0	815891.0	794929.0	150385.0	966377.0	1000000.0	999856.0	379555.0	423286.0	983690.0	0.0	46.0	247.0	252641.0	849329.0	809549.0	4557.0	469022.0	175516.0	986380.0	947729.0	17468.0	794813.0	776658.0	977398.0	5738.0	191585.0	982795.0	258591.0	998587.0	887094.0	1000000.0	0.0	920467.0	554.0	4607.0	97299.0	0.0	555143.0	477303.0	764297.0
394	197253.0	4816.0	895354.0	3210.0	468.0	996178.0	950935.0	1437.0	21.0	820146.0	795394.0	150520.0	966722.0	1000000.0	999866.0	376972.0	424964.0	984116.0	0.0	41.0	228.0	249356.0	851338.0	808713.0	4417.0	466947.0	172651.0	986897.0	948761.0	17100.0	796840.0	777961.0	978250.0	5591.0	188534.0	983099.0	256985.0	998564.0	888243.0	1000000.0	0.0	921363.0	545.0	4676.0	97571.0	0.0	554481.0	476803.0	764048.0
395	196751.0	4710.0	897084.0	3104.0	456.0	996431.0	953234.0	1493.0	23.0	823444.0	795602.0	150426.0	967119.0	1000000.0	999883.0	374887.0	426123.0	984281.0	0.0	42.0	218.0	245981.0	853899.0	807961.0	4333.0	465455.0	169907.0	987256.0	948965.0	16647.0	798822.0	779585.0	979024.0	5392.0	185257.0	983441.0	256460.0	998616.0	890153.0	1000000.0	0.0	921962.0	490.0	4647.0	97357.0	0.0	554449.0	475844.0	764009.0
396	196391.0	4507.0	898483.0	3009.0	460.0	996609.0	955236.0	1516.0	24.0	827131.0	795858.0	150771.0	967611.0	1000000.0	999873.0	372460.0	427021.0	984699.0	0.0	38.0	207.0	243499.0	856227.0	806885.0	4131.0	464187.0	168501.0	987416.0	949892.0	16197.0	801530.0	781420.0	979993.0	5064.0	182138.0	983960.0	255806.0	998603.0	892068.0	1000000.0	0.0	923017.0	458.0	4756.0	97420.0	0.0	554247.0	475570.0	763622.0
397	195559.0	4466.0	899737.0	2885.0	453.0	996637.0	957203.0	1456.0	30.0	830786.0	796792.0	150669.0	967932.0	1000000.0	999877.0	370624.0	428075.0	984821.0	0.0	35.0	196.0	240015.0	858414.0	805879.0	4014.0	461853.0	165863.0	987715.0	951027.0	15833.0	803777.0	783682.0	980503.0	4932.0	178934.0	984298.0	254447.0	998697.0	893149.0	1000000.0	0.0	924177.0	445.0	4648.0	97820.0	0.0	554141.0	474742.0	762975.0
398	194831.0	4491.0	902022.0	2814.0	430.0	996699.0	959011.0	1471.0	24.0	834364.0	797201.0	150673.0	968228.0	1000000.0	999881.0	368356.0	429359.0	985016.0	0.0	29.0	156.0	237066.0	860774.0	805680.0	3873.0	459482.0	163853.0	988108.0	951855.0	15458.0	806449.0	785972.0	981268.0	4847.0	176437.0	984785.0	254442.0	998800.0	894805.0	1000000.0	0.0	925745.0	418.0	4699.0	97932.0	0.0	554308.0	474165.0	762422.0
399	193720.0	4382.0	903711.0	2700.0	403.0	996800.0	960639.0	1534.0	27.0	837699.0	797907.0	150403.0	968619.0	1000000.0	999889.0	366485.0	430795.0	985231.0	0.0	28.0	158.0	234434.0	862584.0	804415.0	3809.0	457229.0	161892.0	988414.0	952265.0	14935.0	808423.0	788562.0	981836.0	4765.0	173363.0	985367.0	253166.0	998852.0	896400.0	1000000.0	0.0	926319.0	381.0	4766.0	98787.0	0.0	555004.0	473761.0	762334.0
400	192277.0	4373.0	905402.0	2688.0	394.0	996812.0	962043.0	1575.0	18.0	841602.0	798779.0	149960.0	968986.0	1000000.0	999918.0	363763.0	431942.0	985462.0	0.0	24.0	151.0	231600.0	864925.0	803149.0	3656.0	455058.0	159805.0	988795.0	953033.0	14379.0	810901.0	791430.0	982367.0	4560.0	170137.0	985843.0	252650.0	998891.0	897272.0	1000000.0	0.0	926883.0	361.0	4760.0	99257.0	0.0	555613.0	472403.0	761940.0
401	191131.0	4375.0	907261.0	2655.0	425.0	996938.0	963802.0	1587.0	18.0	845328.0	799403.0	150337.0	969272.0	1000000.0	999935.0	361740.0	433270.0	985619.0	0.0	14.0	148.0	228910.0	866568.0	802225.0	3625.0	452493.0	158130.0	989093.0	953973.0	13856.0	812503.0	793289.0	982734.0	4388.0	167141.0	986225.0	252392.0	998946.0	898242.0	1000000.0	0.0	927877.0	386.0	4732.0	99955.0	0.0	556277.0	472599.0	762126.0
402	190323.0	4220.0	908574.0	2581.0	448.0	997042.0	965297.0	1591.0	19.0	848707.0	799936.0	149776.0	969410.0	1000000.0	999949.0	359622.0	434615.0	985962.0	0.0	19.0	146.0	225801.0	868476.0	801249.0	3595.0	450569.0	155548.0	989292.0	954741.0	13502.0	814715.0	795372.0	983216.0	4088.0	163615.0	986606.0	252028.0	998949.0	899286.0	1000000.0	0.0	928773.0	373.0	4736.0	100587.0	0.0	556531.0	471653.0	760472.0
403	189158.0	4275.0	910087.0	2487.0	422.0	997048.0	966815.0	1646.0	13.0	850830.0	800821.0	149938.0	969665.0	1000000.0	999946.0	358154.0	435436.0	986045.0	0.0	12.0	145.0	222335.0	870659.0	799984.0	3531.0	449270.0	152803.0	989461.0	955719.0	13183.0	816804.0	797377.0	983797.0	3863.0	160807.0	986891.0	251457.0	998926.0	900908.0	1000000.0	0.0	929785.0	381.0	4870.0	100896.0	0.0	556666.0	471890.0	759371.0
404	188581.0	4145.0	911444.0	2451.0	439.0	997062.0	968377.0	1602.0	12.0	853844.0	800765.0	150393.0	969778.0	1000000.0	999944.0	355431.0	435991.0	986280.0	0.0	10.0	138.0	219127.0	872650.0	799393.0	3442.0	447600.0	150267.0	989647.0	956597.0	13116.0	818298.0	799970.0	984394.0	3707.0	157522.0	987267.0	251604.0	998933.0	902291.0	1000000.0	0.0	930724.0	322.0	5058.0	101405.0	0.0	556281.0	471486.0	758486.0
405	187696.0	4188.0	912342.0	2380.0	416.0	997131.0	969828.0	1506.0	10.0	856056.0	801140.0	150541.0	969978.0	1000000.0	999938.0	352985.0	437854.0	986382.0	0.0	12.0	129.0	215720.0	874891.0	798027.0	3243.0	445803.0	147975.0	989878.0	957193.0	12974.0	820171.0	802457.0	985347.0	3561.0	153803.0	987598.0	250865.0	998937.0	903888.0	1000000.0	0.0	931363.0	303.0	5087.0	101951.0	0.0	556474.0	471240.0	758022.0
406	187429.0	4044.0	913754.0	2288.0	383.0	997215.0	971063.0	1459.0	15.0	859495.0	801389.0	150210.0	969855.0	1000000.0	999948.0	351004.0	438496.0	986660.0	0.0	12.0	129.0	212499.0	876683.0	796926.0	3204.0	443599.0	145928.0	990096.0	957746.0	12742.0	822126.0	804458.0	985908.0	3335.0	151543.0	988034.0	250227.0	999022.0	905061.0	1000000.0	0.0	931839.0	269.0	5180.0	102151.0	0.0	557033.0	470559.0	758025.0
407	186772.0	4045.0	915249.0	2239.0	405.0	997281.0	972539.0	1477.0	9.0	861908.0	801014.0	150472.0	970052.0	1000000.0	999942.0	348633.0	439370.0	986931.0	0.0	16.0	128.0	209603.0	878661.0	795663.0	3107.0	442229.0	144042.0	990467.0	958394.0	12638.0	824147.0	806847.0	986349.0	3254.0	148291.0	988304.0	248824.0	999053.0	906406.0	1000000.0	0.0	932612.0	217.0	5169.0	102763.0	0.0	555623.0	469629.0	757200.0
408	186301.0	4035.0	916535.0	2199.0	395.0	997310.0	973587.0	1419.0	9.0	864833.0	801462.0	151074.0	970061.0	1000000.0	999950.0	346800.0	440305.0	986957.0	0.0	12.0	105.0	206132.0	880840.0	794068.0	2928.0	441165.0	141411.0	990622.0	958974.0	12421.0	826013.0	808859.0	986872.0	3183.0	145243.0	988782.0	248702.0	999076.0	908657.0	1000000.0	0.0	933051.0	207.0	5281.0	103112.0	0.0	555435.0	469886.0	756914.0
409	185622.0	3934.0	918255.0	2095.0	410.0	997411.0	974900.0	1386.0	8.0	867505.0	801285.0	151993.0	970132.0	1000000.0	999955.0	345174.0	440786.0	987160.0	0.0	7.0	81.0	203597.0	882681.0	793308.0	2785.0	439657.0	139605.0	990668.0	959601.0	12209.0	828237.0	810878.0	987341.0	3059.0	142865.0	989019.0	247924.0	999119.0	910596.0	1000000.0	0.0	933752.0	181.0	5244.0	103653.0	0.0	555542.0	470555.0	756562.0
410	185174.0	3861.0	919819.0	2090.0	396.0	997526.0	975982.0	1302.0	6.0	869933.0	801145.0	152299.0	970517.0	1000000.0	999957.0	343312.0	442050.0	987365.0	0.0	4.0	83.0	200924.0	884656.0	791897.0	2642.0	438430.0	137423.0	990869.0	960317.0	11982.0	830360.0	812466.0	987861.0	2861.0	140467.0	989231.0	247078.0	999165.0	911942.0	1000000.0	0.0	934061.0	176.0	5082.0	104670.0	0.0	555350.0	469114.0	755713.0
411	184245.0	3793.0	921335.0	2035.0	372.0	997415.0	977028.0	1281.0	5.0	871941.0	801938.0	152853.0	970806.0	1000000.0	999954.0	341564.0	444041.0	987648.0	0.0	3.0	92.0	198368.0	886589.0	791077.0	2560.0	436908.0	135247.0	991089.0	960988.0	11799.0	831772.0	814166.0	988422.0	2886.0	137545.0	989699.0	246166.0	999178.0	913982.0	1000000.0	0.0	934987.0	166.0	4987.0	105281.0	0.0	555602.0	467914.0	755954.0
412	183305.0	3656.0	922457.0	1941.0	375.0	997418.0	978055.0	1247.0	8.0	873949.0	802824.0	153178.0	970939.0	1000000.0	999959.0	339350.0	445728.0	987723.0	0.0	3.0	80.0	195066.0	888082.0	789319.0	2512.0	435198.0	133208.0	991126.0	961616.0	11655.0	833966.0	816394.0	988773.0	2686.0	135308.0	990039.0	245121.0	999241.0	915891.0	1000000.0	0.0	935389.0	163.0	4977.0	106117.0	0.0	554898.0	467504.0	755057.0
413	182688.0	3721.0	924296.0	1900.0	348.0	997584.0	978691.0	1255.0	5.0	876310.0	803185.0	154246.0	971035.0	1000000.0	999961.0	337337.0	447665.0	987840.0	0.0	4.0	70.0	192356.0	889678.0	788789.0	2416.0	433562.0	131207.0	991279.0	962197.0	11466.0	835549.0	818568.0	989301.0	2585.0	132841.0	990376.0	244161.0	999268.0	917723.0	1000000.0	0.0	935983.0	139.0	5008.0	106462.0	0.0	554590.0	467452.0	754199.0
414	182035.0	3610.0	925889.0	1817.0	347.0	997636.0	979679.0	1195.0	5.0	879048.0	803817.0	154887.0	971488.0	1000000.0	999966.0	335154.0	448438.0	987991.0	0.0	5.0	88.0	189953.0	891724.0	787543.0	2244.0	431648.0	129473.0	991458.0	962966.0	11162.0	837664.0	820619.0	989605.0	2527.0	131015.0	990644.0	243749.0	999306.0	919825.0	1000000.0	0.0	936446.0	120.0	5037.0	106695.0	0.0	555204.0	466104.0	753608.0
415	181488.0	3541.0	927360.0	1747.0	348.0	997793.0	980757.0	1161.0	2.0	880757.0	803872.0	155493.0	971609.0	1000000.0	999967.0	332715.0	450157.0	988149.0	0.0	4.0	86.0	187779.0	893058.0	786916.0	2168.0	430111.0	127900.0	991666.0	963395.0	10820.0	839730.0	823100.0	989932.0	2445.0	128868.0	990985.0	242660.0	999312.0	921568.0	1000000.0	0.0	936777.0	112.0	5149.0	107374.0	0.0	555523.0	465400.0	753004.0
416	181552.0	3449.0	928274.0	1651.0	356.0	997839.0	981387.0	1154.0	3.0	882997.0	803882.0	156143.0	971596.0	1000000.0	999976.0	331086.0	452165.0	988383.0	0.0	3.0	72.0	185313.0	894505.0	786231.0	2015.0	428312.0	126482.0	991728.0	964008.0	10658.0	841623.0	825099.0	990321.0	2319.0	126731.0	991054.0	241162.0	999305.0	923431.0	1000000.0	0.0	937029.0	94.0	5122.0	107901.0	0.0	555655.0	464951.0	752186.0
417	180425.0	3483.0	929619.0	1565.0	396.0	997885.0	982036.0	1133.0	1.0	885186.0	803818.0	157156.0	971589.0	1000000.0	999976.0	329274.0	454419.0	988311.0	0.0	0.0	72.0	183068.0	896175.0	785448.0	1886.0	426919.0	124755.0	991899.0	964450.0	10451.0	843632.0	826935.0	990780.0	2239.0	124508.0	991227.0	240908.0	999335.0	925491.0	1000000.0	0.0	936968.0	82.0	5100.0	108105.0	0.0	555283.0	464371.0	751017.0
418	179929.0	3447.0	930511.0	1478.0	406.0	997959.0	982744.0	1115.0	1.0	887310.0	804506.0	158096.0	971761.0	1000000.0	999978.0	326454.0	455742.0	988342.0	0.0	0.0	72.0	180787.0	897550.0	783670.0	1801.0	425249.0	122727.0	992033.0	965155.0	10207.0	844909.0	829404.0	991310.0	2186.0	122404.0	991443.0	240145.0	999326.0	927426.0	1000000.0	0.0	937243.0	91.0	5080.0	108393.0	0.0	555899.0	463945.0	750366.0
419	179994.0	3346.0	931600.0	1391.0	399.0	997924.0	983243.0	1097.0	1.0	888631.0	803981.0	158658.0	971749.0	1000000.0	999984.0	324255.0	457570.0	988562.0	0.0	0.0	76.0	178601.0	899830.0	781870.0	1719.0	424331.0	121572.0	992295.0	965648.0	10035.0	846398.0	830807.0	991614.0	2068.0	119860.0	991693.0	239687.0	999343.0	929051.0	1000000.0	0.0	937535.0	85.0	5256.0	109112.0	0.0	556014.0	463476.0	750292.0
420	179176.0	3360.0	932478.0	1324.0	391.0	997857.0	983803.0	1095.0	0.0	890174.0	804293.0	159432.0	971951.0	1000000.0	999987.0	321778.0	458902.0	988879.0	0.0	0.0	72.0	176510.0	901732.0	780666.0	1713.0	423486.0	119802.0	992474.0	965750.0	9792.0	847804.0	833267.0	991926.0	1961.0	118310.0	991881.0	240450.0	999416.0	931018.0	1000000.0	0.0	937929.0	73.0	5367.0	109374.0	0.0	555940.0	463234.0	749689.0
421	179406.0	3440.0	933998.0	1282.0	364.0	997897.0	984839.0	1044.0	0.0	891920.0	804068.0	160562.0	972167.0	1000000.0	999990.0	320023.0	459698.0	988981.0	0.0	0.0	69.0	173952.0	903459.0	779302.0	1599.0	421310.0	118180.0	992712.0	966502.0	9563.0	849586.0	835408.0	992330.0	1872.0	116114.0	991941.0	239859.0	999406.0	932973.0	1000000.0	0.0	938276.0	59.0	5538.0	109707.0	0.0	555997.0	462834.0	748193.0
422	178451.0	3358.0	935491.0	1151.0	386.0	997963.0	985430.0	1059.0	0.0	893396.0	804600.0	161567.0	972259.0	1000000.0	999989.0	318237.0	461011.0	989101.0	0.0	0.0	71.0	171353.0	904653.0	778575.0	1550.0	420176.0	116812.0	992792.0	967299.0	9605.0	851565.0	837495.0	992525.0	1814.0	114429.0	992205.0	239571.0	999485.0	934990.0	1000000.0	0.0	939337.0	42.0	5584.0	110082.0	0.0	555365.0	461982.0	748218.0
423	178484.0	3342.0	936772.0	1082.0	385.0	997963.0	985883.0	1111.0	0.0	895210.0	804431.0	161913.0	972260.0	1000000.0	999991.0	315836.0	462041.0	989086.0	0.0	0.0	83.0	168447.0	906473.0	777247.0	1485.0	419148.0	115798.0	992941.0	967659.0	9261.0	852929.0	839551.0	992844.0	1663.0	112859.0	992315.0	238902.0	999514.0	936676.0	1000000.0	0.0	939518.0	41.0	5635.0	110766.0	0.0	555980.0	460677.0	747019.0
424	178730.0	3341.0	938035.0	1001.0	375.0	998036.0	986638.0	1062.0	0.0	896730.0	803689.0	163346.0	972419.0	1000000.0	999991.0	313795.0	463424.0	989224.0	0.0	0.0	75.0	165875.0	907800.0	776030.0	1390.0	417476.0	114500.0	992922.0	968253.0	9200.0	854637.0	841367.0	993191.0	1651.0	110719.0	992446.0	238848.0	999540.0	938413.0	1000000.0	0.0	940266.0	39.0	5695.0	111576.0	0.0	556536.0	459991.0	746676.0
425	178429.0	3350.0	939147.0	926.0	365.0	998059.0	987159.0	988.0	0.0	898052.0	803924.0	164085.0	972625.0	1000000.0	1000000.0	311899.0	465156.0	989381.0	0.0	0.0	79.0	163120.0	909050.0	774943.0	1305.0	416122.0	113061.0	992930.0	968429.0	9007.0	855734.0	843008.0	993461.0	1635.0	108910.0	992641.0	238222.0	999564.0	940321.0	1000000.0	0.0	940758.0	37.0	5752.0	111549.0	0.0	556664.0	459522.0	745963.0
426	177808.0	3357.0	940120.0	911.0	339.0	998070.0	987771.0	973.0	0.0	898883.0	804016.0	164629.0	972691.0	1000000.0	1000000.0	309776.0	467119.0	989561.0	0.0	0.0	85.0	159996.0	910526.0	774190.0	1233.0	414474.0	111189.0	992866.0	968868.0	8978.0	857698.0	844856.0	993650.0	1616.0	106642.0	992850.0	237014.0	999602.0	942525.0	1000000.0	0.0	941146.0	36.0	5801.0	112055.0	0.0	556388.0	459041.0	744212.0
427	176998.0	3432.0	941233.0	889.0	340.0	998125.0	988143.0	926.0	0.0	900443.0	804234.0	165436.0	972934.0	1000000.0	1000000.0	306518.0	468729.0	989671.0	0.0	0.0	86.0	158375.0	912156.0	773259.0	1175.0	412759.0	110015.0	993049.0	969476.0	8786.0	858919.0	846939.0	993720.0	1500.0	105195.0	992822.0	236534.0	999628.0	944463.0	1000000.0	0.0	941710.0	26.0	5817.0	112512.0	0.0	556437.0	459786.0	743425.0
428	177490.0	3376.0	942535.0	877.0	371.0	998177.0	988697.0	956.0	0.0	902280.0	803797.0	165891.0	973221.0	1000000.0	1000000.0	304303.0	469519.0	989887.0	0.0	0.0	87.0	156382.0	913569.0	772595.0	1055.0	411458.0	108786.0	993155.0	969748.0	8695.0	860369.0	849196.0	993819.0	1397.0	103601.0	993023.0	236619.0	999629.0	946678.0	1000000.0	0.0	942607.0	20.0	6080.0	113388.0	0.0	557295.0	460217.0	742448.0
429	177074.0	3307.0	943799.0	801.0	385.0	998196.0	989075.0	965.0	0.0	903427.0	803442.0	167020.0	973417.0	1000000.0	1000000.0	301641.0	469824.0	989916.0	0.0	0.0	94.0	154505.0	914616.0	771402.0	984.0	410144.0	107719.0	993258.0	970281.0	8569.0	861551.0	850317.0	993992.0	1356.0	101949.0	993218.0	235736.0	999606.0	948723.0	1000000.0	0.0	943203.0	16.0	6105.0	113789.0	0.0	558271.0	459849.0	741015.0
430	176464.0	3230.0	944878.0	737.0	381.0	998217.0	989555.0	968.0	0.0	904947.0	802691.0	167724.0	973373.0	1000000.0	1000000.0	299888.0	470494.0	990043.0	0.0	0.0	86.0	152419.0	916182.0	769981.0	927.0	408931.0	106325.0	993266.0	970671.0	8413.0	862810.0	851784.0	994234.0	1315.0	100327.0	993362.0	235479.0	999610.0	950454.0	1000000.0	0.0	943613.0	12.0	6130.0	113941.0	0.0	558609.0	459624.0	740408.0
431	175183.0	3203.0	946027.0	777.0	386.0	998231.0	989906.0	985.0	0.0	905819.0	802449.0	168643.0	973380.0	1000000.0	1000000.0	297819.0	472221.0	990069.0	0.0	0.0	87.0	149709.0	917520.0	769324.0	927.0	406837.0	105189.0	993406.0	971250.0	8342.0	863783.0	853452.0	994484.0	1277.0	98827.0	993556.0	235437.0	999633.0	952188.0	1000000.0	0.0	943900.0	11.0	6213.0	113830.0	0.0	558249.0	459085.0	739495.0
432	175125.0	3142.0	947372.0	745.0	354.0	998187.0	990455.0	1007.0	0.0	906599.0	802276.0	169975.0	973621.0	1000000.0	1000000.0	296140.0	474167.0	990034.0	0.0	0.0	74.0	146792.0	918814.0	768141.0	910.0	405064.0	104033.0	993484.0	971495.0	8275.0	865530.0	855064.0	994695.0	1200.0	97577.0	993670.0	235171.0	999680.0	953992.0	1000000.0	0.0	944257.0	7.0	6349.0	114170.0	0.0	559141.0	458990.0	738884.0
433	175429.0	3196.0	948848.0	787.0	333.0	998196.0	990911.0	1008.0	0.0	907449.0	801995.0	171106.0	973844.0	1000000.0	1000000.0	294292.0	476128.0	990138.0	0.0	0.0	67.0	144461.0	920305.0	767212.0	821.0	403934.0	103087.0	993594.0	971943.0	8264.0	866565.0	856670.0	994745.0	1182.0	96410.0	993782.0	235632.0	999663.0	955594.0	1000000.0	0.0	944398.0	8.0	6437.0	114027.0	0.0	559067.0	458841.0	737421.0
434	175727.0	3126.0	950030.0	760.0	327.0	998227.0	991387.0	969.0	0.0	908496.0	801612.0	172338.0	974241.0	1000000.0	1000000.0	292243.0	478729.0	990177.0	0.0	0.0	68.0	142269.0	921851.0	765409.0	808.0	402634.0	101583.0	993634.0	972329.0	8073.0	867822.0	858239.0	994967.0	1126.0	94348.0	993959.0	235313.0	999682.0	957304.0	1000000.0	0.0	944824.0	8.0	6465.0	114504.0	0.0	559631.0	459016.0	736991.0
435	175651.0	3074.0	950655.0	734.0	355.0	998269.0	991849.0	933.0	0.0	909218.0	801318.0	173414.0	974492.0	1000000.0	1000000.0	289356.0	480626.0	990237.0	0.0	0.0	62.0	140278.0	922877.0	764626.0	665.0	401351.0	99631.0	993715.0	972569.0	8126.0	869041.0	859804.0	995148.0	1052.0	92545.0	994134.0	235293.0	999688.0	958935.0	1000000.0	0.0	944972.0	9.0	6474.0	114789.0	0.0	559956.0	459198.0	736650.0
436	175902.0	2976.0	951613.0	679.0	358.0	998223.0	992273.0	943.0	0.0	909642.0	801988.0	174014.0	974187.0	1000000.0	1000000.0	287407.0	482701.0	990330.0	0.0	0.0	65.0	138362.0	924052.0	763150.0	633.0	399294.0	98289.0	993792.0	972926.0	7989.0	870066.0	861508.0	995291.0	988.0	91093.0	994347.0	235799.0	999683.0	960651.0	1000000.0	0.0	945301.0	5.0	6540.0	114916.0	0.0	559972.0	458905.0	735788.0
437	176358.0	2879.0	952637.0	643.0	348.0	998301.0	992749.0	951.0	0.0	910106.0	801364.0	175349.0	974575.0	1000000.0	1000000.0	285910.0	483696.0	990406.0	0.0	0.0	65.0	136411.0	925475.0	761728.0	611.0	397440.0	97094.0	993845.0	973422.0	7950.0	871101.0	863138.0	995503.0	957.0	89262.0	994513.0	235280.0	999675.0	962257.0	1000000.0	0.0	945231.0	3.0	6550.0	114674.0	0.0	560425.0	458289.0	735263.0
438	176033.0	2849.0	953792.0	597.0	359.0	998363.0	992979.0	903.0	0.0	910906.0	800312.0	175680.0	975064.0	1000000.0	1000000.0	283447.0	484644.0	990523.0	0.0	0.0	60.0	134093.0	926451.0	759985.0	592.0	396347.0	96216.0	993819.0	973569.0	7868.0	871836.0	864752.0	995736.0	914.0	87912.0	994789.0	235181.0	999692.0	963516.0	1000000.0	0.0	945584.0	2.0	6651.0	114935.0	0.0	560394.0	458157.0	734412.0
439	176050.0	2736.0	954916.0	582.0	366.0	998446.0	993270.0	867.0	0.0	911666.0	800239.0	176565.0	975251.0	1000000.0	1000000.0	282192.0	487200.0	990608.0	0.0	0.0	55.0	131612.0	927357.0	757795.0	531.0	394973.0	94946.0	993942.0	973883.0	7841.0	873020.0	866219.0	995889.0	851.0	86442.0	995039.0	234516.0	999678.0	964934.0	1000000.0	0.0	945913.0	3.0	6606.0	115183.0	0.0	560132.0	458204.0	734473.0
440	176443.0	2764.0	955822.0	562.0	349.0	998416.0	993545.0	829.0	0.0	912827.0	799945.0	177418.0	975605.0	1000000.0	1000000.0	280449.0	490665.0	990809.0	0.0	0.0	47.0	129811.0	928538.0	756363.0	463.0	392718.0	93946.0	994078.0	974137.0	7778.0	873975.0	868234.0	996016.0	896.0	85374.0	995061.0	234128.0	999695.0	966383.0	1000000.0	0.0	946507.0	3.0	6553.0	115412.0	0.0	561332.0	457507.0	733638.0
441	176298.0	2731.0	957064.0	549.0	359.0	998394.0	993768.0	860.0	0.0	914066.0	799490.0	178336.0	975823.0	1000000.0	1000000.0	278699.0	491628.0	990966.0	0.0	0.0	50.0	127998.0	929798.0	754965.0	425.0	391717.0	92777.0	994173.0	974457.0	7655.0	874573.0	870232.0	996171.0	838.0	84117.0	995296.0	234004.0	999723.0	967727.0	1000000.0	0.0	946757.0	4.0	6611.0	115214.0	0.0	561244.0	456133.0	733319.0
442	176327.0	2709.0	958199.0	498.0	375.0	998422.0	993955.0	816.0	0.0	914988.0	799717.0	179558.0	976177.0	1000000.0	1000000.0	276694.0	493903.0	990949.0	0.0	0.0	47.0	125647.0	930845.0	754236.0	444.0	390618.0	91351.0	994312.0	974701.0	7621.0	875032.0	871915.0	996332.0	788.0	83259.0	995426.0	233308.0	999719.0	969226.0	1000000.0	0.0	947010.0	7.0	6588.0	115160.0	0.0	561213.0	454859.0	732239.0
443	176128.0	2718.0	959126.0	518.0	347.0	998411.0	994082.0	837.0	0.0	915605.0	799390.0	180484.0	976399.0	1000000.0	1000000.0	274366.0	496221.0	991000.0	0.0	0.0	42.0	123799.0	932334.0	753295.0	430.0	389507.0	90597.0	994366.0	975042.0	7569.0	876154.0	873665.0	996490.0	763.0	82072.0	995604.0	233600.0	999729.0	970667.0	1000000.0	0.0	947355.0	2.0	6669.0	115121.0	0.0	560983.0	453739.0	731395.0
444	176030.0	2714.0	960317.0	492.0	343.0	998373.0	994232.0	828.0	0.0	916228.0	798885.0	180853.0	976699.0	1000000.0	1000000.0	271603.0	497977.0	991071.0	0.0	0.0	30.0	122020.0	933174.0	752641.0	410.0	388245.0	89004.0	994443.0	975162.0	7456.0	876797.0	875139.0	996591.0	707.0	80915.0	995745.0	232953.0	999750.0	972074.0	1000000.0	0.0	947464.0	4.0	6635.0	115243.0	0.0	561121.0	453262.0	731061.0
445	175967.0	2624.0	961114.0	455.0	320.0	998498.0	994427.0	751.0	0.0	917387.0	798427.0	181456.0	977064.0	1000000.0	1000000.0	269804.0	500330.0	991114.0	0.0	0.0	39.0	120503.0	933932.0	751570.0	390.0	386293.0	88176.0	994570.0	975583.0	7365.0	877718.0	876401.0	996754.0	687.0	79843.0	995874.0	233062.0	999760.0	973527.0	1000000.0	0.0	947713.0	5.0	6815.0	114907.0	0.0	561065.0	453160.0	730144.0
446	175280.0	2533.0	961872.0	430.0	317.0	998555.0	994644.0	769.0	0.0	918043.0	798324.0	181663.0	977229.0	1000000.0	1000000.0	267679.0	502020.0	991165.0	0.0	0.0	43.0	118694.0	934882.0	750318.0	371.0	384220.0	86932.0	994554.0	975939.0	7420.0	878998.0	878232.0	996957.0	667.0	79220.0	995938.0	232922.0	999772.0	974706.0	1000000.0	0.0	948287.0	7.0	6867.0	114681.0	0.0	560690.0	452627.0	728763.0
447	175455.0	2511.0	962621.0	401.0	340.0	998583.0	994846.0	774.0	0.0	918167.0	798212.0	181850.0	977507.0	1000000.0	1000000.0	265712.0	504643.0	991357.0	0.0	0.0	40.0	116822.0	935842.0	748546.0	357.0	382468.0	85906.0	994601.0	976373.0	7379.0	879862.0	879735.0	997138.0	654.0	78005.0	996151.0	232554.0	999794.0	975971.0	1000000.0	0.0	948419.0	6.0	6850.0	114145.0	0.0	561259.0	452797.0	728155.0
448	175560.0	2480.0	963336.0	412.0	298.0	998632.0	995081.0	737.0	0.0	918422.0	798091.0	182399.0	977567.0	1000000.0	1000000.0	262965.0	507234.0	991527.0	0.0	0.0	37.0	115061.0	936555.0	747923.0	357.0	381515.0	85616.0	994554.0	976517.0	7346.0	881046.0	881536.0	997209.0	656.0	76568.0	996322.0	232127.0	999806.0	977097.0	1000000.0	0.0	948718.0	5.0	6756.0	113941.0	0.0	561568.0	451869.0	726800.0
449	174722.0	2574.0	964392.0	378.0	284.0	998644.0	995310.0	738.0	0.0	919168.0	798060.0	182987.0	977790.0	1000000.0	1000000.0	261318.0	509160.0	991527.0	0.0	0.0	47.0	113599.0	937725.0	747083.0	325.0	380333.0	85002.0	994412.0	976865.0	7249.0	881997.0	882587.0	997253.0	632.0	75339.0	996426.0	231861.0	999814.0	978073.0	1000000.0	0.0	949131.0	3.0	6686.0	113635.0	0.0	561338.0	451445.0	726285.0
450	175276.0	2594.0	965518.0	364.0	285.0	998634.0	995534.0	739.0	0.0	919291.0	798083.0	182880.0	978024.0	1000000.0	1000000.0	259231.0	511518.0	991438.0	0.0	0.0	51.0	111684.0	938846.0	745369.0	267.0	378594.0	84342.0	994506.0	977053.0	7079.0	882970.0	884059.0	997316.0	604.0	74126.0	996554.0	231848.0	999801.0	979002.0	1000000.0	0.0	948915.0	3.0	6617.0	113440.0	0.0	561002.0	451629.0	725533.0
451	175851.0	2597.0	966249.0	324.0	281.0	998643.0	995779.0	756.0	0.0	919754.0	797980.0	184259.0	978110.0	1000000.0	1000000.0	256149.0	513887.0	991497.0	0.0	0.0	43.0	110089.0	939772.0	744685.0	213.0	376603.0	83219.0	994645.0	977560.0	6906.0	883014.0	885784.0	997332.0	542.0	73670.0	996690.0	232053.0	999813.0	980427.0	1000000.0	0.0	949077.0	3.0	6588.0	113090.0	0.0	561378.0	450333.0	724351.0
452	176074.0	2501.0	967035.0	296.0	265.0	998702.0	995898.0	728.0	0.0	920002.0	798286.0	184554.0	978381.0	1000000.0	1000000.0	254366.0	515197.0	991504.0	0.0	0.0	45.0	108439.0	940941.0	743560.0	204.0	375236.0	82388.0	994709.0	977865.0	6919.0	883488.0	887348.0	997365.0	500.0	73130.0	996760.0	232637.0	999799.0	981513.0	1000000.0	0.0	949061.0	2.0	6778.0	112496.0	0.0	561443.0	449815.0	722973.0
453	175563.0	2387.0	967880.0	335.0	247.0	998748.0	995999.0	737.0	0.0	920497.0	797969.0	184770.0	978644.0	1000000.0	1000000.0	251914.0	517459.0	991415.0	0.0	0.0	46.0	106492.0	942335.0	742278.0	203.0	374227.0	81214.0	994702.0	977958.0	6942.0	884069.0	888548.0	997492.0	486.0	72332.0	996878.0	232267.0	999811.0	982322.0	1000000.0	0.0	949145.0	2.0	6909.0	111960.0	0.0	561339.0	449284.0	722625.0
454	176072.0	2360.0	968723.0	302.0	257.0	998801.0	996217.0	770.0	0.0	920718.0	797677.0	184258.0	978883.0	1000000.0	1000000.0	249793.0	519158.0	991394.0	0.0	0.0	47.0	104535.0	943532.0	740980.0	196.0	372891.0	80139.0	994751.0	978275.0	6683.0	883901.0	890396.0	997636.0	460.0	71603.0	996862.0	232262.0	999830.0	983332.0	1000000.0	0.0	949404.0	5.0	6827.0	111690.0	0.0	561651.0	449805.0	721146.0
455	175507.0	2301.0	969519.0	299.0	257.0	998816.0	996331.0	784.0	0.0	921106.0	797293.0	184646.0	979149.0	1000000.0	1000000.0	247592.0	521441.0	991534.0	0.0	0.0	56.0	103337.0	944390.0	739203.0	156.0	372458.0	79280.0	994797.0	978731.0	6623.0	883821.0	891531.0	997747.0	476.0	70859.0	996973.0	232102.0	999828.0	984183.0	1000000.0	0.0	949200.0	3.0	6971.0	111195.0	0.0	561149.0	448698.0	720441.0
456	175700.0	2277.0	970425.0	287.0	245.0	998840.0	996571.0	784.0	0.0	921080.0	797341.0	184940.0	979275.0	1000000.0	1000000.0	245929.0	523385.0	991695.0	0.0	0.0	61.0	102039.0	945464.0	738370.0	157.0	371555.0	78093.0	994866.0	978807.0	6597.0	883711.0	893582.0	997868.0	462.0	69907.0	997008.0	231999.0	999837.0	984921.0	1000000.0	0.0	949272.0	3.0	6935.0	109889.0	0.0	561446.0	449067.0	719430.0
457	175469.0	2290.0	971195.0	285.0	257.0	998821.0	996801.0	760.0	0.0	921748.0	796803.0	184826.0	979617.0	1000000.0	1000000.0	244058.0	525585.0	991828.0	0.0	0.0	46.0	100394.0	946191.0	737296.0	143.0	370645.0	76841.0	994941.0	979372.0	6657.0	884070.0	895075.0	997915.0	442.0	69203.0	997043.0	231787.0	999835.0	985567.0	1000000.0	0.0	949600.0	2.0	6840.0	108972.0	0.0	561841.0	448953.0	718305.0
458	175437.0	2274.0	971839.0	273.0	242.0	998852.0	996917.0	781.0	0.0	922202.0	796883.0	185232.0	979850.0	1000000.0	1000000.0	242127.0	527233.0	991987.0	0.0	0.0	41.0	98679.0	946902.0	736092.0	142.0	369896.0	76116.0	994904.0	979585.0	6508.0	884351.0	896271.0	998042.0	424.0	68433.0	997056.0	232408.0	999852.0	986202.0	1000000.0	0.0	950001.0	6.0	6979.0	108527.0	0.0	561784.0	449758.0	717099.0
459	175910.0	2265.0	972662.0	254.0	241.0	998928.0	997066.0	787.0	0.0	922816.0	796320.0	185261.0	980421.0	1000000.0	1000000.0	239942.0	529672.0	992044.0	0.0	0.0	46.0	96589.0	947919.0	735169.0	133.0	368967.0	75323.0	994935.0	979720.0	6388.0	884688.0	897747.0	998090.0	412.0	67437.0	997213.0	232753.0	999861.0	986878.0	1000000.0	0.0	949712.0	2.0	6970.0	107887.0	0.0	562239.0	449493.0	716271.0
460	175591.0	2245.0	973309.0	243.0	241.0	998924.0	997168.0	762.0	0.0	923385.0	796354.0	185319.0	980568.0	1000000.0	1000000.0	236925.0	531139.0	992013.0	0.0	0.0	47.0	95280.0	948505.0	733748.0	130.0	367962.0	74406.0	995157.0	980026.0	6369.0	885380.0	899085.0	998256.0	395.0	66830.0	997275.0	233331.0	999857.0	987681.0	1000000.0	0.0	950209.0	2.0	7136.0	106847.0	0.0	562313.0	448870.0	715650.0
461	174786.0	2128.0	974042.0	222.0	248.0	998897.0	997265.0	787.0	0.0	923477.0	795870.0	185180.0	980956.0	1000000.0	1000000.0	234577.0	533235.0	991992.0	0.0	0.0	54.0	93648.0	949619.0	733572.0	129.0	367311.0	73815.0	995322.0	980241.0	6189.0	885529.0	900885.0	998347.0	364.0	66066.0	997375.0	233753.0	999863.0	988306.0	1000000.0	0.0	950273.0	2.0	7152.0	105740.0	0.0	561014.0	448243.0	714118.0
462	174238.0	2120.0	974652.0	202.0	249.0	998884.0	997365.0	797.0	0.0	923680.0	795532.0	185484.0	981294.0	1000000.0	1000000.0	233327.0	536196.0	992162.0	0.0	0.0	52.0	91989.0	950653.0	732387.0	106.0	366132.0	72669.0	995309.0	980642.0	6096.0	885141.0	902253.0	998416.0	345.0	65734.0	997397.0	233797.0	999849.0	988768.0	1000000.0	0.0	950025.0	1.0	7260.0	103968.0	0.0	560735.0	447637.0	713535.0
463	174732.0	2138.0	975237.0	198.0	275.0	998897.0	997496.0	812.0	0.0	923833.0	795061.0	185150.0	981825.0	1000000.0	1000000.0	230715.0	538192.0	992317.0	0.0	0.0	49.0	90204.0	951338.0	730513.0	95.0	364993.0	72127.0	995354.0	981010.0	5988.0	885294.0	903350.0	998480.0	312.0	65267.0	997499.0	233719.0	999862.0	989307.0	1000000.0	0.0	950246.0	1.0	7276.0	102309.0	0.0	560721.0	447493.0	712943.0
464	174759.0	2145.0	975630.0	166.0	277.0	998867.0	997563.0	797.0	0.0	924082.0	794629.0	185037.0	982350.0	1000000.0	1000000.0	228679.0	540755.0	992513.0	0.0	0.0	42.0	88638.0	952038.0	729070.0	88.0	364160.0	70999.0	995409.0	981426.0	5963.0	885173.0	904821.0	998519.0	309.0	64398.0	997592.0	234313.0	999868.0	990006.0	1000000.0	0.0	950006.0	0.0	7245.0	101288.0	0.0	559189.0	446713.0	712798.0
465	175482.0	2093.0	976613.0	184.0	273.0	998896.0	997642.0	792.0	0.0	924610.0	794772.0	184713.0	982888.0	1000000.0	1000000.0	226384.0	543291.0	992541.0	0.0	0.0	34.0	86724.0	952939.0	728123.0	84.0	363734.0	70349.0	995563.0	981816.0	5848.0	885234.0	905687.0	998632.0	301.0	63353.0	997672.0	234551.0	999888.0	990433.0	1000000.0	0.0	949913.0	0.0	7258.0	99576.0	0.0	558870.0	446601.0	711153.0
466	175571.0	2041.0	977136.0	162.0	266.0	998918.0	997689.0	820.0	0.0	924245.0	794637.0	184078.0	983166.0	1000000.0	1000000.0	224569.0	544850.0	992681.0	0.0	0.0	27.0	85127.0	953467.0	727372.0	73.0	362965.0	69818.0	995598.0	982093.0	5867.0	885355.0	907406.0	998746.0	314.0	63428.0	997730.0	234632.0	999876.0	990902.0	1000000.0	0.0	949980.0	0.0	7339.0	98047.0	0.0	557900.0	446312.0	710742.0
467	176178.0	2047.0	977628.0	170.0	246.0	998895.0	997764.0	813.0	0.0	925017.0	794688.0	183804.0	983359.0	1000000.0	1000000.0	222958.0	547206.0	992681.0	0.0	0.0	24.0	83639.0	954411.0	726300.0	58.0	362787.0	69479.0	995569.0	982379.0	5801.0	885324.0	908689.0	998752.0	292.0	62907.0	997857.0	234297.0	999877.0	991505.0	1000000.0	0.0	949852.0	0.0	7404.0	96999.0	0.0	557640.0	445299.0	709603.0
468	176124.0	2028.0	978258.0	156.0	246.0	998950.0	997789.0	801.0	0.0	925459.0	795190.0	183313.0	983856.0	1000000.0	1000000.0	221283.0	549026.0	992788.0	0.0	0.0	19.0	82547.0	955269.0	725445.0	45.0	362109.0	68613.0	995656.0	982465.0	5808.0	884632.0	910125.0	998814.0	268.0	62368.0	997948.0	234257.0	999884.0	991954.0	1000000.0	0.0	949986.0	0.0	7489.0	95282.0	0.0	557790.0	444533.0	708851.0
469	175841.0	2051.0	979027.0	125.0	258.0	998945.0	997831.0	763.0	0.0	925432.0	794495.0	183195.0	984028.0	1000000.0	1000000.0	219048.0	551596.0	992876.0	0.0	0.0	14.0	80498.0	955931.0	724494.0	37.0	360878.0	68072.0	995668.0	982634.0	5763.0	884432.0	911611.0	998838.0	263.0	61991.0	997956.0	233894.0	999875.0	992299.0	1000000.0	0.0	949914.0	0.0	7463.0	93412.0	0.0	556907.0	444647.0	707577.0
470	176473.0	2020.0	979584.0	125.0	252.0	998947.0	997843.0	777.0	0.0	925373.0	794169.0	182569.0	984322.0	1000000.0	1000000.0	217845.0	554630.0	992922.0	0.0	0.0	6.0	78975.0	956434.0	724036.0	36.0	361771.0	67742.0	995721.0	982627.0	5808.0	884058.0	912869.0	998857.0	265.0	61578.0	997975.0	234451.0	999868.0	992649.0	1000000.0	0.0	949870.0	0.0	7500.0	91222.0	0.0	556217.0	443788.0	707442.0
471	176458.0	2004.0	979995.0	107.0	242.0	998963.0	997961.0	812.0	0.0	925270.0	793627.0	182517.0	984723.0	1000000.0	1000000.0	215615.0	557034.0	993027.0	0.0	0.0	5.0	77867.0	957337.0	722249.0	33.0	361580.0	66691.0	995770.0	982875.0	5714.0	883624.0	913803.0	998888.0	256.0	61038.0	998111.0	234153.0	999871.0	992870.0	1000000.0	0.0	949870.0	0.0	7557.0	89290.0	0.0	556585.0	443257.0	706643.0
472	176918.0	1957.0	980537.0	95.0	202.0	998989.0	998065.0	875.0	0.0	925407.0	793475.0	181660.0	985024.0	1000000.0	1000000.0	213292.0	558615.0	993149.0	0.0	0.0	2.0	76326.0	958137.0	721364.0	41.0	360837.0	66495.0	995859.0	983002.0	5585.0	883413.0	915049.0	998910.0	255.0	60406.0	998203.0	234064.0	999865.0	993078.0	1000000.0	0.0	949875.0	0.0	7600.0	87401.0	0.0	556869.0	442654.0	705322.0
473	176919.0	1907.0	981219.0	106.0	223.0	998995.0	998124.0	866.0	0.0	925552.0	792792.0	180884.0	985345.0	1000000.0	1000000.0	211664.0	561425.0	993283.0	0.0	0.0	1.0	74925.0	959066.0	719853.0	43.0	359838.0	66164.0	995866.0	983102.0	5490.0	882956.0	916563.0	998911.0	238.0	60098.0	998297.0	233643.0	999855.0	993342.0	1000000.0	0.0	949979.0	0.0	7454.0	85761.0	0.0	556333.0	441999.0	704432.0
474	177317.0	1907.0	981855.0	90.0	206.0	998984.0	998206.0	836.0	0.0	925335.0	792787.0	180377.0	985639.0	1000000.0	1000000.0	210108.0	563293.0	993517.0	0.0	0.0	2.0	73555.0	959808.0	720424.0	43.0	359204.0	65321.0	995958.0	983220.0	5377.0	882610.0	917271.0	999008.0	194.0	59515.0	998308.0	233707.0	999849.0	993694.0	1000000.0	0.0	949812.0	0.0	7444.0	84365.0	0.0	556975.0	441710.0	703809.0
475	177077.0	1898.0	982403.0	76.0	195.0	999006.0	998265.0	795.0	0.0	925487.0	791992.0	179456.0	986022.0	1000000.0	1000000.0	208109.0	566590.0	993612.0	0.0	0.0	1.0	71960.0	960731.0	720228.0	44.0	358415.0	65000.0	995895.0	983404.0	5175.0	882294.0	918713.0	999060.0	170.0	58789.0	998351.0	234565.0	999850.0	993963.0	1000000.0	0.0	949737.0	0.0	7443.0	82419.0	0.0	556757.0	441019.0	702783.0
476	177472.0	1787.0	983123.0	71.0	195.0	999019.0	998313.0	814.0	0.0	925366.0	791676.0	178038.0	986509.0	1000000.0	1000000.0	207317.0	569099.0	993673.0	0.0	0.0	0.0	70477.0	961706.0	719884.0	42.0	357806.0	64060.0	995869.0	983431.0	5139.0	882036.0	919944.0	999062.0	167.0	58737.0	998441.0	235641.0	999860.0	994286.0	1000000.0	0.0	949326.0	0.0	7542.0	80474.0	0.0	556896.0	440493.0	702332.0
477	177107.0	1787.0	983810.0	50.0	194.0	999000.0	998318.0	800.0	0.0	925198.0	791036.0	177408.0	987018.0	1000000.0	1000000.0	204859.0	571725.0	993539.0	0.0	0.0	0.0	69351.0	962400.0	718722.0	38.0	357098.0	63413.0	995892.0	983486.0	5012.0	881101.0	921267.0	999124.0	129.0	58539.0	998434.0	236094.0	999860.0	994657.0	1000000.0	0.0	949116.0	0.0	7582.0	78421.0	0.0	555743.0	439959.0	701479.0
478	177428.0	1855.0	984206.0	51.0	183.0	999011.0	998391.0	819.0	0.0	924960.0	790559.0	176409.0	987359.0	1000000.0	1000000.0	202482.0	573976.0	993710.0	0.0	0.0	0.0	68474.0	963339.0	718733.0	29.0	356302.0	62943.0	995894.0	983568.0	4951.0	880600.0	922562.0	999130.0	134.0	58563.0	998506.0	237144.0	999881.0	994954.0	1000000.0	0.0	948720.0	0.0	7632.0	76787.0	0.0	555000.0	438670.0	701266.0
479	177679.0	1800.0	984581.0	60.0	211.0	999076.0	998443.0	814.0	0.0	925229.0	790292.0	176351.0	987501.0	1000000.0	1000000.0	200807.0	576251.0	993725.0	0.0	0.0	0.0	67011.0	964172.0	718207.0	25.0	356024.0	62641.0	995905.0	983640.0	4914.0	880324.0	923666.0	999155.0	150.0	58792.0	998561.0	238509.0	999889.0	995181.0	1000000.0	0.0	949040.0	0.0	7513.0	74618.0	0.0	554007.0	437222.0	700425.0
480	178123.0	1816.0	985067.0	58.0	198.0	999055.0	998538.0	808.0	0.0	925224.0	790095.0	175868.0	987660.0	1000000.0	1000000.0	199366.0	578353.0	993765.0	0.0	0.0	0.0	65613.0	965003.0	717616.0	18.0	355955.0	62037.0	995965.0	983781.0	4907.0	879487.0	924402.0	999169.0	142.0	58160.0	998634.0	238925.0	999886.0	995557.0	1000000.0	0.0	948586.0	0.0	7459.0	72874.0	0.0	553287.0	436292.0	699265.0
481	178525.0	1821.0	985488.0	46.0	199.0	999067.0	998614.0	784.0	0.0	925101.0	790117.0	174183.0	988094.0	1000000.0	1000000.0	196985.0	580490.0	993806.0	0.0	0.0	0.0	64546.0	965842.0	716862.0	18.0	356434.0	61311.0	995936.0	983744.0	4791.0	878521.0	925364.0	999223.0	129.0	57834.0	998692.0	239889.0	999889.0	995909.0	1000000.0	0.0	948156.0	0.0	7416.0	71186.0	0.0	552843.0	435865.0	698326.0
482	179076.0	1749.0	985848.0	38.0	174.0	999075.0	998647.0	787.0	0.0	925249.0	789949.0	172606.0	988640.0	1000000.0	1000000.0	195274.0	583017.0	993921.0	0.0	0.0	0.0	63294.0	966737.0	715773.0	12.0	356061.0	60957.0	996090.0	983868.0	4826.0	877234.0	926264.0	999253.0	125.0	57812.0	998742.0	240352.0	999888.0	996154.0	1000000.0	0.0	948235.0	0.0	7371.0	69480.0	0.0	552467.0	435017.0	697386.0
483	179006.0	1722.0	986291.0	37.0	167.0	999091.0	998714.0	744.0	0.0	925136.0	789258.0	171346.0	988938.0	1000000.0	1000000.0	193817.0	585842.0	994005.0	0.0	0.0	0.0	61811.0	967447.0	714842.0	15.0	355442.0	60381.0	996066.0	984017.0	4764.0	876073.0	926664.0	999285.0	110.0	57802.0	998800.0	241378.0	999886.0	996269.0	1000000.0	0.0	947653.0	0.0	7367.0	67336.0	0.0	552742.0	434099.0	696762.0
484	178823.0	1735.0	986782.0	38.0	163.0	999090.0	998805.0	728.0	0.0	924895.0	788382.0	170164.0	989420.0	1000000.0	1000000.0	191642.0	588099.0	993991.0	0.0	0.0	0.0	61370.0	968212.0	713921.0	14.0	355222.0	60074.0	996001.0	984053.0	4794.0	875649.0	927513.0	999299.0	99.0	57553.0	998858.0	242113.0	999894.0	996479.0	1000000.0	0.0	946768.0	0.0	7278.0	64929.0	0.0	553180.0	433617.0	695762.0
485	178054.0	1687.0	987066.0	33.0	153.0	999139.0	998884.0	737.0	0.0	925152.0	787615.0	168814.0	989830.0	1000000.0	1000000.0	189463.0	590452.0	993994.0	0.0	0.0	0.0	59844.0	969094.0	713979.0	15.0	355480.0	59710.0	996048.0	983978.0	4797.0	874177.0	928484.0	999320.0	94.0	57241.0	998934.0	242573.0	999900.0	996591.0	1000000.0	0.0	946454.0	0.0	7394.0	62840.0	0.0	553020.0	433190.0	695566.0
486	178144.0	1705.0	987252.0	23.0	146.0	999156.0	998901.0	722.0	0.0	925015.0	786931.0	167263.0	990358.0	1000000.0	1000000.0	187746.0	593574.0	994055.0	0.0	0.0	0.0	58726.0	969920.0	713148.0	11.0	355786.0	59272.0	996113.0	984081.0	4784.0	872728.0	929659.0	999339.0	99.0	56956.0	998998.0	243514.0	999899.0	996773.0	1000000.0	0.0	945790.0	0.0	7585.0	61289.0	0.0	552845.0	432935.0	694940.0
487	177800.0	1664.0	987513.0	22.0	142.0	999179.0	998924.0	701.0	0.0	925102.0	786687.0	165007.0	990682.0	1000000.0	1000000.0	186590.0	595507.0	994045.0	0.0	0.0	0.0	57490.0	971040.0	712421.0	12.0	355742.0	58467.0	996125.0	984100.0	4860.0	871887.0	930673.0	999345.0	110.0	56986.0	999017.0	243723.0	999926.0	996784.0	1000000.0	0.0	944852.0	0.0	7605.0	59221.0	0.0	552074.0	432517.0	693949.0
488	177471.0	1586.0	987803.0	21.0	132.0	999219.0	998969.0	698.0	0.0	924901.0	786539.0	164021.0	990844.0	1000000.0	1000000.0	184949.0	597688.0	994120.0	0.0	0.0	0.0	56289.0	971358.0	711403.0	15.0	355741.0	57627.0	996300.0	984330.0	4843.0	870854.0	931653.0	999382.0	114.0	56811.0	999033.0	244440.0	999934.0	996899.0	1000000.0	0.0	944242.0	0.0	7680.0	57130.0	0.0	552166.0	431549.0	692267.0
489	177640.0	1578.0	987985.0	15.0	108.0	999214.0	998976.0	742.0	0.0	924883.0	785984.0	162194.0	991028.0	1000000.0	1000000.0	182409.0	600991.0	994155.0	0.0	0.0	0.0	54851.0	971927.0	710230.0	17.0	355513.0	56403.0	996389.0	984428.0	4840.0	869544.0	932432.0	999387.0	95.0	56773.0	999080.0	245812.0	999932.0	997088.0	1000000.0	0.0	943436.0	0.0	7641.0	55449.0	0.0	551385.0	430773.0	692488.0
490	177502.0	1520.0	988385.0	12.0	81.0	999210.0	999008.0	772.0	0.0	924456.0	784924.0	160297.0	991304.0	1000000.0	1000000.0	180848.0	604710.0	994366.0	0.0	0.0	0.0	53794.0	972506.0	710038.0	19.0	355351.0	55791.0	996507.0	984526.0	4770.0	867692.0	933030.0	999411.0	101.0	56786.0	999059.0	245985.0	999933.0	997187.0	1000000.0	0.0	942651.0	0.0	7583.0	53551.0	0.0	550403.0	429825.0	691666.0
491	177546.0	1532.0	988682.0	7.0	88.0	999263.0	999021.0	768.0	0.0	924441.0	784943.0	158288.0	991700.0	1000000.0	1000000.0	179301.0	608139.0	994428.0	0.0	0.0	0.0	52777.0	973359.0	709696.0	11.0	355180.0	55420.0	996589.0	984525.0	4852.0	866409.0	934242.0	999454.0	103.0	56929.0	999127.0	246345.0	999937.0	997307.0	1000000.0	0.0	941744.0	0.0	7629.0	51759.0	0.0	548751.0	428837.0	691442.0
492	177875.0	1536.0	989106.0	8.0	98.0	999300.0	999075.0	700.0	0.0	924527.0	783323.0	156758.0	991950.0	1000000.0	1000000.0	177153.0	611224.0	994569.0	0.0	0.0	0.0	51496.0	973847.0	710092.0	10.0	354851.0	55162.0	996628.0	984651.0	4819.0	864646.0	934906.0	999424.0	97.0	57116.0	999129.0	246842.0	999935.0	997448.0	1000000.0	0.0	940876.0	0.0	7580.0	49935.0	0.0	546689.0	428946.0	691086.0
493	177092.0	1497.0	989463.0	9.0	92.0	999332.0	999091.0	669.0	0.0	924245.0	782626.0	155181.0	992314.0	1000000.0	1000000.0	175818.0	613154.0	994713.0	0.0	0.0	0.0	50169.0	974239.0	709576.0	8.0	355773.0	54675.0	996705.0	984790.0	4787.0	863317.0	935814.0	999465.0	71.0	57215.0	999162.0	247597.0	999946.0	997541.0	1000000.0	0.0	939818.0	0.0	7446.0	48112.0	0.0	545485.0	428733.0	689694.0
494	177465.0	1426.0	990018.0	8.0	86.0	999337.0	999140.0	704.0	0.0	924771.0	782279.0	153261.0	992672.0	1000000.0	1000000.0	174560.0	615920.0	994699.0	0.0	0.0	0.0	49633.0	974861.0	709385.0	8.0	355975.0	54159.0	996766.0	985075.0	4767.0	861274.0	936458.0	999506.0	68.0	57167.0	999185.0	248916.0	999950.0	997674.0	1000000.0	0.0	938628.0	0.0	7359.0	46445.0	0.0	543808.0	428306.0	689045.0
495	177928.0	1377.0	990171.0	7.0	76.0	999359.0	999185.0	730.0	0.0	924516.0	781612.0	151552.0	992872.0	1000000.0	1000000.0	173151.0	618780.0	994736.0	0.0	0.0	0.0	49081.0	975399.0	708485.0	7.0	356672.0	53442.0	996730.0	985037.0	4644.0	860206.0	937571.0	999516.0	74.0	57426.0	999220.0	249000.0	999948.0	997803.0	1000000.0	0.0	937425.0	0.0	7167.0	44690.0	0.0	543908.0	427511.0	689175.0
496	177323.0	1363.0	990680.0	8.0	75.0	999393.0	999176.0	707.0	0.0	923907.0	781621.0	149717.0	993009.0	1000000.0	1000000.0	171738.0	621670.0	994824.0	0.0	0.0	0.0	48360.0	975825.0	707871.0	9.0	356936.0	52913.0	996761.0	985388.0	4585.0	858743.0	938457.0	999538.0	69.0	57861.0	999268.0	250285.0	999950.0	997947.0	1000000.0	0.0	935950.0	0.0	7124.0	42672.0	0.0	542680.0	427283.0	688740.0
497	177353.0	1283.0	991017.0	8.0	83.0	999407.0	999206.0	705.0	0.0	923859.0	781299.0	148246.0	993312.0	1000000.0	1000000.0	170766.0	623637.0	994939.0	0.0	0.0	0.0	47366.0	976525.0	707523.0	11.0	358054.0	52503.0	996854.0	985384.0	4542.0	857132.0	939262.0	999562.0	52.0	57466.0	999320.0	251904.0	999955.0	998045.0	1000000.0	0.0	934455.0	0.0	7123.0	41233.0	0.0	541764.0	426921.0	687998.0
498	177558.0	1248.0	991236.0	3.0	67.0	999455.0	999188.0	723.0	0.0	923734.0	780702.0	146019.0	993554.0	1000000.0	1000000.0	169443.0	626154.0	995076.0	0.0	0.0	0.0	46487.0	977225.0	707701.0	6.0	359540.0	51979.0	996919.0	985568.0	4497.0	855298.0	940280.0	999510.0	38.0	57281.0	999333.0	253952.0	999945.0	998187.0	1000000.0	0.0	933631.0	0.0	7184.0	39561.0	0.0	539849.0	427371.0	687305.0
499	177709.0	1202.0	991481.0	2.0	62.0	999489.0	999241.0	695.0	0.0	923378.0	780702.0	144839.0	993794.0	1000000.0	1000000.0	167711.0	629589.0	995163.0	0.0	0.0	0.0	45537.0	977778.0	707703.0	9.0	360212.0	51408.0	996944.0	985587.0	4502.0	853294.0	941563.0	999537.0	44.0	57242.0	999407.0	254698.0	999946.0	998343.0	1000000.0	0.0	932132.0	0.0	7090.0	38160.0	0.0	538136.0	426800.0	687154.0
500	177266.0	1154.0	991860.0	1.0	60.0	999505.0	999308.0	652.0	0.0	923008.0	780465.0	143211.0	994126.0	1000000.0	1000000.0	166232.0	630991.0	995128.0	0.0	0.0	0.0	44657.0	978136.0	707388.0	8.0	360750.0	50838.0	996944.0	985533.0	4437.0	851216.0	942376.0	999571.0	44.0	56976.0	999431.0	255506.0	999963.0	998425.0	1000000.0	0.0	930188.0	0.0	7017.0	36810.0	0.0	537184.0	425677.0	687249.0
501	176828.0	1163.0	992070.0	3.0	49.0	999512.0	999321.0	666.0	0.0	922470.0	779642.0	141324.0	994329.0	1000000.0	1000000.0	164214.0	633606.0	995058.0	0.0	0.0	0.0	43585.0	978714.0	707551.0	8.0	362078.0	49979.0	996987.0	985574.0	4430.0	849536.0	943218.0	999606.0	50.0	56721.0	999476.0	256031.0	999968.0	998536.0	1000000.0	0.0	928535.0	0.0	6818.0	35086.0	0.0	535583.0	425608.0	686658.0
502	176321.0	1090.0	992208.0	3.0	47.0	999543.0	999400.0	645.0	0.0	922890.0	779010.0	139173.0	994528.0	1000000.0	1000000.0	162518.0	636621.0	995100.0	0.0	0.0	0.0	42876.0	979121.0	707507.0	10.0	362832.0	49579.0	996971.0	985649.0	4373.0	848548.0	943645.0	999619.0	53.0	56651.0	999535.0	257594.0	999970.0	998610.0	1000000.0	0.0	926356.0	0.0	6743.0	33660.0	0.0	535714.0	425985.0	685965.0
503	176476.0	1091.0	992417.0	5.0	43.0	999584.0	999391.0	603.0	0.0	923051.0	778396.0	136938.0	994668.0	1000000.0	1000000.0	160976.0	639207.0	995168.0	0.0	0.0	0.0	41907.0	979547.0	707583.0	9.0	363870.0	48836.0	996977.0	985870.0	4337.0	846767.0	944250.0	999637.0	42.0	56496.0	999519.0	259106.0	999967.0	998666.0	1000000.0	0.0	924747.0	0.0	6586.0	32135.0	0.0	535009.0	426024.0	685215.0
504	176259.0	1079.0	992758.0	2.0	37.0	999565.0	999436.0	617.0	0.0	923008.0	777987.0	134869.0	994938.0	1000000.0	1000000.0	159973.0	642731.0	995110.0	0.0	0.0	0.0	41167.0	980325.0	707436.0	6.0	365764.0	48198.0	996952.0	985808.0	4308.0	844773.0	944958.0	999656.0	46.0	56891.0	999530.0	260412.0	999965.0	998770.0	1000000.0	0.0	922870.0	0.0	6510.0	31028.0	0.0	533605.0	425829.0	684865.0
505	176192.0	1130.0	993074.0	3.0	30.0	999559.0	999452.0	600.0	0.0	922686.0	778054.0	132268.0	995109.0	1000000.0	1000000.0	158693.0	646055.0	995184.0	0.0	0.0	0.0	40423.0	980651.0	707054.0	3.0	366461.0	47522.0	996967.0	986070.0	4203.0	842325.0	945197.0	999684.0	45.0	57138.0	999580.0	262343.0	999952.0	998776.0	1000000.0	0.0	920900.0	0.0	6336.0	29868.0	0.0	532357.0	424943.0	684558.0
506	175674.0	1108.0	993305.0	3.0	31.0	999581.0	999460.0	611.0	0.0	922846.0	777795.0	129668.0	995322.0	1000000.0	1000000.0	156946.0	648855.0	995259.0	0.0	0.0	0.0	39683.0	981116.0	706339.0	2.0	367128.0	47021.0	997014.0	985859.0	4136.0	839937.0	945648.0	999695.0	45.0	57486.0	999569.0	263055.0	999951.0	998782.0	1000000.0	0.0	918564.0	0.0	6117.0	28592.0	0.0	530356.0	424951.0	684911.0
507	174686.0	1071.0	993508.0	2.0	31.0	999615.0	999460.0	604.0	0.0	923060.0	776926.0	127424.0	995516.0	1000000.0	1000000.0	155963.0	651969.0	995247.0	0.0	0.0	0.0	38894.0	981737.0	706190.0	3.0	368121.0	46637.0	997094.0	986073.0	4010.0	837400.0	946232.0	999707.0	44.0	56933.0	999587.0	264678.0	999950.0	998840.0	1000000.0	0.0	916456.0	0.0	6046.0	26935.0	0.0	528890.0	425412.0	685227.0
508	174215.0	1046.0	993682.0	0.0	37.0	999634.0	999449.0	589.0	0.0	922748.0	776478.0	125225.0	995681.0	1000000.0	1000000.0	154924.0	654954.0	995164.0	0.0	0.0	0.0	37876.0	982142.0	706348.0	0.0	370178.0	46391.0	997017.0	985967.0	3974.0	834850.0	947172.0	999723.0	41.0	56758.0	999590.0	266051.0	999963.0	998867.0	1000000.0	0.0	913809.0	0.0	5999.0	25842.0	0.0	527730.0	425395.0	685390.0
509	173709.0	1042.0	993873.0	0.0	41.0	999639.0	999455.0	634.0	0.0	922584.0	774993.0	123334.0	995717.0	1000000.0	1000000.0	153449.0	658095.0	994989.0	0.0	0.0	0.0	37131.0	982519.0	706683.0	0.0	371290.0	45943.0	997076.0	986027.0	3884.0	833041.0	947751.0	999709.0	36.0	57001.0	999600.0	267499.0	999962.0	998926.0	1000000.0	0.0	910638.0	0.0	5923.0	25016.0	0.0	525591.0	425107.0	683969.0
510	173585.0	1007.0	994024.0	0.0	40.0	999653.0	999482.0	611.0	0.0	922905.0	774073.0	121167.0	995957.0	1000000.0	1000000.0	152019.0	661825.0	994995.0	0.0	0.0	0.0	36512.0	982995.0	706668.0	0.0	373174.0	45581.0	997153.0	985921.0	3832.0	831155.0	948311.0	999728.0	36.0	57032.0	999608.0	269312.0	999960.0	999015.0	1000000.0	0.0	907866.0	0.0	5730.0	23922.0	0.0	523909.0	426113.0	683842.0
511	173493.0	960.0	994246.0	0.0	37.0	999636.0	999542.0	577.0	0.0	922261.0	773314.0	119452.0	996175.0	1000000.0	1000000.0	150746.0	665599.0	994931.0	0.0	0.0	0.0	35912.0	983559.0	706857.0	0.0	375229.0	45127.0	997154.0	985833.0	3796.0	828903.0	949221.0	999720.0	32.0	57162.0	999625.0	270987.0	999960.0	999123.0	1000000.0	0.0	905061.0	0.0	5651.0	22552.0	0.0	521548.0	426458.0	683551.0
512	173122.0	891.0	994378.0	0.0	28.0	999644.0	999529.0	552.0	0.0	922151.0	772835.0	117413.0	996305.0	1000000.0	1000000.0	149329.0	668603.0	994973.0	0.0	0.0	0.0	35092.0	983826.0	708024.0	0.0	377575.0	44713.0	997238.0	985796.0	3838.0	826514.0	949856.0	999754.0	31.0	57705.0	999666.0	271947.0	999959.0	999210.0	1000000.0	0.0	901796.0	0.0	5578.0	21695.0	0.0	519448.0	426575.0	683844.0
513	172456.0	851.0	994566.0	0.0	31.0	999638.0	999523.0	572.0	0.0	922574.0	772965.0	115647.0	996411.0	1000000.0	1000000.0	147478.0	670868.0	994935.0	0.0	0.0	0.0	34422.0	984427.0	707999.0	0.0	379472.0	44591.0	997262.0	985766.0	3814.0	824488.0	950489.0	999782.0	21.0	57874.0	999692.0	274166.0	999956.0	999242.0	1000000.0	0.0	898392.0	0.0	5448.0	20572.0	0.0	517861.0	426062.0	683512.0
514	171860.0	900.0	994779.0	0.0	32.0	999654.0	999545.0	618.0	0.0	922823.0	771869.0	113164.0	996473.0	1000000.0	1000000.0	146144.0	673901.0	994885.0	0.0	0.0	0.0	33961.0	984937.0	708302.0	0.0	381972.0	43919.0	997226.0	985819.0	3826.0	822252.0	950974.0	999774.0	17.0	57824.0	999696.0	275475.0	999963.0	999305.0	1000000.0	0.0	895209.0	0.0	5228.0	19913.0	0.0	515098.0	425329.0	684174.0
515	171419.0	889.0	994970.0	0.0	35.0	999666.0	999571.0	594.0	0.0	922734.0	771438.0	111849.0	996636.0	1000000.0	1000000.0	144470.0	677052.0	995009.0	0.0	0.0	0.0	33372.0	985084.0	708190.0	0.0	384137.0	43464.0	997187.0	986047.0	3708.0	819429.0	951651.0	999772.0	14.0	58204.0	999676.0	277272.0	999960.0	999331.0	1000000.0	0.0	891455.0	0.0	5129.0	19121.0	0.0	513244.0	424248.0	684099.0
516	170370.0	849.0	995073.0	0.0	30.0	999624.0	999591.0	573.0	0.0	922974.0	771831.0	109513.0	996768.0	1000000.0	1000000.0	143499.0	680292.0	995025.0	0.0	0.0	0.0	32767.0	985490.0	708386.0	0.0	386842.0	42735.0	997176.0	986008.0	3599.0	817248.0	952216.0	999788.0	10.0	58553.0	999685.0	279780.0	999970.0	999336.0	1000000.0	0.0	887171.0	0.0	4900.0	18200.0	0.0	511762.0	423499.0	683357.0
517	170171.0	831.0	995225.0	0.0	30.0	999610.0	999617.0	537.0	0.0	922774.0	771700.0	107325.0	996927.0	1000000.0	1000000.0	141686.0	683817.0	995049.0	0.0	0.0	0.0	32315.0	985910.0	709160.0	0.0	389196.0	42559.0	997231.0	985922.0	3575.0	814568.0	952762.0	999790.0	14.0	58508.0	999692.0	281209.0	999974.0	999414.0	1000000.0	0.0	882588.0	0.0	4837.0	17317.0	0.0	509052.0	423463.0	682763.0
518	169662.0	799.0	995307.0	0.0	27.0	999589.0	999650.0	582.0	0.0	922807.0	771816.0	105273.0	997068.0	1000000.0	1000000.0	140151.0	686824.0	995090.0	0.0	0.0	0.0	31711.0	986309.0	709143.0	0.0	391291.0	42152.0	997252.0	985777.0	3518.0	811772.0	952952.0	999812.0	18.0	58593.0	999737.0	283071.0	999970.0	999403.0	1000000.0	0.0	878198.0	0.0	4845.0	16529.0	0.0	506706.0	424171.0	682717.0
519	169134.0	736.0	995439.0	0.0	33.0	999567.0	999629.0	630.0	0.0	923036.0	770990.0	103309.0	997145.0	1000000.0	1000000.0	139236.0	690249.0	995076.0	0.0	0.0	0.0	31053.0	986747.0	709106.0	0.0	394272.0	41873.0	997257.0	985651.0	3460.0	809362.0	953034.0	999844.0	14.0	58976.0	999757.0	285213.0	999979.0	999415.0	1000000.0	0.0	873013.0	0.0	4851.0	15550.0	0.0	504317.0	423410.0	683023.0
520	168081.0	693.0	995496.0	0.0	34.0	999566.0	999634.0	642.0	0.0	923166.0	771136.0	101653.0	997265.0	1000000.0	1000000.0	138007.0	694246.0	995130.0	0.0	0.0	0.0	30676.0	987097.0	709495.0	0.0	396273.0	41294.0	997269.0	985677.0	3328.0	806487.0	953625.0	999851.0	11.0	59064.0	999727.0	287680.0	999981.0	999434.0	1000000.0	0.0	868696.0	0.0	4936.0	14777.0	0.0	502532.0	423738.0	683734.0
521	167440.0	686.0	995746.0	0.0	32.0	999553.0	999672.0	686.0	0.0	923137.0	771030.0	99611.0	997403.0	1000000.0	1000000.0	136847.0	697983.0	995092.0	0.0	0.0	0.0	29751.0	987465.0	710653.0	0.0	399061.0	40958.0	997374.0	985961.0	3336.0	803252.0	953841.0	999835.0	12.0	59155.0	999698.0	290411.0	999980.0	999468.0	1000000.0	0.0	863215.0	0.0	4764.0	14048.0	0.0	500633.0	422780.0	684158.0
522	166333.0	625.0	995892.0	0.0	26.0	999572.0	999690.0	691.0	0.0	923208.0	770656.0	97633.0	997577.0	1000000.0	1000000.0	135383.0	700586.0	995053.0	0.0	0.0	0.0	29274.0	987736.0	711888.0	0.0	402284.0	40531.0	997376.0	985975.0	3278.0	800850.0	954154.0	999857.0	12.0	59240.0	999745.0	291846.0	999979.0	999477.0	1000000.0	0.0	857734.0	0.0	4645.0	13124.0	0.0	498437.0	422293.0	683980.0
523	166254.0	623.0	996002.0	0.0	25.0	999547.0	999715.0	676.0	0.0	922643.0	770664.0	96076.0	997621.0	1000000.0	1000000.0	134546.0	703900.0	995010.0	0.0	0.0	0.0	28871.0	987913.0	712527.0	0.0	405056.0	39985.0	997441.0	986187.0	3222.0	797978.0	954336.0	999865.0	12.0	59807.0	999753.0	294237.0	999982.0	999516.0	1000000.0	0.0	851879.0	0.0	4580.0	12477.0	0.0	495504.0	422012.0	684664.0
524	165295.0	610.0	996192.0	0.0	19.0	999549.0	999735.0	632.0	0.0	922214.0	770344.0	94642.0	997696.0	1000000.0	1000000.0	133690.0	707321.0	995057.0	0.0	0.0	0.0	28162.0	988115.0	713003.0	0.0	408634.0	39631.0	997493.0	986235.0	3183.0	794808.0	955093.0	999870.0	11.0	60524.0	999777.0	296772.0	999987.0	999550.0	1000000.0	0.0	845703.0	0.0	4521.0	11882.0	0.0	492476.0	421610.0	684326.0
525	164366.0	598.0	996346.0	0.0	18.0	999535.0	999746.0	590.0	0.0	922289.0	769796.0	92794.0	997758.0	1000000.0	1000000.0	132191.0	710089.0	995021.0	0.0	0.0	0.0	27505.0	988385.0	713858.0	0.0	412423.0	38920.0	997439.0	986108.0	3111.0	791771.0	955758.0	999883.0	19.0	61120.0	999785.0	299787.0	999989.0	999546.0	1000000.0	0.0	839728.0	0.0	4396.0	11155.0	0.0	489669.0	421781.0	684984.0
526	164603.0	577.0	996450.0	0.0	12.0	999509.0	999770.0	627.0	0.0	922749.0	769407.0	91318.0	997874.0	1000000.0	1000000.0	130603.0	712570.0	995107.0	0.0	0.0	0.0	26613.0	988659.0	715491.0	0.0	414917.0	38422.0	997473.0	986145.0	2964.0	788702.0	955869.0	999882.0	21.0	60935.0	999828.0	302553.0	999982.0	999566.0	1000000.0	0.0	833136.0	0.0	4362.0	10563.0	0.0	487666.0	421507.0	685218.0
527	164020.0	552.0	996464.0	0.0	8.0	999510.0	999748.0	601.0	0.0	922654.0	769278.0	89273.0	998006.0	1000000.0	1000000.0	128696.0	715735.0	995155.0	0.0	0.0	0.0	26227.0	988953.0	716282.0	0.0	418993.0	37939.0	997481.0	986170.0	2860.0	785447.0	956121.0	999881.0	17.0	61114.0	999847.0	304735.0	999983.0	999629.0	1000000.0	0.0	825387.0	0.0	4207.0	9987.0	0.0	484842.0	420607.0	685790.0
528	162469.0	546.0	996603.0	0.0	6.0	999498.0	999756.0	585.0	0.0	922745.0	768437.0	87674.0	998015.0	1000000.0	1000000.0	127099.0	718194.0	995172.0	0.0	0.0	0.0	25434.0	989272.0	717444.0	0.0	422757.0	37345.0	997437.0	986040.0	2825.0	783221.0	956483.0	999911.0	17.0	61459.0	999872.0	307241.0	999984.0	999640.0	1000000.0	0.0	817213.0	0.0	4048.0	9580.0	0.0	482583.0	420752.0	686514.0
529	160846.0	562.0	996752.0	0.0	2.0	999506.0	999773.0	591.0	0.0	923523.0	768462.0	85612.0	998130.0	1000000.0	1000000.0	125890.0	721071.0	995290.0	0.0	0.0	0.0	25127.0	989628.0	718919.0	0.0	427219.0	37082.0	997522.0	985988.0	2777.0	779996.0	956952.0	999925.0	26.0	62005.0	999883.0	309810.0	999984.0	999649.0	1000000.0	0.0	810275.0	0.0	3961.0	9023.0	0.0	479469.0	420305.0	688027.0
530	159471.0	500.0	996853.0	0.0	2.0	999533.0	999765.0	573.0	0.0	924116.0	767509.0	83979.0	998196.0	1000000.0	1000000.0	124539.0	724266.0	995357.0	0.0	0.0	0.0	24715.0	989780.0	719996.0	0.0	431431.0	36195.0	997520.0	986021.0	2660.0	776836.0	957426.0	999924.0	35.0	62323.0	999872.0	312866.0	999982.0	999660.0	1000000.0	0.0	801416.0	0.0	3839.0	8409.0	0.0	476743.0	420652.0	688675.0
531	157755.0	464.0	996913.0	0.0	2.0	999547.0	999800.0	548.0	0.0	923916.0	766942.0	82470.0	998229.0	1000000.0	1000000.0	123292.0	727202.0	995321.0	0.0	0.0	0.0	24062.0	990032.0	721024.0	0.0	434374.0	35960.0	997505.0	986074.0	2666.0	772944.0	957846.0	999917.0	30.0	62524.0	999884.0	315192.0	999983.0	999655.0	1000000.0	0.0	792969.0	0.0	3658.0	7968.0	0.0	473489.0	419483.0	689270.0
532	155710.0	448.0	997002.0	0.0	1.0	999543.0	999816.0	588.0	0.0	923830.0	766204.0	80873.0	998275.0	1000000.0	1000000.0	121786.0	729807.0	995259.0	0.0	0.0	0.0	23436.0	990153.0	721376.0	0.0	438998.0	35629.0	997438.0	985940.0	2598.0	769782.0	958035.0	999904.0	32.0	63040.0	999895.0	318127.0	999977.0	999705.0	1000000.0	0.0	783562.0	0.0	3551.0	7595.0	0.0	471139.0	419179.0	689861.0
533	154448.0	417.0	997060.0	0.0	2.0	999555.0	999799.0	576.0	0.0	924285.0	766270.0	79360.0	998358.0	1000000.0	1000000.0	120703.0	732691.0	995290.0	0.0	0.0	0.0	22769.0	990436.0	722754.0	0.0	443077.0	35054.0	997505.0	986097.0	2608.0	766312.0	958466.0	999917.0	35.0	63506.0	999914.0	321157.0	999978.0	999726.0	1000000.0	0.0	774184.0	0.0	3426.0	7242.0	0.0	467984.0	419321.0	689964.0
534	152886.0	378.0	997014.0	0.0	2.0	999546.0	999833.0	555.0	0.0	924314.0	765651.0	77691.0	998399.0	1000000.0	1000000.0	119820.0	735011.0	995381.0	0.0	0.0	0.0	22080.0	990599.0	723886.0	0.0	446499.0	34598.0	997563.0	986157.0	2350.0	763067.0	958645.0	999930.0	33.0	63866.0	999928.0	325375.0	999979.0	999741.0	1000000.0	0.0	764575.0	0.0	3288.0	6775.0	0.0	465040.0	418701.0	690314.0
535	151199.0	378.0	997139.0	0.0	3.0	999564.0	999845.0	582.0	0.0	924796.0	765709.0	76162.0	998455.0	1000000.0	1000000.0	118516.0	738566.0	995370.0	0.0	0.0	0.0	21533.0	990961.0	724678.0	0.0	450585.0	33919.0	997726.0	986139.0	2288.0	759840.0	958933.0	999922.0	26.0	64171.0	999919.0	328231.0	999981.0	999745.0	1000000.0	0.0	755004.0	0.0	3173.0	6467.0	0.0	461628.0	418842.0	691082.0
536	149459.0	369.0	997191.0	0.0	1.0	999568.0	999849.0	596.0	0.0	925519.0	765382.0	74349.0	998532.0	1000000.0	1000000.0	117235.0	741818.0	995316.0	0.0	0.0	0.0	21117.0	991223.0	726298.0	0.0	454821.0	33470.0	997804.0	986174.0	2211.0	756481.0	959185.0	999927.0	12.0	63916.0	999914.0	330781.0	999979.0	999768.0	1000000.0	0.0	745258.0	0.0	3072.0	6176.0	0.0	458664.0	418961.0	691974.0
537	147873.0	334.0	997276.0	0.0	2.0	999540.0	999856.0	613.0	0.0	926232.0	764719.0	73310.0	998577.0	1000000.0	1000000.0	115855.0	744816.0	995359.0	0.0	0.0	0.0	20505.0	991425.0	727113.0	0.0	458636.0	32897.0	997828.0	986107.0	2093.0	752105.0	959010.0	999925.0	13.0	64174.0	999910.0	333478.0	999981.0	999772.0	1000000.0	0.0	734895.0	0.0	2891.0	5873.0	0.0	454849.0	419518.0	692825.0
538	146275.0	317.0	997396.0	0.0	3.0	999548.0	999835.0	582.0	0.0	926724.0	764123.0	71400.0	998659.0	1000000.0	1000000.0	114815.0	747581.0	995410.0	0.0	0.0	0.0	19628.0	991578.0	728616.0	0.0	463126.0	32504.0	997847.0	986055.0	2025.0	748992.0	958939.0	999919.0	10.0	64601.0	999911.0	336617.0	999987.0	999810.0	1000000.0	0.0	723473.0	0.0	2854.0	5622.0	0.0	451909.0	419596.0	693566.0
539	144321.0	284.0	997450.0	0.0	2.0	999566.0	999820.0	587.0	0.0	927359.0	764052.0	69625.0	998706.0	1000000.0	1000000.0	113233.0	750741.0	995371.0	0.0	0.0	0.0	19116.0	991973.0	729715.0	0.0	467749.0	31790.0	997954.0	985871.0	2003.0	745663.0	959165.0	999900.0	14.0	65290.0	999923.0	339041.0	999986.0	999828.0	1000000.0	0.0	713006.0	0.0	2804.0	5488.0	0.0	447973.0	419572.0	694175.0
540	142408.0	262.0	997481.0	0.0	1.0	999586.0	999812.0	539.0	0.0	927829.0	763840.0	68311.0	998794.0	1000000.0	1000000.0	112141.0	753277.0	995350.0	0.0	0.0	0.0	18694.0	992165.0	730938.0	0.0	471820.0	31378.0	997970.0	985969.0	1979.0	741733.0	958944.0	999909.0	20.0	65241.0	999910.0	342128.0	999993.0	999835.0	1000000.0	0.0	701112.0	0.0	2643.0	5235.0	0.0	445220.0	419103.0	695248.0
541	140448.0	244.0	997546.0	0.0	1.0	999631.0	999818.0	520.0	0.0	928206.0	763055.0	66779.0	998855.0	1000000.0	1000000.0	111423.0	756254.0	995349.0	0.0	0.0	0.0	18146.0	992290.0	733111.0	0.0	476703.0	31138.0	998114.0	985901.0	1966.0	738556.0	959220.0	999914.0	13.0	66222.0	999898.0	345707.0	999994.0	999844.0	1000000.0	0.0	688651.0	0.0	2575.0	4871.0	0.0	441228.0	419920.0	696531.0
542	138287.0	243.0	997642.0	0.0	0.0	999641.0	999820.0	490.0	0.0	928436.0	762451.0	65330.0	998839.0	1000000.0	1000000.0	110476.0	759423.0	995423.0	0.0	0.0	0.0	17734.0	992512.0	734285.0	0.0	482197.0	30736.0	998127.0	985819.0	1946.0	735053.0	959162.0	999925.0	10.0	66752.0	999914.0	348824.0	999994.0	999849.0	1000000.0	0.0	676457.0	0.0	2448.0	4631.0	0.0	437115.0	419702.0	697767.0
543	136111.0	241.0	997676.0	0.0	0.0	999641.0	999835.0	474.0	0.0	928802.0	762118.0	64294.0	998920.0	1000000.0	1000000.0	108601.0	762287.0	995319.0	0.0	0.0	0.0	17288.0	992710.0	735478.0	0.0	487698.0	30226.0	998135.0	985596.0	1902.0	731510.0	959016.0	999913.0	8.0	67286.0	999926.0	352393.0	999991.0	999839.0	1000000.0	0.0	664741.0	0.0	2402.0	4354.0	0.0	433158.0	418817.0	700077.0
544	134834.0	227.0	997656.0	0.0	0.0	999651.0	999840.0	456.0	0.0	929263.0	761743.0	63021.0	998995.0	1000000.0	1000000.0	107079.0	765891.0	995274.0	0.0	0.0	0.0	16964.0	993017.0	737546.0	0.0	492780.0	29536.0	998175.0	985562.0	1816.0	728461.0	959076.0	999910.0	5.0	68062.0	999921.0	356640.0	999990.0	999838.0	1000000.0	0.0	652827.0	0.0	2355.0	4123.0	0.0	428690.0	419768.0	701233.0
545	132404.0	212.0	997773.0	0.0	0.0	999660.0	999843.0	466.0	0.0	929705.0	761211.0	61933.0	999038.0	1000000.0	1000000.0	105653.0	768803.0	995307.0	0.0	0.0	0.0	16590.0	993167.0	738386.0	0.0	498095.0	28955.0	998214.0	985453.0	1736.0	725183.0	959375.0	999913.0	6.0	68953.0	999922.0	360228.0	999993.0	999841.0	1000000.0	0.0	640570.0	0.0	2310.0	4062.0	0.0	424865.0	419868.0	701645.0
546	130586.0	217.0	997865.0	0.0	0.0	999660.0	999869.0	474.0	0.0	930072.0	761231.0	60731.0	999062.0	1000000.0	1000000.0	104313.0	772573.0	995347.0	0.0	0.0	0.0	16281.0	993357.0	740079.0	0.0	503833.0	28610.0	998170.0	985315.0	1684.0	721316.0	959270.0	999901.0	9.0	69115.0	999924.0	363911.0	999995.0	999859.0	1000000.0	0.0	627992.0	0.0	2233.0	3952.0	0.0	420845.0	420007.0	702947.0
547	128973.0	214.0	997984.0	0.0	0.0	999675.0	999869.0	526.0	0.0	930328.0	760973.0	58953.0	999064.0	1000000.0	1000000.0	102541.0	775732.0	995427.0	0.0	0.0	0.0	16002.0	993580.0	741748.0	0.0	510419.0	28054.0	998207.0	985199.0	1678.0	717575.0	959052.0	999904.0	7.0	69552.0	999939.0	367999.0	999998.0	999866.0	1000000.0	0.0	614971.0	0.0	2111.0	3623.0	0.0	416531.0	419570.0	704227.0
548	126860.0	200.0	998049.0	0.0	0.0	999683.0	999876.0	525.0	0.0	930540.0	760995.0	57676.0	999094.0	1000000.0	1000000.0	101987.0	778473.0	995513.0	0.0	0.0	0.0	15403.0	993790.0	742127.0	0.0	515696.0	27457.0	998187.0	985080.0	1710.0	714499.0	959149.0	999914.0	11.0	69850.0	999947.0	372626.0	1000000.0	999871.0	1000000.0	0.0	602378.0	0.0	2074.0	3372.0	0.0	412482.0	419869.0	705503.0
549	124296.0	218.0	998043.0	0.0	0.0	999718.0	999903.0	561.0	0.0	930824.0	759987.0	56120.0	999141.0	1000000.0	1000000.0	101238.0	781425.0	995561.0	0.0	0.0	0.0	14904.0	994015.0	743005.0	0.0	521414.0	26883.0	998196.0	984786.0	1652.0	711258.0	959100.0	999904.0	17.0	70052.0	999941.0	375998.0	1000000.0	999889.0	1000000.0	0.0	588871.0	0.0	1905.0	3220.0	0.0	408472.0	420355.0	706926.0
550	122164.0	202.0	998153.0	0.0	0.0	999712.0	999897.0	569.0	0.0	931724.0	759232.0	55233.0	999156.0	1000000.0	1000000.0	100141.0	784013.0	995577.0	0.0	0.0	0.0	14620.0	994433.0	744171.0	0.0	526335.0	26147.0	998189.0	984788.0	1646.0	708841.0	958957.0	999923.0	16.0	70832.0	999939.0	380277.0	1000000.0	999884.0	1000000.0	0.0	575944.0	0.0	1772.0	3054.0	0.0	404921.0	421134.0	708732.0
551	119967.0	190.0	998186.0	0.0	0.0	999724.0	999909.0	586.0	0.0	931803.0	757916.0	53942.0	999222.0	1000000.0	1000000.0	99241.0	786787.0	995586.0	0.0	0.0	0.0	14291.0	994655.0	744914.0	0.0	531882.0	25859.0	998226.0	984794.0	1639.0	704972.0	958854.0	999928.0	14.0	71590.0	999934.0	383616.0	1000000.0	999889.0	1000000.0	0.0	563212.0	0.0	1669.0	2868.0	0.0	400811.0	421994.0	710991.0
552	117729.0	187.0	998193.0	0.0	0.0	999770.0	999917.0	602.0	0.0	932358.0	757455.0	52725.0	999313.0	1000000.0	1000000.0	97972.0	789690.0	995584.0	0.0	0.0	0.0	13766.0	994886.0	746292.0	0.0	537094.0	25415.0	998150.0	984844.0	1584.0	701759.0	958547.0	999936.0	7.0	71722.0	999948.0	388168.0	1000000.0	999898.0	1000000.0	0.0	551002.0	0.0	1578.0	2751.0	0.0	396058.0	422767.0	712637.0
553	115708.0	168.0	998244.0	0.0	0.0	999771.0	999934.0	629.0	0.0	933178.0	756537.0	51354.0	999317.0	1000000.0	1000000.0	96919.0	792266.0	995620.0	0.0	0.0	0.0	13477.0	995057.0	748206.0	0.0	542571.0	25279.0	998219.0	984819.0	1554.0	698819.0	958541.0	999941.0	5.0	72095.0	999949.0	392555.0	1000000.0	999901.0	1000000.0	0.0	538104.0	0.0	1512.0	2670.0	0.0	391588.0	422909.0	714281.0
554	112768.0	157.0	998295.0	0.0	0.0	999796.0	999951.0	644.0	0.0	933407.0	756325.0	50164.0	999338.0	1000000.0	1000000.0	95970.0	794356.0	995684.0	0.0	0.0	0.0	13129.0	995268.0	749628.0	0.0	549537.0	24870.0	998193.0	984912.0	1496.0	695565.0	958493.0	999948.0	2.0	72766.0	999955.0	396156.0	1000000.0	999889.0	1000000.0	0.0	525763.0	0.0	1514.0	2453.0	0.0	387116.0	423764.0	715714.0
555	110759.0	163.0	998377.0	0.0	0.0	999774.0	999956.0	595.0	0.0	934068.0	755680.0	48986.0	999361.0	1000000.0	1000000.0	94785.0	797492.0	995764.0	0.0	0.0	0.0	12562.0	995400.0	749904.0	0.0	556218.0	24322.0	998235.0	984956.0	1407.0	692785.0	958521.0	999955.0	5.0	72860.0	999964.0	400360.0	1000000.0	999887.0	1000000.0	0.0	512407.0	0.0	1479.0	2315.0	0.0	382678.0	424156.0	717976.0
556	108539.0	150.0	998453.0	0.0	0.0	999786.0	999956.0	616.0	0.0	934618.0	754761.0	47903.0	999367.0	1000000.0	1000000.0	93369.0	800577.0	995804.0	0.0	0.0	0.0	12278.0	995564.0	750958.0	0.0	562255.0	23808.0	998301.0	984702.0	1317.0	689614.0	958472.0	999961.0	6.0	73408.0	999947.0	404636.0	1000000.0	999913.0	1000000.0	0.0	499793.0	0.0	1445.0	2272.0	0.0	378734.0	424001.0	719465.0
557	106099.0	160.0	998491.0	0.0	0.0	999764.0	999961.0	568.0	0.0	935112.0	754642.0	46649.0	999383.0	1000000.0	1000000.0	92254.0	802993.0	995939.0	0.0	0.0	0.0	11889.0	995758.0	752610.0	0.0	568731.0	23358.0	998363.0	984538.0	1359.0	686414.0	958429.0	999961.0	5.0	74000.0	999947.0	408920.0	1000000.0	999909.0	1000000.0	0.0	486949.0	0.0	1330.0	2192.0	0.0	375000.0	425261.0	721623.0
558	103707.0	130.0	998568.0	0.0	0.0	999770.0	999959.0	532.0	0.0	935375.0	753887.0	45421.0	999416.0	1000000.0	1000000.0	91453.0	805599.0	996010.0	0.0	0.0	0.0	11580.0	995924.0	753388.0	0.0	574298.0	22841.0	998402.0	984545.0	1372.0	683932.0	958042.0	999958.0	7.0	74338.0	999949.0	413216.0	1000000.0	999911.0	1000000.0	0.0	474166.0	0.0	1267.0	2135.0	0.0	369929.0	425298.0	724359.0
559	101044.0	114.0	998589.0	0.0	0.0	999775.0	999955.0	531.0	0.0	935837.0	753160.0	44455.0	999458.0	1000000.0	1000000.0	90816.0	808813.0	996094.0	0.0	0.0	0.0	11482.0	996058.0	754946.0	0.0	580167.0	22340.0	998333.0	984445.0	1274.0	680806.0	957652.0	999973.0	10.0	74505.0	999943.0	417035.0	1000000.0	999935.0	1000000.0	0.0	461941.0	0.0	1178.0	2028.0	0.0	365991.0	426073.0	726213.0
560	99377.0	98.0	998601.0	0.0	0.0	999787.0	999966.0	543.0	0.0	936210.0	752290.0	43452.0	999507.0	1000000.0	1000000.0	89711.0	811809.0	996240.0	0.0	0.0	0.0	11108.0	996296.0	756393.0	0.0	586224.0	21633.0	998455.0	984681.0	1201.0	677551.0	957018.0	999972.0	6.0	75335.0	999959.0	421667.0	1000000.0	999945.0	1000000.0	0.0	450491.0	0.0	1122.0	1943.0	0.0	361554.0	425960.0	729063.0
561	96861.0	96.0	998621.0	0.0	0.0	999789.0	999968.0	535.0	0.0	936652.0	752182.0	42427.0	999511.0	1000000.0	1000000.0	88882.0	814386.0	996295.0	0.0	0.0	0.0	10659.0	996376.0	757727.0	0.0	591433.0	21367.0	998396.0	984865.0	1253.0	674976.0	956409.0	999969.0	5.0	75984.0	999959.0	426661.0	1000000.0	999937.0	1000000.0	0.0	438573.0	0.0	1089.0	1911.0	0.0	356573.0	427421.0	730263.0
562	93902.0	73.0	998661.0	0.0	0.0	999794.0	999971.0	539.0	0.0	937156.0	751862.0	41803.0	999551.0	1000000.0	1000000.0	87722.0	816553.0	996379.0	0.0	0.0	0.0	10295.0	996590.0	758720.0	0.0	597461.0	20686.0	998409.0	984675.0	1175.0	671409.0	956292.0	999977.0	6.0	76891.0	999957.0	431008.0	1000000.0	999941.0	1000000.0	0.0	427400.0	0.0	1065.0	1811.0	0.0	352535.0	428251.0	732157.0
563	91627.0	67.0	998742.0	0.0	0.0	999807.0	999968.0	502.0	0.0	937664.0	751197.0	40976.0	999590.0	1000000.0	1000000.0	87316.0	819291.0	996382.0	0.0	0.0	0.0	9797.0	996700.0	760304.0	0.0	604284.0	20328.0	998387.0	984554.0	1093.0	668738.0	955925.0	999984.0	9.0	77530.0	999958.0	436097.0	1000000.0	999949.0	1000000.0	0.0	415890.0	0.0	1083.0	1651.0	0.0	346963.0	428895.0	734471.0
564	89000.0	59.0	998750.0	0.0	0.0	999809.0	999965.0	509.0	0.0	938423.0	750940.0	40483.0	999603.0	1000000.0	1000000.0	86562.0	821921.0	996422.0	0.0	0.0	0.0	9500.0	996816.0	761787.0	0.0	609810.0	20021.0	998423.0	984441.0	1028.0	666564.0	955330.0	999979.0	8.0	78264.0	999956.0	440262.0	1000000.0	999937.0	1000000.0	0.0	403210.0	0.0	1034.0	1586.0	0.0	342466.0	429142.0	737209.0
565	86619.0	45.0	998785.0	0.0	0.0	999816.0	999974.0	514.0	0.0	939566.0	750086.0	39697.0	999618.0	1000000.0	1000000.0	85842.0	824294.0	996440.0	0.0	0.0	0.0	9337.0	996921.0	762785.0	0.0	616644.0	19866.0	998470.0	984401.0	1004.0	663894.0	955278.0	999981.0	6.0	79266.0	999957.0	444691.0	1000000.0	999933.0	1000000.0	0.0	393123.0	0.0	1012.0	1520.0	0.0	337574.0	429230.0	739474.0
566	84358.0	45.0	998805.0	0.0	0.0	999813.0	999978.0	508.0	0.0	940308.0	749351.0	38813.0	999648.0	1000000.0	1000000.0	85436.0	826660.0	996612.0	0.0	0.0	0.0	9056.0	997024.0	764275.0	0.0	622852.0	19545.0	998480.0	984383.0	952.0	661470.0	954946.0	999983.0	13.0	80381.0	999957.0	449471.0	1000000.0	999927.0	1000000.0	0.0	382581.0	0.0	1019.0	1380.0	0.0	333426.0	429834.0	741505.0
567	81935.0	39.0	998861.0	0.0	0.0	999808.0	999977.0	450.0	0.0	940916.0	748665.0	38293.0	999670.0	1000000.0	1000000.0	84323.0	828781.0	996677.0	0.0	0.0	0.0	8690.0	997122.0	766494.0	0.0	628433.0	18828.0	998483.0	984548.0	932.0	658925.0	954626.0	999978.0	11.0	81862.0	999960.0	455126.0	1000000.0	999938.0	1000000.0	0.0	372199.0	0.0	957.0	1359.0	0.0	328221.0	430080.0	743132.0
568	78768.0	36.0	998885.0	0.0	0.0	999806.0	999980.0	469.0	0.0	941746.0	748422.0	37680.0	999696.0	1000000.0	1000000.0	83291.0	830969.0	996694.0	0.0	0.0	0.0	8393.0	997183.0	767948.0	0.0	635452.0	18498.0	998535.0	984278.0	913.0	656554.0	954388.0	999977.0	9.0	82691.0	999966.0	459642.0	1000000.0	999936.0	1000000.0	0.0	361271.0	0.0	942.0	1258.0	0.0	322858.0	430510.0	745987.0
569	76414.0	35.0	998933.0	0.0	0.0	999790.0	999987.0	448.0	0.0	942341.0	747391.0	36614.0	999693.0	1000000.0	1000000.0	82901.0	833115.0	996725.0	0.0	0.0	0.0	8094.0	997311.0	769510.0	0.0	641743.0	18074.0	998584.0	984397.0	880.0	654251.0	954195.0	999974.0	9.0	84022.0	999974.0	464705.0	1000000.0	999947.0	1000000.0	0.0	350898.0	0.0	874.0	1187.0	0.0	318770.0	431219.0	748453.0
570	74128.0	33.0	998982.0	0.0	0.0	999797.0	999986.0	432.0	0.0	943152.0	746742.0	35620.0	999731.0	1000000.0	1000000.0	82456.0	836371.0	996782.0	0.0	0.0	0.0	7858.0	997509.0	771096.0	0.0	647858.0	17459.0	998594.0	984426.0	852.0	651291.0	953865.0	999969.0	8.0	84616.0	999967.0	469029.0	1000000.0	999950.0	1000000.0	0.0	341575.0	0.0	817.0	1070.0	0.0	314096.0	432166.0	750868.0
571	72149.0	38.0	999037.0	0.0	0.0	999822.0	999976.0	416.0	0.0	943964.0	746065.0	35341.0	999753.0	1000000.0	1000000.0	81798.0	838918.0	996840.0	0.0	0.0	0.0	7690.0	997640.0	772528.0	0.0	654470.0	17236.0	998589.0	984705.0	842.0	648756.0	953668.0	999972.0	5.0	85882.0	999969.0	473542.0	1000000.0	999960.0	1000000.0	0.0	333004.0	0.0	807.0	1011.0	0.0	310195.0	433142.0	753259.0
572	69789.0	43.0	999076.0	0.0	0.0	999839.0	999977.0	403.0	0.0	944911.0	745714.0	34770.0	999768.0	1000000.0	1000000.0	81026.0	841923.0	996876.0	0.0	0.0	0.0	7456.0	997723.0	774210.0	0.0	660515.0	16939.0	998616.0	984673.0	826.0	645416.0	953086.0	999974.0	3.0	86375.0	999971.0	478062.0	1000000.0	999975.0	1000000.0	0.0	323987.0	0.0	775.0	1000.0	0.0	305588.0	434031.0	756136.0
573	67480.0	29.0	999125.0	0.0	0.0	999844.0	999976.0	387.0	0.0	945618.0	745128.0	34337.0	999779.0	1000000.0	1000000.0	80516.0	844103.0	996928.0	0.0	0.0	0.0	7142.0	997777.0	775943.0	0.0	666424.0	16680.0	998623.0	984702.0	756.0	643762.0	952511.0	999971.0	3.0	86818.0	999975.0	483179.0	1000000.0	999973.0	1000000.0	0.0	316756.0	0.0	796.0	966.0	0.0	300122.0	434565.0	758948.0
574	65221.0	26.0	999226.0	0.0	0.0	999851.0	999970.0	369.0	0.0	946547.0	744389.0	33653.0	999779.0	1000000.0	1000000.0	79668.0	846041.0	996960.0	0.0	0.0	0.0	7146.0	997856.0	777485.0	0.0	671762.0	16410.0	998679.0	985021.0	729.0	641349.0	952177.0	999973.0	4.0	87777.0	999985.0	488181.0	1000000.0	999971.0	1000000.0	0.0	307904.0	0.0	771.0	914.0	0.0	295298.0	434670.0	762159.0
575	63366.0	19.0	999232.0	0.0	0.0	999862.0	999974.0	370.0	0.0	947563.0	743994.0	32847.0	999780.0	1000000.0	1000000.0	78871.0	848101.0	997078.0	0.0	0.0	0.0	6903.0	997958.0	778861.0	0.0	677448.0	16236.0	998696.0	985073.0	702.0	639090.0	951620.0	999972.0	3.0	88470.0	999981.0	492506.0	1000000.0	999979.0	1000000.0	0.0	299865.0	0.0	715.0	895.0	0.0	290794.0	436349.0	764536.0
576	61126.0	15.0	999279.0	0.0	0.0	999863.0	999975.0	349.0	0.0	948190.0	742747.0	32002.0	999787.0	1000000.0	1000000.0	78352.0	850449.0	997024.0	0.0	0.0	0.0	6690.0	998004.0	780611.0	0.0	683025.0	15776.0	998743.0	985155.0	666.0	637165.0	951034.0	999966.0	2.0	89343.0	999989.0	497945.0	1000000.0	999981.0	1000000.0	0.0	292026.0	0.0	674.0	834.0	0.0	285509.0	436463.0	766874.0
577	58792.0	15.0	999291.0	0.0	0.0	999862.0	999980.0	347.0	0.0	948784.0	741686.0	31100.0	999810.0	1000000.0	1000000.0	77515.0	852877.0	997136.0	0.0	0.0	0.0	6421.0	998046.0	782327.0	0.0	688761.0	15201.0	998735.0	985341.0	610.0	634844.0	950146.0	999959.0	1.0	90184.0	999989.0	502791.0	1000000.0	999986.0	1000000.0	0.0	284390.0	0.0	644.0	790.0	0.0	281419.0	436226.0	769568.0
578	56557.0	9.0	999317.0	0.0	0.0	999860.0	999989.0	351.0	0.0	949659.0	740568.0	30508.0	999817.0	1000000.0	1000000.0	76809.0	854377.0	997152.0	0.0	0.0	0.0	6117.0	998067.0	783938.0	0.0	694966.0	14755.0	998767.0	985468.0	536.0	632152.0	949575.0	999949.0	2.0	90476.0	999985.0	508665.0	1000000.0	999991.0	1000000.0	0.0	277229.0	0.0	615.0	737.0	0.0	276533.0	436726.0	772218.0
579	54348.0	10.0	999317.0	0.0	0.0	999857.0	999985.0	342.0	0.0	950278.0	740107.0	29830.0	999817.0	1000000.0	1000000.0	76149.0	856704.0	997215.0	0.0	0.0	0.0	5960.0	998224.0	785885.0	0.0	700833.0	14380.0	998802.0	985408.0	579.0	630932.0	948827.0	999957.0	2.0	91367.0	999976.0	513618.0	1000000.0	999993.0	1000000.0	0.0	270367.0	0.0	541.0	671.0	0.0	271517.0	436925.0	775072.0
580	52415.0	10.0	999338.0	0.0	0.0	999859.0	999990.0	341.0	0.0	950772.0	739230.0	29058.0	999822.0	1000000.0	1000000.0	75654.0	857716.0	997253.0	0.0	0.0	0.0	5777.0	998328.0	786817.0	0.0	706236.0	13868.0	998788.0	985408.0	550.0	629266.0	948286.0	999948.0	4.0	92024.0	999975.0	519625.0	1000000.0	999989.0	1000000.0	0.0	263531.0	0.0	488.0	600.0	0.0	267727.0	438403.0	778060.0
581	50681.0	13.0	999313.0	0.0	0.0	999870.0	999987.0	326.0	0.0	951584.0	738620.0	28504.0	999829.0	1000000.0	1000000.0	75030.0	859476.0	997384.0	0.0	0.0	0.0	5431.0	998351.0	787751.0	0.0	711859.0	13418.0	998793.0	985472.0	497.0	627134.0	947460.0	999947.0	3.0	92420.0	999975.0	525575.0	1000000.0	999990.0	1000000.0	0.0	255919.0	0.0	456.0	550.0	0.0	263143.0	439441.0	780229.0
582	48876.0	13.0	999312.0	0.0	0.0	999892.0	999989.0	343.0	0.0	952462.0	738414.0	27850.0	999849.0	1000000.0	1000000.0	74416.0	861153.0	997419.0	0.0	0.0	0.0	5236.0	998471.0	789355.0	0.0	717770.0	12866.0	998783.0	985598.0	504.0	625249.0	946663.0	999951.0	4.0	93308.0	999984.0	531546.0	1000000.0	999989.0	1000000.0	0.0	250227.0	0.0	432.0	521.0	0.0	258678.0	439976.0	784036.0
583	47433.0	17.0	999368.0	0.0	0.0	999894.0	999989.0	383.0	0.0	953134.0	738140.0	27028.0	999868.0	1000000.0	1000000.0	73664.0	862684.0	997454.0	0.0	0.0	0.0	5045.0	998549.0	790984.0	0.0	723811.0	12699.0	998845.0	985833.0	495.0	623853.0	945840.0	999952.0	1.0	93958.0	999986.0	536944.0	1000000.0	999987.0	1000000.0	0.0	244024.0	0.0	373.0	492.0	0.0	254236.0	440660.0	787081.0
584	45576.0	14.0	999368.0	0.0	0.0	999900.0	999990.0	373.0	0.0	953672.0	737846.0	26516.0	999903.0	1000000.0	1000000.0	72922.0	864239.0	997490.0	0.0	0.0	0.0	4846.0	998541.0	792219.0	0.0	729444.0	12397.0	998832.0	985788.0	469.0	622344.0	945183.0	999947.0	1.0	95212.0	999987.0	542442.0	1000000.0	999987.0	1000000.0	0.0	237971.0	0.0	398.0	463.0	0.0	249010.0	442032.0	789656.0
585	43976.0	10.0	999410.0	0.0	0.0	999908.0	999992.0	355.0	0.0	954297.0	737247.0	25869.0	999900.0	1000000.0	1000000.0	72220.0	865760.0	997600.0	0.0	0.0	0.0	4584.0	998678.0	793543.0	0.0	734962.0	12123.0	998846.0	985813.0	435.0	620630.0	944332.0	999956.0	1.0	95789.0	999990.0	547413.0	1000000.0	999991.0	1000000.0	0.0	232481.0	0.0	373.0	461.0	0.0	244707.0	442552.0	792171.0
586	42632.0	4.0	999411.0	0.0	0.0	999896.0	999991.0	329.0	0.0	955345.0	736834.0	25181.0	999907.0	1000000.0	1000000.0	70886.0	867216.0	997641.0	0.0	0.0	0.0	4425.0	998735.0	794990.0	0.0	740468.0	11700.0	998870.0	986046.0	393.0	618581.0	943488.0	999955.0	1.0	96692.0	999991.0	552705.0	1000000.0	999991.0	1000000.0	0.0	226367.0	0.0	359.0	441.0	0.0	240050.0	442424.0	794906.0
587	40879.0	3.0	999411.0	0.0	0.0	999899.0	999987.0	341.0	0.0	956081.0	736740.0	24600.0	999923.0	1000000.0	1000000.0	70219.0	868746.0	997731.0	0.0	0.0	0.0	4139.0	998762.0	796187.0	0.0	745719.0	11309.0	998886.0	985893.0	390.0	617446.0	942250.0	999962.0	1.0	97684.0	999993.0	557644.0	1000000.0	999995.0	1000000.0	0.0	221494.0	0.0	375.0	439.0	0.0	235220.0	443450.0	798336.0
588	39204.0	0.0	999423.0	0.0	0.0	999913.0	999982.0	313.0	0.0	956835.0	735981.0	23896.0	999932.0	1000000.0	1000000.0	69574.0	869927.0	997734.0	0.0	0.0	0.0	3889.0	998864.0	797095.0	0.0	750921.0	10948.0	998854.0	986119.0	373.0	616265.0	941617.0	999946.0	0.0	98659.0	999993.0	562488.0	1000000.0	999995.0	1000000.0	0.0	216998.0	0.0	351.0	451.0	0.0	230190.0	444125.0	801281.0
589	37927.0	0.0	999441.0	0.0	0.0	999931.0	999980.0	354.0	0.0	957373.0	735077.0	23186.0	999931.0	1000000.0	1000000.0	69283.0	871013.0	997851.0	0.0	0.0	0.0	3676.0	998981.0	798509.0	0.0	755709.0	10809.0	998902.0	986084.0	343.0	615327.0	941059.0	999948.0	0.0	99682.0	999997.0	567169.0	1000000.0	999995.0	1000000.0	0.0	212025.0	0.0	324.0	425.0	0.0	225670.0	444613.0	803753.0
590	36234.0	0.0	999469.0	0.0	0.0	999950.0	999983.0	362.0	0.0	958263.0	735070.0	22517.0	999931.0	1000000.0	1000000.0	68385.0	872556.0	997917.0	0.0	0.0	0.0	3563.0	999052.0	798859.0	0.0	759576.0	10410.0	998933.0	986221.0	322.0	613221.0	939936.0	999938.0	0.0	100697.0	999996.0	572617.0	1000000.0	999995.0	1000000.0	0.0	208767.0	0.0	297.0	397.0	0.0	220341.0	444903.0	806513.0
591	34700.0	0.0	999470.0	0.0	0.0	999949.0	999980.0	374.0	0.0	959143.0	733740.0	22406.0	999928.0	1000000.0	1000000.0	67246.0	873198.0	997942.0	0.0	0.0	0.0	3420.0	999114.0	800703.0	0.0	765195.0	10051.0	998961.0	986264.0	304.0	612104.0	939106.0	999938.0	0.0	102058.0	999999.0	578186.0	1000000.0	999992.0	1000000.0	0.0	204245.0	0.0	350.0	371.0	0.0	215774.0	445559.0	809482.0
592	32818.0	0.0	999473.0	0.0	0.0	999949.0	999987.0	373.0	0.0	960091.0	732808.0	22100.0	999929.0	1000000.0	1000000.0	66487.0	874566.0	997941.0	0.0	0.0	0.0	3220.0	999138.0	802055.0	0.0	769587.0	9691.0	999038.0	986154.0	318.0	611108.0	937955.0	999936.0	0.0	103594.0	1000000.0	583051.0	1000000.0	999991.0	1000000.0	0.0	201334.0	0.0	340.0	356.0	0.0	211863.0	445148.0	812292.0
593	31591.0	0.0	999504.0	0.0	0.0	999943.0	999987.0	365.0	0.0	961053.0	731875.0	21801.0	999922.0	1000000.0	1000000.0	66142.0	875641.0	997960.0	0.0	0.0	0.0	3090.0	999161.0	803780.0	0.0	774025.0	9308.0	999016.0	986303.0	255.0	610342.0	937312.0	999944.0	0.0	104679.0	1000000.0	587275.0	1000000.0	999989.0	1000000.0	0.0	197677.0	0.0	342.0	319.0	0.0	207353.0	445892.0	815255.0
594	30317.0	0.0	999542.0	0.0	0.0	999951.0	999991.0	348.0	0.0	961833.0	730978.0	21445.0	999936.0	1000000.0	1000000.0	65598.0	877062.0	997924.0	0.0	0.0	0.0	2970.0	999194.0	805274.0	0.0	778209.0	9154.0	999060.0	986430.0	251.0	609478.0	936255.0	999948.0	0.0	105153.0	1000000.0	592646.0	1000000.0	999989.0	1000000.0	0.0	193916.0	0.0	289.0	305.0	0.0	203004.0	446863.0	817910.0
595	29350.0	0.0	999574.0	0.0	0.0	999956.0	999990.0	334.0	0.0	962649.0	729944.0	21092.0	999940.0	1000000.0	1000000.0	65118.0	878691.0	997887.0	0.0	0.0	0.0	2905.0	999225.0	806768.0	0.0	782658.0	8847.0	999053.0	986416.0	224.0	608533.0	935167.0	999957.0	0.0	105990.0	1000000.0	596751.0	1000000.0	999990.0	1000000.0	0.0	190636.0	0.0	292.0	277.0	0.0	199349.0	447442.0	821747.0
596	28036.0	0.0	999571.0	0.0	0.0	999948.0	999994.0	324.0	0.0	963317.0	729258.0	20804.0	999945.0	1000000.0	1000000.0	64304.0	879528.0	997996.0	0.0	0.0	0.0	2904.0	999238.0	808854.0	0.0	786858.0	8584.0	999037.0	986274.0	207.0	607752.0	933854.0	999959.0	0.0	107169.0	1000000.0	601402.0	1000000.0	999981.0	1000000.0	0.0	187485.0	0.0	303.0	268.0	0.0	195323.0	448535.0	824621.0
597	26931.0	0.0	999571.0	0.0	0.0	999955.0	999995.0	331.0	0.0	964193.0	728754.0	20591.0	999951.0	1000000.0	1000000.0	63714.0	880181.0	998078.0	0.0	0.0	0.0	2846.0	999245.0	810479.0	0.0	791330.0	8300.0	999088.0	986350.0	230.0	607114.0	932928.0	999961.0	0.0	107676.0	1000000.0	606279.0	1000000.0	999977.0	1000000.0	0.0	183923.0	0.0	306.0	255.0	0.0	190318.0	449119.0	828385.0
598	25853.0	0.0	999585.0	0.0	0.0	999962.0	999997.0	343.0	0.0	964767.0	727839.0	20488.0	999954.0	1000000.0	1000000.0	63090.0	881385.0	998132.0	0.0	0.0	0.0	2696.0	999316.0	811876.0	0.0	795734.0	7968.0	999113.0	986401.0	227.0	605955.0	931859.0	999959.0	0.0	108826.0	1000000.0	610928.0	1000000.0	999972.0	1000000.0	0.0	180824.0	0.0	327.0	229.0	0.0	186132.0	449537.0	831500.0
599	24745.0	0.0	999583.0	0.0	0.0	999971.0	999998.0	314.0	0.0	965670.0	726455.0	20244.0	999963.0	1000000.0	1000000.0	62267.0	882050.0	998196.0	0.0	0.0	0.0	2537.0	999372.0	813849.0	0.0	799557.0	7705.0	999150.0	986440.0	236.0	604788.0	931374.0	999967.0	0.0	110479.0	1000000.0	615059.0	1000000.0	999973.0	1000000.0	0.0	177595.0	0.0	301.0	215.0	0.0	182458.0	450519.0	834309.0
600	23856.0	0.0	999572.0	0.0	0.0	999963.0	1000000.0	298.0	0.0	966167.0	724703.0	19845.0	999978.0	1000000.0	1000000.0	61542.0	883035.0	998285.0	0.0	0.0	0.0	2422.0	999399.0	815594.0	0.0	803455.0	7445.0	999168.0	986753.0	253.0	604074.0	930212.0	999969.0	0.0	111582.0	1000000.0	619972.0	1000000.0	999972.0	1000000.0	0.0	174631.0	0.0	273.0	215.0	0.0	178242.0	450842.0	837099.0
601	23109.0	0.0	999599.0	0.0	0.0	999965.0	1000000.0	264.0	0.0	967048.0	723571.0	19568.0	999982.0	1000000.0	1000000.0	60869.0	883838.0	998346.0	0.0	0.0	0.0	2299.0	999398.0	816601.0	0.0	807363.0	7146.0	999163.0	986814.0	251.0	605292.0	929219.0	999972.0	0.0	112965.0	1000000.0	624204.0	1000000.0	999977.0	1000000.0	0.0	171864.0	0.0	242.0	181.0	0.0	174602.0	450188.0	840312.0
602	21978.0	0.0	999606.0	0.0	0.0	999969.0	1000000.0	268.0	0.0	967856.0	722705.0	19089.0	999973.0	1000000.0	1000000.0	60464.0	884326.0	998390.0	0.0	0.0	0.0	2155.0	999363.0	817831.0	0.0	811615.0	7025.0	999178.0	986834.0	224.0	604706.0	928135.0	999973.0	0.0	114331.0	1000000.0	627600.0	1000000.0	999982.0	1000000.0	0.0	169277.0	0.0	215.0	161.0	0.0	170701.0	450360.0	842734.0
603	20978.0	0.0	999601.0	0.0	0.0	999975.0	1000000.0	274.0	0.0	968562.0	721275.0	18587.0	999979.0	1000000.0	1000000.0	59931.0	885322.0	998400.0	0.0	0.0	0.0	2047.0	999367.0	820130.0	0.0	815597.0	6916.0	999192.0	986781.0	204.0	604244.0	927071.0	999969.0	0.0	116115.0	1000000.0	632211.0	1000000.0	999983.0	1000000.0	0.0	166794.0	0.0	200.0	153.0	0.0	166497.0	451860.0	845194.0
604	20276.0	0.0	999651.0	0.0	0.0	999971.0	1000000.0	248.0	0.0	969347.0	720874.0	18192.0	999968.0	1000000.0	1000000.0	59627.0	885865.0	998466.0	0.0	0.0	0.0	1927.0	999418.0	821558.0	0.0	819599.0	6679.0	999224.0	986904.0	197.0	604543.0	926183.0	999973.0	0.0	117428.0	1000000.0	636333.0	1000000.0	999977.0	1000000.0	0.0	164378.0	0.0	177.0	147.0	0.0	163328.0	452733.0	847593.0
605	19407.0	0.0	999670.0	0.0	0.0	999975.0	1000000.0	241.0	0.0	970152.0	719492.0	17824.0	999972.0	1000000.0	1000000.0	59056.0	886165.0	998510.0	0.0	0.0	0.0	1869.0	999427.0	823016.0	0.0	823533.0	6560.0	999300.0	987040.0	195.0	605555.0	925029.0	999983.0	0.0	119453.0	1000000.0	640858.0	1000000.0	999981.0	1000000.0	0.0	162202.0	0.0	181.0	127.0	0.0	159599.0	453135.0	850394.0
606	18558.0	0.0	999670.0	0.0	0.0	999976.0	1000000.0	263.0	0.0	970733.0	718602.0	17565.0	999978.0	1000000.0	1000000.0	58999.0	886254.0	998518.0	0.0	0.0	0.0	1829.0	999461.0	823656.0	0.0	826647.0	6436.0	999340.0	986967.0	177.0	605365.0	924245.0	999979.0	0.0	120498.0	1000000.0	645080.0	1000000.0	999981.0	1000000.0	0.0	160330.0	0.0	183.0	108.0	0.0	155559.0	452866.0	853366.0
607	17443.0	0.0	999665.0	0.0	0.0	999980.0	1000000.0	297.0	0.0	971216.0	718122.0	17256.0	999978.0	1000000.0	1000000.0	58153.0	887128.0	998579.0	0.0	0.0	0.0	1724.0	999466.0	824625.0	0.0	830250.0	6158.0	999332.0	987222.0	170.0	604910.0	923153.0	999981.0	0.0	121588.0	1000000.0	649610.0	1000000.0	999979.0	1000000.0	0.0	158633.0	0.0	188.0	91.0	0.0	150977.0	454078.0	855969.0
608	16391.0	0.0	999713.0	0.0	0.0	999978.0	1000000.0	285.0	0.0	971927.0	717796.0	16936.0	999974.0	1000000.0	1000000.0	57422.0	887659.0	998512.0	0.0	0.0	0.0	1628.0	999510.0	825968.0	0.0	833635.0	6003.0	999393.0	987348.0	163.0	605368.0	921704.0	999984.0	0.0	123103.0	1000000.0	653837.0	1000000.0	999979.0	1000000.0	0.0	157280.0	0.0	142.0	86.0	0.0	147327.0	454050.0	858951.0
609	15674.0	0.0	999710.0	0.0	0.0	999987.0	1000000.0	269.0	0.0	972490.0	717220.0	16419.0	999983.0	1000000.0	1000000.0	56980.0	887750.0	998568.0	0.0	0.0	0.0	1534.0	999566.0	827188.0	0.0	837037.0	5784.0	999410.0	987334.0	135.0	605678.0	920535.0	999987.0	0.0	124617.0	1000000.0	658060.0	1000000.0	999980.0	1000000.0	0.0	155751.0	0.0	106.0	89.0	0.0	144146.0	453705.0	861616.0
610	14836.0	0.0	999716.0	0.0	0.0	999989.0	1000000.0	259.0	0.0	973100.0	716694.0	16091.0	999982.0	1000000.0	1000000.0	56348.0	888048.0	998630.0	0.0	0.0	0.0	1488.0	999560.0	828345.0	0.0	840451.0	5469.0	999403.0	987291.0	129.0	606730.0	919380.0	999988.0	0.0	126024.0	1000000.0	662270.0	1000000.0	999985.0	1000000.0	0.0	153753.0	0.0	96.0	75.0	0.0	141430.0	453196.0	864752.0
611	14313.0	0.0	999709.0	0.0	0.0	999987.0	1000000.0	248.0	0.0	973980.0	716078.0	15768.0	999989.0	1000000.0	1000000.0	55893.0	888693.0	998696.0	0.0	0.0	0.0	1406.0	999526.0	829073.0	0.0	843650.0	5301.0	999422.0	987252.0	124.0	607430.0	917790.0	999987.0	0.0	127784.0	1000000.0	666649.0	1000000.0	999983.0	1000000.0	0.0	151976.0	0.0	93.0	66.0	0.0	137639.0	453996.0	867616.0
612	13771.0	0.0	999714.0	0.0	0.0	999988.0	1000000.0	265.0	0.0	974454.0	715740.0	15348.0	999985.0	1000000.0	1000000.0	55558.0	888981.0	998744.0	0.0	0.0	0.0	1354.0	999538.0	830379.0	0.0	846515.0	5072.0	999435.0	987105.0	119.0	608844.0	916434.0	999989.0	0.0	129433.0	1000000.0	670792.0	1000000.0	999989.0	1000000.0	0.0	150156.0	0.0	77.0	69.0	0.0	134611.0	453645.0	870391.0
613	13160.0	0.0	999732.0	0.0	0.0	999985.0	1000000.0	262.0	0.0	974974.0	716035.0	15259.0	999990.0	1000000.0	1000000.0	55298.0	888931.0	998802.0	0.0	0.0	0.0	1249.0	999581.0	831756.0	0.0	849889.0	4836.0	999477.0	987189.0	119.0	609491.0	914392.0	999988.0	0.0	131699.0	1000000.0	674564.0	1000000.0	999993.0	1000000.0	0.0	148503.0	0.0	73.0	65.0	0.0	131501.0	453368.0	873505.0
614	12602.0	0.0	999726.0	0.0	0.0	999988.0	1000000.0	265.0	0.0	975745.0	715587.0	14967.0	999987.0	1000000.0	1000000.0	55301.0	889281.0	998830.0	0.0	0.0	0.0	1125.0	999590.0	833124.0	0.0	853090.0	4596.0	999505.0	987250.0	113.0	610321.0	913182.0	999985.0	0.0	132919.0	1000000.0	677438.0	1000000.0	999995.0	1000000.0	0.0	146502.0	0.0	57.0	67.0	0.0	128287.0	453041.0	876369.0
615	11859.0	0.0	999724.0	0.0	0.0	999992.0	1000000.0	252.0	0.0	976360.0	714790.0	14704.0	999990.0	1000000.0	1000000.0	54830.0	889623.0	998891.0	0.0	0.0	0.0	1093.0	999614.0	834766.0	0.0	855952.0	4289.0	999508.0	987069.0	123.0	611332.0	911714.0	999980.0	0.0	134502.0	1000000.0	681802.0	1000000.0	999996.0	1000000.0	0.0	145183.0	0.0	58.0	75.0	0.0	125186.0	453088.0	879052.0
616	11374.0	0.0	999741.0	0.0	0.0	999991.0	1000000.0	240.0	0.0	977029.0	714032.0	14333.0	999988.0	1000000.0	1000000.0	54779.0	889989.0	998948.0	0.0	0.0	0.0	1059.0	999686.0	836378.0	0.0	858427.0	4225.0	999535.0	987254.0	123.0	612965.0	910136.0	999983.0	0.0	136115.0	1000000.0	685955.0	1000000.0	999996.0	1000000.0	0.0	143237.0	0.0	53.0	59.0	0.0	122075.0	452091.0	881608.0
617	10781.0	0.0	999754.0	0.0	0.0	999991.0	1000000.0	220.0	0.0	977564.0	713977.0	14022.0	999986.0	1000000.0	1000000.0	54575.0	889965.0	998975.0	0.0	0.0	0.0	1024.0	999692.0	838352.0	0.0	860675.0	4044.0	999567.0	987519.0	122.0	613712.0	908626.0	999988.0	0.0	137244.0	1000000.0	690381.0	1000000.0	999994.0	1000000.0	0.0	141292.0	0.0	50.0	52.0	0.0	118960.0	450859.0	883867.0
618	10152.0	0.0	999743.0	0.0	0.0	999991.0	1000000.0	206.0	0.0	978113.0	713507.0	13675.0	999989.0	1000000.0	1000000.0	54105.0	890306.0	998998.0	0.0	0.0	0.0	997.0	999728.0	839860.0	0.0	862911.0	3866.0	999559.0	987667.0	114.0	613858.0	906739.0	999990.0	0.0	138461.0	1000000.0	693735.0	1000000.0	999995.0	1000000.0	0.0	140049.0	0.0	46.0	38.0	0.0	115887.0	450414.0	886672.0
619	9574.0	0.0	999757.0	0.0	0.0	999988.0	1000000.0	188.0	0.0	978905.0	712364.0	13789.0	999993.0	1000000.0	1000000.0	53444.0	890525.0	999030.0	0.0	0.0	0.0	921.0	999747.0	841091.0	0.0	865785.0	3745.0	999562.0	987736.0	130.0	615054.0	905431.0	999996.0	0.0	140429.0	1000000.0	696554.0	1000000.0	999997.0	1000000.0	0.0	138595.0	0.0	50.0	31.0	0.0	112968.0	449963.0	888978.0
620	9292.0	0.0	999777.0	0.0	0.0	999990.0	1000000.0	201.0	0.0	979493.0	712360.0	13414.0	999996.0	1000000.0	1000000.0	53277.0	890593.0	999013.0	0.0	0.0	0.0	838.0	999756.0	842625.0	0.0	868432.0	3708.0	999590.0	987698.0	137.0	616036.0	903525.0	999994.0	0.0	141522.0	1000000.0	699673.0	1000000.0	999999.0	1000000.0	0.0	137589.0	0.0	46.0	36.0	0.0	110016.0	449365.0	891358.0
621	8845.0	0.0	999761.0	0.0	0.0	999993.0	1000000.0	195.0	0.0	980032.0	711662.0	13212.0	999994.0	1000000.0	1000000.0	53025.0	890863.0	999022.0	0.0	0.0	0.0	829.0	999776.0	844200.0	0.0	870480.0	3506.0	999617.0	987765.0	133.0	616712.0	901467.0	999997.0	0.0	143281.0	1000000.0	703436.0	1000000.0	999999.0	1000000.0	0.0	135788.0	0.0	51.0	33.0	0.0	106964.0	448877.0	892994.0
622	8451.0	0.0	999762.0	0.0	0.0	999988.0	1000000.0	180.0	0.0	980504.0	710018.0	12964.0	999991.0	1000000.0	1000000.0	52667.0	890711.0	999044.0	0.0	0.0	0.0	796.0	999795.0	845408.0	0.0	872771.0	3314.0	999677.0	987609.0	128.0	617750.0	900197.0	999999.0	0.0	144620.0	1000000.0	706648.0	1000000.0	1000000.0	1000000.0	0.0	134576.0	0.0	53.0	45.0	0.0	104385.0	448730.0	895281.0
623	8016.0	0.0	999750.0	0.0	0.0	999991.0	1000000.0	160.0	0.0	980899.0	709275.0	12496.0	999991.0	1000000.0	1000000.0	52723.0	890207.0	999062.0	0.0	0.0	0.0	744.0	999789.0	845961.0	0.0	874701.0	3210.0	999712.0	987730.0	126.0	618820.0	898704.0	999997.0	0.0	146557.0	1000000.0	710421.0	1000000.0	1000000.0	1000000.0	0.0	133688.0	0.0	38.0	39.0	0.0	101057.0	447269.0	897211.0
624	7671.0	0.0	999751.0	0.0	0.0	999990.0	1000000.0	143.0	0.0	981277.0	708580.0	12366.0	999995.0	1000000.0	1000000.0	52134.0	890086.0	999148.0	0.0	0.0	0.0	726.0	999783.0	847382.0	0.0	877228.0	3102.0	999707.0	987804.0	108.0	619436.0	896979.0	999994.0	0.0	147885.0	1000000.0	712758.0	1000000.0	1000000.0	1000000.0	0.0	131973.0	0.0	35.0	29.0	0.0	97974.0	447003.0	899095.0
625	7294.0	0.0	999770.0	0.0	0.0	999996.0	1000000.0	143.0	0.0	982005.0	707957.0	11846.0	999995.0	1000000.0	1000000.0	51791.0	890218.0	999199.0	0.0	0.0	0.0	681.0	999802.0	848711.0	0.0	879368.0	2973.0	999726.0	987906.0	118.0	619434.0	895183.0	999993.0	0.0	148870.0	1000000.0	715282.0	1000000.0	1000000.0	1000000.0	0.0	130304.0	0.0	36.0	23.0	0.0	95838.0	446066.0	901657.0
626	6882.0	0.0	999751.0	0.0	0.0	999996.0	1000000.0	138.0	0.0	982388.0	707234.0	11584.0	999993.0	1000000.0	1000000.0	51566.0	889993.0	999214.0	0.0	0.0	0.0	624.0	999828.0	850847.0	0.0	881540.0	2864.0	999746.0	987883.0	114.0	620498.0	892971.0	999991.0	0.0	149953.0	1000000.0	718083.0	1000000.0	1000000.0	1000000.0	0.0	129146.0	0.0	31.0	19.0	0.0	93173.0	445198.0	904048.0
627	6581.0	0.0	999741.0	0.0	0.0	999996.0	1000000.0	137.0	0.0	983050.0	707225.0	11320.0	999996.0	1000000.0	1000000.0	51523.0	889573.0	999182.0	0.0	0.0	0.0	580.0	999833.0	852055.0	0.0	883234.0	2663.0	999739.0	987937.0	117.0	621828.0	891364.0	999991.0	0.0	151238.0	1000000.0	720043.0	1000000.0	1000000.0	1000000.0	0.0	128233.0	0.0	34.0	22.0	0.0	90795.0	443334.0	906115.0
628	6417.0	0.0	999752.0	0.0	0.0	999997.0	1000000.0	131.0	0.0	983512.0	706967.0	10999.0	999996.0	1000000.0	1000000.0	50808.0	889314.0	999218.0	0.0	0.0	0.0	589.0	999831.0	853176.0	0.0	884728.0	2451.0	999782.0	987778.0	125.0	622989.0	890449.0	999990.0	0.0	153068.0	1000000.0	723498.0	1000000.0	1000000.0	1000000.0	0.0	127505.0	0.0	28.0	30.0	0.0	88362.0	441739.0	908453.0
629	6013.0	0.0	999752.0	0.0	0.0	999999.0	1000000.0	118.0	0.0	983943.0	706143.0	10693.0	999996.0	1000000.0	1000000.0	50347.0	888993.0	999189.0	0.0	0.0	0.0	585.0	999839.0	855044.0	0.0	886179.0	2384.0	999793.0	987844.0	114.0	624054.0	888971.0	999988.0	0.0	155307.0	1000000.0	726668.0	1000000.0	1000000.0	1000000.0	0.0	125983.0	0.0	22.0	39.0	0.0	86081.0	440418.0	910813.0
630	5718.0	0.0	999777.0	0.0	0.0	999998.0	1000000.0	120.0	0.0	984431.0	705269.0	10392.0	999995.0	1000000.0	1000000.0	50043.0	888723.0	999220.0	0.0	0.0	0.0	544.0	999861.0	856388.0	0.0	887556.0	2350.0	999818.0	987802.0	105.0	625155.0	887677.0	999993.0	0.0	156970.0	1000000.0	729897.0	1000000.0	1000000.0	1000000.0	0.0	124365.0	0.0	22.0	35.0	0.0	83213.0	438909.0	912443.0
631	5454.0	0.0	999797.0	0.0	0.0	999996.0	1000000.0	113.0	0.0	985057.0	704360.0	10070.0	999997.0	1000000.0	1000000.0	50200.0	888185.0	999283.0	0.0	0.0	0.0	494.0	999850.0	857846.0	0.0	889096.0	2232.0	999818.0	987878.0	94.0	627321.0	886343.0	999988.0	0.0	158245.0	1000000.0	732987.0	1000000.0	1000000.0	1000000.0	0.0	123013.0	0.0	20.0	25.0	0.0	81032.0	438434.0	914742.0
632	5248.0	0.0	999806.0	0.0	0.0	999994.0	1000000.0	105.0	0.0	985586.0	703360.0	9901.0	999997.0	1000000.0	1000000.0	49623.0	887677.0	999351.0	0.0	0.0	0.0	465.0	999851.0	859439.0	0.0	890919.0	2098.0	999837.0	987984.0	88.0	629671.0	884894.0	999988.0	0.0	159465.0	1000000.0	734859.0	1000000.0	1000000.0	1000000.0	0.0	121944.0	0.0	13.0	27.0	0.0	78879.0	436966.0	916892.0
633	5021.0	0.0	999793.0	0.0	0.0	999990.0	1000000.0	105.0	0.0	985922.0	702027.0	9747.0	999999.0	1000000.0	1000000.0	49595.0	887122.0	999365.0	0.0	0.0	0.0	441.0	999844.0	861073.0	0.0	892150.0	1969.0	999841.0	988072.0	79.0	630826.0	882998.0	999986.0	0.0	160635.0	1000000.0	736855.0	1000000.0	1000000.0	1000000.0	0.0	120570.0	0.0	14.0	30.0	0.0	76345.0	436026.0	919521.0
634	4884.0	0.0	999805.0	0.0	0.0	999992.0	1000000.0	102.0	0.0	986501.0	702412.0	9505.0	999998.0	1000000.0	1000000.0	49529.0	887192.0	999415.0	0.0	0.0	0.0	401.0	999855.0	862403.0	0.0	893770.0	1900.0	999832.0	988131.0	70.0	632255.0	881269.0	999985.0	0.0	161751.0	1000000.0	739673.0	1000000.0	1000000.0	1000000.0	0.0	119830.0	0.0	14.0	39.0	0.0	73989.0	434647.0	921422.0
635	4500.0	0.0	999806.0	0.0	0.0	999987.0	1000000.0	104.0	0.0	986984.0	701313.0	9292.0	999999.0	1000000.0	1000000.0	49220.0	887258.0	999462.0	0.0	0.0	0.0	372.0	999877.0	863654.0	0.0	895545.0	1812.0	999838.0	988216.0	72.0	633825.0	879375.0	999982.0	0.0	163405.0	1000000.0	742385.0	1000000.0	1000000.0	1000000.0	0.0	118600.0	0.0	8.0	31.0	0.0	71818.0	433690.0	923862.0
636	4165.0	0.0	999811.0	0.0	0.0	999988.0	1000000.0	120.0	0.0	987534.0	700529.0	9039.0	999999.0	1000000.0	1000000.0	49160.0	886773.0	999531.0	0.0	0.0	0.0	319.0	999866.0	864980.0	0.0	896958.0	1801.0	999855.0	988482.0	64.0	634518.0	877421.0	999978.0	0.0	165110.0	1000000.0	745040.0	1000000.0	1000000.0	1000000.0	0.0	117298.0	0.0	5.0	43.0	0.0	69601.0	431986.0	925768.0
637	3901.0	0.0	999838.0	0.0	0.0	999987.0	1000000.0	110.0	0.0	987804.0	700140.0	8802.0	1000000.0	1000000.0	1000000.0	48677.0	886873.0	999549.0	0.0	0.0	0.0	286.0	999902.0	866085.0	0.0	898211.0	1728.0	999879.0	988645.0	72.0	635255.0	875748.0	999979.0	0.0	166335.0	1000000.0	747382.0	1000000.0	1000000.0	1000000.0	0.0	116470.0	0.0	6.0	28.0	0.0	67351.0	430200.0	927431.0
638	3756.0	0.0	999825.0	0.0	0.0	999983.0	1000000.0	111.0	0.0	988440.0	698525.0	8519.0	1000000.0	1000000.0	1000000.0	48432.0	886735.0	999565.0	0.0	0.0	0.0	249.0	999903.0	868118.0	0.0	899241.0	1588.0	999903.0	988692.0	82.0	635855.0	873577.0	999981.0	0.0	168001.0	1000000.0	749982.0	1000000.0	1000000.0	1000000.0	0.0	115493.0	0.0	9.0	26.0	0.0	65390.0	428075.0	929471.0
639	3558.0	0.0	999839.0	0.0	0.0	999981.0	1000000.0	104.0	0.0	988966.0	697852.0	8323.0	1000000.0	1000000.0	1000000.0	47768.0	886109.0	999582.0	0.0	0.0	0.0	232.0	999920.0	869515.0	0.0	900741.0	1531.0	999905.0	988807.0	60.0	637556.0	872604.0	999981.0	0.0	169590.0	1000000.0	751696.0	1000000.0	1000000.0	1000000.0	0.0	114793.0	0.0	12.0	19.0	0.0	63253.0	426997.0	931286.0
640	3339.0	0.0	999852.0	0.0	0.0	999991.0	1000000.0	112.0	0.0	989273.0	696478.0	8185.0	1000000.0	1000000.0	1000000.0	47624.0	885464.0	999596.0	0.0	0.0	0.0	225.0	999910.0	871300.0	0.0	901869.0	1430.0	999906.0	988956.0	57.0	639104.0	870741.0	999985.0	0.0	170917.0	1000000.0	753560.0	1000000.0	1000000.0	1000000.0	0.0	113782.0	0.0	7.0	11.0	0.0	61493.0	426113.0	933168.0
641	3117.0	0.0	999856.0	0.0	0.0	999995.0	1000000.0	97.0	0.0	989723.0	695951.0	7984.0	1000000.0	1000000.0	1000000.0	47770.0	884978.0	999634.0	0.0	0.0	0.0	230.0	999909.0	872273.0	0.0	903246.0	1298.0	999912.0	988990.0	58.0	640104.0	869392.0	999983.0	0.0	172715.0	1000000.0	756005.0	1000000.0	1000000.0	1000000.0	0.0	113072.0	0.0	5.0	15.0	0.0	59982.0	424551.0	934480.0
642	3008.0	0.0	999849.0	0.0	0.0	999995.0	1000000.0	75.0	0.0	989979.0	695944.0	7705.0	1000000.0	1000000.0	1000000.0	47684.0	884935.0	999642.0	0.0	0.0	0.0	205.0	999923.0	873086.0	0.0	904560.0	1226.0	999922.0	989083.0	55.0	642537.0	867245.0	999975.0	0.0	173674.0	1000000.0	758360.0	1000000.0	1000000.0	1000000.0	0.0	112616.0	0.0	5.0	8.0	0.0	58421.0	422765.0	935967.0
643	2841.0	0.0	999848.0	0.0	0.0	999994.0	1000000.0	67.0	0.0	990275.0	694813.0	7551.0	1000000.0	1000000.0	1000000.0	47614.0	884466.0	999663.0	0.0	0.0	0.0	206.0	999927.0	874237.0	0.0	905822.0	1126.0	999914.0	989024.0	55.0	643552.0	865359.0	999976.0	0.0	175028.0	1000000.0	760040.0	1000000.0	1000000.0	1000000.0	0.0	111992.0	0.0	4.0	8.0	0.0	57000.0	420717.0	938110.0
644	2642.0	0.0	999861.0	0.0	0.0	999997.0	1000000.0	51.0	0.0	990501.0	693731.0	7335.0	1000000.0	1000000.0	1000000.0	47327.0	884220.0	999676.0	0.0	0.0	0.0	210.0	999920.0	875816.0	0.0	907194.0	1071.0	999915.0	989185.0	49.0	645315.0	863751.0	999975.0	0.0	176504.0	1000000.0	761696.0	1000000.0	1000000.0	1000000.0	0.0	111207.0	0.0	7.0	3.0	0.0	55345.0	418511.0	939897.0
645	2523.0	0.0	999872.0	0.0	0.0	999997.0	1000000.0	53.0	0.0	990890.0	693027.0	7166.0	1000000.0	1000000.0	1000000.0	47316.0	883782.0	999714.0	0.0	0.0	0.0	193.0	999920.0	877003.0	0.0	907667.0	967.0	999921.0	989326.0	40.0	647340.0	862128.0	999974.0	0.0	179079.0	1000000.0	763336.0	1000000.0	1000000.0	1000000.0	0.0	110497.0	0.0	6.0	3.0	0.0	53482.0	416963.0	941654.0
646	2438.0	0.0	999891.0	0.0	0.0	999991.0	1000000.0	57.0	0.0	991463.0	692231.0	6811.0	1000000.0	1000000.0	1000000.0	47169.0	882957.0	999699.0	0.0	0.0	0.0	180.0	999912.0	877384.0	0.0	908879.0	927.0	999931.0	989404.0	31.0	648968.0	860256.0	999978.0	0.0	180540.0	1000000.0	765114.0	1000000.0	1000000.0	1000000.0	0.0	108974.0	0.0	4.0	4.0	0.0	52019.0	414749.0	943333.0
647	2324.0	0.0	999919.0	0.0	0.0	999993.0	1000000.0	68.0	0.0	991726.0	690947.0	6632.0	1000000.0	1000000.0	1000000.0	46999.0	882505.0	999733.0	0.0	0.0	0.0	185.0	999919.0	878733.0	0.0	910324.0	866.0	999930.0	989758.0	32.0	650269.0	859493.0	999981.0	0.0	181669.0	1000000.0	767056.0	1000000.0	1000000.0	1000000.0	0.0	108199.0	0.0	4.0	4.0	0.0	50101.0	412337.0	945036.0
648	2228.0	0.0	999920.0	0.0	0.0	999995.0	1000000.0	60.0	0.0	991973.0	690586.0	6454.0	1000000.0	1000000.0	1000000.0	46961.0	881961.0	999746.0	0.0	0.0	0.0	174.0	999933.0	879367.0	0.0	911203.0	806.0	999936.0	989946.0	34.0	652953.0	857518.0	999978.0	0.0	183323.0	1000000.0	767813.0	1000000.0	1000000.0	1000000.0	0.0	107192.0	0.0	2.0	1.0	0.0	48487.0	411231.0	946430.0
649	2049.0	0.0	999920.0	0.0	0.0	999997.0	1000000.0	58.0	0.0	992250.0	690611.0	6143.0	1000000.0	1000000.0	1000000.0	47082.0	881526.0	999746.0	0.0	0.0	0.0	176.0	999934.0	880223.0	0.0	912067.0	792.0	999927.0	989961.0	34.0	654805.0	855584.0	999983.0	0.0	185162.0	1000000.0	769675.0	1000000.0	1000000.0	1000000.0	0.0	106281.0	0.0	1.0	1.0	0.0	47215.0	409241.0	947588.0
650	1969.0	0.0	999930.0	0.0	0.0	999999.0	1000000.0	71.0	0.0	992438.0	690503.0	5910.0	1000000.0	1000000.0	1000000.0	47311.0	880623.0	999757.0	0.0	0.0	0.0	151.0	999932.0	881352.0	0.0	913330.0	758.0	999940.0	990048.0	25.0	656916.0	854213.0	999983.0	0.0	187720.0	1000000.0	771324.0	1000000.0	1000000.0	1000000.0	0.0	105191.0	0.0	1.0	0.0	0.0	45587.0	407674.0	948959.0
651	1843.0	0.0	999930.0	0.0	0.0	1000000.0	1000000.0	64.0	0.0	992680.0	689406.0	5619.0	1000000.0	1000000.0	1000000.0	47195.0	880408.0	999782.0	0.0	0.0	0.0	144.0	999931.0	882782.0	0.0	914273.0	713.0	999949.0	990183.0	23.0	658523.0	852682.0	999987.0	0.0	189415.0	1000000.0	773404.0	1000000.0	1000000.0	1000000.0	0.0	104500.0	0.0	2.0	0.0	0.0	44107.0	406125.0	950537.0
652	1733.0	0.0	999919.0	0.0	0.0	1000000.0	1000000.0	65.0	0.0	993138.0	688854.0	5474.0	1000000.0	1000000.0	1000000.0	47285.0	879972.0	999813.0	0.0	0.0	0.0	146.0	999944.0	883574.0	0.0	915034.0	654.0	999959.0	990252.0	24.0	661001.0	851111.0	999991.0	0.0	190874.0	1000000.0	775207.0	1000000.0	1000000.0	1000000.0	0.0	103501.0	0.0	4.0	0.0	0.0	42747.0	404304.0	951450.0
653	1608.0	0.0	999921.0	0.0	0.0	1000000.0	1000000.0	50.0	0.0	993305.0	687480.0	5445.0	1000000.0	1000000.0	1000000.0	47178.0	879467.0	999826.0	0.0	0.0	0.0	118.0	999957.0	883965.0	0.0	915137.0	644.0	999959.0	990357.0	23.0	663058.0	848967.0	999998.0	0.0	191473.0	1000000.0	776467.0	1000000.0	1000000.0	1000000.0	0.0	102423.0	0.0	2.0	0.0	0.0	41470.0	401489.0	952544.0
654	1501.0	0.0	999936.0	0.0	0.0	1000000.0	1000000.0	40.0	0.0	993526.0	686677.0	5382.0	1000000.0	1000000.0	1000000.0	46935.0	878421.0	999820.0	0.0	0.0	0.0	99.0	999959.0	884870.0	0.0	916150.0	621.0	999970.0	990519.0	25.0	664238.0	847759.0	1000000.0	0.0	192345.0	1000000.0	778273.0	1000000.0	1000000.0	1000000.0	0.0	101329.0	0.0	3.0	0.0	0.0	39692.0	399558.0	953961.0
655	1460.0	0.0	999928.0	0.0	0.0	1000000.0	1000000.0	42.0	0.0	993853.0	685288.0	5239.0	1000000.0	1000000.0	1000000.0	47173.0	878232.0	999843.0	0.0	0.0	0.0	96.0	999964.0	886148.0	0.0	916771.0	587.0	999958.0	990656.0	20.0	666257.0	847092.0	1000000.0	0.0	194256.0	1000000.0	779986.0	1000000.0	1000000.0	1000000.0	0.0	100241.0	0.0	4.0	0.0	0.0	38523.0	397493.0	955057.0
656	1400.0	0.0	999926.0	0.0	0.0	1000000.0	1000000.0	29.0	0.0	994230.0	685256.0	5110.0	1000000.0	1000000.0	1000000.0	47456.0	877726.0	999861.0	0.0	0.0	0.0	94.0	999964.0	887738.0	0.0	917331.0	564.0	999960.0	990821.0	15.0	668466.0	845582.0	1000000.0	0.0	195823.0	1000000.0	781317.0	1000000.0	1000000.0	1000000.0	0.0	99143.0	0.0	5.0	0.0	0.0	37352.0	395469.0	956050.0
657	1382.0	0.0	999934.0	0.0	0.0	1000000.0	1000000.0	35.0	0.0	994495.0	684530.0	4853.0	1000000.0	1000000.0	1000000.0	47461.0	877239.0	999842.0	0.0	0.0	0.0	76.0	999963.0	888742.0	0.0	917865.0	558.0	999954.0	990862.0	14.0	670353.0	844233.0	1000000.0	0.0	196962.0	1000000.0	782826.0	1000000.0	1000000.0	1000000.0	0.0	97624.0	0.0	6.0	0.0	0.0	36107.0	393586.0	956965.0
658	1360.0	0.0	999935.0	0.0	0.0	1000000.0	1000000.0	34.0	0.0	994703.0	684000.0	4689.0	1000000.0	1000000.0	1000000.0	47249.0	876592.0	999833.0	0.0	0.0	0.0	70.0	999963.0	890017.0	0.0	918480.0	520.0	999949.0	990810.0	3.0	671879.0	842894.0	1000000.0	0.0	197948.0	1000000.0	783150.0	1000000.0	1000000.0	1000000.0	0.0	96993.0	0.0	3.0	0.0	0.0	34650.0	392021.0	958297.0
659	1325.0	0.0	999932.0	0.0	0.0	1000000.0	1000000.0	34.0	0.0	994951.0	683847.0	4673.0	1000000.0	1000000.0	1000000.0	47071.0	876323.0	999857.0	0.0	0.0	0.0	71.0	999971.0	891396.0	0.0	919449.0	486.0	999962.0	991063.0	5.0	674895.0	840324.0	1000000.0	0.0	198808.0	1000000.0	784448.0	1000000.0	1000000.0	1000000.0	0.0	95517.0	0.0	1.0	0.0	0.0	33350.0	389519.0	959710.0
660	1187.0	0.0	999946.0	0.0	0.0	1000000.0	1000000.0	38.0	0.0	995098.0	684436.0	4433.0	1000000.0	1000000.0	1000000.0	47087.0	875957.0	999857.0	0.0	0.0	0.0	77.0	999964.0	892434.0	0.0	920484.0	511.0	999958.0	991003.0	5.0	677532.0	839251.0	1000000.0	0.0	200386.0	1000000.0	786065.0	1000000.0	1000000.0	1000000.0	0.0	93910.0	0.0	0.0	0.0	0.0	31784.0	387797.0	961037.0
661	1171.0	0.0	999942.0	0.0	0.0	1000000.0	1000000.0	41.0	0.0	995273.0	683501.0	4138.0	1000000.0	1000000.0	1000000.0	46929.0	875265.0	999888.0	0.0	0.0	0.0	77.0	999973.0	893673.0	0.0	921483.0	501.0	999947.0	990983.0	5.0	678871.0	837951.0	1000000.0	0.0	201773.0	1000000.0	787167.0	1000000.0	1000000.0	1000000.0	0.0	92567.0	0.0	0.0	0.0	0.0	30648.0	385633.0	961994.0
662	1095.0	0.0	999932.0	0.0	0.0	1000000.0	1000000.0	42.0	0.0	995409.0	682942.0	4026.0	1000000.0	1000000.0	1000000.0	46442.0	874654.0	999888.0	0.0	0.0	0.0	53.0	999976.0	894879.0	0.0	921391.0	481.0	999947.0	991049.0	8.0	680680.0	837101.0	1000000.0	0.0	203993.0	1000000.0	788353.0	1000000.0	1000000.0	1000000.0	0.0	91125.0	0.0	0.0	0.0	0.0	29412.0	383392.0	962877.0
663	1033.0	0.0	999924.0	0.0	0.0	1000000.0	1000000.0	27.0	0.0	995643.0	682843.0	3981.0	1000000.0	1000000.0	1000000.0	46417.0	874794.0	999879.0	0.0	0.0	0.0	42.0	999980.0	896229.0	0.0	922160.0	474.0	999946.0	991190.0	7.0	682543.0	835784.0	1000000.0	0.0	205855.0	1000000.0	789670.0	1000000.0	1000000.0	1000000.0	0.0	89579.0	0.0	0.0	0.0	0.0	28392.0	381148.0	964304.0
664	1043.0	0.0	999926.0	0.0	0.0	1000000.0	1000000.0	29.0	0.0	995887.0	681975.0	3830.0	1000000.0	1000000.0	1000000.0	46781.0	874161.0	999864.0	0.0	0.0	0.0	47.0	999990.0	897693.0	0.0	923031.0	474.0	999942.0	991248.0	5.0	685147.0	834672.0	1000000.0	0.0	207405.0	1000000.0	789998.0	1000000.0	1000000.0	1000000.0	0.0	88036.0	0.0	0.0	0.0	0.0	27455.0	378587.0	965463.0
665	988.0	0.0	999938.0	0.0	0.0	1000000.0	1000000.0	27.0	0.0	996004.0	681317.0	3687.0	1000000.0	1000000.0	1000000.0	46712.0	874158.0	999870.0	0.0	0.0	0.0	40.0	999988.0	898658.0	0.0	923670.0	455.0	999939.0	991215.0	7.0	686810.0	833128.0	1000000.0	0.0	209849.0	1000000.0	790496.0	1000000.0	1000000.0	1000000.0	0.0	86297.0	0.0	0.0	0.0	0.0	26538.0	377108.0	966521.0
666	909.0	0.0	999943.0	0.0	0.0	1000000.0	1000000.0	25.0	0.0	996228.0	680279.0	3646.0	1000000.0	1000000.0	1000000.0	46522.0	874354.0	999889.0	0.0	0.0	0.0	33.0	999990.0	899734.0	0.0	924202.0	465.0	999946.0	991219.0	10.0	689150.0	831967.0	1000000.0	0.0	211874.0	1000000.0	791519.0	1000000.0	1000000.0	1000000.0	0.0	84862.0	0.0	0.0	0.0	0.0	25639.0	375695.0	967576.0
667	885.0	0.0	999956.0	0.0	0.0	1000000.0	1000000.0	22.0	0.0	996364.0	679270.0	3492.0	1000000.0	1000000.0	1000000.0	46577.0	873902.0	999899.0	0.0	0.0	0.0	31.0	999992.0	900350.0	0.0	924622.0	453.0	999955.0	991254.0	10.0	691484.0	831390.0	1000000.0	0.0	213231.0	1000000.0	792516.0	1000000.0	1000000.0	1000000.0	0.0	83430.0	0.0	0.0	0.0	0.0	24816.0	373325.0	968295.0
668	856.0	0.0	999969.0	0.0	0.0	1000000.0	1000000.0	15.0	0.0	996493.0	679704.0	3220.0	1000000.0	1000000.0	1000000.0	46390.0	873078.0	999897.0	0.0	0.0	0.0	28.0	999995.0	901702.0	0.0	924823.0	413.0	999953.0	991408.0	9.0	694103.0	830361.0	1000000.0	0.0	214693.0	1000000.0	793913.0	1000000.0	1000000.0	1000000.0	0.0	81965.0	0.0	0.0	0.0	0.0	24317.0	372041.0	969053.0
669	835.0	0.0	999962.0	0.0	0.0	1000000.0	1000000.0	9.0	0.0	996703.0	680020.0	3021.0	1000000.0	1000000.0	1000000.0	46213.0	872462.0	999900.0	0.0	0.0	0.0	29.0	999993.0	902716.0	0.0	924963.0	396.0	999957.0	991506.0	7.0	695998.0	829537.0	1000000.0	0.0	215601.0	1000000.0	795088.0	1000000.0	1000000.0	1000000.0	0.0	80005.0	0.0	0.0	0.0	0.0	23169.0	370676.0	969830.0
670	749.0	0.0	999967.0	0.0	0.0	1000000.0	1000000.0	10.0	0.0	996849.0	679854.0	2923.0	1000000.0	1000000.0	1000000.0	46391.0	872590.0	999890.0	0.0	0.0	0.0	29.0	999988.0	903785.0	0.0	925485.0	398.0	999954.0	991496.0	7.0	698273.0	828443.0	1000000.0	0.0	216387.0	1000000.0	796693.0	1000000.0	1000000.0	1000000.0	0.0	79123.0	0.0	0.0	0.0	0.0	22180.0	369172.0	970644.0
671	687.0	0.0	999973.0	0.0	0.0	1000000.0	1000000.0	8.0	0.0	996960.0	679610.0	2933.0	1000000.0	1000000.0	1000000.0	46265.0	872881.0	999894.0	0.0	0.0	0.0	26.0	999989.0	904867.0	0.0	926134.0	406.0	999961.0	991589.0	10.0	700453.0	827656.0	1000000.0	0.0	217719.0	1000000.0	797215.0	1000000.0	1000000.0	1000000.0	0.0	77805.0	0.0	0.0	0.0	0.0	21435.0	367471.0	971495.0
672	636.0	0.0	999983.0	0.0	0.0	1000000.0	1000000.0	5.0	0.0	997078.0	679115.0	2861.0	1000000.0	1000000.0	1000000.0	46219.0	871954.0	999897.0	0.0	0.0	0.0	22.0	999991.0	906156.0	0.0	926786.0	380.0	999947.0	991744.0	12.0	702792.0	826260.0	1000000.0	0.0	218718.0	1000000.0	797967.0	1000000.0	1000000.0	1000000.0	0.0	76413.0	0.0	0.0	0.0	0.0	20742.0	365292.0	972373.0
673	606.0	0.0	999978.0	0.0	0.0	1000000.0	1000000.0	5.0	0.0	997267.0	678611.0	2782.0	1000000.0	1000000.0	1000000.0	45962.0	871581.0	999898.0	0.0	0.0	0.0	22.0	999990.0	906693.0	0.0	926850.0	387.0	999967.0	991817.0	12.0	704957.0	825056.0	1000000.0	0.0	220172.0	1000000.0	797981.0	1000000.0	1000000.0	1000000.0	0.0	74978.0	0.0	0.0	0.0	0.0	19851.0	362812.0	973076.0
674	551.0	0.0	999974.0	0.0	0.0	1000000.0	1000000.0	3.0	0.0	997386.0	677248.0	2652.0	1000000.0	1000000.0	1000000.0	46051.0	871150.0	999898.0	0.0	0.0	0.0	24.0	999992.0	907947.0	0.0	926698.0	388.0	999965.0	991845.0	14.0	707575.0	824757.0	1000000.0	0.0	222224.0	1000000.0	798250.0	1000000.0	1000000.0	1000000.0	0.0	73847.0	0.0	0.0	0.0	0.0	19467.0	361909.0	973724.0
675	539.0	0.0	999972.0	0.0	0.0	1000000.0	1000000.0	6.0	0.0	997461.0	677002.0	2515.0	1000000.0	1000000.0	1000000.0	46432.0	871254.0	999902.0	0.0	0.0	0.0	27.0	999991.0	909237.0	0.0	926925.0	395.0	999960.0	991884.0	17.0	709936.0	824760.0	1000000.0	0.0	223669.0	1000000.0	798704.0	1000000.0	1000000.0	1000000.0	0.0	72576.0	0.0	0.0	0.0	0.0	18822.0	359647.0	974290.0
676	492.0	0.0	999978.0	0.0	0.0	1000000.0	1000000.0	4.0	0.0	997532.0	676828.0	2343.0	1000000.0	1000000.0	1000000.0	46444.0	870685.0	999911.0	0.0	0.0	0.0	27.0	999993.0	910731.0	0.0	927106.0	373.0	999958.0	991986.0	16.0	711647.0	824701.0	1000000.0	0.0	223670.0	1000000.0	799107.0	1000000.0	1000000.0	1000000.0	0.0	71090.0	0.0	0.0	0.0	0.0	18198.0	357098.0	974889.0
677	494.0	0.0	999980.0	0.0	0.0	1000000.0	1000000.0	8.0	0.0	997600.0	676453.0	2121.0	1000000.0	1000000.0	1000000.0	45957.0	870577.0	999917.0	0.0	0.0	0.0	37.0	999998.0	912384.0	0.0	927307.0	301.0	999959.0	992064.0	14.0	714277.0	824789.0	1000000.0	0.0	224703.0	1000000.0	799363.0	1000000.0	1000000.0	1000000.0	0.0	69604.0	0.0	0.0	0.0	0.0	17708.0	355077.0	975725.0
678	444.0	0.0	999979.0	0.0	0.0	1000000.0	1000000.0	10.0	0.0	997738.0	674967.0	1965.0	1000000.0	1000000.0	1000000.0	45671.0	870020.0	999927.0	0.0	0.0	0.0	36.0	999998.0	913379.0	0.0	927844.0	301.0	999958.0	992242.0	15.0	716165.0	824394.0	1000000.0	0.0	226053.0	1000000.0	799822.0	1000000.0	1000000.0	1000000.0	0.0	68494.0	0.0	0.0	0.0	0.0	17333.0	353852.0	976522.0
679	395.0	0.0	999984.0	0.0	0.0	1000000.0	1000000.0	12.0	0.0	997862.0	675005.0	1810.0	1000000.0	1000000.0	1000000.0	46048.0	869711.0	999928.0	0.0	0.0	0.0	24.0	999999.0	914708.0	0.0	928399.0	289.0	999973.0	992238.0	11.0	718197.0	823042.0	1000000.0	0.0	227264.0	1000000.0	799702.0	1000000.0	1000000.0	1000000.0	0.0	67128.0	0.0	0.0	0.0	0.0	16728.0	352050.0	977282.0
680	411.0	0.0	999984.0	0.0	0.0	1000000.0	1000000.0	11.0	0.0	997978.0	674280.0	1744.0	1000000.0	1000000.0	1000000.0	46430.0	868841.0	999938.0	0.0	0.0	0.0	20.0	999998.0	915716.0	0.0	928720.0	296.0	999977.0	992356.0	7.0	720021.0	822684.0	1000000.0	0.0	228232.0	1000000.0	800360.0	1000000.0	1000000.0	1000000.0	0.0	65448.0	0.0	0.0	0.0	0.0	16335.0	349610.0	977878.0
681	397.0	0.0	999983.0	0.0	0.0	1000000.0	1000000.0	13.0	0.0	998067.0	674144.0	1648.0	1000000.0	1000000.0	1000000.0	46555.0	868940.0	999930.0	0.0	0.0	0.0	15.0	999998.0	917055.0	0.0	929007.0	238.0	999979.0	992612.0	3.0	722319.0	822652.0	1000000.0	0.0	229290.0	1000000.0	800942.0	1000000.0	1000000.0	1000000.0	0.0	64068.0	0.0	0.0	0.0	0.0	15592.0	347708.0	978638.0
682	410.0	0.0	999980.0	0.0	0.0	1000000.0	1000000.0	9.0	0.0	998214.0	673512.0	1540.0	1000000.0	1000000.0	1000000.0	46436.0	868965.0	999946.0	0.0	0.0	0.0	18.0	1000000.0	918272.0	0.0	929016.0	237.0	999978.0	992491.0	2.0	724587.0	822588.0	1000000.0	0.0	229985.0	1000000.0	800650.0	1000000.0	1000000.0	1000000.0	0.0	62543.0	0.0	0.0	0.0	0.0	15203.0	345939.0	979338.0
683	323.0	0.0	999979.0	0.0	0.0	1000000.0	1000000.0	12.0	0.0	998325.0	673259.0	1408.0	1000000.0	1000000.0	1000000.0	46527.0	868518.0	999956.0	0.0	0.0	0.0	18.0	1000000.0	919445.0	0.0	929165.0	230.0	999984.0	992455.0	0.0	727191.0	822672.0	1000000.0	0.0	230792.0	1000000.0	801111.0	1000000.0	1000000.0	1000000.0	0.0	61614.0	0.0	0.0	0.0	0.0	14687.0	343868.0	979886.0
684	273.0	0.0	999977.0	0.0	0.0	1000000.0	1000000.0	10.0	0.0	998372.0	673293.0	1320.0	1000000.0	1000000.0	1000000.0	46616.0	868066.0	999965.0	0.0	0.0	0.0	16.0	1000000.0	920501.0	0.0	929336.0	246.0	999990.0	992617.0	0.0	729578.0	822680.0	1000000.0	0.0	230775.0	1000000.0	801022.0	1000000.0	1000000.0	1000000.0	0.0	60191.0	0.0	0.0	0.0	0.0	13957.0	342175.0	980699.0
685	265.0	0.0	999973.0	0.0	0.0	1000000.0	1000000.0	13.0	0.0	998394.0	672272.0	1294.0	1000000.0	1000000.0	1000000.0	46767.0	867749.0	999954.0	0.0	0.0	0.0	13.0	1000000.0	921385.0	0.0	929348.0	269.0	999994.0	992712.0	0.0	731958.0	822649.0	1000000.0	0.0	231297.0	1000000.0	801739.0	1000000.0	1000000.0	1000000.0	0.0	59182.0	0.0	0.0	0.0	0.0	13757.0	340186.0	981248.0
686	272.0	0.0	999977.0	0.0	0.0	1000000.0	1000000.0	14.0	0.0	998492.0	671948.0	1230.0	1000000.0	1000000.0	1000000.0	47111.0	867792.0	999968.0	0.0	0.0	0.0	7.0	1000000.0	922183.0	0.0	929448.0	260.0	999990.0	992620.0	0.0	733123.0	822555.0	1000000.0	0.0	232534.0	1000000.0	802841.0	1000000.0	1000000.0	1000000.0	0.0	57883.0	0.0	0.0	0.0	0.0	13462.0	338347.0	981699.0
687	257.0	0.0	999978.0	0.0	0.0	1000000.0	1000000.0	10.0	0.0	998602.0	672988.0	1224.0	1000000.0	1000000.0	1000000.0	47129.0	867410.0	999966.0	0.0	0.0	0.0	9.0	1000000.0	923103.0	0.0	929580.0	254.0	999990.0	992631.0	0.0	734946.0	823296.0	1000000.0	0.0	233630.0	1000000.0	803224.0	1000000.0	1000000.0	1000000.0	0.0	56440.0	0.0	0.0	0.0	0.0	13029.0	336302.0	981987.0
688	223.0	0.0	999977.0	0.0	0.0	1000000.0	1000000.0	10.0	0.0	998703.0	671688.0	1134.0	1000000.0	1000000.0	1000000.0	47198.0	867162.0	999956.0	0.0	0.0	0.0	7.0	1000000.0	924103.0	0.0	929258.0	265.0	999993.0	992651.0	0.0	736985.0	823512.0	1000000.0	0.0	233867.0	1000000.0	803168.0	1000000.0	1000000.0	1000000.0	0.0	54996.0	0.0	0.0	0.0	0.0	12589.0	334275.0	982482.0
689	207.0	0.0	999978.0	0.0	0.0	1000000.0	1000000.0	9.0	0.0	998824.0	670660.0	1058.0	1000000.0	1000000.0	1000000.0	47430.0	866659.0	999954.0	0.0	0.0	0.0	9.0	1000000.0	924818.0	0.0	929173.0	256.0	1000000.0	992589.0	0.0	739408.0	823681.0	1000000.0	0.0	234507.0	1000000.0	803859.0	1000000.0	1000000.0	1000000.0	0.0	53165.0	0.0	0.0	0.0	0.0	12039.0	332782.0	982805.0
690	154.0	0.0	999981.0	0.0	0.0	1000000.0	1000000.0	8.0	0.0	998893.0	670842.0	1001.0	1000000.0	1000000.0	1000000.0	47660.0	866180.0	999957.0	0.0	0.0	0.0	6.0	1000000.0	925469.0	0.0	929703.0	250.0	1000000.0	992738.0	0.0	741325.0	823858.0	1000000.0	0.0	234447.0	1000000.0	804184.0	1000000.0	1000000.0	1000000.0	0.0	51786.0	0.0	0.0	0.0	0.0	11651.0	331106.0	983462.0
691	128.0	0.0	999985.0	0.0	0.0	1000000.0	1000000.0	5.0	0.0	998923.0	670244.0	931.0	1000000.0	1000000.0	1000000.0	47561.0	865921.0	999970.0	0.0	0.0	0.0	2.0	1000000.0	926636.0	0.0	930258.0	236.0	1000000.0	992855.0	0.0	743408.0	823984.0	1000000.0	0.0	235254.0	1000000.0	804690.0	1000000.0	1000000.0	1000000.0	0.0	50098.0	0.0	0.0	0.0	0.0	11156.0	329534.0	983927.0
692	113.0	0.0	999987.0	0.0	0.0	1000000.0	1000000.0	2.0	0.0	998978.0	670051.0	907.0	1000000.0	1000000.0	1000000.0	46856.0	865759.0	999977.0	0.0	0.0	0.0	1.0	1000000.0	927230.0	0.0	930234.0	218.0	1000000.0	992949.0	0.0	746203.0	824707.0	1000000.0	0.0	236152.0	1000000.0	805073.0	1000000.0	1000000.0	1000000.0	0.0	48605.0	0.0	0.0	0.0	0.0	10730.0	327592.0	984326.0
693	104.0	0.0	999978.0	0.0	0.0	1000000.0	1000000.0	1.0	0.0	999025.0	669251.0	870.0	1000000.0	1000000.0	1000000.0	47277.0	865968.0	999975.0	0.0	0.0	0.0	1.0	1000000.0	928136.0	0.0	930359.0	196.0	1000000.0	992956.0	0.0	748796.0	825965.0	1000000.0	0.0	236804.0	1000000.0	805266.0	1000000.0	1000000.0	1000000.0	0.0	47416.0	0.0	0.0	0.0	0.0	10290.0	325389.0	984763.0
694	97.0	0.0	999976.0	0.0	0.0	1000000.0	1000000.0	0.0	0.0	999061.0	668980.0	792.0	1000000.0	1000000.0	1000000.0	47029.0	866720.0	999978.0	0.0	0.0	0.0	2.0	1000000.0	929230.0	0.0	930464.0	200.0	1000000.0	993025.0	0.0	750151.0	826806.0	1000000.0	0.0	236405.0	1000000.0	805289.0	1000000.0	1000000.0	1000000.0	0.0	45940.0	0.0	0.0	0.0	0.0	9821.0	323818.0	985250.0
695	88.0	0.0	999974.0	0.0	0.0	1000000.0	1000000.0	0.0	0.0	999150.0	669376.0	798.0	1000000.0	1000000.0	1000000.0	47041.0	866541.0	999973.0	0.0	0.0	0.0	1.0	1000000.0	930441.0	0.0	929943.0	158.0	1000000.0	993183.0	0.0	752466.0	827646.0	1000000.0	0.0	236792.0	1000000.0	806290.0	1000000.0	1000000.0	1000000.0	0.0	44670.0	0.0	0.0	0.0	0.0	9359.0	321681.0	985639.0
696	77.0	0.0	999975.0	0.0	0.0	1000000.0	1000000.0	0.0	0.0	999194.0	669154.0	783.0	1000000.0	1000000.0	1000000.0	47664.0	866086.0	999963.0	0.0	0.0	0.0	1.0	1000000.0	931217.0	0.0	929963.0	158.0	1000000.0	993198.0	0.0	754996.0	827905.0	1000000.0	0.0	237483.0	1000000.0	807009.0	1000000.0	1000000.0	1000000.0	0.0	43471.0	0.0	0.0	0.0	0.0	8942.0	319883.0	985894.0
697	74.0	0.0	999980.0	0.0	0.0	1000000.0	1000000.0	0.0	0.0	999251.0	668095.0	726.0	1000000.0	1000000.0	1000000.0	47504.0	866490.0	999963.0	0.0	0.0	0.0	0.0	1000000.0	932409.0	0.0	929948.0	141.0	1000000.0	993212.0	0.0	756720.0	828768.0	1000000.0	0.0	237335.0	1000000.0	807493.0	1000000.0	1000000.0	1000000.0	0.0	41889.0	0.0	0.0	0.0	0.0	8656.0	318398.0	986287.0
698	68.0	0.0	999977.0	0.0	0.0	1000000.0	1000000.0	0.0	0.0	999329.0	668377.0	699.0	1000000.0	1000000.0	1000000.0	47581.0	866318.0	999968.0	0.0	0.0	0.0	0.0	1000000.0	933663.0	0.0	930286.0	143.0	1000000.0	993250.0	0.0	758587.0	829705.0	1000000.0	0.0	238301.0	1000000.0	808032.0	1000000.0	1000000.0	1000000.0	0.0	40635.0	0.0	0.0	0.0	0.0	8367.0	316880.0	986730.0
699	58.0	0.0	999982.0	0.0	0.0	1000000.0	1000000.0	0.0	0.0	999394.0	667858.0	642.0	1000000.0	1000000.0	1000000.0	47831.0	866280.0	999961.0	0.0	0.0	0.0	0.0	1000000.0	935042.0	0.0	930252.0	147.0	1000000.0	993278.0	0.0	760053.0	830588.0	1000000.0	0.0	238577.0	1000000.0	807556.0	1000000.0	1000000.0	1000000.0	0.0	39509.0	0.0	0.0	0.0	0.0	8040.0	314817.0	987252.0
700	62.0	0.0	999978.0	0.0	0.0	1000000.0	1000000.0	0.0	0.0	999416.0	668000.0	587.0	1000000.0	1000000.0	1000000.0	47894.0	866022.0	999966.0	0.0	0.0	0.0	0.0	1000000.0	936369.0	0.0	930547.0	138.0	1000000.0	993344.0	0.0	762683.0	832091.0	1000000.0	0.0	238001.0	1000000.0	807937.0	1000000.0	1000000.0	1000000.0	0.0	38127.0	0.0	0.0	0.0	0.0	7950.0	313369.0	987490.0
701	63.0	0.0	999978.0	0.0	0.0	1000000.0	1000000.0	0.0	0.0	999467.0	667490.0	566.0	1000000.0	1000000.0	1000000.0	47499.0	866191.0	999976.0	0.0	0.0	0.0	0.0	1000000.0	937718.0	0.0	930704.0	151.0	1000000.0	993421.0	0.0	764301.0	833100.0	1000000.0	0.0	237755.0	1000000.0	807898.0	1000000.0	1000000.0	1000000.0	0.0	36732.0	0.0	0.0	0.0	0.0	7550.0	311640.0	987916.0
702	69.0	0.0	999975.0	0.0	0.0	1000000.0	1000000.0	0.0	0.0	999475.0	666769.0	511.0	1000000.0	1000000.0	1000000.0	47613.0	866422.0	999977.0	0.0	0.0	0.0	0.0	1000000.0	938591.0	0.0	930564.0	158.0	1000000.0	993382.0	0.0	765296.0	834158.0	1000000.0	0.0	238078.0	1000000.0	809063.0	1000000.0	1000000.0	1000000.0	0.0	35405.0	0.0	0.0	0.0	0.0	7161.0	310266.0	988404.0
703	74.0	0.0	999981.0	0.0	0.0	1000000.0	1000000.0	0.0	0.0	999491.0	666015.0	465.0	1000000.0	1000000.0	1000000.0	47593.0	866197.0	999974.0	0.0	0.0	0.0	0.0	1000000.0	939528.0	0.0	930288.0	147.0	1000000.0	993313.0	0.0	766757.0	835398.0	1000000.0	0.0	237930.0	1000000.0	809192.0	1000000.0	1000000.0	1000000.0	0.0	34193.0	0.0	0.0	0.0	0.0	6816.0	308050.0	988780.0
704	77.0	0.0	999985.0	0.0	0.0	1000000.0	1000000.0	0.0	0.0	999538.0	665702.0	458.0	1000000.0	1000000.0	1000000.0	47532.0	866050.0	999978.0	0.0	0.0	0.0	0.0	1000000.0	940389.0	0.0	930399.0	156.0	1000000.0	993453.0	0.0	768561.0	836301.0	1000000.0	0.0	237438.0	1000000.0	809771.0	1000000.0	1000000.0	1000000.0	0.0	33128.0	0.0	0.0	0.0	0.0	6518.0	306359.0	989164.0
705	78.0	0.0	999991.0	0.0	0.0	1000000.0	1000000.0	0.0	0.0	999576.0	664982.0	391.0	1000000.0	1000000.0	1000000.0	47584.0	866387.0	999981.0	0.0	0.0	0.0	0.0	1000000.0	941393.0	0.0	930189.0	144.0	1000000.0	993757.0	0.0	770659.0	837855.0	1000000.0	0.0	237456.0	1000000.0	809509.0	1000000.0	1000000.0	1000000.0	0.0	31748.0	0.0	0.0	0.0	0.0	6314.0	304616.0	989321.0
706	83.0	0.0	999992.0	0.0	0.0	1000000.0	1000000.0	0.0	0.0	999583.0	664628.0	394.0	1000000.0	1000000.0	1000000.0	47960.0	866517.0	999985.0	0.0	0.0	0.0	0.0	1000000.0	942481.0	0.0	929966.0	155.0	1000000.0	993687.0	0.0	772656.0	839511.0	1000000.0	0.0	237043.0	1000000.0	809629.0	1000000.0	1000000.0	1000000.0	0.0	30587.0	0.0	0.0	0.0	0.0	6157.0	302641.0	989780.0
707	98.0	0.0	999990.0	0.0	0.0	1000000.0	1000000.0	0.0	0.0	999606.0	663893.0	380.0	1000000.0	1000000.0	1000000.0	47753.0	866505.0	999988.0	0.0	0.0	0.0	0.0	1000000.0	943762.0	0.0	930059.0	137.0	1000000.0	993681.0	0.0	775153.0	841163.0	1000000.0	0.0	236650.0	1000000.0	809388.0	1000000.0	1000000.0	1000000.0	0.0	29174.0	0.0	0.0	0.0	0.0	5875.0	301135.0	990156.0
708	105.0	0.0	999991.0	0.0	0.0	1000000.0	1000000.0	0.0	0.0	999605.0	663340.0	352.0	1000000.0	1000000.0	1000000.0	48011.0	866512.0	999987.0	0.0	0.0	0.0	0.0	1000000.0	944731.0	0.0	930138.0	133.0	1000000.0	993769.0	0.0	777516.0	842263.0	1000000.0	0.0	236793.0	1000000.0	810412.0	1000000.0	1000000.0	1000000.0	0.0	28212.0	0.0	0.0	0.0	0.0	5653.0	299593.0	990538.0
709	83.0	0.0	999987.0	0.0	0.0	1000000.0	1000000.0	0.0	0.0	999613.0	663249.0	292.0	1000000.0	1000000.0	1000000.0	47884.0	866565.0	999991.0	0.0	0.0	0.0	0.0	1000000.0	945689.0	0.0	929821.0	129.0	1000000.0	993872.0	0.0	779068.0	843147.0	1000000.0	0.0	236179.0	1000000.0	810171.0	1000000.0	1000000.0	1000000.0	0.0	27100.0	0.0	0.0	0.0	0.0	5439.0	297572.0	990969.0
710	67.0	0.0	999982.0	0.0	0.0	1000000.0	1000000.0	0.0	0.0	999637.0	662465.0	264.0	1000000.0	1000000.0	1000000.0	47685.0	866515.0	999986.0	0.0	0.0	0.0	0.0	1000000.0	946833.0	0.0	929603.0	131.0	1000000.0	994080.0	0.0	780929.0	843947.0	1000000.0	0.0	236119.0	1000000.0	810205.0	1000000.0	1000000.0	1000000.0	0.0	25689.0	0.0	0.0	0.0	0.0	5275.0	295412.0	991139.0
711	70.0	0.0	999981.0	0.0	0.0	1000000.0	1000000.0	0.0	0.0	999671.0	661323.0	258.0	1000000.0	1000000.0	1000000.0	47740.0	866590.0	999982.0	0.0	0.0	0.0	0.0	1000000.0	947674.0	0.0	930023.0	114.0	1000000.0	994194.0	0.0	782973.0	844932.0	1000000.0	0.0	235065.0	1000000.0	810699.0	1000000.0	1000000.0	1000000.0	0.0	24703.0	0.0	0.0	0.0	0.0	5017.0	293765.0	991279.0
712	69.0	0.0	999975.0	0.0	0.0	1000000.0	1000000.0	0.0	0.0	999694.0	661151.0	242.0	1000000.0	1000000.0	1000000.0	47273.0	866611.0	999986.0	0.0	0.0	0.0	0.0	1000000.0	948199.0	0.0	930015.0	118.0	1000000.0	994263.0	0.0	785183.0	846211.0	1000000.0	0.0	234427.0	1000000.0	811060.0	1000000.0	1000000.0	1000000.0	0.0	23377.0	0.0	0.0	0.0	0.0	4719.0	292262.0	991668.0
713	50.0	0.0	999974.0	0.0	0.0	1000000.0	1000000.0	0.0	0.0	999724.0	660606.0	231.0	1000000.0	1000000.0	1000000.0	47098.0	866700.0	999983.0	0.0	0.0	0.0	0.0	1000000.0	948996.0	0.0	930325.0	127.0	1000000.0	994276.0	0.0	786781.0	847519.0	1000000.0	0.0	233177.0	1000000.0	811640.0	1000000.0	1000000.0	1000000.0	0.0	22564.0	0.0	0.0	0.0	0.0	4519.0	291148.0	991935.0
714	54.0	0.0	999974.0	0.0	0.0	1000000.0	1000000.0	0.0	0.0	999718.0	661134.0	208.0	1000000.0	1000000.0	1000000.0	47012.0	866119.0	999984.0	0.0	0.0	0.0	0.0	1000000.0	949955.0	0.0	930372.0	127.0	1000000.0	994427.0	0.0	788557.0	849191.0	1000000.0	0.0	231970.0	1000000.0	812412.0	1000000.0	1000000.0	1000000.0	0.0	21682.0	0.0	0.0	0.0	0.0	4293.0	289201.0	992140.0
715	49.0	0.0	999963.0	0.0	0.0	1000000.0	1000000.0	0.0	0.0	999733.0	661418.0	206.0	1000000.0	1000000.0	1000000.0	47083.0	866067.0	999991.0	0.0	0.0	0.0	0.0	1000000.0	950869.0	0.0	930237.0	137.0	1000000.0	994468.0	0.0	790498.0	850522.0	1000000.0	0.0	230884.0	1000000.0	812811.0	1000000.0	1000000.0	1000000.0	0.0	20851.0	0.0	0.0	0.0	0.0	4084.0	287458.0	992325.0
716	48.0	0.0	999964.0	0.0	0.0	1000000.0	1000000.0	0.0	0.0	999729.0	660521.0	177.0	1000000.0	1000000.0	1000000.0	46858.0	865749.0	999993.0	0.0	0.0	0.0	0.0	1000000.0	951950.0	0.0	930253.0	120.0	1000000.0	994537.0	0.0	792816.0	851642.0	1000000.0	0.0	230231.0	1000000.0	814048.0	1000000.0	1000000.0	1000000.0	0.0	20042.0	0.0	0.0	0.0	0.0	3884.0	285129.0	992563.0
717	54.0	0.0	999960.0	0.0	0.0	1000000.0	1000000.0	0.0	0.0	999759.0	661217.0	171.0	1000000.0	1000000.0	1000000.0	46803.0	866286.0	999993.0	0.0	0.0	0.0	0.0	1000000.0	952648.0	0.0	930461.0	112.0	1000000.0	994486.0	0.0	794417.0	853157.0	1000000.0	0.0	228927.0	1000000.0	814648.0	1000000.0	1000000.0	1000000.0	0.0	19263.0	0.0	0.0	0.0	0.0	3738.0	283438.0	992690.0
718	41.0	0.0	999959.0	0.0	0.0	1000000.0	1000000.0	0.0	0.0	999803.0	661247.0	197.0	1000000.0	1000000.0	1000000.0	46774.0	866080.0	999997.0	0.0	0.0	0.0	0.0	1000000.0	953557.0	0.0	930415.0	107.0	1000000.0	994525.0	0.0	795545.0	855085.0	1000000.0	0.0	227518.0	1000000.0	815265.0	1000000.0	1000000.0	1000000.0	0.0	18527.0	0.0	0.0	0.0	0.0	3586.0	282095.0	993007.0
719	60.0	0.0	999965.0	0.0	0.0	1000000.0	1000000.0	0.0	0.0	999825.0	661792.0	176.0	1000000.0	1000000.0	1000000.0	46648.0	866385.0	999996.0	0.0	0.0	0.0	0.0	1000000.0	954718.0	0.0	930257.0	110.0	1000000.0	994635.0	0.0	796976.0	856893.0	1000000.0	0.0	226515.0	1000000.0	815843.0	1000000.0	1000000.0	1000000.0	0.0	17639.0	0.0	0.0	0.0	0.0	3375.0	280173.0	993330.0
720	46.0	0.0	999965.0	0.0	0.0	1000000.0	1000000.0	0.0	0.0	999826.0	661525.0	173.0	1000000.0	1000000.0	1000000.0	46599.0	866376.0	999995.0	0.0	0.0	0.0	0.0	1000000.0	955313.0	0.0	930451.0	99.0	1000000.0	994631.0	0.0	799068.0	858141.0	1000000.0	0.0	224875.0	1000000.0	816533.0	1000000.0	1000000.0	1000000.0	0.0	16796.0	0.0	0.0	0.0	0.0	3130.0	278438.0	993570.0
721	44.0	0.0	999968.0	0.0	0.0	1000000.0	1000000.0	0.0	0.0	999845.0	662393.0	162.0	1000000.0	1000000.0	1000000.0	46141.0	866508.0	999994.0	0.0	0.0	0.0	0.0	1000000.0	956098.0	0.0	930642.0	90.0	1000000.0	994609.0	0.0	800428.0	859509.0	1000000.0	0.0	223909.0	1000000.0	817139.0	1000000.0	1000000.0	1000000.0	0.0	16120.0	0.0	0.0	0.0	0.0	2888.0	276662.0	993786.0
722	34.0	0.0	999959.0	0.0	0.0	1000000.0	1000000.0	0.0	0.0	999849.0	661250.0	137.0	1000000.0	1000000.0	1000000.0	45469.0	866399.0	999991.0	0.0	0.0	0.0	0.0	1000000.0	956863.0	0.0	930769.0	94.0	1000000.0	994772.0	0.0	802331.0	861346.0	1000000.0	0.0	222186.0	1000000.0	817538.0	1000000.0	1000000.0	1000000.0	0.0	15460.0	0.0	0.0	0.0	0.0	2759.0	274859.0	994045.0
723	39.0	0.0	999952.0	0.0	0.0	1000000.0	1000000.0	0.0	0.0	999830.0	661062.0	127.0	1000000.0	1000000.0	1000000.0	45692.0	866591.0	999989.0	0.0	0.0	0.0	0.0	1000000.0	957492.0	0.0	931342.0	95.0	1000000.0	994749.0	0.0	804404.0	862985.0	1000000.0	0.0	221250.0	1000000.0	818555.0	1000000.0	1000000.0	1000000.0	0.0	14883.0	0.0	0.0	0.0	0.0	2598.0	273522.0	994241.0
724	34.0	0.0	999954.0	0.0	0.0	1000000.0	1000000.0	0.0	0.0	999846.0	660896.0	115.0	1000000.0	1000000.0	1000000.0	45739.0	866965.0	999989.0	0.0	0.0	0.0	0.0	1000000.0	958489.0	0.0	931751.0	91.0	1000000.0	994721.0	0.0	806177.0	863884.0	1000000.0	0.0	219154.0	1000000.0	820021.0	1000000.0	1000000.0	1000000.0	0.0	14440.0	0.0	0.0	0.0	0.0	2440.0	271504.0	994514.0
725	23.0	0.0	999956.0	0.0	0.0	1000000.0	1000000.0	0.0	0.0	999868.0	660975.0	98.0	1000000.0	1000000.0	1000000.0	45649.0	867583.0	1000000.0	0.0	0.0	0.0	0.0	1000000.0	959224.0	0.0	931749.0	75.0	1000000.0	994853.0	0.0	807965.0	865656.0	1000000.0	0.0	217497.0	1000000.0	821466.0	1000000.0	1000000.0	1000000.0	0.0	13747.0	0.0	0.0	0.0	0.0	2257.0	269726.0	994588.0
726	27.0	0.0	999955.0	0.0	0.0	1000000.0	1000000.0	0.0	0.0	999882.0	660972.0	88.0	1000000.0	1000000.0	1000000.0	45500.0	868169.0	1000000.0	0.0	0.0	0.0	0.0	1000000.0	959923.0	0.0	931589.0	83.0	1000000.0	994845.0	0.0	809998.0	866975.0	1000000.0	0.0	216355.0	1000000.0	822112.0	1000000.0	1000000.0	1000000.0	0.0	12968.0	0.0	0.0	0.0	0.0	2093.0	267552.0	994888.0
727	27.0	0.0	999940.0	0.0	0.0	1000000.0	1000000.0	0.0	0.0	999897.0	660203.0	101.0	1000000.0	1000000.0	1000000.0	45464.0	867814.0	1000000.0	0.0	0.0	0.0	0.0	1000000.0	961280.0	0.0	931751.0	87.0	1000000.0	994939.0	0.0	811712.0	868806.0	1000000.0	0.0	214904.0	1000000.0	823423.0	1000000.0	1000000.0	1000000.0	0.0	12471.0	0.0	0.0	0.0	0.0	1968.0	266165.0	994929.0
728	27.0	0.0	999932.0	0.0	0.0	1000000.0	1000000.0	0.0	0.0	999894.0	660250.0	88.0	1000000.0	1000000.0	1000000.0	45481.0	867987.0	1000000.0	0.0	0.0	0.0	0.0	1000000.0	961983.0	0.0	931559.0	71.0	1000000.0	995100.0	0.0	813257.0	869845.0	1000000.0	0.0	213138.0	1000000.0	824105.0	1000000.0	1000000.0	1000000.0	0.0	11946.0	0.0	0.0	0.0	0.0	1827.0	264652.0	995261.0
729	25.0	0.0	999937.0	0.0	0.0	1000000.0	1000000.0	0.0	0.0	999907.0	660106.0	70.0	1000000.0	1000000.0	1000000.0	45143.0	868219.0	1000000.0	0.0	0.0	0.0	0.0	1000000.0	962956.0	0.0	931699.0	72.0	1000000.0	995162.0	0.0	815375.0	871716.0	1000000.0	0.0	211429.0	1000000.0	825344.0	1000000.0	1000000.0	1000000.0	0.0	11462.0	0.0	0.0	0.0	0.0	1770.0	263256.0	995418.0
730	20.0	0.0	999948.0	0.0	0.0	1000000.0	1000000.0	0.0	0.0	999930.0	660511.0	66.0	1000000.0	1000000.0	1000000.0	44258.0	868640.0	1000000.0	0.0	0.0	0.0	0.0	1000000.0	963834.0	0.0	931276.0	63.0	1000000.0	995256.0	0.0	817038.0	873407.0	1000000.0	0.0	209782.0	1000000.0	826577.0	1000000.0	1000000.0	1000000.0	0.0	11026.0	0.0	0.0	0.0	0.0	1743.0	261990.0	995590.0
731	14.0	0.0	999946.0	0.0	0.0	1000000.0	1000000.0	0.0	0.0	999928.0	660918.0	83.0	1000000.0	1000000.0	1000000.0	43688.0	869067.0	1000000.0	0.0	0.0	0.0	0.0	1000000.0	964573.0	0.0	930941.0	64.0	1000000.0	995366.0	0.0	818090.0	875630.0	1000000.0	0.0	208300.0	1000000.0	827365.0	1000000.0	1000000.0	1000000.0	0.0	10516.0	0.0	0.0	0.0	0.0	1692.0	260383.0	995792.0
732	13.0	0.0	999946.0	0.0	0.0	1000000.0	1000000.0	0.0	0.0	999928.0	660878.0	80.0	1000000.0	1000000.0	1000000.0	43304.0	869129.0	1000000.0	0.0	0.0	0.0	0.0	1000000.0	965373.0	0.0	930853.0	68.0	1000000.0	995397.0	0.0	819671.0	877350.0	1000000.0	0.0	206745.0	1000000.0	828782.0	1000000.0	1000000.0	1000000.0	0.0	9925.0	0.0	0.0	0.0	0.0	1659.0	258768.0	996076.0
733	14.0	0.0	999947.0	0.0	0.0	1000000.0	1000000.0	0.0	0.0	999941.0	660651.0	74.0	1000000.0	1000000.0	1000000.0	42906.0	869839.0	1000000.0	0.0	0.0	0.0	0.0	1000000.0	966262.0	0.0	930803.0	75.0	1000000.0	995534.0	0.0	821383.0	879169.0	1000000.0	0.0	204398.0	1000000.0	830099.0	1000000.0	1000000.0	1000000.0	0.0	9423.0	0.0	0.0	0.0	0.0	1553.0	257115.0	996166.0
734	21.0	0.0	999964.0	0.0	0.0	1000000.0	1000000.0	0.0	0.0	999945.0	660577.0	75.0	1000000.0	1000000.0	1000000.0	42487.0	870337.0	1000000.0	0.0	0.0	0.0	0.0	1000000.0	966834.0	0.0	930798.0	68.0	1000000.0	995675.0	0.0	822799.0	880983.0	1000000.0	0.0	202142.0	1000000.0	831672.0	1000000.0	1000000.0	1000000.0	0.0	9169.0	0.0	0.0	0.0	0.0	1483.0	254967.0	996326.0
735	19.0	0.0	999965.0	0.0	0.0	1000000.0	1000000.0	0.0	0.0	999944.0	660424.0	70.0	1000000.0	1000000.0	1000000.0	41901.0	870664.0	1000000.0	0.0	0.0	0.0	0.0	1000000.0	967917.0	0.0	930373.0	74.0	1000000.0	995661.0	0.0	824037.0	882342.0	1000000.0	0.0	200717.0	1000000.0	832838.0	1000000.0	1000000.0	1000000.0	0.0	8829.0	0.0	0.0	0.0	0.0	1437.0	252944.0	996483.0
736	15.0	0.0	999969.0	0.0	0.0	1000000.0	1000000.0	0.0	0.0	999953.0	660841.0	49.0	1000000.0	1000000.0	1000000.0	41669.0	870844.0	1000000.0	0.0	0.0	0.0	0.0	1000000.0	968453.0	0.0	929925.0	68.0	1000000.0	995771.0	0.0	825703.0	884514.0	1000000.0	0.0	199127.0	1000000.0	834626.0	1000000.0	1000000.0	1000000.0	0.0	8468.0	0.0	0.0	0.0	0.0	1321.0	251531.0	996638.0
737	13.0	0.0	999965.0	0.0	0.0	1000000.0	1000000.0	0.0	0.0	999948.0	660802.0	41.0	1000000.0	1000000.0	1000000.0	41363.0	871026.0	1000000.0	0.0	0.0	0.0	0.0	1000000.0	969170.0	0.0	929620.0	72.0	1000000.0	995840.0	0.0	828057.0	886524.0	1000000.0	0.0	197220.0	1000000.0	836542.0	1000000.0	1000000.0	1000000.0	0.0	7982.0	0.0	0.0	0.0	0.0	1326.0	250389.0	996803.0
738	14.0	0.0	999959.0	0.0	0.0	1000000.0	1000000.0	0.0	0.0	999946.0	661515.0	45.0	1000000.0	1000000.0	1000000.0	41132.0	871152.0	1000000.0	0.0	0.0	0.0	0.0	1000000.0	970029.0	0.0	929521.0	65.0	1000000.0	995856.0	0.0	828958.0	888225.0	1000000.0	0.0	194319.0	1000000.0	838184.0	1000000.0	1000000.0	1000000.0	0.0	7377.0	0.0	0.0	0.0	0.0	1320.0	249632.0	996804.0
739	9.0	0.0	999963.0	0.0	0.0	1000000.0	1000000.0	0.0	0.0	999959.0	661312.0	41.0	1000000.0	1000000.0	1000000.0	40547.0	871487.0	1000000.0	0.0	0.0	0.0	0.0	1000000.0	970887.0	0.0	929773.0	54.0	1000000.0	996002.0	0.0	830792.0	890206.0	1000000.0	0.0	192668.0	1000000.0	840106.0	1000000.0	1000000.0	1000000.0	0.0	6856.0	0.0	0.0	0.0	0.0	1254.0	247938.0	996970.0
740	7.0	0.0	999957.0	0.0	0.0	1000000.0	1000000.0	0.0	0.0	999969.0	661772.0	33.0	1000000.0	1000000.0	1000000.0	39984.0	871574.0	1000000.0	0.0	0.0	0.0	0.0	1000000.0	971704.0	0.0	929579.0	47.0	1000000.0	996127.0	0.0	831953.0	891754.0	1000000.0	0.0	190659.0	1000000.0	841625.0	1000000.0	1000000.0	1000000.0	0.0	6456.0	0.0	0.0	0.0	0.0	1156.0	246466.0	997076.0
741	7.0	0.0	999952.0	0.0	0.0	1000000.0	1000000.0	0.0	0.0	999973.0	661827.0	37.0	1000000.0	1000000.0	1000000.0	39518.0	872455.0	1000000.0	0.0	0.0	0.0	0.0	1000000.0	972655.0	0.0	929199.0	53.0	1000000.0	996191.0	0.0	833591.0	893604.0	1000000.0	0.0	187880.0	1000000.0	843469.0	1000000.0	1000000.0	1000000.0	0.0	6255.0	0.0	0.0	0.0	0.0	1080.0	243785.0	997331.0
742	9.0	0.0	999952.0	0.0	0.0	1000000.0	1000000.0	0.0	0.0	999976.0	662089.0	41.0	1000000.0	1000000.0	1000000.0	39293.0	872769.0	1000000.0	0.0	0.0	0.0	0.0	1000000.0	973280.0	0.0	929439.0	46.0	1000000.0	996185.0	0.0	835392.0	895112.0	1000000.0	0.0	185977.0	1000000.0	845064.0	1000000.0	1000000.0	1000000.0	0.0	5910.0	0.0	0.0	0.0	0.0	966.0	242238.0	997446.0
743	9.0	0.0	999960.0	0.0	0.0	1000000.0	1000000.0	0.0	0.0	999980.0	662280.0	33.0	1000000.0	1000000.0	1000000.0	39261.0	872849.0	1000000.0	0.0	0.0	0.0	0.0	1000000.0	973863.0	0.0	928803.0	45.0	1000000.0	996293.0	0.0	836824.0	896768.0	1000000.0	0.0	183976.0	1000000.0	847707.0	1000000.0	1000000.0	1000000.0	0.0	5635.0	0.0	0.0	0.0	0.0	921.0	240345.0	997497.0
744	8.0	0.0	999959.0	0.0	0.0	1000000.0	1000000.0	0.0	0.0	999978.0	662287.0	25.0	1000000.0	1000000.0	1000000.0	39020.0	873237.0	1000000.0	0.0	0.0	0.0	0.0	1000000.0	974373.0	0.0	928686.0	39.0	1000000.0	996278.0	0.0	838484.0	898863.0	1000000.0	0.0	182025.0	1000000.0	850064.0	1000000.0	1000000.0	1000000.0	0.0	5423.0	0.0	0.0	0.0	0.0	905.0	238215.0	997559.0
745	8.0	0.0	999963.0	0.0	0.0	1000000.0	1000000.0	0.0	0.0	999978.0	663028.0	23.0	1000000.0	1000000.0	1000000.0	38628.0	873597.0	1000000.0	0.0	0.0	0.0	0.0	1000000.0	974798.0	0.0	928138.0	38.0	1000000.0	996249.0	0.0	839891.0	900177.0	1000000.0	0.0	179327.0	1000000.0	853155.0	1000000.0	1000000.0	1000000.0	0.0	5072.0	0.0	0.0	0.0	0.0	875.0	236452.0	997642.0
746	3.0	0.0	999967.0	0.0	0.0	1000000.0	1000000.0	0.0	0.0	999980.0	663375.0	27.0	1000000.0	1000000.0	1000000.0	38276.0	874042.0	1000000.0	0.0	0.0	0.0	0.0	1000000.0	975308.0	0.0	928350.0	35.0	1000000.0	996272.0	0.0	841443.0	901956.0	1000000.0	0.0	176737.0	1000000.0	855415.0	1000000.0	1000000.0	1000000.0	0.0	4930.0	0.0	0.0	0.0	0.0	837.0	234779.0	997780.0
747	0.0	0.0	999972.0	0.0	0.0	1000000.0	1000000.0	0.0	0.0	999987.0	663047.0	24.0	1000000.0	1000000.0	1000000.0	38056.0	874792.0	1000000.0	0.0	0.0	0.0	0.0	1000000.0	975998.0	0.0	928184.0	28.0	1000000.0	996405.0	0.0	843165.0	903809.0	1000000.0	0.0	174547.0	1000000.0	858093.0	1000000.0	1000000.0	1000000.0	0.0	4608.0	0.0	0.0	0.0	0.0	763.0	233014.0	997856.0
748	0.0	0.0	999973.0	0.0	0.0	1000000.0	1000000.0	0.0	0.0	999990.0	662862.0	36.0	1000000.0	1000000.0	1000000.0	37765.0	874902.0	1000000.0	0.0	0.0	0.0	0.0	1000000.0	976816.0	0.0	928234.0	33.0	1000000.0	996443.0	0.0	844452.0	904608.0	1000000.0	0.0	172368.0	1000000.0	860990.0	1000000.0	1000000.0	1000000.0	0.0	4375.0	0.0	0.0	0.0	0.0	756.0	231086.0	997920.0
749	0.0	0.0	999971.0	0.0	0.0	1000000.0	1000000.0	0.0	0.0	999996.0	662930.0	34.0	1000000.0	1000000.0	1000000.0	37340.0	875580.0	1000000.0	0.0	0.0	0.0	0.0	1000000.0	977166.0	0.0	928397.0	23.0	1000000.0	996498.0	0.0	845544.0	905834.0	1000000.0	0.0	169804.0	1000000.0	862770.0	1000000.0	1000000.0	1000000.0	0.0	4149.0	0.0	0.0	0.0	0.0	708.0	230002.0	998044.0
750	0.0	0.0	999970.0	0.0	0.0	1000000.0	1000000.0	0.0	0.0	999996.0	662920.0	37.0	1000000.0	1000000.0	1000000.0	36732.0	875813.0	1000000.0	0.0	0.0	0.0	0.0	1000000.0	977792.0	0.0	928736.0	22.0	1000000.0	996516.0	0.0	846817.0	907711.0	1000000.0	0.0	167690.0	1000000.0	866034.0	1000000.0	1000000.0	1000000.0	0.0	3931.0	0.0	0.0	0.0	0.0	651.0	228844.0	998149.0
751	0.0	0.0	999967.0	0.0	0.0	1000000.0	1000000.0	0.0	0.0	999998.0	663585.0	33.0	1000000.0	1000000.0	1000000.0	36132.0	875572.0	1000000.0	0.0	0.0	0.0	0.0	1000000.0	978444.0	0.0	928723.0	15.0	1000000.0	996505.0	0.0	848148.0	908839.0	1000000.0	0.0	165338.0	1000000.0	868757.0	1000000.0	1000000.0	1000000.0	0.0	3725.0	0.0	0.0	0.0	0.0	641.0	227827.0	998196.0
752	0.0	0.0	999963.0	0.0	0.0	1000000.0	1000000.0	0.0	0.0	999994.0	663346.0	30.0	1000000.0	1000000.0	1000000.0	36043.0	875789.0	1000000.0	0.0	0.0	0.0	0.0	1000000.0	979166.0	0.0	928735.0	11.0	1000000.0	996471.0	0.0	849797.0	910374.0	1000000.0	0.0	162807.0	1000000.0	871244.0	1000000.0	1000000.0	1000000.0	0.0	3530.0	0.0	0.0	0.0	0.0	650.0	225803.0	998297.0
753	0.0	0.0	999956.0	0.0	0.0	1000000.0	1000000.0	0.0	0.0	999994.0	663528.0	29.0	1000000.0	1000000.0	1000000.0	35526.0	875859.0	1000000.0	0.0	0.0	0.0	0.0	1000000.0	979703.0	0.0	928735.0	8.0	1000000.0	996531.0	0.0	851241.0	911514.0	1000000.0	0.0	160333.0	1000000.0	873338.0	1000000.0	1000000.0	1000000.0	0.0	3326.0	0.0	0.0	0.0	0.0	637.0	224389.0	998425.0
754	0.0	0.0	999955.0	0.0	0.0	1000000.0	1000000.0	0.0	0.0	999996.0	663405.0	14.0	1000000.0	1000000.0	1000000.0	35287.0	875991.0	1000000.0	0.0	0.0	0.0	0.0	1000000.0	980202.0	0.0	928284.0	6.0	1000000.0	996525.0	0.0	852357.0	913269.0	1000000.0	0.0	157988.0	1000000.0	875905.0	1000000.0	1000000.0	1000000.0	0.0	3084.0	0.0	0.0	0.0	0.0	630.0	222670.0	998435.0
755	0.0	0.0	999952.0	0.0	0.0	1000000.0	1000000.0	0.0	0.0	999998.0	663890.0	13.0	1000000.0	1000000.0	1000000.0	34877.0	876281.0	1000000.0	0.0	0.0	0.0	0.0	1000000.0	980749.0	0.0	928776.0	1.0	1000000.0	996596.0	0.0	853298.0	914884.0	1000000.0	0.0	156050.0	1000000.0	878602.0	1000000.0	1000000.0	1000000.0	0.0	3016.0	0.0	0.0	0.0	0.0	586.0	220940.0	998553.0
756	0.0	0.0	999960.0	0.0	0.0	1000000.0	1000000.0	0.0	0.0	999995.0	663727.0	9.0	1000000.0	1000000.0	1000000.0	34302.0	876653.0	1000000.0	0.0	0.0	0.0	0.0	1000000.0	981323.0	0.0	928491.0	0.0	1000000.0	996585.0	0.0	854165.0	916616.0	1000000.0	0.0	153671.0	1000000.0	881666.0	1000000.0	1000000.0	1000000.0	0.0	2823.0	0.0	0.0	0.0	0.0	536.0	220388.0	998617.0
757	0.0	0.0	999955.0	0.0	0.0	1000000.0	1000000.0	0.0	0.0	999995.0	663569.0	10.0	1000000.0	1000000.0	1000000.0	33741.0	876193.0	1000000.0	0.0	0.0	0.0	0.0	1000000.0	981679.0	0.0	928537.0	0.0	1000000.0	996634.0	0.0	855991.0	918767.0	1000000.0	0.0	151738.0	1000000.0	885067.0	1000000.0	1000000.0	1000000.0	0.0	2709.0	0.0	0.0	0.0	0.0	492.0	219260.0	998705.0
758	0.0	0.0	999960.0	0.0	0.0	1000000.0	1000000.0	0.0	0.0	999997.0	664225.0	14.0	1000000.0	1000000.0	1000000.0	33291.0	876974.0	1000000.0	0.0	0.0	0.0	0.0	1000000.0	982371.0	0.0	928763.0	0.0	1000000.0	996702.0	0.0	857132.0	920133.0	1000000.0	0.0	149317.0	1000000.0	888328.0	1000000.0	1000000.0	1000000.0	0.0	2537.0	0.0	0.0	0.0	0.0	465.0	217388.0	998800.0
759	0.0	0.0	999970.0	0.0	0.0	1000000.0	1000000.0	0.0	0.0	999996.0	664728.0	17.0	1000000.0	1000000.0	1000000.0	32876.0	877560.0	1000000.0	0.0	0.0	0.0	0.0	1000000.0	983036.0	0.0	928883.0	0.0	1000000.0	996663.0	0.0	858558.0	922025.0	1000000.0	0.0	147605.0	1000000.0	891735.0	1000000.0	1000000.0	1000000.0	0.0	2385.0	0.0	0.0	0.0	0.0	424.0	216062.0	998853.0
760	0.0	0.0	999974.0	0.0	0.0	1000000.0	1000000.0	0.0	0.0	999999.0	664776.0	12.0	1000000.0	1000000.0	1000000.0	32351.0	878287.0	1000000.0	0.0	0.0	0.0	0.0	1000000.0	983408.0	0.0	928749.0	0.0	1000000.0	996797.0	0.0	859754.0	923257.0	1000000.0	0.0	145543.0	1000000.0	894324.0	1000000.0	1000000.0	1000000.0	0.0	2328.0	0.0	0.0	0.0	0.0	374.0	214715.0	998876.0
761	0.0	0.0	999974.0	0.0	0.0	1000000.0	1000000.0	0.0	0.0	999998.0	665169.0	12.0	1000000.0	1000000.0	1000000.0	32008.0	878632.0	1000000.0	0.0	0.0	0.0	0.0	1000000.0	983772.0	0.0	928781.0	0.0	1000000.0	996911.0	0.0	861186.0	924740.0	1000000.0	0.0	143078.0	1000000.0	897542.0	1000000.0	1000000.0	1000000.0	0.0	2233.0	0.0	0.0	0.0	0.0	344.0	213250.0	998921.0
762	0.0	0.0	999971.0	0.0	0.0	1000000.0	1000000.0	0.0	0.0	999999.0	665299.0	9.0	1000000.0	1000000.0	1000000.0	31564.0	879222.0	1000000.0	0.0	0.0	0.0	0.0	1000000.0	984082.0	0.0	928701.0	0.0	1000000.0	996957.0	0.0	862334.0	926316.0	1000000.0	0.0	140923.0	1000000.0	900468.0	1000000.0	1000000.0	1000000.0	0.0	2156.0	0.0	0.0	0.0	0.0	319.0	212523.0	998962.0
763	0.0	0.0	999974.0	0.0	0.0	1000000.0	1000000.0	0.0	0.0	1000000.0	665259.0	8.0	1000000.0	1000000.0	1000000.0	31353.0	879669.0	1000000.0	0.0	0.0	0.0	0.0	1000000.0	984458.0	0.0	928486.0	0.0	1000000.0	997015.0	0.0	863932.0	928259.0	1000000.0	0.0	138834.0	1000000.0	903130.0	1000000.0	1000000.0	1000000.0	0.0	2115.0	0.0	0.0	0.0	0.0	340.0	211748.0	999005.0
764	0.0	0.0	999968.0	0.0	0.0	1000000.0	1000000.0	0.0	0.0	1000000.0	664925.0	3.0	1000000.0	1000000.0	1000000.0	30870.0	880284.0	1000000.0	0.0	0.0	0.0	0.0	1000000.0	984809.0	0.0	928469.0	0.0	1000000.0	997130.0	0.0	865433.0	929424.0	1000000.0	0.0	137370.0	1000000.0	906278.0	1000000.0	1000000.0	1000000.0	0.0	2005.0	0.0	0.0	0.0	0.0	322.0	210207.0	999104.0
765	0.0	0.0	999980.0	0.0	0.0	1000000.0	1000000.0	0.0	0.0	1000000.0	665173.0	1.0	1000000.0	1000000.0	1000000.0	30304.0	881254.0	1000000.0	0.0	0.0	0.0	0.0	1000000.0	985223.0	0.0	928665.0	0.0	1000000.0	997229.0	0.0	866882.0	930597.0	1000000.0	0.0	135477.0	1000000.0	909030.0	1000000.0	1000000.0	1000000.0	0.0	1949.0	0.0	0.0	0.0	0.0	284.0	209047.0	999171.0
766	0.0	0.0	999985.0	0.0	0.0	1000000.0	1000000.0	0.0	0.0	1000000.0	665823.0	0.0	1000000.0	1000000.0	1000000.0	30006.0	881601.0	1000000.0	0.0	0.0	0.0	0.0	1000000.0	985702.0	0.0	928757.0	0.0	1000000.0	997264.0	0.0	867508.0	931829.0	1000000.0	0.0	132999.0	1000000.0	911884.0	1000000.0	1000000.0	1000000.0	0.0	1868.0	0.0	0.0	0.0	0.0	270.0	207286.0	999140.0
767	0.0	0.0	999985.0	0.0	0.0	1000000.0	1000000.0	0.0	0.0	1000000.0	666050.0	0.0	1000000.0	1000000.0	1000000.0	29829.0	881841.0	1000000.0	0.0	0.0	0.0	0.0	1000000.0	986015.0	0.0	927982.0	0.0	1000000.0	997283.0	0.0	868430.0	933509.0	1000000.0	0.0	130512.0	1000000.0	914835.0	1000000.0	1000000.0	1000000.0	0.0	1796.0	0.0	0.0	0.0	0.0	280.0	206136.0	999120.0
768	0.0	0.0	999993.0	0.0	0.0	1000000.0	1000000.0	0.0	0.0	1000000.0	666334.0	0.0	1000000.0	1000000.0	1000000.0	29695.0	881736.0	1000000.0	0.0	0.0	0.0	0.0	1000000.0	986151.0	0.0	928068.0	0.0	1000000.0	997343.0	0.0	869116.0	935222.0	1000000.0	0.0	129010.0	1000000.0	917565.0	1000000.0	1000000.0	1000000.0	0.0	1700.0	0.0	0.0	0.0	0.0	259.0	204527.0	999210.0
769	0.0	0.0	999993.0	0.0	0.0	1000000.0	1000000.0	0.0	0.0	1000000.0	665941.0	0.0	1000000.0	1000000.0	1000000.0	29360.0	882575.0	1000000.0	0.0	0.0	0.0	0.0	1000000.0	986375.0	0.0	928324.0	0.0	1000000.0	997362.0	0.0	869797.0	936707.0	1000000.0	0.0	126416.0	1000000.0	919912.0	1000000.0	1000000.0	1000000.0	0.0	1551.0	0.0	0.0	0.0	0.0	256.0	202265.0	999225.0
770	0.0	0.0	999992.0	0.0	0.0	1000000.0	1000000.0	0.0	0.0	1000000.0	666635.0	0.0	1000000.0	1000000.0	1000000.0	28744.0	883165.0	1000000.0	0.0	0.0	0.0	0.0	1000000.0	986760.0	0.0	928244.0	0.0	1000000.0	997399.0	0.0	870128.0	937851.0	1000000.0	0.0	124218.0	1000000.0	922320.0	1000000.0	1000000.0	1000000.0	0.0	1457.0	0.0	0.0	0.0	0.0	251.0	199980.0	999266.0
771	0.0	0.0	999992.0	0.0	0.0	1000000.0	1000000.0	0.0	0.0	1000000.0	665890.0	0.0	1000000.0	1000000.0	1000000.0	28345.0	883659.0	1000000.0	0.0	0.0	0.0	0.0	1000000.0	987209.0	0.0	928358.0	0.0	1000000.0	997455.0	0.0	870737.0	939074.0	1000000.0	0.0	121654.0	1000000.0	925154.0	1000000.0	1000000.0	1000000.0	0.0	1332.0	0.0	0.0	0.0	0.0	251.0	198360.0	999262.0
772	0.0	0.0	999995.0	0.0	0.0	1000000.0	1000000.0	0.0	0.0	1000000.0	665430.0	0.0	1000000.0	1000000.0	1000000.0	28207.0	883949.0	1000000.0	0.0	0.0	0.0	0.0	1000000.0	987729.0	0.0	928676.0	0.0	1000000.0	997501.0	0.0	871756.0	939697.0	1000000.0	0.0	119561.0	1000000.0	927542.0	1000000.0	1000000.0	1000000.0	0.0	1311.0	0.0	0.0	0.0	0.0	233.0	196795.0	999279.0
773	0.0	0.0	999997.0	0.0	0.0	1000000.0	1000000.0	0.0	0.0	1000000.0	664936.0	0.0	1000000.0	1000000.0	1000000.0	27906.0	884580.0	1000000.0	0.0	0.0	0.0	0.0	1000000.0	987902.0	0.0	928900.0	0.0	1000000.0	997589.0	0.0	872627.0	940939.0	1000000.0	0.0	117012.0	1000000.0	929879.0	1000000.0	1000000.0	1000000.0	0.0	1263.0	0.0	0.0	0.0	0.0	235.0	194911.0	999321.0
774	0.0	0.0	999997.0	0.0	0.0	1000000.0	1000000.0	0.0	0.0	1000000.0	663710.0	0.0	1000000.0	1000000.0	1000000.0	27733.0	885306.0	1000000.0	0.0	0.0	0.0	0.0	1000000.0	988197.0	0.0	928933.0	0.0	1000000.0	997505.0	0.0	873274.0	942180.0	1000000.0	0.0	114257.0	1000000.0	932279.0	1000000.0	1000000.0	1000000.0	0.0	1258.0	0.0	0.0	0.0	0.0	217.0	193060.0	999357.0
775	0.0	0.0	999996.0	0.0	0.0	1000000.0	1000000.0	0.0	0.0	1000000.0	662353.0	0.0	1000000.0	1000000.0	1000000.0	27519.0	885663.0	1000000.0	0.0	0.0	0.0	0.0	1000000.0	988526.0	0.0	928885.0	0.0	1000000.0	997450.0	0.0	874143.0	943689.0	1000000.0	0.0	112131.0	1000000.0	934985.0	1000000.0	1000000.0	1000000.0	0.0	1230.0	0.0	0.0	0.0	0.0	180.0	190719.0	999391.0
776	0.0	0.0	999997.0	0.0	0.0	1000000.0	1000000.0	0.0	0.0	1000000.0	661341.0	0.0	1000000.0	1000000.0	1000000.0	27159.0	886358.0	1000000.0	0.0	0.0	0.0	0.0	1000000.0	988926.0	0.0	929084.0	0.0	1000000.0	997485.0	0.0	874189.0	944787.0	1000000.0	0.0	109739.0	1000000.0	937818.0	1000000.0	1000000.0	1000000.0	0.0	1217.0	0.0	0.0	0.0	0.0	181.0	188956.0	999450.0
777	0.0	0.0	999996.0	0.0	0.0	1000000.0	1000000.0	0.0	0.0	1000000.0	660971.0	0.0	1000000.0	1000000.0	1000000.0	26519.0	887470.0	1000000.0	0.0	0.0	0.0	0.0	1000000.0	989116.0	0.0	929206.0	0.0	1000000.0	997504.0	0.0	874220.0	946119.0	1000000.0	0.0	107344.0	1000000.0	940023.0	1000000.0	1000000.0	1000000.0	0.0	1213.0	0.0	0.0	0.0	0.0	170.0	187069.0	999484.0
778	0.0	0.0	999994.0	0.0	0.0	1000000.0	1000000.0	0.0	0.0	1000000.0	660860.0	0.0	1000000.0	1000000.0	1000000.0	26299.0	888679.0	1000000.0	0.0	0.0	0.0	0.0	1000000.0	989361.0	0.0	929550.0	0.0	1000000.0	997568.0	0.0	874264.0	947148.0	1000000.0	0.0	105344.0	1000000.0	942411.0	1000000.0	1000000.0	1000000.0	0.0	1122.0	0.0	0.0	0.0	0.0	142.0	185274.0	999508.0
779	0.0	0.0	999994.0	0.0	0.0	1000000.0	1000000.0	0.0	0.0	1000000.0	659874.0	0.0	1000000.0	1000000.0	1000000.0	25956.0	888973.0	1000000.0	0.0	0.0	0.0	0.0	1000000.0	989723.0	0.0	929799.0	0.0	1000000.0	997647.0	0.0	873996.0	948399.0	1000000.0	0.0	102890.0	1000000.0	944688.0	1000000.0	1000000.0	1000000.0	0.0	1049.0	0.0	0.0	0.0	0.0	134.0	183521.0	999538.0
780	0.0	0.0	999995.0	0.0	0.0	1000000.0	1000000.0	0.0	0.0	1000000.0	658574.0	0.0	1000000.0	1000000.0	1000000.0	25587.0	889776.0	1000000.0	0.0	0.0	0.0	0.0	1000000.0	989989.0	0.0	929425.0	0.0	1000000.0	997704.0	0.0	874235.0	949743.0	1000000.0	0.0	100641.0	1000000.0	946886.0	1000000.0	1000000.0	1000000.0	0.0	1017.0	0.0	0.0	0.0	0.0	129.0	182578.0	999562.0
781	0.0	0.0	999995.0	0.0	0.0	1000000.0	1000000.0	0.0	0.0	1000000.0	657799.0	0.0	1000000.0	1000000.0	1000000.0	25103.0	890315.0	1000000.0	0.0	0.0	0.0	0.0	1000000.0	990264.0	0.0	929000.0	0.0	1000000.0	997722.0	0.0	874689.0	950994.0	1000000.0	0.0	98475.0	1000000.0	949046.0	1000000.0	1000000.0	1000000.0	0.0	955.0	0.0	0.0	0.0	0.0	107.0	180083.0	999531.0
782	0.0	0.0	999992.0	0.0	0.0	1000000.0	1000000.0	0.0	0.0	1000000.0	656641.0	0.0	1000000.0	1000000.0	1000000.0	24855.0	891025.0	1000000.0	0.0	0.0	0.0	0.0	1000000.0	990556.0	0.0	929014.0	0.0	1000000.0	997783.0	0.0	874790.0	952034.0	1000000.0	0.0	96010.0	1000000.0	951056.0	1000000.0	1000000.0	1000000.0	0.0	872.0	0.0	0.0	0.0	0.0	96.0	178688.0	999579.0
783	0.0	0.0	999993.0	0.0	0.0	1000000.0	1000000.0	0.0	0.0	1000000.0	655311.0	0.0	1000000.0	1000000.0	1000000.0	24386.0	891104.0	1000000.0	0.0	0.0	0.0	0.0	1000000.0	990798.0	0.0	929753.0	0.0	1000000.0	997854.0	0.0	875045.0	953142.0	1000000.0	0.0	93880.0	1000000.0	953317.0	1000000.0	1000000.0	1000000.0	0.0	851.0	0.0	0.0	0.0	0.0	91.0	176920.0	999618.0
784	0.0	0.0	999994.0	0.0	0.0	1000000.0	1000000.0	0.0	0.0	1000000.0	653774.0	0.0	1000000.0	1000000.0	1000000.0	23989.0	892147.0	1000000.0	0.0	0.0	0.0	0.0	1000000.0	991025.0	0.0	930050.0	0.0	1000000.0	997896.0	0.0	874865.0	954152.0	1000000.0	0.0	92709.0	1000000.0	955689.0	1000000.0	1000000.0	1000000.0	0.0	865.0	0.0	0.0	0.0	0.0	87.0	175928.0	999605.0
785	0.0	0.0	999998.0	0.0	0.0	1000000.0	1000000.0	0.0	0.0	1000000.0	651512.0	0.0	1000000.0	1000000.0	1000000.0	23605.0	892209.0	1000000.0	0.0	0.0	0.0	0.0	1000000.0	991288.0	0.0	930471.0	0.0	1000000.0	997943.0	0.0	874846.0	955102.0	1000000.0	0.0	90701.0	1000000.0	957529.0	1000000.0	1000000.0	1000000.0	0.0	826.0	0.0	0.0	0.0	0.0	74.0	173914.0	999628.0
786	0.0	0.0	999998.0	0.0	0.0	1000000.0	1000000.0	0.0	0.0	1000000.0	650089.0	0.0	1000000.0	1000000.0	1000000.0	23363.0	892690.0	1000000.0	0.0	0.0	0.0	0.0	1000000.0	991440.0	0.0	930964.0	0.0	1000000.0	997994.0	0.0	874833.0	955869.0	1000000.0	0.0	88535.0	1000000.0	959751.0	1000000.0	1000000.0	1000000.0	0.0	824.0	0.0	0.0	0.0	0.0	74.0	172662.0	999644.0
787	0.0	0.0	999998.0	0.0	0.0	1000000.0	1000000.0	0.0	0.0	1000000.0	648171.0	0.0	1000000.0	1000000.0	1000000.0	22785.0	893670.0	1000000.0	0.0	0.0	0.0	0.0	1000000.0	991677.0	0.0	931711.0	0.0	1000000.0	998050.0	0.0	874518.0	957019.0	1000000.0	0.0	86698.0	1000000.0	961649.0	1000000.0	1000000.0	1000000.0	0.0	767.0	0.0	0.0	0.0	0.0	76.0	170500.0	999679.0
788	0.0	0.0	999999.0	0.0	0.0	1000000.0	1000000.0	0.0	0.0	1000000.0	646115.0	0.0	1000000.0	1000000.0	1000000.0	22223.0	894336.0	1000000.0	0.0	0.0	0.0	0.0	1000000.0	991855.0	0.0	931758.0	0.0	1000000.0	998081.0	0.0	874125.0	957920.0	1000000.0	0.0	84045.0	1000000.0	963514.0	1000000.0	1000000.0	1000000.0	0.0	689.0	0.0	0.0	0.0	0.0	70.0	169291.0	999701.0
789	0.0	0.0	1000000.0	0.0	0.0	1000000.0	1000000.0	0.0	0.0	1000000.0	643460.0	0.0	1000000.0	1000000.0	1000000.0	22210.0	894942.0	1000000.0	0.0	0.0	0.0	0.0	1000000.0	991944.0	0.0	932080.0	0.0	1000000.0	998164.0	0.0	873081.0	958882.0	1000000.0	0.0	81916.0	1000000.0	964995.0	1000000.0	1000000.0	1000000.0	0.0	655.0	0.0	0.0	0.0	0.0	70.0	167810.0	999728.0
790	0.0	0.0	1000000.0	0.0	0.0	1000000.0	1000000.0	0.0	0.0	1000000.0	640705.0	0.0	1000000.0	1000000.0	1000000.0	22242.0	895953.0	1000000.0	0.0	0.0	0.0	0.0	1000000.0	992213.0	0.0	932773.0	0.0	1000000.0	998165.0	0.0	872429.0	959787.0	1000000.0	0.0	80139.0	1000000.0	966782.0	1000000.0	1000000.0	1000000.0	0.0	613.0	0.0	0.0	0.0	0.0	73.0	166796.0	999735.0
791	0.0	0.0	1000000.0	0.0	0.0	1000000.0	1000000.0	0.0	0.0	1000000.0	638608.0	0.0	1000000.0	1000000.0	1000000.0	22113.0	896943.0	1000000.0	0.0	0.0	0.0	0.0	1000000.0	992414.0	0.0	933506.0	0.0	1000000.0	998202.0	0.0	871965.0	960527.0	1000000.0	0.0	78130.0	1000000.0	968258.0	1000000.0	1000000.0	1000000.0	0.0	605.0	0.0	0.0	0.0	0.0	81.0	165711.0	999750.0
792	0.0	0.0	1000000.0	0.0	0.0	1000000.0	1000000.0	0.0	0.0	1000000.0	636370.0	0.0	1000000.0	1000000.0	1000000.0	21735.0	897892.0	1000000.0	0.0	0.0	0.0	0.0	1000000.0	992650.0	0.0	934030.0	0.0	1000000.0	998226.0	0.0	871747.0	961603.0	1000000.0	0.0	76395.0	1000000.0	969864.0	1000000.0	1000000.0	1000000.0	0.0	597.0	0.0	0.0	0.0	0.0	72.0	164113.0	999756.0
793	0.0	0.0	1000000.0	0.0	0.0	1000000.0	1000000.0	0.0	0.0	1000000.0	633608.0	0.0	1000000.0	1000000.0	1000000.0	21493.0	898185.0	1000000.0	0.0	0.0	0.0	0.0	1000000.0	992804.0	0.0	934833.0	0.0	1000000.0	998281.0	0.0	871623.0	962525.0	1000000.0	0.0	74596.0	1000000.0	971482.0	1000000.0	1000000.0	1000000.0	0.0	596.0	0.0	0.0	0.0	0.0	61.0	163000.0	999745.0
794	0.0	0.0	1000000.0	0.0	0.0	1000000.0	1000000.0	0.0	0.0	1000000.0	631541.0	0.0	1000000.0	1000000.0	1000000.0	21470.0	898723.0	1000000.0	0.0	0.0	0.0	0.0	1000000.0	993106.0	0.0	935484.0	0.0	1000000.0	998271.0	0.0	871398.0	962740.0	1000000.0	0.0	72825.0	1000000.0	972274.0	1000000.0	1000000.0	1000000.0	0.0	574.0	0.0	0.0	0.0	0.0	50.0	160557.0	999751.0
795	0.0	0.0	1000000.0	0.0	0.0	1000000.0	1000000.0	0.0	0.0	1000000.0	627842.0	0.0	1000000.0	1000000.0	1000000.0	21417.0	900029.0	1000000.0	0.0	0.0	0.0	0.0	1000000.0	993265.0	0.0	936016.0	0.0	1000000.0	998287.0	0.0	871142.0	963361.0	1000000.0	0.0	71182.0	1000000.0	973566.0	1000000.0	1000000.0	1000000.0	0.0	541.0	0.0	0.0	0.0	0.0	42.0	159724.0	999761.0
796	0.0	0.0	1000000.0	0.0	0.0	1000000.0	1000000.0	0.0	0.0	1000000.0	625050.0	0.0	1000000.0	1000000.0	1000000.0	20916.0	900854.0	1000000.0	0.0	0.0	0.0	0.0	1000000.0	993309.0	0.0	936584.0	0.0	1000000.0	998383.0	0.0	870427.0	964350.0	1000000.0	0.0	69537.0	1000000.0	974778.0	1000000.0	1000000.0	1000000.0	0.0	531.0	0.0	0.0	0.0	0.0	38.0	158267.0	999774.0
797	0.0	0.0	1000000.0	0.0	0.0	1000000.0	1000000.0	0.0	0.0	1000000.0	621989.0	0.0	1000000.0	1000000.0	1000000.0	20539.0	901358.0	1000000.0	0.0	0.0	0.0	0.0	1000000.0	993473.0	0.0	937208.0	0.0	1000000.0	998402.0	0.0	870392.0	965359.0	1000000.0	0.0	68260.0	1000000.0	975982.0	1000000.0	1000000.0	1000000.0	0.0	500.0	0.0	0.0	0.0	0.0	36.0	156467.0	999781.0
798	0.0	0.0	1000000.0	0.0	0.0	1000000.0	1000000.0	0.0	0.0	1000000.0	618780.0	0.0	1000000.0	1000000.0	1000000.0	20509.0	902229.0	1000000.0	0.0	0.0	0.0	0.0	1000000.0	993855.0	0.0	937563.0	0.0	1000000.0	998395.0	0.0	869580.0	965938.0	1000000.0	0.0	66828.0	1000000.0	977509.0	1000000.0	1000000.0	1000000.0	0.0	506.0	0.0	0.0	0.0	0.0	36.0	155232.0	999794.0
799	0.0	0.0	1000000.0	0.0	0.0	1000000.0	1000000.0	0.0	0.0	1000000.0	614842.0	0.0	1000000.0	1000000.0	1000000.0	20223.0	902798.0	1000000.0	0.0	0.0	0.0	0.0	1000000.0	994149.0	0.0	938265.0	0.0	1000000.0	998397.0	0.0	869012.0	966813.0	1000000.0	0.0	65060.0	1000000.0	979077.0	1000000.0	1000000.0	1000000.0	0.0	450.0	0.0	0.0	0.0	0.0	26.0	154274.0	999805.0
800	0.0	0.0	1000000.0	0.0	0.0	1000000.0	1000000.0	0.0	0.0	1000000.0	610879.0	0.0	1000000.0	1000000.0	1000000.0	19939.0	904292.0	1000000.0	0.0	0.0	0.0	0.0	1000000.0	994262.0	0.0	938654.0	0.0	1000000.0	998480.0	0.0	868241.0	967348.0	1000000.0	0.0	63658.0	1000000.0	980170.0	1000000.0	1000000.0	1000000.0	0.0	441.0	0.0	0.0	0.0	0.0	21.0	152878.0	999839.0
801	0.0	0.0	1000000.0	0.0	0.0	1000000.0	1000000.0	0.0	0.0	1000000.0	607654.0	0.0	1000000.0	1000000.0	1000000.0	19412.0	905125.0	1000000.0	0.0	0.0	0.0	0.0	1000000.0	994401.0	0.0	939120.0	0.0	1000000.0	998481.0	0.0	867457.0	968126.0	1000000.0	0.0	62007.0	1000000.0	981020.0	1000000.0	1000000.0	1000000.0	0.0	408.0	0.0	0.0	0.0	0.0	20.0	151175.0	999835.0
802	0.0	0.0	1000000.0	0.0	0.0	1000000.0	1000000.0	0.0	0.0	1000000.0	603089.0	0.0	1000000.0	1000000.0	1000000.0	19317.0	905895.0	1000000.0	0.0	0.0	0.0	0.0	1000000.0	994579.0	0.0	939784.0	0.0	1000000.0	998562.0	0.0	866726.0	968856.0	1000000.0	0.0	60527.0	1000000.0	981912.0	1000000.0	1000000.0	1000000.0	0.0	380.0	0.0	0.0	0.0	0.0	17.0	149566.0	999839.0
803	0.0	0.0	1000000.0	0.0	0.0	1000000.0	1000000.0	0.0	0.0	1000000.0	597473.0	0.0	1000000.0	1000000.0	1000000.0	19293.0	907046.0	1000000.0	0.0	0.0	0.0	0.0	1000000.0	994765.0	0.0	940198.0	0.0	1000000.0	998546.0	0.0	865484.0	969730.0	1000000.0	0.0	58684.0	1000000.0	982904.0	1000000.0	1000000.0	1000000.0	0.0	320.0	0.0	0.0	0.0	0.0	15.0	148186.0	999838.0
804	0.0	0.0	1000000.0	0.0	0.0	1000000.0	1000000.0	0.0	0.0	1000000.0	593051.0	0.0	1000000.0	1000000.0	1000000.0	19133.0	907725.0	1000000.0	0.0	0.0	0.0	0.0	1000000.0	994940.0	0.0	940785.0	0.0	1000000.0	998522.0	0.0	865063.0	970138.0	1000000.0	0.0	56723.0	1000000.0	983769.0	1000000.0	1000000.0	1000000.0	0.0	304.0	0.0	0.0	0.0	0.0	13.0	146865.0	999845.0
805	0.0	0.0	1000000.0	0.0	0.0	1000000.0	1000000.0	0.0	0.0	1000000.0	587504.0	0.0	1000000.0	1000000.0	1000000.0	18869.0	908602.0	1000000.0	0.0	0.0	0.0	0.0	1000000.0	995052.0	0.0	941330.0	0.0	1000000.0	998528.0	0.0	864071.0	970833.0	1000000.0	0.0	55053.0	1000000.0	984429.0	1000000.0	1000000.0	1000000.0	0.0	283.0	0.0	0.0	0.0	0.0	24.0	145149.0	999836.0
806	0.0	0.0	1000000.0	0.0	0.0	1000000.0	1000000.0	0.0	0.0	1000000.0	581173.0	0.0	1000000.0	1000000.0	1000000.0	18502.0	909450.0	1000000.0	0.0	0.0	0.0	0.0	1000000.0	995229.0	0.0	942095.0	0.0	1000000.0	998489.0	0.0	862940.0	971660.0	1000000.0	0.0	53666.0	1000000.0	985037.0	1000000.0	1000000.0	1000000.0	0.0	237.0	0.0	0.0	0.0	0.0	15.0	143496.0	999839.0
807	0.0	0.0	1000000.0	0.0	0.0	1000000.0	1000000.0	0.0	0.0	1000000.0	574986.0	0.0	1000000.0	1000000.0	1000000.0	18150.0	910241.0	1000000.0	0.0	0.0	0.0	0.0	1000000.0	995448.0	0.0	943150.0	0.0	1000000.0	998426.0	0.0	862165.0	972256.0	1000000.0	0.0	52201.0	1000000.0	985635.0	1000000.0	1000000.0	1000000.0	0.0	248.0	0.0	0.0	0.0	0.0	19.0	142047.0	999841.0
808	0.0	0.0	1000000.0	0.0	0.0	1000000.0	1000000.0	0.0	0.0	1000000.0	568666.0	0.0	1000000.0	1000000.0	1000000.0	17986.0	910721.0	1000000.0	0.0	0.0	0.0	0.0	1000000.0	995632.0	0.0	943373.0	0.0	1000000.0	998446.0	0.0	860524.0	972678.0	1000000.0	0.0	50776.0	1000000.0	986319.0	1000000.0	1000000.0	1000000.0	0.0	242.0	0.0	0.0	0.0	0.0	20.0	141049.0	999874.0
809	0.0	0.0	1000000.0	0.0	0.0	1000000.0	1000000.0	0.0	0.0	1000000.0	562348.0	0.0	1000000.0	1000000.0	1000000.0	17723.0	911312.0	1000000.0	0.0	0.0	0.0	0.0	1000000.0	995669.0	0.0	944401.0	0.0	1000000.0	998453.0	0.0	859983.0	972968.0	1000000.0	0.0	49837.0	1000000.0	986987.0	1000000.0	1000000.0	1000000.0	0.0	240.0	0.0	0.0	0.0	0.0	19.0	140214.0	999897.0
810	0.0	0.0	1000000.0	0.0	0.0	1000000.0	1000000.0	0.0	0.0	1000000.0	555210.0	0.0	1000000.0	1000000.0	1000000.0	17462.0	912513.0	1000000.0	0.0	0.0	0.0	0.0	1000000.0	995791.0	0.0	944669.0	0.0	1000000.0	998489.0	0.0	858516.0	973531.0	1000000.0	0.0	48475.0	1000000.0	987814.0	1000000.0	1000000.0	1000000.0	0.0	251.0	0.0	0.0	0.0	0.0	27.0	138411.0	999903.0
811	0.0	0.0	1000000.0	0.0	0.0	1000000.0	1000000.0	0.0	0.0	1000000.0	547890.0	0.0	1000000.0	1000000.0	1000000.0	16992.0	913138.0	1000000.0	0.0	0.0	0.0	0.0	1000000.0	996013.0	0.0	945306.0	0.0	1000000.0	998507.0	0.0	857259.0	974221.0	1000000.0	0.0	46873.0	1000000.0	988467.0	1000000.0	1000000.0	1000000.0	0.0	228.0	0.0	0.0	0.0	0.0	28.0	136739.0	999920.0
812	0.0	0.0	1000000.0	0.0	0.0	1000000.0	1000000.0	0.0	0.0	1000000.0	541121.0	0.0	1000000.0	1000000.0	1000000.0	16806.0	914207.0	1000000.0	0.0	0.0	0.0	0.0	1000000.0	996232.0	0.0	946565.0	0.0	1000000.0	998459.0	0.0	856478.0	974897.0	1000000.0	0.0	45669.0	1000000.0	989026.0	1000000.0	1000000.0	1000000.0	0.0	225.0	0.0	0.0	0.0	0.0	36.0	135285.0	999934.0
813	0.0	0.0	1000000.0	0.0	0.0	1000000.0	1000000.0	0.0	0.0	1000000.0	534739.0	0.0	1000000.0	1000000.0	1000000.0	16392.0	915173.0	1000000.0	0.0	0.0	0.0	0.0	1000000.0	996356.0	0.0	947331.0	0.0	1000000.0	998453.0	0.0	854954.0	975523.0	1000000.0	0.0	44136.0	1000000.0	989686.0	1000000.0	1000000.0	1000000.0	0.0	200.0	0.0	0.0	0.0	0.0	36.0	134165.0	999939.0
814	0.0	0.0	1000000.0	0.0	0.0	1000000.0	1000000.0	0.0	0.0	1000000.0	527654.0	0.0	1000000.0	1000000.0	1000000.0	16010.0	916269.0	1000000.0	0.0	0.0	0.0	0.0	1000000.0	996517.0	0.0	948438.0	0.0	1000000.0	998377.0	0.0	854050.0	976008.0	1000000.0	0.0	42975.0	1000000.0	990088.0	1000000.0	1000000.0	1000000.0	0.0	207.0	0.0	0.0	0.0	0.0	48.0	133196.0	999941.0
815	0.0	0.0	1000000.0	0.0	0.0	1000000.0	1000000.0	0.0	0.0	1000000.0	520639.0	0.0	1000000.0	1000000.0	1000000.0	15918.0	917745.0	1000000.0	0.0	0.0	0.0	0.0	1000000.0	996593.0	0.0	949407.0	0.0	1000000.0	998312.0	0.0	852827.0	976495.0	1000000.0	0.0	42098.0	1000000.0	990585.0	1000000.0	1000000.0	1000000.0	0.0	186.0	0.0	0.0	0.0	0.0	51.0	132300.0	999935.0
816	0.0	0.0	1000000.0	0.0	0.0	1000000.0	1000000.0	0.0	0.0	1000000.0	512446.0	0.0	1000000.0	1000000.0	1000000.0	15709.0	918712.0	1000000.0	0.0	0.0	0.0	0.0	1000000.0	996647.0	0.0	949882.0	0.0	1000000.0	998431.0	0.0	851511.0	976888.0	1000000.0	0.0	41047.0	1000000.0	991165.0	1000000.0	1000000.0	1000000.0	0.0	178.0	0.0	0.0	0.0	0.0	45.0	130724.0	999943.0
817	0.0	0.0	1000000.0	0.0	0.0	1000000.0	1000000.0	0.0	0.0	1000000.0	505645.0	0.0	1000000.0	1000000.0	1000000.0	15511.0	919471.0	1000000.0	0.0	0.0	0.0	0.0	1000000.0	996794.0	0.0	950927.0	0.0	1000000.0	998521.0	0.0	849995.0	977327.0	1000000.0	0.0	40064.0	1000000.0	991443.0	1000000.0	1000000.0	1000000.0	0.0	174.0	0.0	0.0	0.0	0.0	59.0	129414.0	999946.0
818	0.0	0.0	1000000.0	0.0	0.0	1000000.0	1000000.0	0.0	0.0	1000000.0	497802.0	0.0	1000000.0	1000000.0	1000000.0	15110.0	920706.0	1000000.0	0.0	0.0	0.0	0.0	1000000.0	996884.0	0.0	951587.0	0.0	1000000.0	998581.0	0.0	848925.0	977739.0	1000000.0	0.0	39212.0	1000000.0	991811.0	1000000.0	1000000.0	1000000.0	0.0	135.0	0.0	0.0	0.0	0.0	62.0	127683.0	999940.0
819	0.0	0.0	1000000.0	0.0	0.0	1000000.0	1000000.0	0.0	0.0	1000000.0	489233.0	0.0	1000000.0	1000000.0	1000000.0	14907.0	921571.0	1000000.0	0.0	0.0	0.0	0.0	1000000.0	997025.0	0.0	952369.0	0.0	1000000.0	998567.0	0.0	847762.0	978186.0	1000000.0	0.0	38252.0	1000000.0	992190.0	1000000.0	1000000.0	1000000.0	0.0	126.0	0.0	0.0	0.0	0.0	64.0	126620.0	999948.0
820	0.0	0.0	1000000.0	0.0	0.0	1000000.0	1000000.0	0.0	0.0	1000000.0	480125.0	0.0	1000000.0	1000000.0	1000000.0	14738.0	923065.0	1000000.0	0.0	0.0	0.0	0.0	1000000.0	997184.0	0.0	953120.0	0.0	1000000.0	998617.0	0.0	846111.0	978774.0	1000000.0	0.0	37117.0	1000000.0	992571.0	1000000.0	1000000.0	1000000.0	0.0	130.0	0.0	0.0	0.0	0.0	69.0	124730.0	999950.0
821	0.0	0.0	1000000.0	0.0	0.0	1000000.0	1000000.0	0.0	0.0	1000000.0	471602.0	0.0	1000000.0	1000000.0	1000000.0	14430.0	923982.0	1000000.0	0.0	0.0	0.0	0.0	1000000.0	997234.0	0.0	953865.0	0.0	1000000.0	998697.0	0.0	844679.0	979356.0	1000000.0	0.0	35999.0	1000000.0	992934.0	1000000.0	1000000.0	1000000.0	0.0	118.0	0.0	0.0	0.0	0.0	63.0	123391.0	999958.0
822	0.0	0.0	1000000.0	0.0	0.0	1000000.0	1000000.0	0.0	0.0	1000000.0	463177.0	0.0	1000000.0	1000000.0	1000000.0	14165.0	925508.0	1000000.0	0.0	0.0	0.0	0.0	1000000.0	997378.0	0.0	954817.0	0.0	1000000.0	998707.0	0.0	843001.0	979753.0	1000000.0	0.0	35138.0	1000000.0	993282.0	1000000.0	1000000.0	1000000.0	0.0	104.0	0.0	0.0	0.0	0.0	50.0	121993.0	999978.0
823	0.0	0.0	1000000.0	0.0	0.0	1000000.0	1000000.0	0.0	0.0	1000000.0	453837.0	0.0	1000000.0	1000000.0	1000000.0	13654.0	926398.0	1000000.0	0.0	0.0	0.0	0.0	1000000.0	997302.0	0.0	955532.0	0.0	1000000.0	998715.0	0.0	841337.0	980198.0	1000000.0	0.0	34080.0	1000000.0	993612.0	1000000.0	1000000.0	1000000.0	0.0	100.0	0.0	0.0	0.0	0.0	49.0	120551.0	999979.0
824	0.0	0.0	1000000.0	0.0	0.0	1000000.0	1000000.0	0.0	0.0	1000000.0	444869.0	0.0	1000000.0	1000000.0	1000000.0	13327.0	927313.0	1000000.0	0.0	0.0	0.0	0.0	1000000.0	997386.0	0.0	956207.0	0.0	1000000.0	998758.0	0.0	840205.0	980459.0	1000000.0	0.0	33040.0	1000000.0	993891.0	1000000.0	1000000.0	1000000.0	0.0	91.0	0.0	0.0	0.0	0.0	46.0	119135.0	999984.0
825	0.0	0.0	1000000.0	0.0	0.0	1000000.0	1000000.0	0.0	0.0	1000000.0	435943.0	0.0	1000000.0	1000000.0	1000000.0	13012.0	928759.0	1000000.0	0.0	0.0	0.0	0.0	1000000.0	997521.0	0.0	956498.0	0.0	1000000.0	998839.0	0.0	837432.0	980781.0	1000000.0	0.0	32402.0	1000000.0	994216.0	1000000.0	1000000.0	1000000.0	0.0	90.0	0.0	0.0	0.0	0.0	51.0	117840.0	999982.0
826	0.0	0.0	1000000.0	0.0	0.0	1000000.0	1000000.0	0.0	0.0	1000000.0	426059.0	0.0	1000000.0	1000000.0	1000000.0	12812.0	929185.0	1000000.0	0.0	0.0	0.0	0.0	1000000.0	997541.0	0.0	957121.0	0.0	1000000.0	998929.0	0.0	836393.0	981218.0	1000000.0	0.0	31572.0	1000000.0	994523.0	1000000.0	1000000.0	1000000.0	0.0	80.0	0.0	0.0	0.0	0.0	40.0	116390.0	999988.0
827	0.0	0.0	1000000.0	0.0	0.0	1000000.0	1000000.0	0.0	0.0	1000000.0	416005.0	0.0	1000000.0	1000000.0	1000000.0	12768.0	930710.0	1000000.0	0.0	0.0	0.0	0.0	1000000.0	997589.0	0.0	958114.0	0.0	1000000.0	999018.0	0.0	834799.0	981576.0	1000000.0	0.0	30859.0	1000000.0	994771.0	1000000.0	1000000.0	1000000.0	0.0	85.0	0.0	0.0	0.0	0.0	38.0	115137.0	999990.0
828	0.0	0.0	1000000.0	0.0	0.0	1000000.0	1000000.0	0.0	0.0	1000000.0	405794.0	0.0	1000000.0	1000000.0	1000000.0	12419.0	931514.0	1000000.0	0.0	0.0	0.0	0.0	1000000.0	997683.0	0.0	958370.0	0.0	1000000.0	999018.0	0.0	833025.0	982166.0	1000000.0	0.0	30028.0	1000000.0	995024.0	1000000.0	1000000.0	1000000.0	0.0	85.0	0.0	0.0	0.0	0.0	42.0	113808.0	999994.0
829	0.0	0.0	1000000.0	0.0	0.0	1000000.0	1000000.0	0.0	0.0	1000000.0	395889.0	0.0	1000000.0	1000000.0	1000000.0	12348.0	932423.0	1000000.0	0.0	0.0	0.0	0.0	1000000.0	997722.0	0.0	958724.0	0.0	1000000.0	999008.0	0.0	831012.0	982521.0	1000000.0	0.0	29077.0	1000000.0	995242.0	1000000.0	1000000.0	1000000.0	0.0	95.0	0.0	0.0	0.0	0.0	33.0	112273.0	999998.0
830	0.0	0.0	1000000.0	0.0	0.0	1000000.0	1000000.0	0.0	0.0	1000000.0	385744.0	0.0	1000000.0	1000000.0	1000000.0	12182.0	933613.0	1000000.0	0.0	0.0	0.0	0.0	1000000.0	997741.0	0.0	959592.0	0.0	1000000.0	999003.0	0.0	829349.0	982532.0	1000000.0	0.0	28397.0	1000000.0	995512.0	1000000.0	1000000.0	1000000.0	0.0	96.0	0.0	0.0	0.0	0.0	30.0	110680.0	999999.0
831	0.0	0.0	1000000.0	0.0	0.0	1000000.0	1000000.0	0.0	0.0	1000000.0	376303.0	0.0	1000000.0	1000000.0	1000000.0	12160.0	934952.0	1000000.0	0.0	0.0	0.0	0.0	1000000.0	997808.0	0.0	960583.0	0.0	1000000.0	999045.0	0.0	827532.0	983150.0	1000000.0	0.0	27458.0	1000000.0	995660.0	1000000.0	1000000.0	1000000.0	0.0	99.0	0.0	0.0	0.0	0.0	23.0	109764.0	999997.0
832	0.0	0.0	1000000.0	0.0	0.0	1000000.0	1000000.0	0.0	0.0	1000000.0	366481.0	0.0	1000000.0	1000000.0	1000000.0	11960.0	935868.0	1000000.0	0.0	0.0	0.0	0.0	1000000.0	997934.0	0.0	961276.0	0.0	1000000.0	999056.0	0.0	826369.0	983431.0	1000000.0	0.0	26751.0	1000000.0	995830.0	1000000.0	1000000.0	1000000.0	0.0	75.0	0.0	0.0	0.0	0.0	21.0	108528.0	999999.0
833	0.0	0.0	1000000.0	0.0	0.0	1000000.0	1000000.0	0.0	0.0	1000000.0	356709.0	0.0	1000000.0	1000000.0	1000000.0	11839.0	937245.0	1000000.0	0.0	0.0	0.0	0.0	1000000.0	997986.0	0.0	961705.0	0.0	1000000.0	999080.0	0.0	825025.0	983725.0	1000000.0	0.0	26006.0	1000000.0	996053.0	1000000.0	1000000.0	1000000.0	0.0	78.0	0.0	0.0	0.0	0.0	14.0	107061.0	999999.0
834	0.0	0.0	1000000.0	0.0	0.0	1000000.0	1000000.0	0.0	0.0	1000000.0	347132.0	0.0	1000000.0	1000000.0	1000000.0	11521.0	938510.0	1000000.0	0.0	0.0	0.0	0.0	1000000.0	998023.0	0.0	962442.0	0.0	1000000.0	999138.0	0.0	823040.0	984211.0	1000000.0	0.0	25459.0	1000000.0	996232.0	1000000.0	1000000.0	1000000.0	0.0	92.0	0.0	0.0	0.0	0.0	16.0	105661.0	999998.0
835	0.0	0.0	1000000.0	0.0	0.0	1000000.0	1000000.0	0.0	0.0	1000000.0	336954.0	0.0	1000000.0	1000000.0	1000000.0	11392.0	939509.0	1000000.0	0.0	0.0	0.0	0.0	1000000.0	998065.0	0.0	963293.0	0.0	1000000.0	999153.0	0.0	821316.0	984620.0	1000000.0	0.0	24753.0	1000000.0	996385.0	1000000.0	1000000.0	1000000.0	0.0	83.0	0.0	0.0	0.0	0.0	10.0	104156.0	999997.0
836	0.0	0.0	1000000.0	0.0	0.0	1000000.0	1000000.0	0.0	0.0	1000000.0	327036.0	0.0	1000000.0	1000000.0	1000000.0	11351.0	940580.0	1000000.0	0.0	0.0	0.0	0.0	1000000.0	998136.0	0.0	963793.0	0.0	1000000.0	999173.0	0.0	819517.0	984938.0	1000000.0	0.0	24060.0	1000000.0	996482.0	1000000.0	1000000.0	1000000.0	0.0	93.0	0.0	0.0	0.0	0.0	8.0	102666.0	999997.0
837	0.0	0.0	1000000.0	0.0	0.0	1000000.0	1000000.0	0.0	0.0	1000000.0	317318.0	0.0	1000000.0	1000000.0	1000000.0	11133.0	941856.0	1000000.0	0.0	0.0	0.0	0.0	1000000.0	998239.0	0.0	964445.0	0.0	1000000.0	999195.0	0.0	818373.0	985215.0	1000000.0	0.0	23549.0	1000000.0	996688.0	1000000.0	1000000.0	1000000.0	0.0	79.0	0.0	0.0	0.0	0.0	4.0	101094.0	999999.0
838	0.0	0.0	1000000.0	0.0	0.0	1000000.0	1000000.0	0.0	0.0	1000000.0	308692.0	0.0	1000000.0	1000000.0	1000000.0	10763.0	942848.0	1000000.0	0.0	0.0	0.0	0.0	1000000.0	998309.0	0.0	965129.0	0.0	1000000.0	999174.0	0.0	816802.0	985407.0	1000000.0	0.0	22883.0	1000000.0	996728.0	1000000.0	1000000.0	1000000.0	0.0	69.0	0.0	0.0	0.0	0.0	1.0	99977.0	999998.0
839	0.0	0.0	1000000.0	0.0	0.0	1000000.0	1000000.0	0.0	0.0	1000000.0	299282.0	0.0	1000000.0	1000000.0	1000000.0	10698.0	944001.0	1000000.0	0.0	0.0	0.0	0.0	1000000.0	998429.0	0.0	965950.0	0.0	1000000.0	999233.0	0.0	815605.0	985674.0	1000000.0	0.0	22304.0	1000000.0	996846.0	1000000.0	1000000.0	1000000.0	0.0	77.0	0.0	0.0	0.0	0.0	1.0	98551.0	999998.0
840	0.0	0.0	1000000.0	0.0	0.0	1000000.0	1000000.0	0.0	0.0	1000000.0	290208.0	0.0	1000000.0	1000000.0	1000000.0	10516.0	945606.0	1000000.0	0.0	0.0	0.0	0.0	1000000.0	998419.0	0.0	966441.0	0.0	1000000.0	999250.0	0.0	814388.0	986061.0	1000000.0	0.0	21908.0	1000000.0	996976.0	1000000.0	1000000.0	1000000.0	0.0	77.0	0.0	0.0	0.0	0.0	0.0	96778.0	1000000.0
841	0.0	0.0	1000000.0	0.0	0.0	1000000.0	1000000.0	0.0	0.0	1000000.0	281028.0	0.0	1000000.0	1000000.0	1000000.0	10476.0	946805.0	1000000.0	0.0	0.0	0.0	0.0	1000000.0	998497.0	0.0	967411.0	0.0	1000000.0	999303.0	0.0	812514.0	986344.0	1000000.0	0.0	21586.0	1000000.0	997138.0	1000000.0	1000000.0	1000000.0	0.0	79.0	0.0	0.0	0.0	0.0	0.0	95605.0	1000000.0
842	0.0	0.0	1000000.0	0.0	0.0	1000000.0	1000000.0	0.0	0.0	1000000.0	271876.0	0.0	1000000.0	1000000.0	1000000.0	10395.0	947875.0	1000000.0	0.0	0.0	0.0	0.0	1000000.0	998557.0	0.0	968043.0	0.0	1000000.0	999256.0	0.0	811069.0	986616.0	1000000.0	0.0	20851.0	1000000.0	997317.0	1000000.0	1000000.0	1000000.0	0.0	66.0	0.0	0.0	0.0	0.0	0.0	94422.0	1000000.0
843	0.0	0.0	1000000.0	0.0	0.0	1000000.0	1000000.0	0.0	0.0	1000000.0	262371.0	0.0	1000000.0	1000000.0	1000000.0	10397.0	948986.0	1000000.0	0.0	0.0	0.0	0.0	1000000.0	998564.0	0.0	968992.0	0.0	1000000.0	999253.0	0.0	810054.0	986688.0	1000000.0	0.0	20404.0	1000000.0	997429.0	1000000.0	1000000.0	1000000.0	0.0	51.0	0.0	0.0	0.0	0.0	0.0	92955.0	1000000.0
844	0.0	0.0	1000000.0	0.0	0.0	1000000.0	1000000.0	0.0	0.0	1000000.0	253371.0	0.0	1000000.0	1000000.0	1000000.0	10156.0	950280.0	1000000.0	0.0	0.0	0.0	0.0	1000000.0	998654.0	0.0	969631.0	0.0	1000000.0	999233.0	0.0	808684.0	987014.0	1000000.0	0.0	19953.0	1000000.0	997623.0	1000000.0	1000000.0	1000000.0	0.0	51.0	0.0	0.0	0.0	0.0	0.0	90976.0	1000000.0
845	0.0	0.0	1000000.0	0.0	0.0	1000000.0	1000000.0	0.0	0.0	1000000.0	243991.0	0.0	1000000.0	1000000.0	1000000.0	9944.0	951277.0	1000000.0	0.0	0.0	0.0	0.0	1000000.0	998766.0	0.0	970153.0	0.0	1000000.0	999285.0	0.0	808396.0	987321.0	1000000.0	0.0	19562.0	1000000.0	997799.0	1000000.0	1000000.0	1000000.0	0.0	49.0	0.0	0.0	0.0	0.0	0.0	89552.0	1000000.0
846	0.0	0.0	1000000.0	0.0	0.0	1000000.0	1000000.0	0.0	0.0	1000000.0	234857.0	0.0	1000000.0	1000000.0	1000000.0	9659.0	952458.0	1000000.0	0.0	0.0	0.0	0.0	1000000.0	998848.0	0.0	970884.0	0.0	1000000.0	999324.0	0.0	807374.0	987470.0	1000000.0	0.0	19151.0	1000000.0	997887.0	1000000.0	1000000.0	1000000.0	0.0	47.0	0.0	0.0	0.0	0.0	0.0	88299.0	1000000.0
847	0.0	0.0	1000000.0	0.0	0.0	1000000.0	1000000.0	0.0	0.0	1000000.0	226445.0	0.0	1000000.0	1000000.0	1000000.0	9625.0	953477.0	1000000.0	0.0	0.0	0.0	0.0	1000000.0	998920.0	0.0	971628.0	0.0	1000000.0	999322.0	0.0	806605.0	987615.0	1000000.0	0.0	18725.0	1000000.0	997938.0	1000000.0	1000000.0	1000000.0	0.0	48.0	0.0	0.0	0.0	0.0	0.0	86578.0	1000000.0
848	0.0	0.0	1000000.0	0.0	0.0	1000000.0	1000000.0	0.0	0.0	1000000.0	218685.0	0.0	1000000.0	1000000.0	1000000.0	9413.0	954577.0	1000000.0	0.0	0.0	0.0	0.0	1000000.0	998925.0	0.0	972306.0	0.0	1000000.0	999317.0	0.0	806281.0	988062.0	1000000.0	0.0	18267.0	1000000.0	998105.0	1000000.0	1000000.0	1000000.0	0.0	50.0	0.0	0.0	0.0	0.0	0.0	85023.0	1000000.0
849	0.0	0.0	1000000.0	0.0	0.0	1000000.0	1000000.0	0.0	0.0	1000000.0	211297.0	0.0	1000000.0	1000000.0	1000000.0	9247.0	956036.0	1000000.0	0.0	0.0	0.0	0.0	1000000.0	998977.0	0.0	972902.0	0.0	1000000.0	999328.0	0.0	806120.0	988279.0	1000000.0	0.0	17909.0	1000000.0	998154.0	1000000.0	1000000.0	1000000.0	0.0	51.0	0.0	0.0	0.0	0.0	0.0	83780.0	1000000.0
850	0.0	0.0	1000000.0	0.0	0.0	1000000.0	1000000.0	0.0	0.0	1000000.0	203850.0	0.0	1000000.0	1000000.0	1000000.0	9072.0	957222.0	1000000.0	0.0	0.0	0.0	0.0	1000000.0	998934.0	0.0	973414.0	0.0	1000000.0	999329.0	0.0	805522.0	988525.0	1000000.0	0.0	17345.0	1000000.0	998295.0	1000000.0	1000000.0	1000000.0	0.0	48.0	0.0	0.0	0.0	0.0	0.0	82338.0	1000000.0
851	0.0	0.0	1000000.0	0.0	0.0	1000000.0	1000000.0	0.0	0.0	1000000.0	195944.0	0.0	1000000.0	1000000.0	1000000.0	8851.0	958723.0	1000000.0	0.0	0.0	0.0	0.0	1000000.0	998934.0	0.0	974164.0	0.0	1000000.0	999326.0	0.0	805994.0	988718.0	1000000.0	0.0	17122.0	1000000.0	998354.0	1000000.0	1000000.0	1000000.0	0.0	47.0	0.0	0.0	0.0	0.0	0.0	80695.0	1000000.0
852	0.0	0.0	1000000.0	0.0	0.0	1000000.0	1000000.0	0.0	0.0	1000000.0	188531.0	0.0	1000000.0	1000000.0	1000000.0	8795.0	959505.0	1000000.0	0.0	0.0	0.0	0.0	1000000.0	998992.0	0.0	974855.0	0.0	1000000.0	999299.0	0.0	805681.0	988984.0	1000000.0	0.0	16640.0	1000000.0	998425.0	1000000.0	1000000.0	1000000.0	0.0	51.0	0.0	0.0	0.0	0.0	0.0	79179.0	1000000.0
853	0.0	0.0	1000000.0	0.0	0.0	1000000.0	1000000.0	0.0	0.0	1000000.0	181140.0	0.0	1000000.0	1000000.0	1000000.0	8782.0	960391.0	1000000.0	0.0	0.0	0.0	0.0	1000000.0	998988.0	0.0	975415.0	0.0	1000000.0	999320.0	0.0	805520.0	989284.0	1000000.0	0.0	16250.0	1000000.0	998541.0	1000000.0	1000000.0	1000000.0	0.0	41.0	0.0	0.0	0.0	0.0	0.0	77867.0	1000000.0
854	0.0	0.0	1000000.0	0.0	0.0	1000000.0	1000000.0	0.0	0.0	1000000.0	173704.0	0.0	1000000.0	1000000.0	1000000.0	8757.0	961471.0	1000000.0	0.0	0.0	0.0	0.0	1000000.0	999019.0	0.0	976129.0	0.0	1000000.0	999303.0	0.0	805151.0	989486.0	1000000.0	0.0	16021.0	1000000.0	998553.0	1000000.0	1000000.0	1000000.0	0.0	43.0	0.0	0.0	0.0	0.0	0.0	76907.0	1000000.0
855	0.0	0.0	1000000.0	0.0	0.0	1000000.0	1000000.0	0.0	0.0	1000000.0	167127.0	0.0	1000000.0	1000000.0	1000000.0	8557.0	962040.0	1000000.0	0.0	0.0	0.0	0.0	1000000.0	999009.0	0.0	976900.0	0.0	1000000.0	999319.0	0.0	804677.0	989746.0	1000000.0	0.0	15612.0	1000000.0	998668.0	1000000.0	1000000.0	1000000.0	0.0	33.0	0.0	0.0	0.0	0.0	0.0	75874.0	1000000.0
856	0.0	0.0	1000000.0	0.0	0.0	1000000.0	1000000.0	0.0	0.0	1000000.0	160464.0	0.0	1000000.0	1000000.0	1000000.0	8448.0	963399.0	1000000.0	0.0	0.0	0.0	0.0	1000000.0	999049.0	0.0	977690.0	0.0	1000000.0	999305.0	0.0	804867.0	989965.0	1000000.0	0.0	15227.0	1000000.0	998751.0	1000000.0	1000000.0	1000000.0	0.0	27.0	0.0	0.0	0.0	0.0	0.0	74422.0	1000000.0
857	0.0	0.0	1000000.0	0.0	0.0	1000000.0	1000000.0	0.0	0.0	1000000.0	154921.0	0.0	1000000.0	1000000.0	1000000.0	8301.0	965141.0	1000000.0	0.0	0.0	0.0	0.0	1000000.0	999055.0	0.0	978098.0	0.0	1000000.0	999319.0	0.0	805118.0	990295.0	1000000.0	0.0	14877.0	1000000.0	998843.0	1000000.0	1000000.0	1000000.0	0.0	23.0	0.0	0.0	0.0	0.0	0.0	73284.0	1000000.0
858	0.0	0.0	1000000.0	0.0	0.0	1000000.0	1000000.0	0.0	0.0	1000000.0	148791.0	0.0	1000000.0	1000000.0	1000000.0	8305.0	966355.0	1000000.0	0.0	0.0	0.0	0.0	1000000.0	999100.0	0.0	978566.0	0.0	1000000.0	999328.0	0.0	805511.0	990471.0	1000000.0	0.0	14497.0	1000000.0	998950.0	1000000.0	1000000.0	1000000.0	0.0	17.0	0.0	0.0	0.0	0.0	0.0	71895.0	1000000.0
859	0.0	0.0	1000000.0	0.0	0.0	1000000.0	1000000.0	0.0	0.0	1000000.0	142340.0	0.0	1000000.0	1000000.0	1000000.0	8130.0	967274.0	1000000.0	0.0	0.0	0.0	0.0	1000000.0	999182.0	0.0	978871.0	0.0	1000000.0	999361.0	0.0	806562.0	990789.0	1000000.0	0.0	13932.0	1000000.0	999009.0	1000000.0	1000000.0	1000000.0	0.0	11.0	0.0	0.0	0.0	0.0	0.0	70721.0	1000000.0
860	0.0	0.0	1000000.0	0.0	0.0	1000000.0	1000000.0	0.0	0.0	1000000.0	136905.0	0.0	1000000.0	1000000.0	1000000.0	7938.0	968117.0	1000000.0	0.0	0.0	0.0	0.0	1000000.0	999217.0	0.0	979355.0	0.0	1000000.0	999378.0	0.0	807437.0	991016.0	1000000.0	0.0	13590.0	1000000.0	999057.0	1000000.0	1000000.0	1000000.0	0.0	6.0	0.0	0.0	0.0	0.0	0.0	69457.0	1000000.0
861	0.0	0.0	1000000.0	0.0	0.0	1000000.0	1000000.0	0.0	0.0	1000000.0	131549.0	0.0	1000000.0	1000000.0	1000000.0	7767.0	969244.0	1000000.0	0.0	0.0	0.0	0.0	1000000.0	999248.0	0.0	979929.0	0.0	1000000.0	999384.0	0.0	808050.0	991152.0	1000000.0	0.0	13313.0	1000000.0	999116.0	1000000.0	1000000.0	1000000.0	0.0	4.0	0.0	0.0	0.0	0.0	0.0	68191.0	1000000.0
862	0.0	0.0	1000000.0	0.0	0.0	1000000.0	1000000.0	0.0	0.0	1000000.0	125733.0	0.0	1000000.0	1000000.0	1000000.0	7586.0	970192.0	1000000.0	0.0	0.0	0.0	0.0	1000000.0	999325.0	0.0	980350.0	0.0	1000000.0	999428.0	0.0	808987.0	991198.0	1000000.0	0.0	12848.0	1000000.0	999189.0	1000000.0	1000000.0	1000000.0	0.0	3.0	0.0	0.0	0.0	0.0	0.0	67030.0	1000000.0
863	0.0	0.0	1000000.0	0.0	0.0	1000000.0	1000000.0	0.0	0.0	1000000.0	120722.0	0.0	1000000.0	1000000.0	1000000.0	7182.0	971069.0	1000000.0	0.0	0.0	0.0	0.0	1000000.0	999382.0	0.0	980514.0	0.0	1000000.0	999448.0	0.0	810109.0	991371.0	1000000.0	0.0	12320.0	1000000.0	999278.0	1000000.0	1000000.0	1000000.0	0.0	2.0	0.0	0.0	0.0	0.0	0.0	65732.0	1000000.0
864	0.0	0.0	1000000.0	0.0	0.0	1000000.0	1000000.0	0.0	0.0	1000000.0	115371.0	0.0	1000000.0	1000000.0	1000000.0	7041.0	971926.0	1000000.0	0.0	0.0	0.0	0.0	1000000.0	999390.0	0.0	981112.0	0.0	1000000.0	999471.0	0.0	810798.0	991714.0	1000000.0	0.0	11998.0	1000000.0	999325.0	1000000.0	1000000.0	1000000.0	0.0	1.0	0.0	0.0	0.0	0.0	0.0	64388.0	1000000.0
865	0.0	0.0	1000000.0	0.0	0.0	1000000.0	1000000.0	0.0	0.0	1000000.0	110448.0	0.0	1000000.0	1000000.0	1000000.0	6835.0	972744.0	1000000.0	0.0	0.0	0.0	0.0	1000000.0	999400.0	0.0	981642.0	0.0	1000000.0	999517.0	0.0	812844.0	991876.0	1000000.0	0.0	11681.0	1000000.0	999393.0	1000000.0	1000000.0	1000000.0	0.0	3.0	0.0	0.0	0.0	0.0	0.0	63321.0	1000000.0
866	0.0	0.0	1000000.0	0.0	0.0	1000000.0	1000000.0	0.0	0.0	1000000.0	105744.0	0.0	1000000.0	1000000.0	1000000.0	6785.0	973838.0	1000000.0	0.0	0.0	0.0	0.0	1000000.0	999426.0	0.0	981959.0	0.0	1000000.0	999509.0	0.0	814041.0	992130.0	1000000.0	0.0	11350.0	1000000.0	999428.0	1000000.0	1000000.0	1000000.0	0.0	3.0	0.0	0.0	0.0	0.0	0.0	62526.0	1000000.0
867	0.0	0.0	1000000.0	0.0	0.0	1000000.0	1000000.0	0.0	0.0	1000000.0	101099.0	0.0	1000000.0	1000000.0	1000000.0	6818.0	974734.0	1000000.0	0.0	0.0	0.0	0.0	1000000.0	999501.0	0.0	982448.0	0.0	1000000.0	999510.0	0.0	815709.0	992433.0	1000000.0	0.0	11164.0	1000000.0	999434.0	1000000.0	1000000.0	1000000.0	0.0	7.0	0.0	0.0	0.0	0.0	0.0	61388.0	1000000.0
868	0.0	0.0	1000000.0	0.0	0.0	1000000.0	1000000.0	0.0	0.0	1000000.0	97069.0	0.0	1000000.0	1000000.0	1000000.0	6792.0	975814.0	1000000.0	0.0	0.0	0.0	0.0	1000000.0	999517.0	0.0	982985.0	0.0	1000000.0	999529.0	0.0	816603.0	992518.0	1000000.0	0.0	11011.0	1000000.0	999463.0	1000000.0	1000000.0	1000000.0	0.0	3.0	0.0	0.0	0.0	0.0	0.0	60009.0	1000000.0
869	0.0	0.0	1000000.0	0.0	0.0	1000000.0	1000000.0	0.0	0.0	1000000.0	93162.0	0.0	1000000.0	1000000.0	1000000.0	6801.0	976700.0	1000000.0	0.0	0.0	0.0	0.0	1000000.0	999543.0	0.0	983446.0	0.0	1000000.0	999532.0	0.0	818075.0	992611.0	1000000.0	0.0	10934.0	1000000.0	999489.0	1000000.0	1000000.0	1000000.0	0.0	2.0	0.0	0.0	0.0	0.0	0.0	58775.0	1000000.0
870	0.0	0.0	1000000.0	0.0	0.0	1000000.0	1000000.0	0.0	0.0	1000000.0	89588.0	0.0	1000000.0	1000000.0	1000000.0	6730.0	977608.0	1000000.0	0.0	0.0	0.0	0.0	1000000.0	999560.0	0.0	984097.0	0.0	1000000.0	999519.0	0.0	819275.0	992755.0	1000000.0	0.0	10685.0	1000000.0	999507.0	1000000.0	1000000.0	1000000.0	0.0	3.0	0.0	0.0	0.0	0.0	0.0	57769.0	1000000.0
871	0.0	0.0	1000000.0	0.0	0.0	1000000.0	1000000.0	0.0	0.0	1000000.0	85225.0	0.0	1000000.0	1000000.0	1000000.0	6611.0	978535.0	1000000.0	0.0	0.0	0.0	0.0	1000000.0	999568.0	0.0	984416.0	0.0	1000000.0	999554.0	0.0	820583.0	992812.0	1000000.0	0.0	10484.0	1000000.0	999552.0	1000000.0	1000000.0	1000000.0	0.0	1.0	0.0	0.0	0.0	0.0	0.0	56893.0	1000000.0
872	0.0	0.0	1000000.0	0.0	0.0	1000000.0	1000000.0	0.0	0.0	1000000.0	81640.0	0.0	1000000.0	1000000.0	1000000.0	6497.0	979267.0	1000000.0	0.0	0.0	0.0	0.0	1000000.0	999610.0	0.0	985055.0	0.0	1000000.0	999586.0	0.0	822217.0	992986.0	1000000.0	0.0	10324.0	1000000.0	999547.0	1000000.0	1000000.0	1000000.0	0.0	1.0	0.0	0.0	0.0	0.0	0.0	55696.0	1000000.0
873	0.0	0.0	1000000.0	0.0	0.0	1000000.0	1000000.0	0.0	0.0	1000000.0	77896.0	0.0	1000000.0	1000000.0	1000000.0	6447.0	979907.0	1000000.0	0.0	0.0	0.0	0.0	1000000.0	999644.0	0.0	985471.0	0.0	1000000.0	999558.0	0.0	824261.0	993055.0	1000000.0	0.0	10037.0	1000000.0	999566.0	1000000.0	1000000.0	1000000.0	0.0	0.0	0.0	0.0	0.0	0.0	0.0	54272.0	1000000.0
874	0.0	0.0	1000000.0	0.0	0.0	1000000.0	1000000.0	0.0	0.0	1000000.0	74788.0	0.0	1000000.0	1000000.0	1000000.0	6352.0	980717.0	1000000.0	0.0	0.0	0.0	0.0	1000000.0	999668.0	0.0	986000.0	0.0	1000000.0	999547.0	0.0	825931.0	993165.0	1000000.0	0.0	9814.0	1000000.0	999565.0	1000000.0	1000000.0	1000000.0	0.0	0.0	0.0	0.0	0.0	0.0	0.0	53106.0	1000000.0
875	0.0	0.0	1000000.0	0.0	0.0	1000000.0	1000000.0	0.0	0.0	1000000.0	71626.0	0.0	1000000.0	1000000.0	1000000.0	6116.0	981688.0	1000000.0	0.0	0.0	0.0	0.0	1000000.0	999703.0	0.0	986279.0	0.0	1000000.0	999530.0	0.0	827085.0	993339.0	1000000.0	0.0	9646.0	1000000.0	999565.0	1000000.0	1000000.0	1000000.0	0.0	0.0	0.0	0.0	0.0	0.0	0.0	51849.0	1000000.0
876	0.0	0.0	1000000.0	0.0	0.0	1000000.0	1000000.0	0.0	0.0	1000000.0	68639.0	0.0	1000000.0	1000000.0	1000000.0	6082.0	982425.0	1000000.0	0.0	0.0	0.0	0.0	1000000.0	999706.0	0.0	986747.0	0.0	1000000.0	999523.0	0.0	829129.0	993505.0	1000000.0	0.0	9450.0	1000000.0	999608.0	1000000.0	1000000.0	1000000.0	0.0	0.0	0.0	0.0	0.0	0.0	0.0	50724.0	1000000.0
877	0.0	0.0	1000000.0	0.0	0.0	1000000.0	1000000.0	0.0	0.0	1000000.0	65441.0	0.0	1000000.0	1000000.0	1000000.0	6080.0	983114.0	1000000.0	0.0	0.0	0.0	0.0	1000000.0	999717.0	0.0	987080.0	0.0	1000000.0	999547.0	0.0	831158.0	993638.0	1000000.0	0.0	9223.0	1000000.0	999657.0	1000000.0	1000000.0	1000000.0	0.0	0.0	0.0	0.0	0.0	0.0	0.0	50166.0	1000000.0
878	0.0	0.0	1000000.0	0.0	0.0	1000000.0	1000000.0	0.0	0.0	1000000.0	62845.0	0.0	1000000.0	1000000.0	1000000.0	6011.0	983751.0	1000000.0	0.0	0.0	0.0	0.0	1000000.0	999761.0	0.0	987455.0	0.0	1000000.0	999562.0	0.0	833613.0	993847.0	1000000.0	0.0	9142.0	1000000.0	999676.0	1000000.0	1000000.0	1000000.0	0.0	0.0	0.0	0.0	0.0	0.0	0.0	49309.0	1000000.0
879	0.0	0.0	1000000.0	0.0	0.0	1000000.0	1000000.0	0.0	0.0	1000000.0	60112.0	0.0	1000000.0	1000000.0	1000000.0	5981.0	984150.0	1000000.0	0.0	0.0	0.0	0.0	1000000.0	999783.0	0.0	988002.0	0.0	1000000.0	999589.0	0.0	835922.0	993977.0	1000000.0	0.0	8936.0	1000000.0	999681.0	1000000.0	1000000.0	1000000.0	0.0	0.0	0.0	0.0	0.0	0.0	0.0	48390.0	1000000.0
880	0.0	0.0	1000000.0	0.0	0.0	1000000.0	1000000.0	0.0	0.0	1000000.0	57680.0	0.0	1000000.0	1000000.0	1000000.0	5947.0	984783.0	1000000.0	0.0	0.0	0.0	0.0	1000000.0	999786.0	0.0	988185.0	0.0	1000000.0	999607.0	0.0	838199.0	994044.0	1000000.0	0.0	8984.0	1000000.0	999729.0	1000000.0	1000000.0	1000000.0	0.0	0.0	0.0	0.0	0.0	0.0	0.0	47450.0	1000000.0
881	0.0	0.0	1000000.0	0.0	0.0	1000000.0	1000000.0	0.0	0.0	1000000.0	55176.0	0.0	1000000.0	1000000.0	1000000.0	5963.0	985161.0	1000000.0	0.0	0.0	0.0	0.0	1000000.0	999789.0	0.0	988550.0	0.0	1000000.0	999591.0	0.0	840481.0	994143.0	1000000.0	0.0	8736.0	1000000.0	999758.0	1000000.0	1000000.0	1000000.0	0.0	0.0	0.0	0.0	0.0	0.0	0.0	46708.0	1000000.0
882	0.0	0.0	1000000.0	0.0	0.0	1000000.0	1000000.0	0.0	0.0	1000000.0	52636.0	0.0	1000000.0	1000000.0	1000000.0	5858.0	985600.0	1000000.0	0.0	0.0	0.0	0.0	1000000.0	999785.0	0.0	988902.0	0.0	1000000.0	999599.0	0.0	842792.0	994233.0	1000000.0	0.0	8530.0	1000000.0	999786.0	1000000.0	1000000.0	1000000.0	0.0	0.0	0.0	0.0	0.0	0.0	0.0	45528.0	1000000.0
883	0.0	0.0	1000000.0	0.0	0.0	1000000.0	1000000.0	0.0	0.0	1000000.0	50458.0	0.0	1000000.0	1000000.0	1000000.0	5560.0	986244.0	1000000.0	0.0	0.0	0.0	0.0	1000000.0	999797.0	0.0	989336.0	0.0	1000000.0	999626.0	0.0	845686.0	994232.0	1000000.0	0.0	8317.0	1000000.0	999789.0	1000000.0	1000000.0	1000000.0	0.0	0.0	0.0	0.0	0.0	0.0	0.0	44835.0	1000000.0
884	0.0	0.0	1000000.0	0.0	0.0	1000000.0	1000000.0	0.0	0.0	1000000.0	48295.0	0.0	1000000.0	1000000.0	1000000.0	5528.0	986723.0	1000000.0	0.0	0.0	0.0	0.0	1000000.0	999804.0	0.0	989625.0	0.0	1000000.0	999626.0	0.0	848470.0	994341.0	1000000.0	0.0	8326.0	1000000.0	999767.0	1000000.0	1000000.0	1000000.0	0.0	0.0	0.0	0.0	0.0	0.0	0.0	43949.0	1000000.0
885	0.0	0.0	1000000.0	0.0	0.0	1000000.0	1000000.0	0.0	0.0	1000000.0	46561.0	0.0	1000000.0	1000000.0	1000000.0	5483.0	987139.0	1000000.0	0.0	0.0	0.0	0.0	1000000.0	999809.0	0.0	989947.0	0.0	1000000.0	999648.0	0.0	850632.0	994370.0	1000000.0	0.0	8087.0	1000000.0	999759.0	1000000.0	1000000.0	1000000.0	0.0	0.0	0.0	0.0	0.0	0.0	0.0	42964.0	1000000.0
886	0.0	0.0	1000000.0	0.0	0.0	1000000.0	1000000.0	0.0	0.0	1000000.0	44477.0	0.0	1000000.0	1000000.0	1000000.0	5236.0	987800.0	1000000.0	0.0	0.0	0.0	0.0	1000000.0	999814.0	0.0	990340.0	0.0	1000000.0	999685.0	0.0	853688.0	994515.0	1000000.0	0.0	7978.0	1000000.0	999777.0	1000000.0	1000000.0	1000000.0	0.0	0.0	0.0	0.0	0.0	0.0	0.0	42211.0	1000000.0
887	0.0	0.0	1000000.0	0.0	0.0	1000000.0	1000000.0	0.0	0.0	1000000.0	42867.0	0.0	1000000.0	1000000.0	1000000.0	5045.0	988377.0	1000000.0	0.0	0.0	0.0	0.0	1000000.0	999836.0	0.0	990515.0	0.0	1000000.0	999710.0	0.0	856029.0	994609.0	1000000.0	0.0	7998.0	1000000.0	999786.0	1000000.0	1000000.0	1000000.0	0.0	0.0	0.0	0.0	0.0	0.0	0.0	41512.0	1000000.0
888	0.0	0.0	1000000.0	0.0	0.0	1000000.0	1000000.0	0.0	0.0	1000000.0	40973.0	0.0	1000000.0	1000000.0	1000000.0	4926.0	988733.0	1000000.0	0.0	0.0	0.0	0.0	1000000.0	999842.0	0.0	990723.0	0.0	1000000.0	999736.0	0.0	858401.0	994807.0	1000000.0	0.0	7805.0	1000000.0	999794.0	1000000.0	1000000.0	1000000.0	0.0	0.0	0.0	0.0	0.0	0.0	0.0	40549.0	1000000.0
889	0.0	0.0	1000000.0	0.0	0.0	1000000.0	1000000.0	0.0	0.0	1000000.0	39328.0	0.0	1000000.0	1000000.0	1000000.0	4767.0	989148.0	1000000.0	0.0	0.0	0.0	0.0	1000000.0	999832.0	0.0	991195.0	0.0	1000000.0	999712.0	0.0	860929.0	994907.0	1000000.0	0.0	7610.0	1000000.0	999806.0	1000000.0	1000000.0	1000000.0	0.0	0.0	0.0	0.0	0.0	0.0	0.0	39813.0	1000000.0
890	0.0	0.0	1000000.0	0.0	0.0	1000000.0	1000000.0	0.0	0.0	1000000.0	37734.0	0.0	1000000.0	1000000.0	1000000.0	4691.0	989734.0	1000000.0	0.0	0.0	0.0	0.0	1000000.0	999846.0	0.0	991535.0	0.0	1000000.0	999732.0	0.0	863233.0	994912.0	1000000.0	0.0	7602.0	1000000.0	999832.0	1000000.0	1000000.0	1000000.0	0.0	0.0	0.0	0.0	0.0	0.0	0.0	38912.0	1000000.0
891	0.0	0.0	1000000.0	0.0	0.0	1000000.0	1000000.0	0.0	0.0	1000000.0	36275.0	0.0	1000000.0	1000000.0	1000000.0	4660.0	989948.0	1000000.0	0.0	0.0	0.0	0.0	1000000.0	999840.0	0.0	991860.0	0.0	1000000.0	999704.0	0.0	865733.0	995032.0	1000000.0	0.0	7567.0	1000000.0	999828.0	1000000.0	1000000.0	1000000.0	0.0	0.0	0.0	0.0	0.0	0.0	0.0	38047.0	1000000.0
892	0.0	0.0	1000000.0	0.0	0.0	1000000.0	1000000.0	0.0	0.0	1000000.0	34490.0	0.0	1000000.0	1000000.0	1000000.0	4534.0	990330.0	1000000.0	0.0	0.0	0.0	0.0	1000000.0	999874.0	0.0	992242.0	0.0	1000000.0	999690.0	0.0	868677.0	995133.0	1000000.0	0.0	7461.0	1000000.0	999843.0	1000000.0	1000000.0	1000000.0	0.0	0.0	0.0	0.0	0.0	0.0	0.0	37265.0	1000000.0
893	0.0	0.0	1000000.0	0.0	0.0	1000000.0	1000000.0	0.0	0.0	1000000.0	32995.0	0.0	1000000.0	1000000.0	1000000.0	4505.0	990782.0	1000000.0	0.0	0.0	0.0	0.0	1000000.0	999883.0	0.0	992493.0	0.0	1000000.0	999719.0	0.0	870961.0	995238.0	1000000.0	0.0	7368.0	1000000.0	999842.0	1000000.0	1000000.0	1000000.0	0.0	0.0	0.0	0.0	0.0	0.0	0.0	36450.0	1000000.0
894	0.0	0.0	1000000.0	0.0	0.0	1000000.0	1000000.0	0.0	0.0	1000000.0	31369.0	0.0	1000000.0	1000000.0	1000000.0	4502.0	991176.0	1000000.0	0.0	0.0	0.0	0.0	1000000.0	999877.0	0.0	992681.0	0.0	1000000.0	999724.0	0.0	873582.0	995441.0	1000000.0	0.0	7182.0	1000000.0	999869.0	1000000.0	1000000.0	1000000.0	0.0	0.0	0.0	0.0	0.0	0.0	0.0	35890.0	1000000.0
895	0.0	0.0	1000000.0	0.0	0.0	1000000.0	1000000.0	0.0	0.0	1000000.0	30247.0	0.0	1000000.0	1000000.0	1000000.0	4459.0	991725.0	1000000.0	0.0	0.0	0.0	0.0	1000000.0	999886.0	0.0	993006.0	0.0	1000000.0	999712.0	0.0	875983.0	995508.0	1000000.0	0.0	7040.0	1000000.0	999870.0	1000000.0	1000000.0	1000000.0	0.0	0.0	0.0	0.0	0.0	0.0	0.0	35061.0	1000000.0
896	0.0	0.0	1000000.0	0.0	0.0	1000000.0	1000000.0	0.0	0.0	1000000.0	28853.0	0.0	1000000.0	1000000.0	1000000.0	4297.0	992083.0	1000000.0	0.0	0.0	0.0	0.0	1000000.0	999901.0	0.0	993267.0	0.0	1000000.0	999745.0	0.0	878372.0	995448.0	1000000.0	0.0	6974.0	1000000.0	999861.0	1000000.0	1000000.0	1000000.0	0.0	0.0	0.0	0.0	0.0	0.0	0.0	34330.0	1000000.0
897	0.0	0.0	1000000.0	0.0	0.0	1000000.0	1000000.0	0.0	0.0	1000000.0	27677.0	0.0	1000000.0	1000000.0	1000000.0	4177.0	992545.0	1000000.0	0.0	0.0	0.0	0.0	1000000.0	999898.0	0.0	993461.0	0.0	1000000.0	999748.0	0.0	881328.0	995595.0	1000000.0	0.0	6897.0	1000000.0	999866.0	1000000.0	1000000.0	1000000.0	0.0	0.0	0.0	0.0	0.0	0.0	0.0	33922.0	1000000.0
898	0.0	0.0	1000000.0	0.0	0.0	1000000.0	1000000.0	0.0	0.0	1000000.0	26623.0	0.0	1000000.0	1000000.0	1000000.0	4229.0	992789.0	1000000.0	0.0	0.0	0.0	0.0	1000000.0	999894.0	0.0	993694.0	0.0	1000000.0	999751.0	0.0	883890.0	995674.0	1000000.0	0.0	6935.0	1000000.0	999868.0	1000000.0	1000000.0	1000000.0	0.0	0.0	0.0	0.0	0.0	0.0	0.0	33224.0	1000000.0
899	0.0	0.0	1000000.0	0.0	0.0	1000000.0	1000000.0	0.0	0.0	1000000.0	25478.0	0.0	1000000.0	1000000.0	1000000.0	4182.0	993161.0	1000000.0	0.0	0.0	0.0	0.0	1000000.0	999900.0	0.0	993914.0	0.0	1000000.0	999794.0	0.0	886434.0	995684.0	1000000.0	0.0	6808.0	1000000.0	999881.0	1000000.0	1000000.0	1000000.0	0.0	0.0	0.0	0.0	0.0	0.0	0.0	32746.0	1000000.0
900	0.0	0.0	1000000.0	0.0	0.0	1000000.0	1000000.0	0.0	0.0	1000000.0	24180.0	0.0	1000000.0	1000000.0	1000000.0	4125.0	993558.0	1000000.0	0.0	0.0	0.0	0.0	1000000.0	999912.0	0.0	994172.0	0.0	1000000.0	999821.0	0.0	888433.0	995689.0	1000000.0	0.0	6693.0	1000000.0	999880.0	1000000.0	1000000.0	1000000.0	0.0	0.0	0.0	0.0	0.0	0.0	0.0	31999.0	1000000.0
901	0.0	0.0	1000000.0	0.0	0.0	1000000.0	1000000.0	0.0	0.0	1000000.0	23234.0	0.0	1000000.0	1000000.0	1000000.0	4082.0	994042.0	1000000.0	0.0	0.0	0.0	0.0	1000000.0	999919.0	0.0	994482.0	0.0	1000000.0	999828.0	0.0	890751.0	995715.0	1000000.0	0.0	6606.0	1000000.0	999882.0	1000000.0	1000000.0	1000000.0	0.0	0.0	0.0	0.0	0.0	0.0	0.0	31159.0	1000000.0
902	0.0	0.0	1000000.0	0.0	0.0	1000000.0	1000000.0	0.0	0.0	1000000.0	22145.0	0.0	1000000.0	1000000.0	1000000.0	3997.0	994386.0	1000000.0	0.0	0.0	0.0	0.0	1000000.0	999922.0	0.0	994631.0	0.0	1000000.0	999819.0	0.0	894009.0	995850.0	1000000.0	0.0	6593.0	1000000.0	999887.0	1000000.0	1000000.0	1000000.0	0.0	0.0	0.0	0.0	0.0	0.0	0.0	30318.0	1000000.0
903	0.0	0.0	1000000.0	0.0	0.0	1000000.0	1000000.0	0.0	0.0	1000000.0	21276.0	0.0	1000000.0	1000000.0	1000000.0	3932.0	994593.0	1000000.0	0.0	0.0	0.0	0.0	1000000.0	999931.0	0.0	994889.0	0.0	1000000.0	999852.0	0.0	896777.0	995941.0	1000000.0	0.0	6548.0	1000000.0	999896.0	1000000.0	1000000.0	1000000.0	0.0	0.0	0.0	0.0	0.0	0.0	0.0	29225.0	1000000.0
904	0.0	0.0	1000000.0	0.0	0.0	1000000.0	1000000.0	0.0	0.0	1000000.0	20282.0	0.0	1000000.0	1000000.0	1000000.0	3893.0	994811.0	1000000.0	0.0	0.0	0.0	0.0	1000000.0	999930.0	0.0	995082.0	0.0	1000000.0	999839.0	0.0	899250.0	996037.0	1000000.0	0.0	6569.0	1000000.0	999894.0	1000000.0	1000000.0	1000000.0	0.0	0.0	0.0	0.0	0.0	0.0	0.0	28488.0	1000000.0
905	0.0	0.0	1000000.0	0.0	0.0	1000000.0	1000000.0	0.0	0.0	1000000.0	19733.0	0.0	1000000.0	1000000.0	1000000.0	3849.0	995144.0	1000000.0	0.0	0.0	0.0	0.0	1000000.0	999929.0	0.0	995281.0	0.0	1000000.0	999857.0	0.0	901620.0	996148.0	1000000.0	0.0	6497.0	1000000.0	999912.0	1000000.0	1000000.0	1000000.0	0.0	0.0	0.0	0.0	0.0	0.0	0.0	27924.0	1000000.0
906	0.0	0.0	1000000.0	0.0	0.0	1000000.0	1000000.0	0.0	0.0	1000000.0	18668.0	0.0	1000000.0	1000000.0	1000000.0	3688.0	995370.0	1000000.0	0.0	0.0	0.0	0.0	1000000.0	999935.0	0.0	995460.0	0.0	1000000.0	999875.0	0.0	903973.0	996174.0	1000000.0	0.0	6559.0	1000000.0	999922.0	1000000.0	1000000.0	1000000.0	0.0	0.0	0.0	0.0	0.0	0.0	0.0	26822.0	1000000.0
907	0.0	0.0	1000000.0	0.0	0.0	1000000.0	1000000.0	0.0	0.0	1000000.0	17904.0	0.0	1000000.0	1000000.0	1000000.0	3585.0	995530.0	1000000.0	0.0	0.0	0.0	0.0	1000000.0	999940.0	0.0	995624.0	0.0	1000000.0	999901.0	0.0	905852.0	996205.0	1000000.0	0.0	6649.0	1000000.0	999912.0	1000000.0	1000000.0	1000000.0	0.0	0.0	0.0	0.0	0.0	0.0	0.0	26550.0	1000000.0
908	0.0	0.0	1000000.0	0.0	0.0	1000000.0	1000000.0	0.0	0.0	1000000.0	17209.0	0.0	1000000.0	1000000.0	1000000.0	3438.0	995650.0	1000000.0	0.0	0.0	0.0	0.0	1000000.0	999945.0	0.0	995786.0	0.0	1000000.0	999891.0	0.0	907983.0	996191.0	1000000.0	0.0	6716.0	1000000.0	999928.0	1000000.0	1000000.0	1000000.0	0.0	0.0	0.0	0.0	0.0	0.0	0.0	26152.0	1000000.0
909	0.0	0.0	1000000.0	0.0	0.0	1000000.0	1000000.0	0.0	0.0	1000000.0	16447.0	0.0	1000000.0	1000000.0	1000000.0	3431.0	995764.0	1000000.0	0.0	0.0	0.0	0.0	1000000.0	999949.0	0.0	995945.0	0.0	1000000.0	999882.0	0.0	910360.0	996276.0	1000000.0	0.0	6737.0	1000000.0	999940.0	1000000.0	1000000.0	1000000.0	0.0	0.0	0.0	0.0	0.0	0.0	0.0	25601.0	1000000.0
910	0.0	0.0	1000000.0	0.0	0.0	1000000.0	1000000.0	0.0	0.0	1000000.0	15852.0	0.0	1000000.0	1000000.0	1000000.0	3420.0	995997.0	1000000.0	0.0	0.0	0.0	0.0	1000000.0	999942.0	0.0	996045.0	0.0	1000000.0	999878.0	0.0	912924.0	996321.0	1000000.0	0.0	6735.0	1000000.0	999938.0	1000000.0	1000000.0	1000000.0	0.0	0.0	0.0	0.0	0.0	0.0	0.0	25105.0	1000000.0
911	0.0	0.0	1000000.0	0.0	0.0	1000000.0	1000000.0	0.0	0.0	1000000.0	15124.0	0.0	1000000.0	1000000.0	1000000.0	3413.0	996127.0	1000000.0	0.0	0.0	0.0	0.0	1000000.0	999949.0	0.0	996132.0	0.0	1000000.0	999867.0	0.0	915560.0	996349.0	1000000.0	0.0	6722.0	1000000.0	999948.0	1000000.0	1000000.0	1000000.0	0.0	0.0	0.0	0.0	0.0	0.0	0.0	24372.0	1000000.0
912	0.0	0.0	1000000.0	0.0	0.0	1000000.0	1000000.0	0.0	0.0	1000000.0	14317.0	0.0	1000000.0	1000000.0	1000000.0	3401.0	996263.0	1000000.0	0.0	0.0	0.0	0.0	1000000.0	999951.0	0.0	996130.0	0.0	1000000.0	999875.0	0.0	918026.0	996408.0	1000000.0	0.0	6713.0	1000000.0	999954.0	1000000.0	1000000.0	1000000.0	0.0	0.0	0.0	0.0	0.0	0.0	0.0	24108.0	1000000.0
913	0.0	0.0	1000000.0	0.0	0.0	1000000.0	1000000.0	0.0	0.0	1000000.0	13757.0	0.0	1000000.0	1000000.0	1000000.0	3329.0	996524.0	1000000.0	0.0	0.0	0.0	0.0	1000000.0	999936.0	0.0	996310.0	0.0	1000000.0	999883.0	0.0	920195.0	996451.0	1000000.0	0.0	6762.0	1000000.0	999955.0	1000000.0	1000000.0	1000000.0	0.0	0.0	0.0	0.0	0.0	0.0	0.0	23644.0	1000000.0
914	0.0	0.0	1000000.0	0.0	0.0	1000000.0	1000000.0	0.0	0.0	1000000.0	13014.0	0.0	1000000.0	1000000.0	1000000.0	3326.0	996781.0	1000000.0	0.0	0.0	0.0	0.0	1000000.0	999940.0	0.0	996511.0	0.0	1000000.0	999906.0	0.0	922274.0	996405.0	1000000.0	0.0	6711.0	1000000.0	999940.0	1000000.0	1000000.0	1000000.0	0.0	0.0	0.0	0.0	0.0	0.0	0.0	23180.0	1000000.0
915	0.0	0.0	1000000.0	0.0	0.0	1000000.0	1000000.0	0.0	0.0	1000000.0	12512.0	0.0	1000000.0	1000000.0	1000000.0	3225.0	996931.0	1000000.0	0.0	0.0	0.0	0.0	1000000.0	999949.0	0.0	996597.0	0.0	1000000.0	999920.0	0.0	924771.0	996471.0	1000000.0	0.0	6748.0	1000000.0	999934.0	1000000.0	1000000.0	1000000.0	0.0	0.0	0.0	0.0	0.0	0.0	0.0	22760.0	1000000.0
916	0.0	0.0	1000000.0	0.0	0.0	1000000.0	1000000.0	0.0	0.0	1000000.0	11841.0	0.0	1000000.0	1000000.0	1000000.0	3176.0	997118.0	1000000.0	0.0	0.0	0.0	0.0	1000000.0	999954.0	0.0	996664.0	0.0	1000000.0	999921.0	0.0	926444.0	996535.0	1000000.0	0.0	6828.0	1000000.0	999943.0	1000000.0	1000000.0	1000000.0	0.0	0.0	0.0	0.0	0.0	0.0	0.0	22090.0	1000000.0
917	0.0	0.0	1000000.0	0.0	0.0	1000000.0	1000000.0	0.0	0.0	1000000.0	11153.0	0.0	1000000.0	1000000.0	1000000.0	3118.0	997277.0	1000000.0	0.0	0.0	0.0	0.0	1000000.0	999961.0	0.0	996715.0	0.0	1000000.0	999913.0	0.0	928571.0	996650.0	1000000.0	0.0	6745.0	1000000.0	999946.0	1000000.0	1000000.0	1000000.0	0.0	0.0	0.0	0.0	0.0	0.0	0.0	21609.0	1000000.0
918	0.0	0.0	1000000.0	0.0	0.0	1000000.0	1000000.0	0.0	0.0	1000000.0	10725.0	0.0	1000000.0	1000000.0	1000000.0	3037.0	997565.0	1000000.0	0.0	0.0	0.0	0.0	1000000.0	999965.0	0.0	996880.0	0.0	1000000.0	999920.0	0.0	930394.0	996638.0	1000000.0	0.0	6779.0	1000000.0	999954.0	1000000.0	1000000.0	1000000.0	0.0	0.0	0.0	0.0	0.0	0.0	0.0	21323.0	1000000.0
919	0.0	0.0	1000000.0	0.0	0.0	1000000.0	1000000.0	0.0	0.0	1000000.0	10450.0	0.0	1000000.0	1000000.0	1000000.0	2944.0	997658.0	1000000.0	0.0	0.0	0.0	0.0	1000000.0	999959.0	0.0	996956.0	0.0	1000000.0	999938.0	0.0	932084.0	996708.0	1000000.0	0.0	6886.0	1000000.0	999962.0	1000000.0	1000000.0	1000000.0	0.0	0.0	0.0	0.0	0.0	0.0	0.0	20934.0	1000000.0
920	0.0	0.0	1000000.0	0.0	0.0	1000000.0	1000000.0	0.0	0.0	1000000.0	10003.0	0.0	1000000.0	1000000.0	1000000.0	2967.0	997885.0	1000000.0	0.0	0.0	0.0	0.0	1000000.0	999959.0	0.0	996887.0	0.0	1000000.0	999954.0	0.0	934398.0	996757.0	1000000.0	0.0	6866.0	1000000.0	999962.0	1000000.0	1000000.0	1000000.0	0.0	0.0	0.0	0.0	0.0	0.0	0.0	20429.0	1000000.0
921	0.0	0.0	1000000.0	0.0	0.0	1000000.0	1000000.0	0.0	0.0	1000000.0	9576.0	0.0	1000000.0	1000000.0	1000000.0	2912.0	998083.0	1000000.0	0.0	0.0	0.0	0.0	1000000.0	999953.0	0.0	996924.0	0.0	1000000.0	999957.0	0.0	936343.0	996749.0	1000000.0	0.0	6741.0	1000000.0	999966.0	1000000.0	1000000.0	1000000.0	0.0	0.0	0.0	0.0	0.0	0.0	0.0	20108.0	1000000.0
922	0.0	0.0	1000000.0	0.0	0.0	1000000.0	1000000.0	0.0	0.0	1000000.0	9049.0	0.0	1000000.0	1000000.0	1000000.0	2869.0	998138.0	1000000.0	0.0	0.0	0.0	0.0	1000000.0	999948.0	0.0	997030.0	0.0	1000000.0	999950.0	0.0	938079.0	996810.0	1000000.0	0.0	6741.0	1000000.0	999967.0	1000000.0	1000000.0	1000000.0	0.0	0.0	0.0	0.0	0.0	0.0	0.0	19850.0	1000000.0
923	0.0	0.0	1000000.0	0.0	0.0	1000000.0	1000000.0	0.0	0.0	1000000.0	8693.0	0.0	1000000.0	1000000.0	1000000.0	2716.0	998291.0	1000000.0	0.0	0.0	0.0	0.0	1000000.0	999949.0	0.0	997157.0	0.0	1000000.0	999955.0	0.0	939760.0	996910.0	1000000.0	0.0	6591.0	1000000.0	999970.0	1000000.0	1000000.0	1000000.0	0.0	0.0	0.0	0.0	0.0	0.0	0.0	19437.0	1000000.0
924	0.0	0.0	1000000.0	0.0	0.0	1000000.0	1000000.0	0.0	0.0	1000000.0	8342.0	0.0	1000000.0	1000000.0	1000000.0	2774.0	998410.0	1000000.0	0.0	0.0	0.0	0.0	1000000.0	999937.0	0.0	997317.0	0.0	1000000.0	999956.0	0.0	941530.0	996944.0	1000000.0	0.0	6614.0	1000000.0	999974.0	1000000.0	1000000.0	1000000.0	0.0	0.0	0.0	0.0	0.0	0.0	0.0	19168.0	1000000.0
925	0.0	0.0	1000000.0	0.0	0.0	1000000.0	1000000.0	0.0	0.0	1000000.0	7815.0	0.0	1000000.0	1000000.0	1000000.0	2731.0	998509.0	1000000.0	0.0	0.0	0.0	0.0	1000000.0	999949.0	0.0	997394.0	0.0	1000000.0	999956.0	0.0	942810.0	996968.0	1000000.0	0.0	6534.0	1000000.0	999981.0	1000000.0	1000000.0	1000000.0	0.0	0.0	0.0	0.0	0.0	0.0	0.0	18645.0	1000000.0
926	0.0	0.0	1000000.0	0.0	0.0	1000000.0	1000000.0	0.0	0.0	1000000.0	7440.0	0.0	1000000.0	1000000.0	1000000.0	2701.0	998664.0	1000000.0	0.0	0.0	0.0	0.0	1000000.0	999946.0	0.0	997484.0	0.0	1000000.0	999952.0	0.0	944975.0	996972.0	1000000.0	0.0	6424.0	1000000.0	999982.0	1000000.0	1000000.0	1000000.0	0.0	0.0	0.0	0.0	0.0	0.0	0.0	18125.0	1000000.0
927	0.0	0.0	1000000.0	0.0	0.0	1000000.0	1000000.0	0.0	0.0	1000000.0	7147.0	0.0	1000000.0	1000000.0	1000000.0	2669.0	998736.0	1000000.0	0.0	0.0	0.0	0.0	1000000.0	999951.0	0.0	997616.0	0.0	1000000.0	999959.0	0.0	946868.0	997045.0	1000000.0	0.0	6471.0	1000000.0	999982.0	1000000.0	1000000.0	1000000.0	0.0	0.0	0.0	0.0	0.0	0.0	0.0	17581.0	1000000.0
928	0.0	0.0	1000000.0	0.0	0.0	1000000.0	1000000.0	0.0	0.0	1000000.0	7001.0	0.0	1000000.0	1000000.0	1000000.0	2592.0	998745.0	1000000.0	0.0	0.0	0.0	0.0	1000000.0	999939.0	0.0	997662.0	0.0	1000000.0	999964.0	0.0	948259.0	997127.0	1000000.0	0.0	6429.0	1000000.0	999991.0	1000000.0	1000000.0	1000000.0	0.0	0.0	0.0	0.0	0.0	0.0	0.0	17219.0	1000000.0
929	0.0	0.0	1000000.0	0.0	0.0	1000000.0	1000000.0	0.0	0.0	1000000.0	6546.0	0.0	1000000.0	1000000.0	1000000.0	2529.0	998878.0	1000000.0	0.0	0.0	0.0	0.0	1000000.0	999948.0	0.0	997807.0	0.0	1000000.0	999971.0	0.0	949673.0	997150.0	1000000.0	0.0	6614.0	1000000.0	999994.0	1000000.0	1000000.0	1000000.0	0.0	0.0	0.0	0.0	0.0	0.0	0.0	16890.0	1000000.0
930	0.0	0.0	1000000.0	0.0	0.0	1000000.0	1000000.0	0.0	0.0	1000000.0	6393.0	0.0	1000000.0	1000000.0	1000000.0	2484.0	998934.0	1000000.0	0.0	0.0	0.0	0.0	1000000.0	999942.0	0.0	997959.0	0.0	1000000.0	999973.0	0.0	951367.0	997182.0	1000000.0	0.0	6579.0	1000000.0	999995.0	1000000.0	1000000.0	1000000.0	0.0	0.0	0.0	0.0	0.0	0.0	0.0	16577.0	1000000.0
931	0.0	0.0	1000000.0	0.0	0.0	1000000.0	1000000.0	0.0	0.0	1000000.0	6057.0	0.0	1000000.0	1000000.0	1000000.0	2402.0	999024.0	1000000.0	0.0	0.0	0.0	0.0	1000000.0	999936.0	0.0	998047.0	0.0	1000000.0	999977.0	0.0	952736.0	997161.0	1000000.0	0.0	6609.0	1000000.0	999993.0	1000000.0	1000000.0	1000000.0	0.0	0.0	0.0	0.0	0.0	0.0	0.0	16283.0	1000000.0
932	0.0	0.0	1000000.0	0.0	0.0	1000000.0	1000000.0	0.0	0.0	1000000.0	5755.0	0.0	1000000.0	1000000.0	1000000.0	2404.0	999086.0	1000000.0	0.0	0.0	0.0	0.0	1000000.0	999937.0	0.0	998174.0	0.0	1000000.0	999982.0	0.0	953779.0	997227.0	1000000.0	0.0	6448.0	1000000.0	999994.0	1000000.0	1000000.0	1000000.0	0.0	0.0	0.0	0.0	0.0	0.0	0.0	15907.0	1000000.0
933	0.0	0.0	1000000.0	0.0	0.0	1000000.0	1000000.0	0.0	0.0	1000000.0	5666.0	0.0	1000000.0	1000000.0	1000000.0	2350.0	999109.0	1000000.0	0.0	0.0	0.0	0.0	1000000.0	999937.0	0.0	998236.0	0.0	1000000.0	999981.0	0.0	955396.0	997137.0	1000000.0	0.0	6431.0	1000000.0	999996.0	1000000.0	1000000.0	1000000.0	0.0	0.0	0.0	0.0	0.0	0.0	0.0	15280.0	1000000.0
934	0.0	0.0	1000000.0	0.0	0.0	1000000.0	1000000.0	0.0	0.0	1000000.0	5355.0	0.0	1000000.0	1000000.0	1000000.0	2306.0	999086.0	1000000.0	0.0	0.0	0.0	0.0	1000000.0	999940.0	0.0	998279.0	0.0	1000000.0	999984.0	0.0	956959.0	997150.0	1000000.0	0.0	6443.0	1000000.0	999995.0	1000000.0	1000000.0	1000000.0	0.0	0.0	0.0	0.0	0.0	0.0	0.0	14870.0	1000000.0
935	0.0	0.0	1000000.0	0.0	0.0	1000000.0	1000000.0	0.0	0.0	1000000.0	5073.0	0.0	1000000.0	1000000.0	1000000.0	2313.0	999136.0	1000000.0	0.0	0.0	0.0	0.0	1000000.0	999955.0	0.0	998343.0	0.0	1000000.0	999986.0	0.0	958574.0	997146.0	1000000.0	0.0	6526.0	1000000.0	999992.0	1000000.0	1000000.0	1000000.0	0.0	0.0	0.0	0.0	0.0	0.0	0.0	14691.0	1000000.0
936	0.0	0.0	1000000.0	0.0	0.0	1000000.0	1000000.0	0.0	0.0	1000000.0	4842.0	0.0	1000000.0	1000000.0	1000000.0	2315.0	999131.0	1000000.0	0.0	0.0	0.0	0.0	1000000.0	999953.0	0.0	998412.0	0.0	1000000.0	999988.0	0.0	959869.0	997192.0	1000000.0	0.0	6473.0	1000000.0	999995.0	1000000.0	1000000.0	1000000.0	0.0	0.0	0.0	0.0	0.0	0.0	0.0	14258.0	1000000.0
937	0.0	0.0	1000000.0	0.0	0.0	1000000.0	1000000.0	0.0	0.0	1000000.0	4650.0	0.0	1000000.0	1000000.0	1000000.0	2290.0	999190.0	1000000.0	0.0	0.0	0.0	0.0	1000000.0	999959.0	0.0	998405.0	0.0	1000000.0	999993.0	0.0	961228.0	997140.0	1000000.0	0.0	6589.0	1000000.0	999991.0	1000000.0	1000000.0	1000000.0	0.0	0.0	0.0	0.0	0.0	0.0	0.0	13914.0	1000000.0
938	0.0	0.0	1000000.0	0.0	0.0	1000000.0	1000000.0	0.0	0.0	1000000.0	4536.0	0.0	1000000.0	1000000.0	1000000.0	2209.0	999245.0	1000000.0	0.0	0.0	0.0	0.0	1000000.0	999958.0	0.0	998490.0	0.0	1000000.0	999992.0	0.0	961981.0	997198.0	1000000.0	0.0	6570.0	1000000.0	999994.0	1000000.0	1000000.0	1000000.0	0.0	0.0	0.0	0.0	0.0	0.0	0.0	13652.0	1000000.0
939	0.0	0.0	1000000.0	0.0	0.0	1000000.0	1000000.0	0.0	0.0	1000000.0	4195.0	0.0	1000000.0	1000000.0	1000000.0	2091.0	999252.0	1000000.0	0.0	0.0	0.0	0.0	1000000.0	999955.0	0.0	998620.0	0.0	1000000.0	999993.0	0.0	963456.0	997245.0	1000000.0	0.0	6630.0	1000000.0	999993.0	1000000.0	1000000.0	1000000.0	0.0	0.0	0.0	0.0	0.0	0.0	0.0	13245.0	1000000.0
940	0.0	0.0	1000000.0	0.0	0.0	1000000.0	1000000.0	0.0	0.0	1000000.0	4043.0	0.0	1000000.0	1000000.0	1000000.0	2129.0	999269.0	1000000.0	0.0	0.0	0.0	0.0	1000000.0	999953.0	0.0	998620.0	0.0	1000000.0	999991.0	0.0	964804.0	997282.0	1000000.0	0.0	6651.0	1000000.0	999995.0	1000000.0	1000000.0	1000000.0	0.0	0.0	0.0	0.0	0.0	0.0	0.0	13063.0	1000000.0
941	0.0	0.0	1000000.0	0.0	0.0	1000000.0	1000000.0	0.0	0.0	1000000.0	3823.0	0.0	1000000.0	1000000.0	1000000.0	2077.0	999293.0	1000000.0	0.0	0.0	0.0	0.0	1000000.0	999943.0	0.0	998625.0	0.0	1000000.0	999989.0	0.0	966183.0	997375.0	1000000.0	0.0	6625.0	1000000.0	999996.0	1000000.0	1000000.0	1000000.0	0.0	0.0	0.0	0.0	0.0	0.0	0.0	12926.0	1000000.0
942	0.0	0.0	1000000.0	0.0	0.0	1000000.0	1000000.0	0.0	0.0	1000000.0	3683.0	0.0	1000000.0	1000000.0	1000000.0	1991.0	999339.0	1000000.0	0.0	0.0	0.0	0.0	1000000.0	999954.0	0.0	998648.0	0.0	1000000.0	999990.0	0.0	967421.0	997398.0	1000000.0	0.0	6601.0	1000000.0	999997.0	1000000.0	1000000.0	1000000.0	0.0	0.0	0.0	0.0	0.0	0.0	0.0	12480.0	1000000.0
943	0.0	0.0	1000000.0	0.0	0.0	1000000.0	1000000.0	0.0	0.0	1000000.0	3490.0	0.0	1000000.0	1000000.0	1000000.0	1971.0	999360.0	1000000.0	0.0	0.0	0.0	0.0	1000000.0	999955.0	0.0	998675.0	0.0	1000000.0	999995.0	0.0	968710.0	997452.0	1000000.0	0.0	6725.0	1000000.0	999996.0	1000000.0	1000000.0	1000000.0	0.0	0.0	0.0	0.0	0.0	0.0	0.0	12194.0	1000000.0
944	0.0	0.0	1000000.0	0.0	0.0	1000000.0	1000000.0	0.0	0.0	1000000.0	3293.0	0.0	1000000.0	1000000.0	1000000.0	1955.0	999371.0	1000000.0	0.0	0.0	0.0	0.0	1000000.0	999964.0	0.0	998668.0	0.0	1000000.0	999995.0	0.0	969644.0	997438.0	1000000.0	0.0	6772.0	1000000.0	999996.0	1000000.0	1000000.0	1000000.0	0.0	0.0	0.0	0.0	0.0	0.0	0.0	11782.0	1000000.0
945	0.0	0.0	1000000.0	0.0	0.0	1000000.0	1000000.0	0.0	0.0	1000000.0	3225.0	0.0	1000000.0	1000000.0	1000000.0	1951.0	999398.0	1000000.0	0.0	0.0	0.0	0.0	1000000.0	999961.0	0.0	998754.0	0.0	1000000.0	999995.0	0.0	970624.0	997539.0	1000000.0	0.0	6870.0	1000000.0	999997.0	1000000.0	1000000.0	1000000.0	0.0	0.0	0.0	0.0	0.0	0.0	0.0	11389.0	1000000.0
946	0.0	0.0	1000000.0	0.0	0.0	1000000.0	1000000.0	0.0	0.0	1000000.0	3112.0	0.0	1000000.0	1000000.0	1000000.0	1965.0	999461.0	1000000.0	0.0	0.0	0.0	0.0	1000000.0	999955.0	0.0	998802.0	0.0	1000000.0	999994.0	0.0	971782.0	997621.0	1000000.0	0.0	6954.0	1000000.0	999996.0	1000000.0	1000000.0	1000000.0	0.0	0.0	0.0	0.0	0.0	0.0	0.0	10963.0	1000000.0
947	0.0	0.0	1000000.0	0.0	0.0	1000000.0	1000000.0	0.0	0.0	1000000.0	2924.0	0.0	1000000.0	1000000.0	1000000.0	1955.0	999479.0	1000000.0	0.0	0.0	0.0	0.0	1000000.0	999970.0	0.0	998868.0	0.0	1000000.0	999996.0	0.0	972653.0	997695.0	1000000.0	0.0	6933.0	1000000.0	999991.0	1000000.0	1000000.0	1000000.0	0.0	0.0	0.0	0.0	0.0	0.0	0.0	10785.0	1000000.0
948	0.0	0.0	1000000.0	0.0	0.0	1000000.0	1000000.0	0.0	0.0	1000000.0	2834.0	0.0	1000000.0	1000000.0	1000000.0	1937.0	999500.0	1000000.0	0.0	0.0	0.0	0.0	1000000.0	999977.0	0.0	998935.0	0.0	1000000.0	999997.0	0.0	973667.0	997661.0	1000000.0	0.0	6864.0	1000000.0	999992.0	1000000.0	1000000.0	1000000.0	0.0	0.0	0.0	0.0	0.0	0.0	0.0	10672.0	1000000.0
949	0.0	0.0	1000000.0	0.0	0.0	1000000.0	1000000.0	0.0	0.0	1000000.0	2737.0	0.0	1000000.0	1000000.0	1000000.0	2051.0	999505.0	1000000.0	0.0	0.0	0.0	0.0	1000000.0	999984.0	0.0	998906.0	0.0	1000000.0	999998.0	0.0	974797.0	997585.0	1000000.0	0.0	6880.0	1000000.0	999988.0	1000000.0	1000000.0	1000000.0	0.0	0.0	0.0	0.0	0.0	0.0	0.0	10506.0	1000000.0
950	0.0	0.0	1000000.0	0.0	0.0	1000000.0	1000000.0	0.0	0.0	1000000.0	2621.0	0.0	1000000.0	1000000.0	1000000.0	2113.0	999542.0	1000000.0	0.0	0.0	0.0	0.0	1000000.0	999988.0	0.0	998920.0	0.0	1000000.0	999999.0	0.0	975640.0	997520.0	1000000.0	0.0	6954.0	1000000.0	999990.0	1000000.0	1000000.0	1000000.0	0.0	0.0	0.0	0.0	0.0	0.0	0.0	10183.0	1000000.0
951	0.0	0.0	1000000.0	0.0	0.0	1000000.0	1000000.0	0.0	0.0	1000000.0	2536.0	0.0	1000000.0	1000000.0	1000000.0	2088.0	999545.0	1000000.0	0.0	0.0	0.0	0.0	1000000.0	999985.0	0.0	998969.0	0.0	1000000.0	999998.0	0.0	976449.0	997608.0	1000000.0	0.0	7129.0	1000000.0	999992.0	1000000.0	1000000.0	1000000.0	0.0	0.0	0.0	0.0	0.0	0.0	0.0	10117.0	1000000.0
952	0.0	0.0	1000000.0	0.0	0.0	1000000.0	1000000.0	0.0	0.0	1000000.0	2393.0	0.0	1000000.0	1000000.0	1000000.0	2024.0	999570.0	1000000.0	0.0	0.0	0.0	0.0	1000000.0	999987.0	0.0	999014.0	0.0	1000000.0	999999.0	0.0	977231.0	997594.0	1000000.0	0.0	7160.0	1000000.0	999993.0	1000000.0	1000000.0	1000000.0	0.0	0.0	0.0	0.0	0.0	0.0	0.0	9833.0	1000000.0
953	0.0	0.0	1000000.0	0.0	0.0	1000000.0	1000000.0	0.0	0.0	1000000.0	2327.0	0.0	1000000.0	1000000.0	1000000.0	1924.0	999589.0	1000000.0	0.0	0.0	0.0	0.0	1000000.0	999985.0	0.0	999091.0	0.0	1000000.0	1000000.0	0.0	977855.0	997527.0	1000000.0	0.0	7139.0	1000000.0	999992.0	1000000.0	1000000.0	1000000.0	0.0	0.0	0.0	0.0	0.0	0.0	0.0	9513.0	1000000.0
954	0.0	0.0	1000000.0	0.0	0.0	1000000.0	1000000.0	0.0	0.0	1000000.0	2284.0	0.0	1000000.0	1000000.0	1000000.0	1898.0	999597.0	1000000.0	0.0	0.0	0.0	0.0	1000000.0	999985.0	0.0	999162.0	0.0	1000000.0	1000000.0	0.0	978616.0	997561.0	1000000.0	0.0	7229.0	1000000.0	999993.0	1000000.0	1000000.0	1000000.0	0.0	0.0	0.0	0.0	0.0	0.0	0.0	9288.0	1000000.0
955	0.0	0.0	1000000.0	0.0	0.0	1000000.0	1000000.0	0.0	0.0	1000000.0	2044.0	0.0	1000000.0	1000000.0	1000000.0	1867.0	999585.0	1000000.0	0.0	0.0	0.0	0.0	1000000.0	999988.0	0.0	999208.0	0.0	1000000.0	1000000.0	0.0	979367.0	997568.0	1000000.0	0.0	7238.0	1000000.0	999990.0	1000000.0	1000000.0	1000000.0	0.0	0.0	0.0	0.0	0.0	0.0	0.0	9122.0	1000000.0
956	0.0	0.0	1000000.0	0.0	0.0	1000000.0	1000000.0	0.0	0.0	1000000.0	1924.0	0.0	1000000.0	1000000.0	1000000.0	1775.0	999622.0	1000000.0	0.0	0.0	0.0	0.0	1000000.0	999991.0	0.0	999269.0	0.0	1000000.0	1000000.0	0.0	980339.0	997566.0	1000000.0	0.0	7097.0	1000000.0	999994.0	1000000.0	1000000.0	1000000.0	0.0	0.0	0.0	0.0	0.0	0.0	0.0	8912.0	1000000.0
957	0.0	0.0	1000000.0	0.0	0.0	1000000.0	1000000.0	0.0	0.0	1000000.0	1888.0	0.0	1000000.0	1000000.0	1000000.0	1777.0	999666.0	1000000.0	0.0	0.0	0.0	0.0	1000000.0	999995.0	0.0	999257.0	0.0	1000000.0	1000000.0	0.0	980999.0	997636.0	1000000.0	0.0	7354.0	1000000.0	999997.0	1000000.0	1000000.0	1000000.0	0.0	0.0	0.0	0.0	0.0	0.0	0.0	8763.0	1000000.0
958	0.0	0.0	1000000.0	0.0	0.0	1000000.0	1000000.0	0.0	0.0	1000000.0	1740.0	0.0	1000000.0	1000000.0	1000000.0	1696.0	999646.0	1000000.0	0.0	0.0	0.0	0.0	1000000.0	999995.0	0.0	999234.0	0.0	1000000.0	1000000.0	0.0	981762.0	997682.0	1000000.0	0.0	7491.0	1000000.0	999995.0	1000000.0	1000000.0	1000000.0	0.0	0.0	0.0	0.0	0.0	0.0	0.0	8555.0	1000000.0
959	0.0	0.0	1000000.0	0.0	0.0	1000000.0	1000000.0	0.0	0.0	1000000.0	1617.0	0.0	1000000.0	1000000.0	1000000.0	1681.0	999664.0	1000000.0	0.0	0.0	0.0	0.0	1000000.0	999999.0	0.0	999201.0	0.0	1000000.0	1000000.0	0.0	982193.0	997626.0	1000000.0	0.0	7438.0	1000000.0	999997.0	1000000.0	1000000.0	1000000.0	0.0	0.0	0.0	0.0	0.0	0.0	0.0	8487.0	1000000.0
960	0.0	0.0	1000000.0	0.0	0.0	1000000.0	1000000.0	0.0	0.0	1000000.0	1559.0	0.0	1000000.0	1000000.0	1000000.0	1635.0	999655.0	1000000.0	0.0	0.0	0.0	0.0	1000000.0	999999.0	0.0	999222.0	0.0	1000000.0	1000000.0	0.0	982739.0	997579.0	1000000.0	0.0	7461.0	1000000.0	999997.0	1000000.0	1000000.0	1000000.0	0.0	0.0	0.0	0.0	0.0	0.0	0.0	8122.0	1000000.0
961	0.0	0.0	1000000.0	0.0	0.0	1000000.0	1000000.0	0.0	0.0	1000000.0	1478.0	0.0	1000000.0	1000000.0	1000000.0	1578.0	999698.0	1000000.0	0.0	0.0	0.0	0.0	1000000.0	999998.0	0.0	999260.0	0.0	1000000.0	1000000.0	0.0	983332.0	997615.0	1000000.0	0.0	7665.0	1000000.0	999999.0	1000000.0	1000000.0	1000000.0	0.0	0.0	0.0	0.0	0.0	0.0	0.0	7999.0	1000000.0
962	0.0	0.0	1000000.0	0.0	0.0	1000000.0	1000000.0	0.0	0.0	1000000.0	1446.0	0.0	1000000.0	1000000.0	1000000.0	1526.0	999722.0	1000000.0	0.0	0.0	0.0	0.0	1000000.0	999999.0	0.0	999298.0	0.0	1000000.0	1000000.0	0.0	984028.0	997644.0	1000000.0	0.0	7680.0	1000000.0	999998.0	1000000.0	1000000.0	1000000.0	0.0	0.0	0.0	0.0	0.0	0.0	0.0	7703.0	1000000.0
963	0.0	0.0	1000000.0	0.0	0.0	1000000.0	1000000.0	0.0	0.0	1000000.0	1353.0	0.0	1000000.0	1000000.0	1000000.0	1578.0	999734.0	1000000.0	0.0	0.0	0.0	0.0	1000000.0	999999.0	0.0	999346.0	0.0	1000000.0	1000000.0	0.0	984704.0	997693.0	1000000.0	0.0	7943.0	1000000.0	999997.0	1000000.0	1000000.0	1000000.0	0.0	0.0	0.0	0.0	0.0	0.0	0.0	7407.0	1000000.0
964	0.0	0.0	1000000.0	0.0	0.0	1000000.0	1000000.0	0.0	0.0	1000000.0	1289.0	0.0	1000000.0	1000000.0	1000000.0	1587.0	999743.0	1000000.0	0.0	0.0	0.0	0.0	1000000.0	999999.0	0.0	999356.0	0.0	1000000.0	1000000.0	0.0	985228.0	997690.0	1000000.0	0.0	8036.0	1000000.0	999997.0	1000000.0	1000000.0	1000000.0	0.0	0.0	0.0	0.0	0.0	0.0	0.0	7295.0	1000000.0
965	0.0	0.0	1000000.0	0.0	0.0	1000000.0	1000000.0	0.0	0.0	1000000.0	1278.0	0.0	1000000.0	1000000.0	1000000.0	1543.0	999756.0	1000000.0	0.0	0.0	0.0	0.0	1000000.0	999998.0	0.0	999353.0	0.0	1000000.0	1000000.0	0.0	985781.0	997638.0	1000000.0	0.0	8242.0	1000000.0	999996.0	1000000.0	1000000.0	1000000.0	0.0	0.0	0.0	0.0	0.0	0.0	0.0	7111.0	1000000.0
966	0.0	0.0	1000000.0	0.0	0.0	1000000.0	1000000.0	0.0	0.0	1000000.0	1183.0	0.0	1000000.0	1000000.0	1000000.0	1450.0	999765.0	1000000.0	0.0	0.0	0.0	0.0	1000000.0	999999.0	0.0	999356.0	0.0	1000000.0	1000000.0	0.0	986396.0	997540.0	1000000.0	0.0	8396.0	1000000.0	999994.0	1000000.0	1000000.0	1000000.0	0.0	0.0	0.0	0.0	0.0	0.0	0.0	6956.0	1000000.0
967	0.0	0.0	1000000.0	0.0	0.0	1000000.0	1000000.0	0.0	0.0	1000000.0	1183.0	0.0	1000000.0	1000000.0	1000000.0	1363.0	999753.0	1000000.0	0.0	0.0	0.0	0.0	1000000.0	999999.0	0.0	999396.0	0.0	1000000.0	1000000.0	0.0	986808.0	997501.0	1000000.0	0.0	8601.0	1000000.0	999995.0	1000000.0	1000000.0	1000000.0	0.0	0.0	0.0	0.0	0.0	0.0	0.0	6678.0	1000000.0
968	0.0	0.0	1000000.0	0.0	0.0	1000000.0	1000000.0	0.0	0.0	1000000.0	1118.0	0.0	1000000.0	1000000.0	1000000.0	1313.0	999792.0	1000000.0	0.0	0.0	0.0	0.0	1000000.0	999999.0	0.0	999404.0	0.0	1000000.0	1000000.0	0.0	987327.0	997546.0	1000000.0	0.0	8846.0	1000000.0	999995.0	1000000.0	1000000.0	1000000.0	0.0	0.0	0.0	0.0	0.0	0.0	0.0	6410.0	1000000.0
969	0.0	0.0	1000000.0	0.0	0.0	1000000.0	1000000.0	0.0	0.0	1000000.0	1054.0	0.0	1000000.0	1000000.0	1000000.0	1203.0	999796.0	1000000.0	0.0	0.0	0.0	0.0	1000000.0	999999.0	0.0	999416.0	0.0	1000000.0	1000000.0	0.0	987785.0	997597.0	1000000.0	0.0	9003.0	1000000.0	999997.0	1000000.0	1000000.0	1000000.0	0.0	0.0	0.0	0.0	0.0	0.0	0.0	6361.0	1000000.0
970	0.0	0.0	1000000.0	0.0	0.0	1000000.0	1000000.0	0.0	0.0	1000000.0	1061.0	0.0	1000000.0	1000000.0	1000000.0	1113.0	999802.0	1000000.0	0.0	0.0	0.0	0.0	1000000.0	1000000.0	0.0	999442.0	0.0	1000000.0	1000000.0	0.0	988247.0	997594.0	1000000.0	0.0	8993.0	1000000.0	999997.0	1000000.0	1000000.0	1000000.0	0.0	0.0	0.0	0.0	0.0	0.0	0.0	6274.0	1000000.0
971	0.0	0.0	1000000.0	0.0	0.0	1000000.0	1000000.0	0.0	0.0	1000000.0	1033.0	0.0	1000000.0	1000000.0	1000000.0	1133.0	999827.0	1000000.0	0.0	0.0	0.0	0.0	1000000.0	1000000.0	0.0	999466.0	0.0	1000000.0	1000000.0	0.0	988729.0	997635.0	1000000.0	0.0	9153.0	1000000.0	999996.0	1000000.0	1000000.0	1000000.0	0.0	0.0	0.0	0.0	0.0	0.0	0.0	6247.0	1000000.0
972	0.0	0.0	1000000.0	0.0	0.0	1000000.0	1000000.0	0.0	0.0	1000000.0	953.0	0.0	1000000.0	1000000.0	1000000.0	1038.0	999816.0	1000000.0	0.0	0.0	0.0	0.0	1000000.0	1000000.0	0.0	999489.0	0.0	1000000.0	1000000.0	0.0	989124.0	997662.0	1000000.0	0.0	9290.0	1000000.0	999996.0	1000000.0	1000000.0	1000000.0	0.0	0.0	0.0	0.0	0.0	0.0	0.0	6104.0	1000000.0
973	0.0	0.0	1000000.0	0.0	0.0	1000000.0	1000000.0	0.0	0.0	1000000.0	948.0	0.0	1000000.0	1000000.0	1000000.0	1037.0	999833.0	1000000.0	0.0	0.0	0.0	0.0	1000000.0	1000000.0	0.0	999475.0	0.0	1000000.0	1000000.0	0.0	989707.0	997773.0	1000000.0	0.0	9349.0	1000000.0	999995.0	1000000.0	1000000.0	1000000.0	0.0	0.0	0.0	0.0	0.0	0.0	0.0	5843.0	1000000.0
974	0.0	0.0	1000000.0	0.0	0.0	1000000.0	1000000.0	0.0	0.0	1000000.0	840.0	0.0	1000000.0	1000000.0	1000000.0	1014.0	999845.0	1000000.0	0.0	0.0	0.0	0.0	1000000.0	1000000.0	0.0	999487.0	0.0	1000000.0	1000000.0	0.0	990196.0	997732.0	1000000.0	0.0	9533.0	1000000.0	999998.0	1000000.0	1000000.0	1000000.0	0.0	0.0	0.0	0.0	0.0	0.0	0.0	5588.0	1000000.0
975	0.0	0.0	1000000.0	0.0	0.0	1000000.0	1000000.0	0.0	0.0	1000000.0	775.0	0.0	1000000.0	1000000.0	1000000.0	939.0	999865.0	1000000.0	0.0	0.0	0.0	0.0	1000000.0	1000000.0	0.0	999487.0	0.0	1000000.0	1000000.0	0.0	990630.0	997756.0	1000000.0	0.0	9717.0	1000000.0	999998.0	1000000.0	1000000.0	1000000.0	0.0	0.0	0.0	0.0	0.0	0.0	0.0	5643.0	1000000.0
976	0.0	0.0	1000000.0	0.0	0.0	1000000.0	1000000.0	0.0	0.0	1000000.0	824.0	0.0	1000000.0	1000000.0	1000000.0	876.0	999855.0	1000000.0	0.0	0.0	0.0	0.0	1000000.0	1000000.0	0.0	999489.0	0.0	1000000.0	1000000.0	0.0	990968.0	997815.0	1000000.0	0.0	9828.0	1000000.0	999995.0	1000000.0	1000000.0	1000000.0	0.0	0.0	0.0	0.0	0.0	0.0	0.0	5463.0	1000000.0
977	0.0	0.0	1000000.0	0.0	0.0	1000000.0	1000000.0	0.0	0.0	1000000.0	787.0	0.0	1000000.0	1000000.0	1000000.0	856.0	999874.0	1000000.0	0.0	0.0	0.0	0.0	1000000.0	1000000.0	0.0	999490.0	0.0	1000000.0	1000000.0	0.0	991556.0	997844.0	1000000.0	0.0	9763.0	1000000.0	999994.0	1000000.0	1000000.0	1000000.0	0.0	0.0	0.0	0.0	0.0	0.0	0.0	5331.0	1000000.0
978	0.0	0.0	1000000.0	0.0	0.0	1000000.0	1000000.0	0.0	0.0	1000000.0	760.0	0.0	1000000.0	1000000.0	1000000.0	812.0	999877.0	1000000.0	0.0	0.0	0.0	0.0	1000000.0	1000000.0	0.0	999472.0	0.0	1000000.0	1000000.0	0.0	991871.0	997949.0	1000000.0	0.0	9707.0	1000000.0	999995.0	1000000.0	1000000.0	1000000.0	0.0	0.0	0.0	0.0	0.0	0.0	0.0	5165.0	1000000.0
979	0.0	0.0	1000000.0	0.0	0.0	1000000.0	1000000.0	0.0	0.0	1000000.0	736.0	0.0	1000000.0	1000000.0	1000000.0	752.0	999888.0	1000000.0	0.0	0.0	0.0	0.0	1000000.0	1000000.0	0.0	999491.0	0.0	1000000.0	1000000.0	0.0	992145.0	997840.0	1000000.0	0.0	9968.0	1000000.0	999992.0	1000000.0	1000000.0	1000000.0	0.0	0.0	0.0	0.0	0.0	0.0	0.0	5136.0	1000000.0
980	0.0	0.0	1000000.0	0.0	0.0	1000000.0	1000000.0	0.0	0.0	1000000.0	684.0	0.0	1000000.0	1000000.0	1000000.0	733.0	999901.0	1000000.0	0.0	0.0	0.0	0.0	1000000.0	1000000.0	0.0	999526.0	0.0	1000000.0	1000000.0	0.0	992573.0	997926.0	1000000.0	0.0	10165.0	1000000.0	999988.0	1000000.0	1000000.0	1000000.0	0.0	0.0	0.0	0.0	0.0	0.0	0.0	4958.0	1000000.0
981	0.0	0.0	1000000.0	0.0	0.0	1000000.0	1000000.0	0.0	0.0	1000000.0	685.0	0.0	1000000.0	1000000.0	1000000.0	701.0	999908.0	1000000.0	0.0	0.0	0.0	0.0	1000000.0	1000000.0	0.0	999515.0	0.0	1000000.0	1000000.0	0.0	992775.0	997925.0	1000000.0	0.0	10370.0	1000000.0	999988.0	1000000.0	1000000.0	1000000.0	0.0	0.0	0.0	0.0	0.0	0.0	0.0	4719.0	1000000.0
982	0.0	0.0	1000000.0	0.0	0.0	1000000.0	1000000.0	0.0	0.0	1000000.0	633.0	0.0	1000000.0	1000000.0	1000000.0	670.0	999896.0	1000000.0	0.0	0.0	0.0	0.0	1000000.0	1000000.0	0.0	999558.0	0.0	1000000.0	1000000.0	0.0	993131.0	997925.0	1000000.0	0.0	10590.0	1000000.0	999992.0	1000000.0	1000000.0	1000000.0	0.0	0.0	0.0	0.0	0.0	0.0	0.0	4626.0	1000000.0
983	0.0	0.0	1000000.0	0.0	0.0	1000000.0	1000000.0	0.0	0.0	1000000.0	620.0	0.0	1000000.0	1000000.0	1000000.0	668.0	999912.0	1000000.0	0.0	0.0	0.0	0.0	1000000.0	1000000.0	0.0	999580.0	0.0	1000000.0	1000000.0	0.0	993436.0	997976.0	1000000.0	0.0	11012.0	1000000.0	999992.0	1000000.0	1000000.0	1000000.0	0.0	0.0	0.0	0.0	0.0	0.0	0.0	4512.0	1000000.0
984	0.0	0.0	1000000.0	0.0	0.0	1000000.0	1000000.0	0.0	0.0	1000000.0	577.0	0.0	1000000.0	1000000.0	1000000.0	655.0	999923.0	1000000.0	0.0	0.0	0.0	0.0	1000000.0	1000000.0	0.0	999603.0	0.0	1000000.0	1000000.0	0.0	993825.0	998034.0	1000000.0	0.0	11114.0	1000000.0	999989.0	1000000.0	1000000.0	1000000.0	0.0	0.0	0.0	0.0	0.0	0.0	0.0	4470.0	1000000.0
985	0.0	0.0	1000000.0	0.0	0.0	1000000.0	1000000.0	0.0	0.0	1000000.0	528.0	0.0	1000000.0	1000000.0	1000000.0	603.0	999933.0	1000000.0	0.0	0.0	0.0	0.0	1000000.0	1000000.0	0.0	999645.0	0.0	1000000.0	1000000.0	0.0	994115.0	998001.0	1000000.0	0.0	11235.0	1000000.0	999992.0	1000000.0	1000000.0	1000000.0	0.0	0.0	0.0	0.0	0.0	0.0	0.0	4364.0	1000000.0
986	0.0	0.0	1000000.0	0.0	0.0	1000000.0	1000000.0	0.0	0.0	1000000.0	526.0	0.0	1000000.0	1000000.0	1000000.0	574.0	999948.0	1000000.0	0.0	0.0	0.0	0.0	1000000.0	1000000.0	0.0	999663.0	0.0	1000000.0	1000000.0	0.0	994325.0	997909.0	1000000.0	0.0	11468.0	1000000.0	999990.0	1000000.0	1000000.0	1000000.0	0.0	0.0	0.0	0.0	0.0	0.0	0.0	4188.0	1000000.0
987	0.0	0.0	1000000.0	0.0	0.0	1000000.0	1000000.0	0.0	0.0	1000000.0	525.0	0.0	1000000.0	1000000.0	1000000.0	549.0	999946.0	1000000.0	0.0	0.0	0.0	0.0	1000000.0	1000000.0	0.0	999678.0	0.0	1000000.0	1000000.0	0.0	994551.0	997885.0	1000000.0	0.0	11852.0	1000000.0	999986.0	1000000.0	1000000.0	1000000.0	0.0	0.0	0.0	0.0	0.0	0.0	0.0	3972.0	1000000.0
988	0.0	0.0	1000000.0	0.0	0.0	1000000.0	1000000.0	0.0	0.0	1000000.0	534.0	0.0	1000000.0	1000000.0	1000000.0	495.0	999951.0	1000000.0	0.0	0.0	0.0	0.0	1000000.0	1000000.0	0.0	999661.0	0.0	1000000.0	1000000.0	0.0	994643.0	997889.0	1000000.0	0.0	11811.0	1000000.0	999989.0	1000000.0	1000000.0	1000000.0	0.0	0.0	0.0	0.0	0.0	0.0	0.0	3875.0	1000000.0
989	0.0	0.0	1000000.0	0.0	0.0	1000000.0	1000000.0	0.0	0.0	1000000.0	508.0	0.0	1000000.0	1000000.0	1000000.0	480.0	999947.0	1000000.0	0.0	0.0	0.0	0.0	1000000.0	1000000.0	0.0	999684.0	0.0	1000000.0	1000000.0	0.0	994915.0	997842.0	1000000.0	0.0	12064.0	1000000.0	999993.0	1000000.0	1000000.0	1000000.0	0.0	0.0	0.0	0.0	0.0	0.0	0.0	3805.0	1000000.0
990	0.0	0.0	1000000.0	0.0	0.0	1000000.0	1000000.0	0.0	0.0	1000000.0	479.0	0.0	1000000.0	1000000.0	1000000.0	480.0	999963.0	1000000.0	0.0	0.0	0.0	0.0	1000000.0	1000000.0	0.0	999697.0	0.0	1000000.0	1000000.0	0.0	995111.0	997893.0	1000000.0	0.0	12385.0	1000000.0	999995.0	1000000.0	1000000.0	1000000.0	0.0	0.0	0.0	0.0	0.0	0.0	0.0	3645.0	1000000.0
991	0.0	0.0	1000000.0	0.0	0.0	1000000.0	1000000.0	0.0	0.0	1000000.0	487.0	0.0	1000000.0	1000000.0	1000000.0	438.0	999964.0	1000000.0	0.0	0.0	0.0	0.0	1000000.0	1000000.0	0.0	999685.0	0.0	1000000.0	1000000.0	0.0	995334.0	997930.0	1000000.0	0.0	12495.0	1000000.0	999993.0	1000000.0	1000000.0	1000000.0	0.0	0.0	0.0	0.0	0.0	0.0	0.0	3514.0	1000000.0
992	0.0	0.0	1000000.0	0.0	0.0	1000000.0	1000000.0	0.0	0.0	1000000.0	480.0	0.0	1000000.0	1000000.0	1000000.0	387.0	999959.0	1000000.0	0.0	0.0	0.0	0.0	1000000.0	1000000.0	0.0	999695.0	0.0	1000000.0	1000000.0	0.0	995517.0	998029.0	1000000.0	0.0	12607.0	1000000.0	999995.0	1000000.0	1000000.0	1000000.0	0.0	0.0	0.0	0.0	0.0	0.0	0.0	3362.0	1000000.0
993	0.0	0.0	1000000.0	0.0	0.0	1000000.0	1000000.0	0.0	0.0	1000000.0	417.0	0.0	1000000.0	1000000.0	1000000.0	373.0	999959.0	1000000.0	0.0	0.0	0.0	0.0	1000000.0	1000000.0	0.0	999699.0	0.0	1000000.0	1000000.0	0.0	995671.0	998062.0	1000000.0	0.0	12879.0	1000000.0	999995.0	1000000.0	1000000.0	1000000.0	0.0	0.0	0.0	0.0	0.0	0.0	0.0	3290.0	1000000.0
994	0.0	0.0	1000000.0	0.0	0.0	1000000.0	1000000.0	0.0	0.0	1000000.0	398.0	0.0	1000000.0	1000000.0	1000000.0	352.0	999974.0	1000000.0	0.0	0.0	0.0	0.0	1000000.0	1000000.0	0.0	999708.0	0.0	1000000.0	1000000.0	0.0	995892.0	998037.0	1000000.0	0.0	13232.0	1000000.0	999996.0	1000000.0	1000000.0	1000000.0	0.0	0.0	0.0	0.0	0.0	0.0	0.0	3297.0	1000000.0
995	0.0	0.0	1000000.0	0.0	0.0	1000000.0	1000000.0	0.0	0.0	1000000.0	365.0	0.0	1000000.0	1000000.0	1000000.0	331.0	999970.0	1000000.0	0.0	0.0	0.0	0.0	1000000.0	1000000.0	0.0	999713.0	0.0	1000000.0	1000000.0	0.0	996236.0	998115.0	1000000.0	0.0	13315.0	1000000.0	999996.0	1000000.0	1000000.0	1000000.0	0.0	0.0	0.0	0.0	0.0	0.0	0.0	3202.0	1000000.0
996	0.0	0.0	1000000.0	0.0	0.0	1000000.0	1000000.0	0.0	0.0	1000000.0	340.0	0.0	1000000.0	1000000.0	1000000.0	317.0	999981.0	1000000.0	0.0	0.0	0.0	0.0	1000000.0	1000000.0	0.0	999717.0	0.0	1000000.0	1000000.0	0.0	996414.0	998119.0	1000000.0	0.0	13242.0	1000000.0	999993.0	1000000.0	1000000.0	1000000.0	0.0	0.0	0.0	0.0	0.0	0.0	0.0	3107.0	1000000.0
997	0.0	0.0	1000000.0	0.0	0.0	1000000.0	1000000.0	0.0	0.0	1000000.0	313.0	0.0	1000000.0	1000000.0	1000000.0	299.0	999986.0	1000000.0	0.0	0.0	0.0	0.0	1000000.0	1000000.0	0.0	999722.0	0.0	1000000.0	1000000.0	0.0	996554.0	998067.0	1000000.0	0.0	13569.0	1000000.0	999994.0	1000000.0	1000000.0	1000000.0	0.0	0.0	0.0	0.0	0.0	0.0	0.0	3034.0	1000000.0
998	0.0	0.0	1000000.0	0.0	0.0	1000000.0	1000000.0	0.0	0.0	1000000.0	315.0	0.0	1000000.0	1000000.0	1000000.0	316.0	999988.0	1000000.0	0.0	0.0	0.0	0.0	1000000.0	1000000.0	0.0	999708.0	0.0	1000000.0	1000000.0	0.0	996682.0	998146.0	1000000.0	0.0	13750.0	1000000.0	999997.0	1000000.0	1000000.0	1000000.0	0.0	0.0	0.0	0.0	0.0	0.0	0.0	2990.0	1000000.0
999	0.0	0.0	1000000.0	0.0	0.0	1000000.0	1000000.0	0.0	0.0	1000000.0	292.0	0.0	1000000.0	1000000.0	1000000.0	285.0	999991.0	1000000.0	0.0	0.0	0.0	0.0	1000000.0	1000000.0	0.0	999714.0	0.0	1000000.0	1000000.0	0.0	996843.0	998165.0	1000000.0	0.0	13801.0	1000000.0	999996.0	1000000.0	1000000.0	1000000.0	0.0	0.0	0.0	0.0	0.0	0.0	0.0	2923.0	1000000.0
1000	0.0	0.0	1000000.0	0.0	0.0	1000000.0	1000000.0	0.0	0.0	1000000.0	282.0	0.0	1000000.0	1000000.0	1000000.0	266.0	999995.0	1000000.0	0.0	0.0	0.0	0.0	1000000.0	1000000.0	0.0	999707.0	0.0	1000000.0	1000000.0	0.0	996925.0	998221.0	1000000.0	0.0	14026.0	1000000.0	999990.0	1000000.0	1000000.0	1000000.0	0.0	0.0	0.0	0.0	0.0	0.0	0.0	2906.0	1000000.0
1001	0.0	0.0	1000000.0	0.0	0.0	1000000.0	1000000.0	0.0	0.0	1000000.0	283.0	0.0	1000000.0	1000000.0	1000000.0	252.0	999999.0	1000000.0	0.0	0.0	0.0	0.0	1000000.0	1000000.0	0.0	999724.0	0.0	1000000.0	1000000.0	0.0	997119.0	998305.0	1000000.0	0.0	14185.0	1000000.0	999990.0	1000000.0	1000000.0	1000000.0	0.0	0.0	0.0	0.0	0.0	0.0	0.0	2810.0	1000000.0
1002	0.0	0.0	1000000.0	0.0	0.0	1000000.0	1000000.0	0.0	0.0	1000000.0	267.0	0.0	1000000.0	1000000.0	1000000.0	221.0	999999.0	1000000.0	0.0	0.0	0.0	0.0	1000000.0	1000000.0	0.0	999754.0	0.0	1000000.0	1000000.0	0.0	997276.0	998342.0	1000000.0	0.0	14414.0	1000000.0	999992.0	1000000.0	1000000.0	1000000.0	0.0	0.0	0.0	0.0	0.0	0.0	0.0	2716.0	1000000.0
1003	0.0	0.0	1000000.0	0.0	0.0	1000000.0	1000000.0	0.0	0.0	1000000.0	248.0	0.0	1000000.0	1000000.0	1000000.0	209.0	999999.0	1000000.0	0.0	0.0	0.0	0.0	1000000.0	1000000.0	0.0	999792.0	0.0	1000000.0	1000000.0	0.0	997351.0	998356.0	1000000.0	0.0	14634.0	1000000.0	999993.0	1000000.0	1000000.0	1000000.0	0.0	0.0	0.0	0.0	0.0	0.0	0.0	2669.0	1000000.0
1004	0.0	0.0	1000000.0	0.0	0.0	1000000.0	1000000.0	0.0	0.0	1000000.0	255.0	0.0	1000000.0	1000000.0	1000000.0	191.0	1000000.0	1000000.0	0.0	0.0	0.0	0.0	1000000.0	1000000.0	0.0	999810.0	0.0	1000000.0	1000000.0	0.0	997417.0	998290.0	1000000.0	0.0	14799.0	1000000.0	999995.0	1000000.0	1000000.0	1000000.0	0.0	0.0	0.0	0.0	0.0	0.0	0.0	2618.0	1000000.0
1005	0.0	0.0	1000000.0	0.0	0.0	1000000.0	1000000.0	0.0	0.0	1000000.0	246.0	0.0	1000000.0	1000000.0	1000000.0	197.0	1000000.0	1000000.0	0.0	0.0	0.0	0.0	1000000.0	1000000.0	0.0	999801.0	0.0	1000000.0	1000000.0	0.0	997523.0	998332.0	1000000.0	0.0	14868.0	1000000.0	999998.0	1000000.0	1000000.0	1000000.0	0.0	0.0	0.0	0.0	0.0	0.0	0.0	2573.0	1000000.0
1006	0.0	0.0	1000000.0	0.0	0.0	1000000.0	1000000.0	0.0	0.0	1000000.0	241.0	0.0	1000000.0	1000000.0	1000000.0	174.0	1000000.0	1000000.0	0.0	0.0	0.0	0.0	1000000.0	1000000.0	0.0	999796.0	0.0	1000000.0	1000000.0	0.0	997765.0	998336.0	1000000.0	0.0	14786.0	1000000.0	999999.0	1000000.0	1000000.0	1000000.0	0.0	0.0	0.0	0.0	0.0	0.0	0.0	2507.0	1000000.0
1007	0.0	0.0	1000000.0	0.0	0.0	1000000.0	1000000.0	0.0	0.0	1000000.0	229.0	0.0	1000000.0	1000000.0	1000000.0	159.0	1000000.0	1000000.0	0.0	0.0	0.0	0.0	1000000.0	1000000.0	0.0	999801.0	0.0	1000000.0	1000000.0	0.0	997852.0	998376.0	1000000.0	0.0	15019.0	1000000.0	1000000.0	1000000.0	1000000.0	1000000.0	0.0	0.0	0.0	0.0	0.0	0.0	0.0	2447.0	1000000.0
1008	0.0	0.0	1000000.0	0.0	0.0	1000000.0	1000000.0	0.0	0.0	1000000.0	232.0	0.0	1000000.0	1000000.0	1000000.0	145.0	1000000.0	1000000.0	0.0	0.0	0.0	0.0	1000000.0	1000000.0	0.0	999783.0	0.0	1000000.0	1000000.0	0.0	997924.0	998366.0	1000000.0	0.0	15097.0	1000000.0	1000000.0	1000000.0	1000000.0	1000000.0	0.0	0.0	0.0	0.0	0.0	0.0	0.0	2472.0	1000000.0
1009	0.0	0.0	1000000.0	0.0	0.0	1000000.0	1000000.0	0.0	0.0	1000000.0	202.0	0.0	1000000.0	1000000.0	1000000.0	155.0	1000000.0	1000000.0	0.0	0.0	0.0	0.0	1000000.0	1000000.0	0.0	999772.0	0.0	1000000.0	1000000.0	0.0	998009.0	998342.0	1000000.0	0.0	15267.0	1000000.0	1000000.0	1000000.0	1000000.0	1000000.0	0.0	0.0	0.0	0.0	0.0	0.0	0.0	2454.0	1000000.0
1010	0.0	0.0	1000000.0	0.0	0.0	1000000.0	1000000.0	0.0	0.0	1000000.0	198.0	0.0	1000000.0	1000000.0	1000000.0	151.0	1000000.0	1000000.0	0.0	0.0	0.0	0.0	1000000.0	1000000.0	0.0	999785.0	0.0	1000000.0	1000000.0	0.0	998113.0	998328.0	1000000.0	0.0	15196.0	1000000.0	1000000.0	1000000.0	1000000.0	1000000.0	0.0	0.0	0.0	0.0	0.0	0.0	0.0	2338.0	1000000.0
[truncated: 3,990 more rows]
[truncated: 951 more columns]
