# Supplementary material for: Constitutive expression of the Type VI Secretion System carries no measurable fitness cost in Vibrio cholerae
Source: Ecol Evol. 2024 Mar 1;14(3):e11081. doi: 10.1002/ece3.11081 (PMC10905242; doi:10.1002/ece3.11081)
Supplement: Supplementary file 8 — Table S5 [file ECE3-14-e11081-s002.csv]

	0	1	2	3	4	5	6	7	8	9	10	11	12	13	14	15	16	17	18	19	20	21	22	23	24	25	26	27	28	29	30	31	32	33	34	35	36	37	38	39	40	41	42	43	44	45	46	47	48
0	500000.0	500000.0	500000.0	500000.0	500000.0	500000.0	500000.0	500000.0	500000.0	500000.0	500000.0	500000.0	500000.0	500000.0	500000.0	500000.0	500000.0	500000.0	500000.0	500000.0	500000.0	500000.0	500000.0	500000.0	500000.0	500000.0	500000.0	500000.0	500000.0	500000.0	500000.0	500000.0	500000.0	500000.0	500000.0	500000.0	500000.0	500000.0	500000.0	500000.0	500000.0	500000.0	500000.0	500000.0	500000.0	500000.0	500000.0	500000.0	500000.0
1	498899.0	498922.0	499006.0	498862.0	498916.0	498586.0	498533.0	498865.0	498732.0	497928.0	498116.0	498661.0	498103.0	498096.0	499176.0	498739.0	498931.0	498171.0	499051.0	499014.0	498635.0	499036.0	498833.0	499292.0	499035.0	498682.0	498758.0	498355.0	498979.0	498834.0	499347.0	498025.0	499045.0	498012.0	499184.0	498847.0	499087.0	498881.0	499396.0	499180.0	498030.0	498811.0	499554.0	498459.0	498006.0	498671.0	498639.0	497803.0	498384.0
2	498026.0	497571.0	497864.0	498292.0	497688.0	497415.0	497950.0	498490.0	498150.0	496797.0	496631.0	496488.0	496835.0	498298.0	497787.0	497543.0	498072.0	496677.0	497838.0	497848.0	497006.0	496973.0	497292.0	497031.0	497166.0	497764.0	497542.0	496677.0	497479.0	496635.0	497786.0	496868.0	497171.0	497299.0	498099.0	497282.0	497133.0	497457.0	497961.0	497812.0	497197.0	497860.0	498081.0	496789.0	497103.0	498225.0	497289.0	496087.0	496556.0
3	496453.0	495725.0	496528.0	497267.0	497054.0	495495.0	496755.0	497608.0	496370.0	494739.0	495667.0	495645.0	495027.0	497487.0	497126.0	496014.0	497063.0	495266.0	495510.0	497052.0	496442.0	496158.0	495979.0	495513.0	496365.0	496724.0	495621.0	495789.0	495826.0	495699.0	495993.0	495425.0	495937.0	496502.0	496398.0	495728.0	495393.0	496670.0	496645.0	497002.0	496046.0	496937.0	497025.0	495403.0	496015.0	496678.0	495395.0	494276.0	494879.0
4	495088.0	495128.0	495681.0	495563.0	495323.0	494338.0	495955.0	495809.0	495113.0	493211.0	494135.0	493812.0	493843.0	496801.0	495943.0	494788.0	496317.0	494170.0	493696.0	494725.0	496070.0	494580.0	493898.0	494705.0	494030.0	494823.0	493873.0	494912.0	494954.0	494631.0	494931.0	494413.0	494270.0	495908.0	495143.0	494330.0	494235.0	496132.0	495488.0	495704.0	494732.0	495104.0	496414.0	494221.0	494762.0	496373.0	494597.0	493812.0	493524.0
5	494496.0	493730.0	495036.0	494056.0	494205.0	492996.0	494084.0	494770.0	494216.0	490707.0	492572.0	493114.0	492497.0	495456.0	494987.0	494190.0	495234.0	492674.0	492803.0	493895.0	494427.0	493262.0	492610.0	493679.0	492709.0	493767.0	491854.0	493414.0	493330.0	493763.0	493470.0	493277.0	493668.0	494322.0	492849.0	493666.0	492806.0	494751.0	494320.0	495095.0	492424.0	493259.0	494555.0	493436.0	493498.0	494870.0	492953.0	491974.0	492207.0
6	493702.0	492768.0	493001.0	492429.0	493858.0	491384.0	493440.0	493765.0	492964.0	489193.0	491382.0	491620.0	490676.0	494078.0	493979.0	492631.0	493674.0	491416.0	490954.0	492181.0	492734.0	491101.0	491728.0	492519.0	491469.0	492504.0	490969.0	491938.0	492329.0	492216.0	491926.0	492050.0	492970.0	494064.0	492271.0	492326.0	492269.0	493394.0	493113.0	493135.0	490946.0	492004.0	492865.0	492041.0	491972.0	492920.0	490083.0	490919.0	491437.0
7	492376.0	491989.0	491572.0	491303.0	492623.0	489808.0	491848.0	492709.0	492143.0	487636.0	489240.0	490865.0	489325.0	491969.0	492078.0	491722.0	493527.0	490241.0	489562.0	491227.0	491760.0	489359.0	490496.0	491191.0	490772.0	491709.0	489732.0	490737.0	491881.0	490560.0	490804.0	491292.0	491603.0	491913.0	490717.0	490857.0	492009.0	493080.0	491726.0	492088.0	489363.0	490912.0	491934.0	491385.0	490756.0	491475.0	488798.0	489612.0	490245.0
8	491252.0	490611.0	490440.0	490462.0	491291.0	489530.0	489911.0	491638.0	490291.0	486374.0	487539.0	489010.0	488018.0	490847.0	491035.0	490964.0	492831.0	488661.0	487681.0	489491.0	490259.0	488362.0	489586.0	490012.0	489001.0	490583.0	488738.0	489168.0	490645.0	489160.0	489637.0	490239.0	490081.0	491170.0	488786.0	489424.0	491002.0	492606.0	490398.0	490713.0	487311.0	489944.0	490146.0	490299.0	489242.0	489662.0	487817.0	487362.0	488562.0
9	489995.0	489044.0	488746.0	489836.0	489810.0	487924.0	488517.0	491002.0	489411.0	485340.0	486281.0	488615.0	486599.0	489145.0	489283.0	490149.0	492480.0	487590.0	486621.0	487470.0	488831.0	486313.0	487887.0	488187.0	487645.0	490533.0	487734.0	488000.0	490195.0	488966.0	487542.0	489864.0	487869.0	489488.0	488061.0	488068.0	489094.0	490967.0	489421.0	489506.0	486829.0	489159.0	488308.0	488864.0	487530.0	488717.0	487057.0	486102.0	487235.0
10	488588.0	487272.0	486469.0	488697.0	488203.0	486515.0	486861.0	490419.0	488439.0	484572.0	484512.0	487490.0	484873.0	487560.0	488714.0	489243.0	491713.0	486860.0	485204.0	486004.0	486983.0	484388.0	487031.0	486688.0	486537.0	488849.0	486751.0	486809.0	488533.0	487530.0	485411.0	488694.0	486370.0	489643.0	486698.0	487756.0	487380.0	489213.0	488568.0	488718.0	485726.0	488075.0	486608.0	487589.0	485923.0	486722.0	485634.0	485029.0	487448.0
11	486745.0	486530.0	486012.0	487188.0	487043.0	485301.0	485395.0	489502.0	487246.0	483293.0	482790.0	486808.0	484424.0	486844.0	487373.0	488236.0	490082.0	485571.0	484542.0	484364.0	485651.0	482346.0	486373.0	484704.0	486133.0	487630.0	485890.0	486077.0	486915.0	485968.0	484121.0	487453.0	485255.0	489526.0	485617.0	486372.0	485819.0	488308.0	487094.0	487494.0	484607.0	487273.0	485063.0	486605.0	483975.0	485710.0	484116.0	483123.0	485568.0
12	486336.0	485597.0	485100.0	485562.0	485947.0	484711.0	483397.0	488752.0	486807.0	481661.0	482147.0	485728.0	483800.0	485412.0	486162.0	486935.0	488805.0	485069.0	482952.0	483776.0	484601.0	481337.0	483855.0	484025.0	484279.0	486632.0	484479.0	485424.0	485955.0	485087.0	483549.0	486101.0	483754.0	488109.0	483970.0	484998.0	484117.0	486875.0	485703.0	486113.0	484262.0	485960.0	483091.0	484537.0	483124.0	485122.0	482554.0	482541.0	484319.0
13	484488.0	483652.0	483891.0	482851.0	485007.0	482097.0	481778.0	486601.0	485157.0	480124.0	481028.0	484317.0	482145.0	484229.0	485096.0	485865.0	487535.0	483780.0	481335.0	483089.0	482530.0	480078.0	482582.0	483276.0	483719.0	484778.0	483894.0	483778.0	484591.0	484196.0	482350.0	485079.0	482323.0	486303.0	482698.0	484438.0	482814.0	486295.0	485441.0	485335.0	481974.0	484846.0	480387.0	483905.0	481927.0	483652.0	481619.0	482281.0	483416.0
14	483400.0	481981.0	481976.0	482297.0	482763.0	481079.0	479224.0	484971.0	483659.0	477510.0	480039.0	483558.0	481500.0	483025.0	483278.0	484844.0	486498.0	481929.0	479769.0	481406.0	480787.0	479147.0	481689.0	482494.0	482784.0	482807.0	482942.0	482650.0	483628.0	483691.0	480145.0	484186.0	481151.0	484710.0	480970.0	482785.0	481353.0	485331.0	484184.0	484433.0	481254.0	483015.0	479119.0	483119.0	481337.0	481390.0	481000.0	481825.0	482196.0
15	482344.0	481386.0	481017.0	480111.0	481974.0	480407.0	478242.0	483742.0	482618.0	476096.0	477784.0	481587.0	479916.0	481757.0	481617.0	483077.0	486158.0	479470.0	478538.0	480781.0	479169.0	478289.0	479831.0	481029.0	481418.0	481676.0	483282.0	481317.0	483132.0	482531.0	479649.0	482397.0	479583.0	483074.0	479836.0	481755.0	480929.0	485312.0	483297.0	484173.0	479637.0	480697.0	476932.0	482203.0	479436.0	479689.0	479356.0	480222.0	481234.0
16	480292.0	479943.0	479908.0	478676.0	479815.0	478968.0	477690.0	482516.0	482681.0	473791.0	474522.0	480599.0	480212.0	480435.0	480170.0	481664.0	484188.0	478884.0	476282.0	479655.0	477942.0	477300.0	477517.0	479950.0	480508.0	479605.0	482340.0	479121.0	481790.0	481588.0	478393.0	480949.0	477736.0	481704.0	479066.0	479834.0	479311.0	484581.0	481604.0	483818.0	477915.0	480072.0	475920.0	481407.0	477597.0	478496.0	478336.0	478925.0	480046.0
17	479259.0	479228.0	479197.0	477177.0	478681.0	477641.0	476928.0	481260.0	481429.0	472108.0	468753.0	479517.0	479562.0	477864.0	478573.0	480186.0	483917.0	476884.0	475572.0	478311.0	476616.0	476304.0	476408.0	477934.0	479459.0	477791.0	481586.0	477952.0	480529.0	479949.0	476002.0	479268.0	476359.0	480057.0	477621.0	478218.0	477382.0	483859.0	480850.0	482075.0	477137.0	478409.0	475448.0	480793.0	476355.0	477058.0	476888.0	478283.0	479339.0
18	479220.0	477769.0	478439.0	475785.0	477295.0	475890.0	476453.0	479934.0	480707.0	470141.0	459500.0	478284.0	478703.0	476320.0	477725.0	479410.0	481985.0	475334.0	473837.0	477606.0	474799.0	474277.0	475487.0	477518.0	478718.0	475134.0	480421.0	477191.0	478888.0	477707.0	474462.0	476849.0	475749.0	478631.0	477008.0	477564.0	476662.0	482530.0	480314.0	482164.0	475715.0	477261.0	474451.0	480282.0	474440.0	476555.0	476398.0	477217.0	478202.0
19	478001.0	475720.0	476490.0	474188.0	476544.0	474672.0	475879.0	477855.0	478512.0	467424.0	444896.0	476780.0	477752.0	473215.0	476833.0	479772.0	480536.0	473800.0	470775.0	476574.0	473896.0	472777.0	474702.0	475972.0	478172.0	473965.0	479668.0	475208.0	477196.0	476939.0	472908.0	476046.0	473753.0	477398.0	476114.0	476092.0	475331.0	482124.0	478582.0	480986.0	474737.0	476058.0	472519.0	479809.0	472559.0	475322.0	474823.0	475729.0	476305.0
20	476722.0	474273.0	475784.0	472143.0	475273.0	474164.0	473854.0	476541.0	477048.0	464397.0	420579.0	475755.0	476239.0	469368.0	475190.0	478084.0	479779.0	472458.0	469807.0	474976.0	473152.0	471339.0	473097.0	474720.0	476609.0	472389.0	478641.0	473514.0	475114.0	475863.0	471183.0	474641.0	472726.0	475468.0	475527.0	474401.0	473102.0	482047.0	477275.0	480061.0	473525.0	474853.0	470753.0	477593.0	472069.0	474382.0	473634.0	475011.0	474213.0
21	475592.0	472866.0	475121.0	469867.0	473930.0	472949.0	473059.0	474790.0	476194.0	459545.0	382131.0	474311.0	475277.0	464659.0	473988.0	477278.0	478065.0	470353.0	467999.0	473628.0	471828.0	471083.0	471741.0	473116.0	477344.0	471853.0	477374.0	472491.0	472744.0	475815.0	470388.0	473834.0	471042.0	474466.0	474756.0	473445.0	471517.0	482940.0	476413.0	479514.0	472614.0	473791.0	468609.0	476286.0	470966.0	473103.0	472499.0	474888.0	472608.0
22	474675.0	471557.0	473746.0	467658.0	471625.0	471465.0	472518.0	473684.0	474741.0	451652.0	327842.0	473384.0	473744.0	456155.0	472930.0	476198.0	476125.0	469692.0	466786.0	472794.0	471241.0	469365.0	469303.0	472228.0	477504.0	470308.0	476558.0	470431.0	471187.0	475975.0	470005.0	472831.0	469144.0	473330.0	474092.0	473023.0	470083.0	484520.0	475916.0	477897.0	471165.0	473107.0	465393.0	474761.0	469798.0	471723.0	472007.0	475884.0	471725.0
23	473099.0	469888.0	472697.0	465709.0	469049.0	470147.0	471920.0	472639.0	473479.0	441092.0	259786.0	472024.0	472140.0	443222.0	472844.0	474978.0	473834.0	468589.0	465250.0	471519.0	469399.0	468568.0	468238.0	470190.0	478093.0	469794.0	474263.0	469234.0	470101.0	475834.0	470236.0	471197.0	467395.0	471719.0	474073.0	472674.0	469290.0	488536.0	475318.0	476504.0	470212.0	472789.0	461722.0	472887.0	468496.0	469545.0	471690.0	476985.0	470074.0
24	472044.0	467523.0	471384.0	464263.0	466747.0	468253.0	471853.0	472119.0	472251.0	422425.0	186642.0	470287.0	471259.0	424528.0	471371.0	473847.0	471702.0	467770.0	464095.0	469772.0	468474.0	466912.0	467912.0	468662.0	480788.0	468996.0	472777.0	467399.0	469243.0	476273.0	470850.0	469806.0	465293.0	470684.0	476445.0	472554.0	468236.0	496278.0	474737.0	475238.0	468400.0	472041.0	456160.0	472261.0	467261.0	468867.0	470289.0	479106.0	468120.0
25	471242.0	465359.0	469906.0	460831.0	463703.0	466095.0	470816.0	470277.0	472258.0	392519.0	122390.0	469358.0	469879.0	397324.0	469488.0	472367.0	469197.0	467800.0	463321.0	469031.0	467839.0	465327.0	466509.0	466655.0	484637.0	468021.0	471483.0	466005.0	468180.0	477513.0	474401.0	468949.0	462832.0	469560.0	480286.0	472302.0	468049.0	510940.0	474961.0	473320.0	467478.0	471462.0	448450.0	471470.0	465550.0	466528.0	469387.0	483300.0	465734.0
26	468702.0	463180.0	467186.0	456643.0	459914.0	464139.0	470279.0	469358.0	470801.0	350664.0	74587.0	468365.0	468889.0	360382.0	467879.0	470811.0	465203.0	467339.0	461964.0	467549.0	466400.0	463947.0	465388.0	465401.0	491604.0	467676.0	470205.0	463706.0	466335.0	479990.0	479696.0	469330.0	461119.0	467781.0	486707.0	472686.0	468198.0	534599.0	475705.0	471966.0	465919.0	472649.0	438943.0	469842.0	463225.0	465795.0	467860.0	489861.0	463836.0
27	467265.0	460385.0	465193.0	452996.0	454224.0	461363.0	470335.0	468709.0	469618.0	295459.0	43280.0	466304.0	468326.0	312168.0	466100.0	470019.0	459760.0	466461.0	460790.0	466420.0	465555.0	463138.0	464296.0	463553.0	501524.0	467491.0	470632.0	460451.0	465616.0	483899.0	487348.0	470178.0	458208.0	465710.0	495956.0	474957.0	470966.0	571721.0	478484.0	470495.0	465410.0	474810.0	427432.0	469572.0	460788.0	463991.0	466863.0	500387.0	461024.0
28	465735.0	457303.0	462678.0	447948.0	445603.0	459111.0	469856.0	468183.0	469754.0	231386.0	24097.0	464466.0	468184.0	256237.0	464937.0	469726.0	452465.0	468156.0	460150.0	466205.0	463809.0	462041.0	463183.0	461339.0	516123.0	467158.0	469559.0	456853.0	463716.0	491175.0	499274.0	472739.0	454273.0	464543.0	509853.0	477371.0	476513.0	625363.0	481660.0	469544.0	464685.0	478301.0	412008.0	467585.0	458173.0	463665.0	464708.0	517475.0	457474.0
29	463166.0	454526.0	460079.0	441711.0	432404.0	456233.0	470393.0	467548.0	469402.0	167243.0	13360.0	462350.0	468997.0	198460.0	464433.0	469049.0	443191.0	470576.0	459985.0	464984.0	462003.0	460892.0	461282.0	458864.0	535454.0	468170.0	468994.0	452520.0	463426.0	501500.0	519156.0	476307.0	449803.0	462244.0	527591.0	482027.0	488979.0	693240.0	486573.0	468797.0	464592.0	484322.0	391778.0	466599.0	455422.0	461824.0	463643.0	540509.0	452870.0
30	460654.0	450333.0	455809.0	434881.0	414420.0	452003.0	471258.0	466976.0	470417.0	112772.0	7174.0	460688.0	469576.0	145148.0	462092.0	467867.0	429531.0	475495.0	459365.0	462812.0	460458.0	459664.0	460000.0	455401.0	561897.0	470142.0	469002.0	445134.0	461886.0	518015.0	546864.0	482666.0	444142.0	460250.0	547391.0	490480.0	510323.0	767487.0	495798.0	467289.0	464447.0	493563.0	367100.0	464934.0	451850.0	461218.0	462686.0	573996.0	446958.0
31	457824.0	445063.0	449074.0	424595.0	389908.0	445764.0	473640.0	466400.0	471455.0	71140.0	3929.0	458739.0	471267.0	101641.0	458982.0	467392.0	412320.0	483265.0	459046.0	461742.0	458923.0	457660.0	458307.0	452232.0	595928.0	473295.0	469458.0	435287.0	460667.0	542915.0	585239.0	493050.0	437537.0	457914.0	568033.0	504386.0	544924.0	836489.0	510116.0	465724.0	464756.0	506991.0	336248.0	464447.0	448152.0	458695.0	461604.0	617348.0	439909.0
32	454627.0	438262.0	442817.0	411139.0	356661.0	437967.0	476307.0	467541.0	473645.0	42977.0	2126.0	456831.0	475372.0	68604.0	456150.0	467022.0	388436.0	494753.0	459524.0	461088.0	457474.0	455926.0	456813.0	449572.0	637775.0	478776.0	470776.0	421690.0	458467.0	577914.0	632826.0	509811.0	429659.0	455014.0	586843.0	523954.0	590060.0	892924.0	529680.0	464452.0	465794.0	526813.0	299934.0	463389.0	444025.0	457608.0	459600.0	670524.0	430231.0
33	450526.0	429573.0	434424.0	394428.0	315054.0	428176.0	481583.0	469866.0	477575.0	25379.0	1105.0	455289.0	482135.0	45700.0	451924.0	467144.0	357562.0	512711.0	459473.0	460856.0	455463.0	453922.0	454859.0	445578.0	686903.0	488756.0	471563.0	403008.0	455574.0	624780.0	688648.0	532370.0	418631.0	450756.0	601425.0	552059.0	641292.0	933753.0	556123.0	463475.0	466957.0	553299.0	260040.0	460795.0	438472.0	455304.0	457637.0	728221.0	417441.0
34	443991.0	419250.0	423179.0	373915.0	269463.0	415849.0	488346.0	473402.0	482884.0	14798.0	646.0	452636.0	492724.0	29893.0	447483.0	465858.0	320126.0	538224.0	458377.0	459974.0	453637.0	450817.0	451570.0	441860.0	738825.0	503931.0	471818.0	378256.0	452094.0	680120.0	746447.0	564851.0	404681.0	446360.0	612233.0	589157.0	693409.0	960214.0	591090.0	463759.0	469362.0	585266.0	219339.0	458864.0	432474.0	454559.0	456163.0	787267.0	400956.0
35	436016.0	406128.0	406758.0	349313.0	223593.0	399487.0	498071.0	478235.0	490065.0	8486.0	347.0	450690.0	507865.0	19587.0	442446.0	465050.0	276697.0	571651.0	459064.0	459787.0	452631.0	446310.0	450260.0	435110.0	789626.0	526688.0	471420.0	346714.0	448757.0	740290.0	802293.0	606235.0	387595.0	439841.0	619543.0	634366.0	740340.0	976470.0	634464.0	463603.0	473449.0	623391.0	178858.0	457373.0	426632.0	453466.0	454731.0	840095.0	378923.0
36	424517.0	389712.0	385345.0	319436.0	179305.0	377388.0	510943.0	486198.0	501138.0	4831.0	183.0	448029.0	531239.0	12982.0	436831.0	464494.0	230044.0	614222.0	460119.0	460224.0	451043.0	439977.0	448929.0	428238.0	836571.0	559379.0	470674.0	310196.0	443465.0	799555.0	850500.0	656090.0	366338.0	433796.0	623854.0	686853.0	779852.0	986481.0	684922.0	463453.0	479550.0	663147.0	141508.0	455079.0	418977.0	452069.0	452172.0	884485.0	353007.0
37	408158.0	369627.0	357836.0	285907.0	140659.0	350463.0	527329.0	498301.0	515255.0	2754.0	113.0	444078.0	563415.0	8939.0	428046.0	464144.0	184044.0	663822.0	461916.0	460065.0	448772.0	430243.0	447359.0	417921.0	876751.0	604230.0	467190.0	272380.0	436773.0	852201.0	889397.0	713860.0	341184.0	425760.0	626324.0	741284.0	811948.0	992235.0	737921.0	465733.0	488199.0	701605.0	109029.0	452280.0	411597.0	450728.0	449740.0	919197.0	322884.0
38	386652.0	346233.0	324900.0	250022.0	109402.0	317535.0	547426.0	514679.0	533731.0	1549.0	69.0	438768.0	605598.0	6227.0	416482.0	463998.0	141617.0	717851.0	464841.0	460550.0	446606.0	415676.0	445828.0	406857.0	909492.0	658966.0	458618.0	235947.0	428832.0	895568.0	918797.0	772567.0	311448.0	417346.0	626169.0	793635.0	838160.0	995645.0	791332.0	469081.0	499397.0	736916.0	82204.0	449701.0	403030.0	450267.0	446821.0	944819.0	289817.0
39	357569.0	318702.0	286243.0	212086.0	85249.0	280032.0	572933.0	537276.0	557467.0	875.0	43.0	431307.0	657331.0	4573.0	401073.0	464102.0	105363.0	772334.0	468621.0	463349.0	443002.0	396039.0	443109.0	393346.0	934454.0	720583.0	444517.0	204108.0	416188.0	927479.0	940034.0	826541.0	277069.0	405585.0	625907.0	839735.0	859449.0	997529.0	838936.0	473695.0	513456.0	767612.0	61063.0	445676.0	394600.0	448881.0	442388.0	962880.0	256761.0
40	321201.0	289706.0	245041.0	175477.0	66493.0	240032.0	602960.0	567147.0	585464.0	541.0	25.0	421398.0	716099.0	3326.0	383586.0	462636.0	76259.0	821797.0	473363.0	467323.0	438790.0	368112.0	439389.0	377009.0	953282.0	783206.0	424361.0	177174.0	400126.0	950369.0	954883.0	872606.0	240050.0	391592.0	625102.0	877197.0	877388.0	998639.0	878775.0	480776.0	531921.0	793811.0	44827.0	440677.0	388298.0	448367.0	437282.0	975221.0	225463.0
41	278149.0	259563.0	201303.0	142038.0	52294.0	197943.0	636911.0	604984.0	618015.0	371.0	17.0	409211.0	774872.0	2485.0	361516.0	461663.0	54186.0	864749.0	479443.0	473212.0	433308.0	332932.0	435248.0	358470.0	966758.0	840059.0	399952.0	155687.0	378375.0	966378.0	965390.0	908878.0	201584.0	375633.0	623409.0	906201.0	892034.0	999237.0	909421.0	489895.0	552819.0	815325.0	32479.0	434888.0	384864.0	447981.0	429790.0	983472.0	199194.0
42	233002.0	229104.0	159755.0	113033.0	41995.0	158295.0	674014.0	649220.0	655926.0	244.0	12.0	392271.0	828724.0	1984.0	334250.0	460276.0	38098.0	899403.0	486387.0	480204.0	427779.0	290876.0	429495.0	336508.0	976247.0	886662.0	373157.0	138227.0	350071.0	977302.0	972720.0	936421.0	164568.0	358627.0	620978.0	927988.0	904504.0	999570.0	932908.0	501888.0	577928.0	833076.0	23416.0	427047.0	386969.0	447420.0	421225.0	988789.0	179058.0
43	188458.0	199173.0	123430.0	88647.0	34005.0	123015.0	712553.0	698492.0	695348.0	158.0	10.0	370677.0	874807.0	1577.0	302493.0	457736.0	26639.0	925595.0	495479.0	488549.0	421272.0	246806.0	421891.0	310936.0	982955.0	922860.0	345751.0	125273.0	316167.0	984237.0	978103.0	956015.0	130012.0	342705.0	618170.0	944264.0	915210.0	999751.0	950121.0	517953.0	605628.0	847108.0	16732.0	417588.0	392723.0	447382.0	407914.0	992670.0	165284.0
44	148545.0	172997.0	93447.0	68699.0	27737.0	93061.0	751026.0	750430.0	736210.0	116.0	1.0	343636.0	911453.0	1350.0	267349.0	454177.0	18447.0	944819.0	504982.0	497269.0	412333.0	203309.0	410134.0	283373.0	987952.0	948661.0	318572.0	115295.0	276015.0	988916.0	981785.0	969980.0	99081.0	329285.0	615977.0	956177.0	924522.0	999855.0	962649.0	539819.0	635434.0	859693.0	11907.0	403770.0	403364.0	446271.0	391918.0	994931.0	158258.0
45	115458.0	150426.0	70646.0	53270.0	23141.0	69167.0	788280.0	799677.0	774968.0	93.0	1.0	311588.0	938111.0	1075.0	230332.0	448054.0	12793.0	959051.0	515138.0	506081.0	402037.0	164511.0	390365.0	254178.0	991287.0	966245.0	293620.0	107208.0	232231.0	992014.0	984334.0	979467.0	73422.0	322189.0	613718.0	964906.0	932573.0	999917.0	971118.0	566173.0	664108.0	870088.0	8450.0	387734.0	418629.0	446911.0	372890.0	996507.0	156299.0
46	89127.0	131284.0	52790.0	41536.0	19502.0	50334.0	822380.0	844169.0	810585.0	75.0	3.0	274522.0	957148.0	929.0	193398.0	439259.0	8904.0	969649.0	525010.0	515781.0	390080.0	131282.0	362466.0	223830.0	993517.0	978257.0	270669.0	100962.0	188276.0	994002.0	986440.0	985729.0	53630.0	325703.0	611059.0	971091.0	939258.0	999962.0	977371.0	597352.0	692146.0	878746.0	6131.0	367928.0	438149.0	448034.0	350884.0	997507.0	158635.0
47	68828.0	116013.0	39213.0	32422.0	16343.0	36411.0	853029.0	881868.0	842023.0	69.0	2.0	234291.0	970421.0	790.0	158674.0	425640.0	6290.0	976932.0	534493.0	524291.0	376806.0	103811.0	323469.0	193854.0	995112.0	985947.0	249618.0	95070.0	147686.0	995550.0	987976.0	990421.0	37898.0	340564.0	608614.0	975706.0	945380.0	999965.0	981707.0	631147.0	718156.0	886614.0	4457.0	344919.0	460753.0	449543.0	327598.0	998126.0	164868.0
48	53651.0	104885.0	29524.0	25228.0	13827.0	26193.0	878595.0	912641.0	868799.0	54.0	0.0	193474.0	979520.0	687.0	127054.0	405891.0	4380.0	982378.0	541665.0	533058.0	361902.0	82936.0	272490.0	164261.0	996248.0	990944.0	229919.0	90400.0	110919.0	996550.0	989361.0	993354.0	26417.0	368884.0	606483.0	979320.0	950968.0	999978.0	984787.0	665920.0	741759.0	893374.0	3298.0	317935.0	485628.0	452541.0	304324.0	998667.0	174442.0
49	42594.0	97894.0	22569.0	19942.0	11694.0	18755.0	899920.0	936499.0	891077.0	49.0	0.0	154456.0	985655.0	626.0	100582.0	380344.0	3112.0	986441.0	546074.0	540297.0	344668.0	66590.0	212239.0	137445.0	997118.0	994028.0	211839.0	86079.0	81717.0	997265.0	990466.0	995218.0	18135.0	409869.0	604045.0	982031.0	955712.0	999987.0	987060.0	701335.0	760576.0	899813.0	2487.0	288829.0	511944.0	457168.0	282097.0	999049.0	185932.0
50	33975.0	93295.0	17115.0	15976.0	10182.0	13636.0	917912.0	954252.0	908911.0	42.0	0.0	119160.0	990027.0	549.0	79131.0	349451.0	2239.0	989413.0	547425.0	546503.0	327166.0	53890.0	153956.0	113491.0	997642.0	995973.0	194912.0	81965.0	59012.0	997882.0	991389.0	996489.0	12337.0	461514.0	601810.0	984297.0	959871.0	999990.0	988737.0	735582.0	775319.0	905546.0	1995.0	258375.0	537994.0	463816.0	262576.0	999258.0	200995.0
51	27545.0	91647.0	13298.0	12895.0	8807.0	9824.0	932410.0	967254.0	922910.0	44.0	0.0	89472.0	992865.0	503.0	62281.0	315308.0	1689.0	991539.0	546543.0	552865.0	310013.0	43612.0	104217.0	92374.0	998038.0	997205.0	179517.0	78468.0	41452.0	998281.0	992109.0	997464.0	8135.0	520481.0	599332.0	986148.0	963333.0	999991.0	989981.0	766725.0	787149.0	910635.0	1534.0	227422.0	563959.0	473695.0	246389.0	999421.0	217334.0
52	22710.0	92293.0	10635.0	10808.0	7535.0	7041.0	943482.0	976577.0	933970.0	47.0	0.0	66268.0	994828.0	444.0	48832.0	279755.0	1269.0	993187.0	543094.0	559193.0	293414.0	35670.0	68348.0	74083.0	998358.0	998020.0	165022.0	74518.0	29142.0	998494.0	992982.0	998060.0	5572.0	582377.0	597244.0	987757.0	966737.0	999994.0	990964.0	793503.0	794582.0	915875.0	1210.0	198705.0	589954.0	487612.0	233910.0	999568.0	235720.0
53	19074.0	95229.0	8666.0	9098.0	6519.0	5159.0	952880.0	983088.0	942877.0	36.0	0.0	48011.0	996265.0	396.0	38665.0	244209.0	1041.0	994430.0	537615.0	565693.0	276734.0	29479.0	44074.0	58926.0	998560.0	998579.0	151916.0	70946.0	20519.0	998733.0	993641.0	998542.0	3665.0	643191.0	594970.0	989103.0	969513.0	999996.0	991817.0	816805.0	798776.0	920888.0	1009.0	172582.0	615237.0	505502.0	223190.0	999645.0	256021.0
54	15883.0	99687.0	7277.0	7707.0	5701.0	3889.0	959647.0	988014.0	949381.0	31.0	0.0	34320.0	997204.0	343.0	30924.0	210761.0	856.0	995528.0	531971.0	570912.0	263061.0	24595.0	28096.0	46783.0	998768.0	998879.0	139869.0	67833.0	14637.0	998935.0	994244.0	998924.0	2389.0	701153.0	592855.0	990287.0	972194.0	999999.0	992413.0	836066.0	799714.0	925251.0	844.0	148947.0	640075.0	528828.0	214566.0	999696.0	277524.0
55	13070.0	106556.0	6090.0	6792.0	4967.0	2905.0	965003.0	991519.0	954501.0	27.0	0.0	24534.0	997859.0	296.0	25015.0	179635.0	713.0	996280.0	525091.0	575512.0	250639.0	20441.0	18292.0	36413.0	998944.0	999098.0	128322.0	64854.0	10233.0	999136.0	994689.0	999124.0	1629.0	752826.0	590073.0	991401.0	974661.0	1000000.0	992938.0	852030.0	798416.0	929453.0	761.0	128650.0	663763.0	558769.0	208317.0	999763.0	300870.0
56	10827.0	114413.0	5050.0	6009.0	4315.0	2242.0	969573.0	994020.0	958359.0	27.0	0.0	17132.0	998310.0	255.0	20675.0	152420.0	574.0	996886.0	518365.0	580100.0	239851.0	17167.0	11785.0	28675.0	999067.0	999292.0	117633.0	61958.0	7408.0	999229.0	995190.0	999322.0	1033.0	798740.0	587018.0	992250.0	976681.0	1000000.0	993390.0	865635.0	795122.0	933410.0	642.0	111657.0	687785.0	595445.0	202168.0	999847.0	326457.0
57	9244.0	123606.0	4224.0	5496.0	3705.0	1743.0	972966.0	995678.0	961412.0	20.0	0.0	12086.0	998732.0	260.0	17237.0	128753.0	496.0	997471.0	511804.0	584806.0	230129.0	14386.0	7840.0	22409.0	999144.0	999358.0	107600.0	59176.0	5292.0	999318.0	995619.0	999466.0	671.0	837713.0	584465.0	992947.0	978701.0	1000000.0	993883.0	876332.0	790789.0	936905.0	579.0	97361.0	709505.0	636936.0	197030.0	999867.0	352412.0
58	7792.0	134277.0	3607.0	4808.0	3194.0	1331.0	975599.0	996936.0	963996.0	23.0	0.0	8623.0	998996.0	239.0	14407.0	108715.0	373.0	997874.0	506194.0	588690.0	222094.0	12088.0	5355.0	17540.0	999226.0	999389.0	98818.0	56635.0	3929.0	999343.0	996067.0	999594.0	461.0	870094.0	581293.0	993721.0	980241.0	1000000.0	994237.0	884775.0	783419.0	940733.0	518.0	84825.0	729891.0	683138.0	193159.0	999868.0	380382.0
59	6589.0	146746.0	2977.0	4265.0	2734.0	1055.0	977836.0	997670.0	965921.0	28.0	0.0	6113.0	999236.0	205.0	12287.0	90847.0	330.0	998193.0	500746.0	593604.0	214971.0	10131.0	3575.0	13940.0	999278.0	999442.0	90545.0	54140.0	3020.0	999436.0	996347.0	999682.0	349.0	896530.0	578078.0	994303.0	981639.0	1000000.0	994622.0	892606.0	776554.0	944031.0	445.0	74551.0	748817.0	729743.0	189241.0	999888.0	408067.0
60	5613.0	160221.0	2593.0	3919.0	2327.0	830.0	979631.0	998333.0	967625.0	33.0	0.0	4306.0	999385.0	155.0	10518.0	76239.0	267.0	998584.0	495509.0	598342.0	208347.0	8592.0	2447.0	11102.0	999316.0	999461.0	82294.0	51776.0	2170.0	999490.0	996785.0	999755.0	218.0	917990.0	574309.0	994870.0	983151.0	1000000.0	994843.0	899062.0	767683.0	947529.0	352.0	65093.0	767499.0	776075.0	185208.0	999906.0	437582.0
61	4762.0	175387.0	2250.0	3669.0	2008.0	684.0	981245.0	998791.0	969022.0	30.0	0.0	3141.0	999505.0	129.0	9218.0	63821.0	253.0	998824.0	490586.0	602839.0	201597.0	7309.0	1712.0	8856.0	999337.0	999458.0	74807.0	49131.0	1637.0	999510.0	997073.0	999792.0	149.0	935614.0	569665.0	995370.0	984428.0	1000000.0	995236.0	904643.0	758682.0	950471.0	349.0	57897.0	784784.0	818768.0	182765.0	999924.0	468240.0
62	4017.0	191355.0	1986.0	3380.0	1747.0	535.0	982531.0	999105.0	970151.0	34.0	0.0	2298.0	999596.0	109.0	8126.0	53563.0	206.0	999034.0	485771.0	608326.0	195495.0	6192.0	1183.0	7244.0	999342.0	999470.0	68448.0	47663.0	1296.0	999551.0	997306.0	999833.0	114.0	949577.0	562470.0	995967.0	985525.0	1000000.0	995546.0	909201.0	748397.0	953171.0	326.0	51357.0	800333.0	855713.0	180288.0	999948.0	499162.0
63	3381.0	208999.0	1683.0	3219.0	1528.0	439.0	983700.0	999344.0	971253.0	30.0	0.0	1719.0	999673.0	81.0	7167.0	44965.0	167.0	999208.0	481726.0	613271.0	189612.0	5180.0	753.0	5766.0	999378.0	999503.0	62734.0	45636.0	955.0	999552.0	997576.0	999853.0	75.0	960215.0	553215.0	996318.0	986671.0	1000000.0	995811.0	913535.0	737941.0	955778.0	258.0	46200.0	814508.0	887582.0	177205.0	999949.0	528720.0
64	2813.0	227927.0	1435.0	2949.0	1335.0	374.0	984387.0	999498.0	972138.0	40.0	0.0	1306.0	999731.0	75.0	6371.0	38096.0	131.0	999321.0	479019.0	617592.0	183706.0	4397.0	539.0	4525.0	999424.0	999537.0	57440.0	43709.0	754.0	999603.0	997745.0	999890.0	53.0	969114.0	540674.0	996679.0	987527.0	1000000.0	996120.0	917909.0	726227.0	958010.0	265.0	41252.0	827514.0	913562.0	174119.0	999943.0	559829.0
65	2382.0	248177.0	1221.0	2620.0	1224.0	329.0	985126.0	999622.0	973059.0	38.0	0.0	982.0	999761.0	66.0	5750.0	31942.0	112.0	999461.0	475453.0	621364.0	177662.0	3573.0	404.0	3747.0	999470.0	999563.0	52628.0	42120.0	608.0	999655.0	997919.0	999913.0	36.0	975702.0	522999.0	996997.0	988362.0	1000000.0	996392.0	922358.0	713883.0	960454.0	239.0	37379.0	839114.0	933393.0	172082.0	999949.0	589851.0
66	2035.0	270249.0	1021.0	2337.0	1061.0	307.0	985794.0	999713.0	973583.0	36.0	0.0	775.0	999822.0	63.0	5225.0	26812.0	100.0	999517.0	473151.0	624969.0	171463.0	3052.0	299.0	3174.0	999486.0	999611.0	47705.0	40379.0	482.0	999666.0	998064.0	999908.0	16.0	981069.0	497424.0	997367.0	989113.0	1000000.0	996581.0	926355.0	701490.0	962583.0	230.0	33985.0	849187.0	949145.0	169851.0	999961.0	619764.0
67	1708.0	292337.0	879.0	2107.0	906.0	239.0	986373.0	999779.0	974208.0	34.0	0.0	562.0	999869.0	44.0	4868.0	22393.0	75.0	999595.0	470889.0	628933.0	165370.0	2528.0	219.0	2755.0	999502.0	999608.0	43166.0	38420.0	409.0	999704.0	998269.0	999930.0	14.0	985199.0	462932.0	997673.0	989886.0	1000000.0	996781.0	930024.0	687666.0	964474.0	221.0	30863.0	858387.0	960841.0	167429.0	999972.0	648813.0
68	1405.0	316720.0	777.0	1889.0	772.0	188.0	986856.0	999818.0	974470.0	34.0	0.0	439.0	999896.0	35.0	4516.0	18815.0	71.0	999622.0	468409.0	632829.0	159045.0	2206.0	148.0	2453.0	999527.0	999635.0	38921.0	36799.0	374.0	999716.0	998452.0	999937.0	9.0	988405.0	418387.0	997942.0	990553.0	1000000.0	996972.0	933408.0	673264.0	966468.0	223.0	28049.0	865885.0	969991.0	164620.0	999981.0	676835.0
69	1159.0	340922.0	677.0	1688.0	672.0	145.0	987445.0	999862.0	974993.0	22.0	0.0	371.0	999933.0	33.0	4093.0	15734.0	57.0	999688.0	466227.0	636718.0	152275.0	1926.0	94.0	2197.0	999582.0	999658.0	34799.0	35640.0	308.0	999701.0	998557.0	999949.0	9.0	991045.0	364307.0	998248.0	991154.0	1000000.0	997154.0	936702.0	659001.0	968269.0	218.0	25462.0	872319.0	976850.0	162198.0	999990.0	703406.0
70	1002.0	366166.0	615.0	1429.0	621.0	110.0	987816.0	999895.0	975518.0	15.0	0.0	297.0	999946.0	42.0	3851.0	13235.0	45.0	999730.0	464994.0	640585.0	144487.0	1584.0	61.0	1903.0	999619.0	999649.0	31355.0	34508.0	254.0	999719.0	998665.0	999953.0	7.0	993168.0	303383.0	998491.0	991747.0	1000000.0	997357.0	940098.0	644949.0	969973.0	204.0	22937.0	877775.0	982013.0	159889.0	999993.0	728953.0
71	833.0	392540.0	551.0	1195.0	530.0	101.0	988087.0	999917.0	975973.0	10.0	0.0	223.0	999955.0	35.0	3432.0	11078.0	37.0	999763.0	464487.0	645736.0	136814.0	1389.0	35.0	1708.0	999636.0	999648.0	27794.0	33324.0	211.0	999773.0	998773.0	999960.0	6.0	994600.0	239780.0	998702.0	992296.0	1000000.0	997620.0	942640.0	630293.0	971617.0	184.0	21140.0	882276.0	986079.0	156926.0	999997.0	753011.0
72	707.0	420046.0	458.0	943.0	440.0	72.0	988612.0	999940.0	976226.0	11.0	0.0	184.0	999972.0	27.0	3121.0	9216.0	34.0	999803.0	464705.0	649399.0	128810.0	1171.0	30.0	1527.0	999638.0	999671.0	24481.0	32493.0	170.0	999793.0	998901.0	999962.0	6.0	995658.0	181936.0	998934.0	992913.0	1000000.0	997768.0	944950.0	615829.0	972999.0	174.0	19470.0	885039.0	989031.0	154418.0	999998.0	775188.0
73	579.0	447703.0	394.0	806.0	381.0	43.0	989043.0	999940.0	976657.0	11.0	0.0	152.0	999972.0	23.0	2824.0	7732.0	19.0	999826.0	464333.0	653918.0	120873.0	968.0	18.0	1434.0	999625.0	999715.0	21244.0	31238.0	145.0	999808.0	999003.0	999966.0	5.0	996633.0	132508.0	999043.0	993272.0	1000000.0	997930.0	947607.0	602028.0	974328.0	166.0	17919.0	886158.0	991304.0	151956.0	999997.0	795085.0
74	474.0	475820.0	319.0	679.0	326.0	27.0	989271.0	999959.0	977058.0	8.0	0.0	126.0	999981.0	20.0	2609.0	6534.0	15.0	999871.0	464991.0	658185.0	112748.0	874.0	14.0	1336.0	999661.0	999737.0	18325.0	30483.0	135.0	999824.0	999162.0	999972.0	3.0	997397.0	92925.0	999222.0	993687.0	1000000.0	998060.0	950225.0	586969.0	975487.0	181.0	16235.0	885548.0	993099.0	149545.0	999999.0	813647.0
75	416.0	503859.0	285.0	549.0	279.0	17.0	989673.0	999962.0	977215.0	12.0	0.0	103.0	999987.0	12.0	2334.0	5553.0	15.0	999893.0	464740.0	662640.0	104333.0	739.0	9.0	1303.0	999658.0	999753.0	15424.0	29641.0	97.0	999849.0	999269.0	999989.0	2.0	997932.0	64013.0	999372.0	994121.0	1000000.0	998205.0	952783.0	573095.0	976554.0	193.0	14974.0	885473.0	994582.0	147700.0	1000000.0	830389.0
76	356.0	533516.0	245.0	432.0	265.0	11.0	990135.0	999955.0	977342.0	9.0	0.0	76.0	999991.0	12.0	2119.0	4680.0	15.0	999890.0	464847.0	666682.0	96927.0	602.0	8.0	1203.0	999696.0	999779.0	12618.0	29448.0	91.0	999844.0	999364.0	999989.0	0.0	998290.0	43050.0	999504.0	994474.0	1000000.0	998318.0	955182.0	560024.0	977714.0	163.0	14152.0	883105.0	995643.0	145376.0	1000000.0	845960.0
77	302.0	562410.0	192.0	338.0	266.0	8.0	990409.0	999965.0	977405.0	10.0	0.0	69.0	999993.0	7.0	1881.0	3972.0	16.0	999898.0	465719.0	670856.0	88964.0	526.0	10.0	1168.0	999709.0	999793.0	9951.0	29078.0	74.0	999870.0	999452.0	999991.0	0.0	998691.0	29091.0	999590.0	994815.0	1000000.0	998406.0	957601.0	546215.0	978842.0	150.0	13046.0	880028.0	996572.0	143373.0	1000000.0	859599.0
78	235.0	592955.0	169.0	274.0	232.0	5.0	990668.0	999975.0	977793.0	11.0	0.0	48.0	999996.0	6.0	1638.0	3274.0	15.0	999909.0	466563.0	674919.0	81571.0	456.0	6.0	1195.0	999744.0	999836.0	7729.0	29234.0	73.0	999892.0	999519.0	999994.0	0.0	998913.0	19248.0	999717.0	995273.0	1000000.0	998466.0	959500.0	533593.0	979804.0	151.0	11956.0	874873.0	997215.0	140564.0	1000000.0	871336.0
79	189.0	623726.0	132.0	224.0	176.0	2.0	991062.0	999988.0	977967.0	8.0	0.0	40.0	999999.0	5.0	1443.0	2740.0	9.0	999916.0	467737.0	679273.0	74618.0	402.0	4.0	1199.0	999791.0	999854.0	5829.0	29820.0	64.0	999902.0	999585.0	999998.0	0.0	999133.0	12858.0	999780.0	995691.0	1000000.0	998569.0	961079.0	521267.0	980579.0	146.0	11037.0	867851.0	997772.0	138251.0	1000000.0	881989.0
80	150.0	656033.0	103.0	177.0	172.0	3.0	991206.0	999991.0	978088.0	5.0	0.0	34.0	999999.0	4.0	1304.0	2283.0	8.0	999918.0	469444.0	683887.0	68207.0	327.0	1.0	1217.0	999827.0	999880.0	4270.0	30641.0	54.0	999922.0	999649.0	999998.0	0.0	999313.0	8591.0	999813.0	995816.0	1000000.0	998669.0	962578.0	509617.0	981498.0	131.0	10295.0	859337.0	998255.0	136088.0	1000000.0	890888.0
81	110.0	691732.0	87.0	156.0	149.0	4.0	991529.0	999996.0	978532.0	3.0	0.0	22.0	1000000.0	5.0	1171.0	1888.0	7.0	999940.0	471681.0	688993.0	61195.0	266.0	3.0	1135.0	999863.0	999883.0	3010.0	31102.0	48.0	999936.0	999720.0	1000000.0	0.0	999439.0	5752.0	999861.0	996052.0	1000000.0	998746.0	963961.0	498032.0	982253.0	125.0	9475.0	849678.0	998547.0	133680.0	1000000.0	897927.0
82	90.0	729328.0	80.0	110.0	130.0	3.0	991808.0	1000000.0	979062.0	3.0	0.0	13.0	1000000.0	2.0	999.0	1600.0	2.0	999939.0	474991.0	693188.0	55281.0	218.0	1.0	1098.0	999887.0	999907.0	2139.0	31866.0	37.0	999946.0	999815.0	1000000.0	0.0	999523.0	3842.0	999894.0	996468.0	1000000.0	998871.0	965016.0	486497.0	982961.0	125.0	8795.0	838903.0	998820.0	131193.0	1000000.0	903290.0
83	70.0	768086.0	65.0	73.0	122.0	0.0	992042.0	1000000.0	979441.0	2.0	0.0	12.0	1000000.0	0.0	728.0	1290.0	2.0	999953.0	478118.0	697826.0	49904.0	189.0	0.0	1053.0	999923.0	999924.0	1523.0	32094.0	26.0	999962.0	999861.0	1000000.0	0.0	999575.0	2598.0	999920.0	996709.0	1000000.0	998967.0	966040.0	475673.0	983514.0	132.0	8251.0	826150.0	999071.0	129192.0	1000000.0	906794.0
84	55.0	808418.0	50.0	58.0	98.0	0.0	992449.0	1000000.0	979590.0	0.0	0.0	11.0	1000000.0	0.0	546.0	1105.0	3.0	999950.0	482205.0	701781.0	44805.0	149.0	0.0	956.0	999939.0	999955.0	978.0	32497.0	23.0	999971.0	999902.0	1000000.0	0.0	999660.0	1793.0	999940.0	997002.0	1000000.0	999020.0	966231.0	466252.0	984235.0	111.0	7710.0	811643.0	999247.0	127187.0	1000000.0	909365.0
85	47.0	847977.0	42.0	46.0	85.0	0.0	992735.0	1000000.0	979686.0	0.0	0.0	9.0	1000000.0	0.0	402.0	872.0	1.0	999953.0	487720.0	706761.0	40178.0	131.0	0.0	828.0	999958.0	999954.0	647.0	32298.0	21.0	999979.0	999906.0	1000000.0	0.0	999735.0	1243.0	999944.0	997329.0	1000000.0	999108.0	966088.0	456104.0	984606.0	95.0	7337.0	795701.0	999412.0	125184.0	1000000.0	910053.0
86	48.0	884759.0	39.0	52.0	71.0	0.0	992949.0	1000000.0	979696.0	0.0	0.0	9.0	1000000.0	0.0	259.0	715.0	0.0	999958.0	494686.0	711924.0	36129.0	105.0	0.0	746.0	999964.0	999973.0	426.0	31669.0	17.0	999982.0	999926.0	1000000.0	0.0	999795.0	843.0	999961.0	997520.0	1000000.0	999199.0	965370.0	445659.0	985310.0	75.0	6862.0	778032.0	999538.0	122994.0	1000000.0	908703.0
87	54.0	915052.0	36.0	44.0	62.0	0.0	993387.0	1000000.0	980042.0	0.0	0.0	4.0	1000000.0	0.0	168.0	596.0	0.0	999960.0	500630.0	716700.0	32134.0	79.0	0.0	686.0	999973.0	999977.0	249.0	30290.0	14.0	999989.0	999950.0	1000000.0	0.0	999834.0	596.0	999976.0	997689.0	1000000.0	999352.0	963876.0	436530.0	985853.0	68.0	6553.0	759156.0	999614.0	120320.0	1000000.0	906122.0
88	45.0	939647.0	27.0	37.0	47.0	0.0	993853.0	1000000.0	980280.0	0.0	0.0	3.0	1000000.0	0.0	102.0	475.0	0.0	999964.0	507991.0	722460.0	28819.0	68.0	0.0	635.0	999983.0	999984.0	176.0	28717.0	13.0	999996.0	999967.0	1000000.0	0.0	999871.0	427.0	999983.0	997907.0	1000000.0	999426.0	961247.0	426962.0	986334.0	49.0	6221.0	739522.0	999682.0	118244.0	1000000.0	901872.0
89	40.0	958237.0	27.0	27.0	44.0	0.0	994267.0	1000000.0	980439.0	0.0	0.0	1.0	1000000.0	0.0	68.0	413.0	0.0	999963.0	517081.0	727848.0	25774.0	50.0	0.0	536.0	999988.0	999990.0	111.0	27146.0	15.0	999997.0	999978.0	1000000.0	0.0	999886.0	336.0	999991.0	998183.0	1000000.0	999472.0	957269.0	418332.0	986715.0	42.0	5774.0	717504.0	999725.0	115852.0	1000000.0	895712.0
90	31.0	971851.0	25.0	17.0	31.0	0.0	994763.0	1000000.0	980518.0	0.0	0.0	0.0	1000000.0	0.0	40.0	317.0	0.0	999969.0	527315.0	734356.0	23016.0	33.0	0.0	476.0	999990.0	999993.0	79.0	25140.0	11.0	999997.0	999981.0	1000000.0	0.0	999918.0	234.0	999995.0	998502.0	1000000.0	999514.0	951726.0	409878.0	987070.0	39.0	5346.0	695622.0	999802.0	113560.0	1000000.0	886873.0
91	27.0	980917.0	21.0	13.0	25.0	0.0	995100.0	1000000.0	980873.0	0.0	0.0	0.0	1000000.0	0.0	29.0	254.0	0.0	999975.0	538762.0	740776.0	20393.0	29.0	0.0	417.0	999994.0	999997.0	53.0	22938.0	14.0	999997.0	999985.0	1000000.0	0.0	999937.0	197.0	999996.0	998672.0	1000000.0	999563.0	943941.0	402232.0	987482.0	26.0	4983.0	674016.0	999850.0	110910.0	1000000.0	875828.0
92	20.0	986962.0	18.0	9.0	17.0	0.0	995605.0	1000000.0	981229.0	0.0	0.0	0.0	1000000.0	0.0	18.0	213.0	0.0	999971.0	550826.0	747447.0	18003.0	16.0	0.0	367.0	999996.0	1000000.0	33.0	21231.0	14.0	999999.0	999988.0	1000000.0	0.0	999957.0	176.0	999999.0	998860.0	1000000.0	999611.0	934083.0	395626.0	987634.0	23.0	4636.0	651741.0	999876.0	108288.0	1000000.0	862900.0
93	15.0	991087.0	10.0	8.0	15.0	0.0	996002.0	1000000.0	981726.0	0.0	0.0	0.0	1000000.0	0.0	6.0	178.0	0.0	999977.0	564063.0	754475.0	15835.0	10.0	0.0	260.0	999995.0	1000000.0	20.0	19139.0	12.0	999998.0	999988.0	1000000.0	0.0	999950.0	129.0	1000000.0	999067.0	1000000.0	999690.0	921792.0	389069.0	987698.0	21.0	4345.0	630726.0	999888.0	105539.0	1000000.0	847694.0
94	13.0	993971.0	7.0	7.0	9.0	0.0	996523.0	1000000.0	982413.0	0.0	0.0	0.0	1000000.0	0.0	1.0	160.0	0.0	999983.0	578219.0	762491.0	13974.0	9.0	0.0	233.0	999993.0	1000000.0	9.0	17251.0	12.0	999999.0	999994.0	1000000.0	0.0	999958.0	104.0	1000000.0	999180.0	1000000.0	999733.0	906548.0	382990.0	988067.0	13.0	3937.0	610674.0	999901.0	102262.0	1000000.0	830481.0
95	13.0	995885.0	6.0	3.0	4.0	0.0	996809.0	1000000.0	982880.0	0.0	0.0	0.0	1000000.0	0.0	1.0	133.0	0.0	999980.0	593631.0	771579.0	12429.0	4.0	0.0	218.0	999991.0	1000000.0	10.0	15515.0	10.0	999999.0	999995.0	1000000.0	0.0	999968.0	64.0	1000000.0	999327.0	1000000.0	999792.0	888374.0	377853.0	988242.0	10.0	3622.0	592390.0	999911.0	98862.0	1000000.0	810598.0
96	9.0	996935.0	2.0	2.0	5.0	0.0	997228.0	1000000.0	983778.0	0.0	0.0	0.0	1000000.0	0.0	1.0	115.0	0.0	999989.0	609608.0	780322.0	11173.0	2.0	0.0	165.0	999993.0	1000000.0	7.0	14091.0	5.0	999999.0	999998.0	1000000.0	0.0	999972.0	56.0	1000000.0	999461.0	1000000.0	999828.0	867008.0	373111.0	988365.0	5.0	3196.0	575726.0	999919.0	95063.0	1000000.0	787771.0
97	8.0	997841.0	1.0	3.0	3.0	0.0	997661.0	1000000.0	984691.0	0.0	0.0	0.0	1000000.0	0.0	1.0	90.0	0.0	999990.0	627022.0	789144.0	9903.0	1.0	0.0	126.0	999997.0	1000000.0	6.0	12720.0	4.0	999999.0	999999.0	1000000.0	0.0	999979.0	39.0	1000000.0	999560.0	1000000.0	999868.0	843446.0	368856.0	988519.0	3.0	2884.0	563066.0	999929.0	91014.0	1000000.0	762838.0
98	4.0	998494.0	0.0	1.0	3.0	0.0	998013.0	1000000.0	985883.0	0.0	0.0	0.0	1000000.0	0.0	1.0	62.0	0.0	999990.0	644386.0	799088.0	8677.0	2.0	0.0	92.0	999997.0	1000000.0	2.0	11292.0	2.0	999997.0	999999.0	1000000.0	0.0	999984.0	32.0	1000000.0	999625.0	1000000.0	999901.0	816715.0	366466.0	988522.0	1.0	2501.0	553211.0	999930.0	87229.0	1000000.0	735997.0
99	3.0	998850.0	0.0	0.0	3.0	0.0	998283.0	1000000.0	987037.0	0.0	0.0	0.0	1000000.0	0.0	0.0	54.0	0.0	999992.0	662477.0	807480.0	7650.0	2.0	0.0	89.0	999999.0	1000000.0	0.0	10230.0	4.0	999999.0	999998.0	1000000.0	0.0	999980.0	30.0	1000000.0	999683.0	1000000.0	999913.0	787579.0	364944.0	988675.0	0.0	2116.0	546932.0	999922.0	82277.0	1000000.0	708074.0
100	2.0	999169.0	0.0	0.0	4.0	0.0	998622.0	1000000.0	988105.0	0.0	0.0	0.0	1000000.0	0.0	0.0	38.0	0.0	999991.0	680988.0	816809.0	6823.0	2.0	0.0	72.0	1000000.0	1000000.0	0.0	9216.0	4.0	999999.0	1000000.0	1000000.0	0.0	999982.0	32.0	1000000.0	999749.0	1000000.0	999929.0	757006.0	365183.0	988727.0	0.0	1861.0	543671.0	999940.0	77700.0	1000000.0	679445.0
101	3.0	999394.0	0.0	0.0	3.0	0.0	998902.0	1000000.0	989393.0	0.0	0.0	0.0	1000000.0	0.0	0.0	29.0	0.0	999992.0	699145.0	825760.0	6122.0	1.0	0.0	62.0	1000000.0	1000000.0	0.0	8224.0	4.0	1000000.0	1000000.0	1000000.0	0.0	999983.0	26.0	1000000.0	999807.0	1000000.0	999952.0	725790.0	366741.0	988830.0	0.0	1587.0	543977.0	999944.0	72609.0	1000000.0	650395.0
102	2.0	999494.0	0.0	0.0	2.0	0.0	999095.0	1000000.0	990589.0	0.0	0.0	0.0	1000000.0	0.0	0.0	22.0	0.0	999993.0	718019.0	833825.0	5494.0	0.0	0.0	45.0	1000000.0	1000000.0	0.0	7288.0	3.0	1000000.0	1000000.0	1000000.0	0.0	999985.0	18.0	1000000.0	999847.0	1000000.0	999967.0	694362.0	369574.0	989111.0	0.0	1313.0	547061.0	999946.0	66992.0	1000000.0	623702.0
103	1.0	999627.0	0.0	0.0	4.0	0.0	999266.0	1000000.0	991675.0	0.0	0.0	0.0	1000000.0	0.0	0.0	17.0	0.0	999991.0	736580.0	840558.0	4978.0	0.0	0.0	47.0	1000000.0	1000000.0	0.0	6575.0	1.0	1000000.0	1000000.0	1000000.0	0.0	999988.0	12.0	1000000.0	999873.0	1000000.0	999977.0	661264.0	373374.0	989387.0	0.0	1109.0	552393.0	999957.0	60742.0	1000000.0	599415.0
104	2.0	999714.0	0.0	0.0	2.0	0.0	999387.0	1000000.0	992701.0	0.0	0.0	0.0	1000000.0	0.0	0.0	8.0	0.0	999997.0	755710.0	846265.0	4612.0	0.0	0.0	44.0	1000000.0	1000000.0	0.0	5847.0	1.0	1000000.0	1000000.0	1000000.0	0.0	999985.0	11.0	1000000.0	999900.0	1000000.0	999984.0	628558.0	379594.0	989831.0	0.0	894.0	560692.0	999960.0	54285.0	1000000.0	578804.0
105	1.0	999777.0	0.0	0.0	1.0	0.0	999530.0	1000000.0	993445.0	0.0	0.0	0.0	1000000.0	0.0	0.0	5.0	0.0	999998.0	774732.0	850939.0	4346.0	0.0	0.0	31.0	1000000.0	1000000.0	0.0	5305.0	1.0	1000000.0	1000000.0	1000000.0	0.0	999987.0	7.0	1000000.0	999912.0	1000000.0	999985.0	596506.0	388171.0	990308.0	0.0	730.0	570759.0	999955.0	48401.0	1000000.0	561827.0
106	2.0	999820.0	0.0	0.0	0.0	0.0	999633.0	1000000.0	994294.0	0.0	0.0	0.0	1000000.0	0.0	0.0	10.0	0.0	999998.0	792621.0	853691.0	4003.0	0.0	0.0	14.0	1000000.0	1000000.0	0.0	4801.0	0.0	1000000.0	1000000.0	1000000.0	0.0	999987.0	7.0	1000000.0	999938.0	1000000.0	999990.0	565328.0	399141.0	990703.0	0.0	633.0	583398.0	999966.0	42589.0	1000000.0	551920.0
107	1.0	999872.0	0.0	0.0	0.0	0.0	999709.0	1000000.0	995003.0	0.0	0.0	0.0	1000000.0	0.0	0.0	8.0	0.0	999997.0	810290.0	855040.0	3715.0	0.0	0.0	13.0	1000000.0	1000000.0	0.0	4215.0	0.0	1000000.0	1000000.0	1000000.0	0.0	999984.0	4.0	1000000.0	999964.0	1000000.0	999991.0	534400.0	413693.0	991360.0	0.0	540.0	596992.0	999968.0	37501.0	1000000.0	547978.0
108	0.0	999887.0	0.0	0.0	0.0	0.0	999748.0	1000000.0	995584.0	0.0	0.0	0.0	1000000.0	0.0	0.0	7.0	0.0	999996.0	827268.0	856301.0	3645.0	0.0	0.0	10.0	1000000.0	1000000.0	0.0	3702.0	0.0	1000000.0	1000000.0	1000000.0	0.0	999982.0	2.0	1000000.0	999970.0	1000000.0	999993.0	502957.0	430891.0	992004.0	0.0	420.0	610844.0	999971.0	32549.0	1000000.0	549958.0
109	0.0	999912.0	0.0	0.0	0.0	0.0	999801.0	1000000.0	996162.0	0.0	0.0	0.0	1000000.0	0.0	0.0	2.0	0.0	999996.0	843470.0	856395.0	3509.0	0.0	0.0	7.0	1000000.0	1000000.0	0.0	3247.0	0.0	1000000.0	1000000.0	1000000.0	0.0	999983.0	1.0	1000000.0	999967.0	1000000.0	999996.0	473955.0	452474.0	992706.0	0.0	370.0	626422.0	999977.0	28499.0	1000000.0	560037.0
110	0.0	999927.0	0.0	0.0	0.0	0.0	999851.0	1000000.0	996750.0	0.0	0.0	0.0	1000000.0	0.0	0.0	1.0	0.0	999998.0	858302.0	855321.0	3620.0	0.0	0.0	8.0	1000000.0	1000000.0	0.0	2856.0	0.0	1000000.0	1000000.0	1000000.0	0.0	999981.0	0.0	1000000.0	999973.0	1000000.0	999994.0	444833.0	478644.0	993309.0	0.0	291.0	642060.0	999975.0	24777.0	1000000.0	575484.0
111	0.0	999944.0	0.0	0.0	0.0	0.0	999870.0	1000000.0	997149.0	0.0	0.0	0.0	1000000.0	0.0	0.0	0.0	0.0	1000000.0	872166.0	853584.0	3651.0	0.0	0.0	4.0	1000000.0	1000000.0	0.0	2518.0	0.0	1000000.0	1000000.0	1000000.0	0.0	999982.0	0.0	1000000.0	999976.0	1000000.0	999992.0	417201.0	507273.0	993880.0	0.0	237.0	658079.0	999982.0	21563.0	1000000.0	596192.0
112	0.0	999961.0	0.0	0.0	0.0	0.0	999891.0	1000000.0	997500.0	0.0	0.0	0.0	1000000.0	0.0	0.0	0.0	0.0	1000000.0	884787.0	851326.0	3660.0	0.0	0.0	1.0	1000000.0	1000000.0	0.0	2180.0	0.0	1000000.0	1000000.0	1000000.0	0.0	999981.0	0.0	1000000.0	999982.0	1000000.0	999993.0	390070.0	540211.0	994465.0	0.0	175.0	674430.0	999985.0	18789.0	1000000.0	621010.0
113	0.0	999968.0	0.0	0.0	0.0	0.0	999921.0	1000000.0	997791.0	0.0	0.0	0.0	1000000.0	0.0	0.0	0.0	0.0	1000000.0	896199.0	848052.0	3946.0	0.0	0.0	3.0	1000000.0	1000000.0	0.0	1915.0	0.0	1000000.0	1000000.0	1000000.0	0.0	999986.0	0.0	1000000.0	999989.0	1000000.0	999993.0	363227.0	576996.0	994954.0	0.0	147.0	689564.0	999986.0	16323.0	1000000.0	649054.0
114	0.0	999980.0	0.0	0.0	0.0	0.0	999932.0	1000000.0	998093.0	0.0	0.0	0.0	1000000.0	0.0	0.0	0.0	0.0	1000000.0	906896.0	845220.0	4194.0	0.0	0.0	2.0	1000000.0	1000000.0	0.0	1699.0	0.0	1000000.0	1000000.0	1000000.0	0.0	999988.0	0.0	1000000.0	999993.0	1000000.0	999993.0	338750.0	614901.0	995450.0	0.0	114.0	704742.0	999991.0	14331.0	1000000.0	678432.0
115	0.0	999986.0	0.0	0.0	0.0	0.0	999939.0	1000000.0	998329.0	0.0	0.0	0.0	1000000.0	0.0	0.0	0.0	0.0	1000000.0	916477.0	840871.0	4391.0	0.0	0.0	3.0	1000000.0	1000000.0	0.0	1462.0	0.0	1000000.0	1000000.0	1000000.0	0.0	999990.0	0.0	1000000.0	999994.0	1000000.0	999996.0	315719.0	655050.0	995932.0	0.0	108.0	719826.0	999988.0	12404.0	1000000.0	708612.0
116	0.0	999984.0	0.0	0.0	0.0	0.0	999948.0	1000000.0	998550.0	0.0	0.0	0.0	1000000.0	0.0	0.0	0.0	0.0	1000000.0	925357.0	836957.0	4770.0	0.0	0.0	1.0	1000000.0	1000000.0	0.0	1299.0	0.0	1000000.0	1000000.0	1000000.0	0.0	999989.0	0.0	1000000.0	999993.0	1000000.0	999995.0	293857.0	695373.0	996317.0	0.0	85.0	734763.0	999994.0	10907.0	1000000.0	738261.0
117	0.0	999986.0	0.0	0.0	0.0	0.0	999948.0	1000000.0	998775.0	0.0	0.0	0.0	1000000.0	0.0	0.0	0.0	0.0	1000000.0	934263.0	832702.0	5125.0	0.0	0.0	1.0	1000000.0	1000000.0	0.0	1156.0	0.0	1000000.0	1000000.0	1000000.0	0.0	999983.0	0.0	1000000.0	999997.0	1000000.0	999998.0	272782.0	735791.0	996660.0	0.0	80.0	748370.0	999997.0	9601.0	1000000.0	767606.0
118	0.0	999992.0	0.0	0.0	0.0	0.0	999967.0	1000000.0	998994.0	0.0	0.0	0.0	1000000.0	0.0	0.0	0.0	0.0	1000000.0	941517.0	828366.0	5525.0	0.0	0.0	0.0	1000000.0	1000000.0	0.0	1023.0	0.0	1000000.0	1000000.0	1000000.0	0.0	999984.0	0.0	1000000.0	999995.0	1000000.0	999998.0	252550.0	773227.0	997086.0	0.0	68.0	761731.0	1000000.0	8396.0	1000000.0	795030.0
119	0.0	999995.0	0.0	0.0	0.0	0.0	999973.0	1000000.0	999130.0	0.0	0.0	0.0	1000000.0	0.0	0.0	0.0	0.0	1000000.0	948246.0	823635.0	6189.0	0.0	0.0	0.0	1000000.0	1000000.0	0.0	888.0	0.0	1000000.0	1000000.0	1000000.0	0.0	999989.0	0.0	1000000.0	999996.0	1000000.0	999997.0	233727.0	808031.0	997397.0	0.0	57.0	775691.0	1000000.0	7500.0	1000000.0	820535.0
120	0.0	999996.0	0.0	0.0	0.0	0.0	999976.0	1000000.0	999217.0	0.0	0.0	0.0	1000000.0	0.0	0.0	0.0	0.0	1000000.0	954055.0	819094.0	6726.0	0.0	0.0	0.0	1000000.0	1000000.0	0.0	803.0	0.0	1000000.0	1000000.0	1000000.0	0.0	999990.0	0.0	1000000.0	999996.0	1000000.0	999998.0	216057.0	840301.0	997700.0	0.0	39.0	788434.0	1000000.0	6717.0	1000000.0	843557.0
121	0.0	999995.0	0.0	0.0	0.0	0.0	999975.0	1000000.0	999355.0	0.0	0.0	0.0	1000000.0	0.0	0.0	0.0	0.0	1000000.0	959044.0	814724.0	7333.0	0.0	0.0	0.0	1000000.0	1000000.0	0.0	706.0	0.0	1000000.0	1000000.0	1000000.0	0.0	999988.0	0.0	1000000.0	999995.0	1000000.0	999999.0	199286.0	868678.0	997921.0	0.0	33.0	800483.0	1000000.0	6032.0	1000000.0	864096.0
122	0.0	999993.0	0.0	0.0	0.0	0.0	999992.0	1000000.0	999449.0	0.0	0.0	0.0	1000000.0	0.0	0.0	0.0	0.0	1000000.0	963521.0	809875.0	8005.0	0.0	0.0	0.0	1000000.0	1000000.0	0.0	639.0	0.0	1000000.0	1000000.0	1000000.0	0.0	999993.0	0.0	1000000.0	999996.0	1000000.0	999999.0	183006.0	892405.0	998156.0	0.0	25.0	811788.0	1000000.0	5350.0	1000000.0	882368.0
123	0.0	999996.0	0.0	0.0	0.0	0.0	999993.0	1000000.0	999512.0	0.0	0.0	0.0	1000000.0	0.0	0.0	0.0	0.0	1000000.0	967364.0	804845.0	9009.0	0.0	0.0	0.0	1000000.0	1000000.0	0.0	562.0	0.0	1000000.0	1000000.0	1000000.0	0.0	999995.0	0.0	1000000.0	999998.0	1000000.0	1000000.0	168324.0	912360.0	998380.0	0.0	22.0	822617.0	1000000.0	4734.0	1000000.0	898848.0
124	0.0	999999.0	0.0	0.0	0.0	0.0	999994.0	1000000.0	999592.0	0.0	0.0	0.0	1000000.0	0.0	0.0	0.0	0.0	1000000.0	970593.0	800405.0	9875.0	0.0	0.0	0.0	1000000.0	1000000.0	0.0	516.0	0.0	1000000.0	1000000.0	1000000.0	0.0	999992.0	0.0	1000000.0	999999.0	1000000.0	1000000.0	154877.0	928882.0	998600.0	0.0	20.0	832950.0	1000000.0	4177.0	1000000.0	912849.0
125	0.0	999998.0	0.0	0.0	0.0	0.0	999994.0	1000000.0	999638.0	0.0	0.0	0.0	1000000.0	0.0	0.0	0.0	0.0	1000000.0	973754.0	795376.0	10883.0	0.0	0.0	0.0	1000000.0	1000000.0	0.0	483.0	0.0	1000000.0	1000000.0	1000000.0	0.0	999995.0	0.0	1000000.0	1000000.0	1000000.0	1000000.0	142282.0	942144.0	998799.0	0.0	17.0	843448.0	1000000.0	3780.0	1000000.0	924897.0
126	0.0	999996.0	0.0	0.0	0.0	0.0	999999.0	1000000.0	999669.0	0.0	0.0	0.0	1000000.0	0.0	0.0	0.0	0.0	1000000.0	976441.0	790018.0	11945.0	0.0	0.0	0.0	1000000.0	1000000.0	0.0	419.0	0.0	1000000.0	1000000.0	1000000.0	0.0	999996.0	0.0	1000000.0	1000000.0	1000000.0	1000000.0	130715.0	953088.0	998946.0	0.0	10.0	852793.0	1000000.0	3432.0	1000000.0	935781.0
127	0.0	999997.0	0.0	0.0	0.0	0.0	1000000.0	1000000.0	999711.0	0.0	0.0	0.0	1000000.0	0.0	0.0	0.0	0.0	1000000.0	978417.0	785379.0	12990.0	0.0	0.0	0.0	1000000.0	1000000.0	0.0	379.0	0.0	1000000.0	1000000.0	1000000.0	0.0	999996.0	0.0	1000000.0	1000000.0	1000000.0	1000000.0	120210.0	961987.0	999037.0	0.0	12.0	861374.0	1000000.0	3135.0	1000000.0	945367.0
128	0.0	999996.0	0.0	0.0	0.0	0.0	1000000.0	1000000.0	999771.0	0.0	0.0	0.0	1000000.0	0.0	0.0	0.0	0.0	1000000.0	980700.0	781351.0	14271.0	0.0	0.0	0.0	1000000.0	1000000.0	0.0	351.0	0.0	1000000.0	1000000.0	1000000.0	0.0	999997.0	0.0	1000000.0	1000000.0	1000000.0	1000000.0	110439.0	969147.0	999218.0	0.0	5.0	869499.0	1000000.0	2822.0	1000000.0	953132.0
129	0.0	999994.0	0.0	0.0	0.0	0.0	1000000.0	1000000.0	999812.0	0.0	0.0	0.0	1000000.0	0.0	0.0	0.0	0.0	1000000.0	982345.0	776338.0	15538.0	0.0	0.0	0.0	1000000.0	1000000.0	0.0	317.0	0.0	1000000.0	1000000.0	1000000.0	0.0	999997.0	0.0	1000000.0	1000000.0	1000000.0	1000000.0	101404.0	974838.0	999309.0	0.0	5.0	877201.0	1000000.0	2493.0	1000000.0	960089.0
130	0.0	999998.0	0.0	0.0	0.0	0.0	1000000.0	1000000.0	999855.0	0.0	0.0	0.0	1000000.0	0.0	0.0	0.0	0.0	1000000.0	983949.0	771457.0	16768.0	0.0	0.0	0.0	1000000.0	1000000.0	0.0	262.0	0.0	1000000.0	1000000.0	1000000.0	0.0	999998.0	0.0	1000000.0	1000000.0	1000000.0	1000000.0	93020.0	979399.0	999371.0	0.0	6.0	884586.0	1000000.0	2233.0	1000000.0	965921.0
131	0.0	999999.0	0.0	0.0	0.0	0.0	1000000.0	1000000.0	999884.0	0.0	0.0	0.0	1000000.0	0.0	0.0	0.0	0.0	1000000.0	985532.0	767208.0	18362.0	0.0	0.0	0.0	1000000.0	1000000.0	0.0	205.0	0.0	1000000.0	1000000.0	1000000.0	0.0	999996.0	0.0	1000000.0	1000000.0	1000000.0	1000000.0	85137.0	982891.0	999413.0	0.0	4.0	891019.0	1000000.0	1931.0	1000000.0	970823.0
132	0.0	1000000.0	0.0	0.0	0.0	0.0	1000000.0	1000000.0	999911.0	0.0	0.0	0.0	1000000.0	0.0	0.0	0.0	0.0	1000000.0	986733.0	763258.0	19861.0	0.0	0.0	0.0	1000000.0	1000000.0	0.0	206.0	0.0	1000000.0	1000000.0	1000000.0	0.0	999997.0	0.0	1000000.0	1000000.0	1000000.0	1000000.0	77953.0	985761.0	999464.0	0.0	0.0	897543.0	1000000.0	1707.0	1000000.0	974934.0
133	0.0	1000000.0	0.0	0.0	0.0	0.0	1000000.0	1000000.0	999931.0	0.0	0.0	0.0	1000000.0	0.0	0.0	0.0	0.0	1000000.0	987609.0	758536.0	21458.0	0.0	0.0	0.0	1000000.0	1000000.0	0.0	143.0	0.0	1000000.0	1000000.0	1000000.0	0.0	999995.0	0.0	1000000.0	1000000.0	1000000.0	1000000.0	71588.0	988039.0	999534.0	0.0	0.0	903006.0	1000000.0	1527.0	1000000.0	978834.0
134	0.0	1000000.0	0.0	0.0	0.0	0.0	1000000.0	1000000.0	999947.0	0.0	0.0	0.0	1000000.0	0.0	0.0	0.0	0.0	1000000.0	988504.0	755027.0	23369.0	0.0	0.0	0.0	1000000.0	1000000.0	0.0	121.0	0.0	1000000.0	1000000.0	1000000.0	0.0	999996.0	0.0	1000000.0	1000000.0	1000000.0	1000000.0	66006.0	989727.0	999554.0	0.0	0.0	908053.0	1000000.0	1376.0	1000000.0	981846.0
135	0.0	1000000.0	0.0	0.0	0.0	0.0	1000000.0	1000000.0	999960.0	0.0	0.0	0.0	1000000.0	0.0	0.0	0.0	0.0	1000000.0	989143.0	751399.0	25008.0	0.0	0.0	0.0	1000000.0	1000000.0	0.0	95.0	0.0	1000000.0	1000000.0	1000000.0	0.0	999997.0	0.0	1000000.0	1000000.0	1000000.0	1000000.0	60981.0	991278.0	999619.0	0.0	0.0	912434.0	1000000.0	1281.0	1000000.0	984684.0
136	0.0	1000000.0	0.0	0.0	0.0	0.0	1000000.0	1000000.0	999965.0	0.0	0.0	0.0	1000000.0	0.0	0.0	0.0	0.0	1000000.0	989852.0	749647.0	26649.0	0.0	0.0	0.0	1000000.0	1000000.0	0.0	72.0	0.0	1000000.0	1000000.0	1000000.0	0.0	999996.0	0.0	1000000.0	1000000.0	1000000.0	1000000.0	56684.0	992436.0	999660.0	0.0	0.0	917164.0	1000000.0	1110.0	1000000.0	987002.0
137	0.0	1000000.0	0.0	0.0	0.0	0.0	1000000.0	1000000.0	999967.0	0.0	0.0	0.0	1000000.0	0.0	0.0	0.0	0.0	1000000.0	990280.0	747641.0	28590.0	0.0	0.0	0.0	1000000.0	1000000.0	0.0	67.0	0.0	1000000.0	1000000.0	1000000.0	0.0	999998.0	0.0	1000000.0	1000000.0	1000000.0	1000000.0	51893.0	993445.0	999702.0	0.0	0.0	921060.0	1000000.0	982.0	1000000.0	988947.0
138	0.0	1000000.0	0.0	0.0	0.0	0.0	1000000.0	1000000.0	999969.0	0.0	0.0	0.0	1000000.0	0.0	0.0	0.0	0.0	1000000.0	990728.0	746270.0	30520.0	0.0	0.0	0.0	1000000.0	1000000.0	0.0	57.0	0.0	1000000.0	1000000.0	1000000.0	0.0	999998.0	0.0	1000000.0	1000000.0	1000000.0	1000000.0	47691.0	994410.0	999753.0	0.0	0.0	924863.0	1000000.0	854.0	1000000.0	990405.0
139	0.0	1000000.0	0.0	0.0	0.0	0.0	1000000.0	1000000.0	999983.0	0.0	0.0	0.0	1000000.0	0.0	0.0	0.0	0.0	1000000.0	991164.0	745854.0	32709.0	0.0	0.0	0.0	1000000.0	1000000.0	0.0	40.0	0.0	1000000.0	1000000.0	1000000.0	0.0	999997.0	0.0	1000000.0	1000000.0	1000000.0	1000000.0	44138.0	995107.0	999765.0	0.0	0.0	927793.0	1000000.0	767.0	1000000.0	991893.0
140	0.0	1000000.0	0.0	0.0	0.0	0.0	1000000.0	1000000.0	999989.0	0.0	0.0	0.0	1000000.0	0.0	0.0	0.0	0.0	1000000.0	991629.0	745862.0	35332.0	0.0	0.0	0.0	1000000.0	1000000.0	0.0	27.0	0.0	1000000.0	1000000.0	1000000.0	0.0	999997.0	0.0	1000000.0	1000000.0	1000000.0	1000000.0	41098.0	995842.0	999783.0	0.0	0.0	930346.0	1000000.0	666.0	1000000.0	993045.0
141	0.0	1000000.0	0.0	0.0	0.0	0.0	1000000.0	1000000.0	999995.0	0.0	0.0	0.0	1000000.0	0.0	0.0	0.0	0.0	1000000.0	992070.0	746446.0	37551.0	0.0	0.0	0.0	1000000.0	1000000.0	0.0	29.0	0.0	1000000.0	1000000.0	1000000.0	0.0	999996.0	0.0	1000000.0	1000000.0	1000000.0	1000000.0	38395.0	996332.0	999790.0	0.0	0.0	932407.0	1000000.0	599.0	1000000.0	994029.0
142	0.0	1000000.0	0.0	0.0	0.0	0.0	1000000.0	1000000.0	999997.0	0.0	0.0	0.0	1000000.0	0.0	0.0	0.0	0.0	1000000.0	992349.0	748242.0	39681.0	0.0	0.0	0.0	1000000.0	1000000.0	0.0	14.0	0.0	1000000.0	1000000.0	1000000.0	0.0	999995.0	0.0	1000000.0	1000000.0	1000000.0	1000000.0	35822.0	996709.0	999837.0	0.0	0.0	933819.0	1000000.0	536.0	1000000.0	994972.0
143	0.0	1000000.0	0.0	0.0	0.0	0.0	1000000.0	1000000.0	999999.0	0.0	0.0	0.0	1000000.0	0.0	0.0	0.0	0.0	1000000.0	992700.0	751216.0	42123.0	0.0	0.0	0.0	1000000.0	1000000.0	0.0	6.0	0.0	1000000.0	1000000.0	1000000.0	0.0	999994.0	0.0	1000000.0	1000000.0	1000000.0	1000000.0	32902.0	997088.0	999869.0	0.0	0.0	934702.0	1000000.0	470.0	1000000.0	995656.0
144	0.0	1000000.0	0.0	0.0	0.0	0.0	1000000.0	1000000.0	999998.0	0.0	0.0	0.0	1000000.0	0.0	0.0	0.0	0.0	1000000.0	993062.0	754530.0	43958.0	0.0	0.0	0.0	1000000.0	1000000.0	0.0	6.0	0.0	1000000.0	1000000.0	1000000.0	0.0	999996.0	0.0	1000000.0	1000000.0	1000000.0	1000000.0	30685.0	997428.0	999897.0	0.0	0.0	935047.0	1000000.0	410.0	1000000.0	996284.0
145	0.0	1000000.0	0.0	0.0	0.0	0.0	1000000.0	1000000.0	999997.0	0.0	0.0	0.0	1000000.0	0.0	0.0	0.0	0.0	1000000.0	993480.0	758468.0	46578.0	0.0	0.0	0.0	1000000.0	1000000.0	0.0	7.0	0.0	1000000.0	1000000.0	1000000.0	0.0	999997.0	0.0	1000000.0	1000000.0	1000000.0	1000000.0	28374.0	997665.0	999910.0	0.0	0.0	934758.0	1000000.0	349.0	1000000.0	996828.0
146	0.0	1000000.0	0.0	0.0	0.0	0.0	1000000.0	1000000.0	999995.0	0.0	0.0	0.0	1000000.0	0.0	0.0	0.0	0.0	1000000.0	993715.0	763618.0	48891.0	0.0	0.0	0.0	1000000.0	1000000.0	0.0	9.0	0.0	1000000.0	1000000.0	1000000.0	0.0	1000000.0	0.0	1000000.0	1000000.0	1000000.0	1000000.0	26507.0	997910.0	999918.0	0.0	0.0	933880.0	1000000.0	308.0	1000000.0	997299.0
147	0.0	1000000.0	0.0	0.0	0.0	0.0	1000000.0	1000000.0	999999.0	0.0	0.0	0.0	1000000.0	0.0	0.0	0.0	0.0	1000000.0	993855.0	769582.0	51568.0	0.0	0.0	0.0	1000000.0	1000000.0	0.0	1.0	0.0	1000000.0	1000000.0	1000000.0	0.0	1000000.0	0.0	1000000.0	1000000.0	1000000.0	1000000.0	24906.0	998158.0	999920.0	0.0	0.0	932407.0	1000000.0	271.0	1000000.0	997693.0
148	0.0	1000000.0	0.0	0.0	0.0	0.0	1000000.0	1000000.0	999998.0	0.0	0.0	0.0	1000000.0	0.0	0.0	0.0	0.0	1000000.0	993916.0	776186.0	53558.0	0.0	0.0	0.0	1000000.0	1000000.0	0.0	0.0	0.0	1000000.0	1000000.0	1000000.0	0.0	1000000.0	0.0	1000000.0	1000000.0	1000000.0	1000000.0	23015.0	998340.0	999930.0	0.0	0.0	930002.0	1000000.0	269.0	1000000.0	997923.0
149	0.0	1000000.0	0.0	0.0	0.0	0.0	1000000.0	1000000.0	999997.0	0.0	0.0	0.0	1000000.0	0.0	0.0	0.0	0.0	1000000.0	993994.0	783620.0	55699.0	0.0	0.0	0.0	1000000.0	1000000.0	0.0	0.0	0.0	1000000.0	1000000.0	1000000.0	0.0	1000000.0	0.0	1000000.0	1000000.0	1000000.0	1000000.0	21684.0	998505.0	999919.0	0.0	0.0	926921.0	1000000.0	241.0	1000000.0	998264.0
150	0.0	1000000.0	0.0	0.0	0.0	0.0	1000000.0	1000000.0	999999.0	0.0	0.0	0.0	1000000.0	0.0	0.0	0.0	0.0	1000000.0	994125.0	792007.0	57985.0	0.0	0.0	0.0	1000000.0	1000000.0	0.0	0.0	0.0	1000000.0	1000000.0	1000000.0	0.0	1000000.0	0.0	1000000.0	1000000.0	1000000.0	1000000.0	20386.0	998606.0	999930.0	0.0	0.0	923242.0	1000000.0	233.0	1000000.0	998524.0
151	0.0	1000000.0	0.0	0.0	0.0	0.0	1000000.0	1000000.0	1000000.0	0.0	0.0	0.0	1000000.0	0.0	0.0	0.0	0.0	1000000.0	994228.0	800626.0	60467.0	0.0	0.0	0.0	1000000.0	1000000.0	0.0	0.0	0.0	1000000.0	1000000.0	1000000.0	0.0	1000000.0	0.0	1000000.0	1000000.0	1000000.0	1000000.0	19253.0	998622.0	999937.0	0.0	0.0	918437.0	1000000.0	202.0	1000000.0	998622.0
152	0.0	1000000.0	0.0	0.0	0.0	0.0	1000000.0	1000000.0	1000000.0	0.0	0.0	0.0	1000000.0	0.0	0.0	0.0	0.0	1000000.0	994364.0	809053.0	62335.0	0.0	0.0	0.0	1000000.0	1000000.0	0.0	0.0	0.0	1000000.0	1000000.0	1000000.0	0.0	1000000.0	0.0	1000000.0	1000000.0	1000000.0	1000000.0	18265.0	998700.0	999950.0	0.0	0.0	912722.0	1000000.0	205.0	1000000.0	998812.0
153	0.0	1000000.0	0.0	0.0	0.0	0.0	1000000.0	1000000.0	1000000.0	0.0	0.0	0.0	1000000.0	0.0	0.0	0.0	0.0	1000000.0	994492.0	818083.0	64274.0	0.0	0.0	0.0	1000000.0	1000000.0	0.0	0.0	0.0	1000000.0	1000000.0	1000000.0	0.0	1000000.0	0.0	1000000.0	1000000.0	1000000.0	1000000.0	17535.0	998755.0	999958.0	0.0	0.0	905995.0	1000000.0	184.0	1000000.0	999012.0
154	0.0	1000000.0	0.0	0.0	0.0	0.0	1000000.0	1000000.0	1000000.0	0.0	0.0	0.0	1000000.0	0.0	0.0	0.0	0.0	1000000.0	994652.0	826912.0	66311.0	0.0	0.0	0.0	1000000.0	1000000.0	0.0	0.0	0.0	1000000.0	1000000.0	1000000.0	0.0	1000000.0	0.0	1000000.0	1000000.0	1000000.0	1000000.0	17066.0	998813.0	999956.0	0.0	0.0	898626.0	1000000.0	144.0	1000000.0	999127.0
155	0.0	1000000.0	0.0	0.0	0.0	0.0	1000000.0	1000000.0	1000000.0	0.0	0.0	0.0	1000000.0	0.0	0.0	0.0	0.0	1000000.0	994830.0	836858.0	68036.0	0.0	0.0	0.0	1000000.0	1000000.0	0.0	0.0	0.0	1000000.0	1000000.0	1000000.0	0.0	1000000.0	0.0	1000000.0	1000000.0	1000000.0	1000000.0	16388.0	998818.0	999962.0	0.0	0.0	889803.0	1000000.0	122.0	1000000.0	999228.0
156	0.0	1000000.0	0.0	0.0	0.0	0.0	1000000.0	1000000.0	1000000.0	0.0	0.0	0.0	1000000.0	0.0	0.0	0.0	0.0	1000000.0	995145.0	846309.0	69250.0	0.0	0.0	0.0	1000000.0	1000000.0	0.0	0.0	0.0	1000000.0	1000000.0	1000000.0	0.0	1000000.0	0.0	1000000.0	1000000.0	1000000.0	1000000.0	15725.0	998879.0	999957.0	0.0	0.0	879444.0	1000000.0	110.0	1000000.0	999305.0
157	0.0	1000000.0	0.0	0.0	0.0	0.0	1000000.0	1000000.0	1000000.0	0.0	0.0	0.0	1000000.0	0.0	0.0	0.0	0.0	1000000.0	995332.0	855714.0	70334.0	0.0	0.0	0.0	1000000.0	1000000.0	0.0	0.0	0.0	1000000.0	1000000.0	1000000.0	0.0	1000000.0	0.0	1000000.0	1000000.0	1000000.0	1000000.0	15192.0	998861.0	999956.0	0.0	0.0	867656.0	1000000.0	83.0	1000000.0	999364.0
158	0.0	1000000.0	0.0	0.0	0.0	0.0	1000000.0	1000000.0	1000000.0	0.0	0.0	0.0	1000000.0	0.0	0.0	0.0	0.0	1000000.0	995568.0	865266.0	71547.0	0.0	0.0	0.0	1000000.0	1000000.0	0.0	0.0	0.0	1000000.0	1000000.0	1000000.0	0.0	1000000.0	0.0	1000000.0	1000000.0	1000000.0	1000000.0	14617.0	998875.0	999964.0	0.0	0.0	855203.0	1000000.0	66.0	1000000.0	999438.0
159	0.0	1000000.0	0.0	0.0	0.0	0.0	1000000.0	1000000.0	1000000.0	0.0	0.0	0.0	1000000.0	0.0	0.0	0.0	0.0	1000000.0	995797.0	873935.0	71994.0	0.0	0.0	0.0	1000000.0	1000000.0	0.0	0.0	0.0	1000000.0	1000000.0	1000000.0	0.0	1000000.0	0.0	1000000.0	1000000.0	1000000.0	1000000.0	14304.0	998961.0	999967.0	0.0	0.0	841045.0	1000000.0	61.0	1000000.0	999473.0
160	0.0	1000000.0	0.0	0.0	0.0	0.0	1000000.0	1000000.0	1000000.0	0.0	0.0	0.0	1000000.0	0.0	0.0	0.0	0.0	1000000.0	996094.0	882207.0	72570.0	0.0	0.0	0.0	1000000.0	1000000.0	0.0	0.0	0.0	1000000.0	1000000.0	1000000.0	0.0	1000000.0	0.0	1000000.0	1000000.0	1000000.0	1000000.0	14296.0	998972.0	999969.0	0.0	0.0	825021.0	1000000.0	45.0	1000000.0	999512.0
161	0.0	1000000.0	0.0	0.0	0.0	0.0	1000000.0	1000000.0	1000000.0	0.0	0.0	0.0	1000000.0	0.0	0.0	0.0	0.0	1000000.0	996324.0	890498.0	72411.0	0.0	0.0	0.0	1000000.0	1000000.0	0.0	0.0	0.0	1000000.0	1000000.0	1000000.0	0.0	1000000.0	0.0	1000000.0	1000000.0	1000000.0	1000000.0	14048.0	999040.0	999974.0	0.0	0.0	807610.0	1000000.0	49.0	1000000.0	999555.0
162	0.0	1000000.0	0.0	0.0	0.0	0.0	1000000.0	1000000.0	1000000.0	0.0	0.0	0.0	1000000.0	0.0	0.0	0.0	0.0	1000000.0	996640.0	898675.0	72291.0	0.0	0.0	0.0	1000000.0	1000000.0	0.0	0.0	0.0	1000000.0	1000000.0	1000000.0	0.0	1000000.0	0.0	1000000.0	1000000.0	1000000.0	1000000.0	14044.0	998938.0	999975.0	0.0	0.0	788772.0	1000000.0	52.0	1000000.0	999614.0
163	0.0	1000000.0	0.0	0.0	0.0	0.0	1000000.0	1000000.0	1000000.0	0.0	0.0	0.0	1000000.0	0.0	0.0	0.0	0.0	1000000.0	996991.0	905876.0	72062.0	0.0	0.0	0.0	1000000.0	1000000.0	0.0	0.0	0.0	1000000.0	1000000.0	1000000.0	0.0	1000000.0	0.0	1000000.0	1000000.0	1000000.0	1000000.0	13655.0	998935.0	999978.0	0.0	0.0	768336.0	1000000.0	46.0	1000000.0	999684.0
164	0.0	1000000.0	0.0	0.0	0.0	0.0	1000000.0	1000000.0	1000000.0	0.0	0.0	0.0	1000000.0	0.0	0.0	0.0	0.0	1000000.0	997294.0	913362.0	71610.0	0.0	0.0	0.0	1000000.0	1000000.0	0.0	0.0	0.0	1000000.0	1000000.0	1000000.0	0.0	1000000.0	0.0	1000000.0	1000000.0	1000000.0	1000000.0	13659.0	998935.0	999985.0	0.0	0.0	746352.0	1000000.0	31.0	1000000.0	999749.0
165	0.0	1000000.0	0.0	0.0	0.0	0.0	1000000.0	1000000.0	1000000.0	0.0	0.0	0.0	1000000.0	0.0	0.0	0.0	0.0	1000000.0	997666.0	919939.0	71076.0	0.0	0.0	0.0	1000000.0	1000000.0	0.0	0.0	0.0	1000000.0	1000000.0	1000000.0	0.0	1000000.0	0.0	1000000.0	1000000.0	1000000.0	1000000.0	13542.0	998916.0	999989.0	0.0	0.0	722307.0	1000000.0	29.0	1000000.0	999793.0
166	0.0	1000000.0	0.0	0.0	0.0	0.0	1000000.0	1000000.0	1000000.0	0.0	0.0	0.0	1000000.0	0.0	0.0	0.0	0.0	1000000.0	997949.0	926250.0	70475.0	0.0	0.0	0.0	1000000.0	1000000.0	0.0	0.0	0.0	1000000.0	1000000.0	1000000.0	0.0	1000000.0	0.0	1000000.0	1000000.0	1000000.0	1000000.0	13611.0	998906.0	999987.0	0.0	0.0	697499.0	1000000.0	24.0	1000000.0	999811.0
167	0.0	1000000.0	0.0	0.0	0.0	0.0	1000000.0	1000000.0	1000000.0	0.0	0.0	0.0	1000000.0	0.0	0.0	0.0	0.0	1000000.0	998196.0	931753.0	69146.0	0.0	0.0	0.0	1000000.0	1000000.0	0.0	0.0	0.0	1000000.0	1000000.0	1000000.0	0.0	1000000.0	0.0	1000000.0	1000000.0	1000000.0	1000000.0	13690.0	998906.0	999991.0	0.0	0.0	670834.0	1000000.0	31.0	1000000.0	999855.0
168	0.0	1000000.0	0.0	0.0	0.0	0.0	1000000.0	1000000.0	1000000.0	0.0	0.0	0.0	1000000.0	0.0	0.0	0.0	0.0	1000000.0	998457.0	937205.0	67336.0	0.0	0.0	0.0	1000000.0	1000000.0	0.0	0.0	0.0	1000000.0	1000000.0	1000000.0	0.0	1000000.0	0.0	1000000.0	1000000.0	1000000.0	1000000.0	13608.0	998892.0	999995.0	0.0	0.0	644094.0	1000000.0	13.0	1000000.0	999877.0
169	0.0	1000000.0	0.0	0.0	0.0	0.0	1000000.0	1000000.0	1000000.0	0.0	0.0	0.0	1000000.0	0.0	0.0	0.0	0.0	1000000.0	998703.0	942452.0	65322.0	0.0	0.0	0.0	1000000.0	1000000.0	0.0	0.0	0.0	1000000.0	1000000.0	1000000.0	0.0	1000000.0	0.0	1000000.0	1000000.0	1000000.0	1000000.0	13866.0	998897.0	999997.0	0.0	0.0	616535.0	1000000.0	10.0	1000000.0	999891.0
170	0.0	1000000.0	0.0	0.0	0.0	0.0	1000000.0	1000000.0	1000000.0	0.0	0.0	0.0	1000000.0	0.0	0.0	0.0	0.0	1000000.0	998880.0	946919.0	63131.0	0.0	0.0	0.0	1000000.0	1000000.0	0.0	0.0	0.0	1000000.0	1000000.0	1000000.0	0.0	1000000.0	0.0	1000000.0	1000000.0	1000000.0	1000000.0	13903.0	998927.0	999995.0	0.0	0.0	588514.0	1000000.0	9.0	1000000.0	999928.0
171	0.0	1000000.0	0.0	0.0	0.0	0.0	1000000.0	1000000.0	1000000.0	0.0	0.0	0.0	1000000.0	0.0	0.0	0.0	0.0	1000000.0	999051.0	950955.0	60584.0	0.0	0.0	0.0	1000000.0	1000000.0	0.0	0.0	0.0	1000000.0	1000000.0	1000000.0	0.0	1000000.0	0.0	1000000.0	1000000.0	1000000.0	1000000.0	14201.0	998938.0	999993.0	0.0	0.0	561363.0	1000000.0	6.0	1000000.0	999935.0
172	0.0	1000000.0	0.0	0.0	0.0	0.0	1000000.0	1000000.0	1000000.0	0.0	0.0	0.0	1000000.0	0.0	0.0	0.0	0.0	1000000.0	999259.0	954740.0	58013.0	0.0	0.0	0.0	1000000.0	1000000.0	0.0	0.0	0.0	1000000.0	1000000.0	1000000.0	0.0	1000000.0	0.0	1000000.0	1000000.0	1000000.0	1000000.0	14364.0	998869.0	999991.0	0.0	0.0	534838.0	1000000.0	5.0	1000000.0	999937.0
173	0.0	1000000.0	0.0	0.0	0.0	0.0	1000000.0	1000000.0	1000000.0	0.0	0.0	0.0	1000000.0	0.0	0.0	0.0	0.0	1000000.0	999380.0	958160.0	55636.0	0.0	0.0	0.0	1000000.0	1000000.0	0.0	0.0	0.0	1000000.0	1000000.0	1000000.0	0.0	1000000.0	0.0	1000000.0	1000000.0	1000000.0	1000000.0	14372.0	998811.0	999993.0	0.0	0.0	507274.0	1000000.0	6.0	1000000.0	999932.0
174	0.0	1000000.0	0.0	0.0	0.0	0.0	1000000.0	1000000.0	1000000.0	0.0	0.0	0.0	1000000.0	0.0	0.0	0.0	0.0	1000000.0	999466.0	961484.0	52736.0	0.0	0.0	0.0	1000000.0	1000000.0	0.0	0.0	0.0	1000000.0	1000000.0	1000000.0	0.0	1000000.0	0.0	1000000.0	1000000.0	1000000.0	1000000.0	14461.0	998845.0	999994.0	0.0	0.0	481091.0	1000000.0	2.0	1000000.0	999951.0
175	0.0	1000000.0	0.0	0.0	0.0	0.0	1000000.0	1000000.0	1000000.0	0.0	0.0	0.0	1000000.0	0.0	0.0	0.0	0.0	1000000.0	999557.0	964388.0	50009.0	0.0	0.0	0.0	1000000.0	1000000.0	0.0	0.0	0.0	1000000.0	1000000.0	1000000.0	0.0	1000000.0	0.0	1000000.0	1000000.0	1000000.0	1000000.0	14426.0	998840.0	999996.0	0.0	0.0	457074.0	1000000.0	1.0	1000000.0	999957.0
176	0.0	1000000.0	0.0	0.0	0.0	0.0	1000000.0	1000000.0	1000000.0	0.0	0.0	0.0	1000000.0	0.0	0.0	0.0	0.0	1000000.0	999619.0	966982.0	46791.0	0.0	0.0	0.0	1000000.0	1000000.0	0.0	0.0	0.0	1000000.0	1000000.0	1000000.0	0.0	1000000.0	0.0	1000000.0	1000000.0	1000000.0	1000000.0	14518.0	998789.0	999998.0	0.0	0.0	434967.0	1000000.0	3.0	1000000.0	999967.0
177	0.0	1000000.0	0.0	0.0	0.0	0.0	1000000.0	1000000.0	1000000.0	0.0	0.0	0.0	1000000.0	0.0	0.0	0.0	0.0	1000000.0	999711.0	969622.0	43322.0	0.0	0.0	0.0	1000000.0	1000000.0	0.0	0.0	0.0	1000000.0	1000000.0	1000000.0	0.0	1000000.0	0.0	1000000.0	1000000.0	1000000.0	1000000.0	14665.0	998755.0	999998.0	0.0	0.0	415353.0	1000000.0	3.0	1000000.0	999976.0
178	0.0	1000000.0	0.0	0.0	0.0	0.0	1000000.0	1000000.0	1000000.0	0.0	0.0	0.0	1000000.0	0.0	0.0	0.0	0.0	1000000.0	999763.0	971944.0	40297.0	0.0	0.0	0.0	1000000.0	1000000.0	0.0	0.0	0.0	1000000.0	1000000.0	1000000.0	0.0	1000000.0	0.0	1000000.0	1000000.0	1000000.0	1000000.0	14897.0	998764.0	999995.0	0.0	0.0	397623.0	1000000.0	2.0	1000000.0	999972.0
179	0.0	1000000.0	0.0	0.0	0.0	0.0	1000000.0	1000000.0	1000000.0	0.0	0.0	0.0	1000000.0	0.0	0.0	0.0	0.0	1000000.0	999816.0	974108.0	37038.0	0.0	0.0	0.0	1000000.0	1000000.0	0.0	0.0	0.0	1000000.0	1000000.0	1000000.0	0.0	1000000.0	0.0	1000000.0	1000000.0	1000000.0	1000000.0	14752.0	998709.0	999998.0	0.0	0.0	381414.0	1000000.0	1.0	1000000.0	999986.0
180	0.0	1000000.0	0.0	0.0	0.0	0.0	1000000.0	1000000.0	1000000.0	0.0	0.0	0.0	1000000.0	0.0	0.0	0.0	0.0	1000000.0	999854.0	975782.0	33851.0	0.0	0.0	0.0	1000000.0	1000000.0	0.0	0.0	0.0	1000000.0	1000000.0	1000000.0	0.0	1000000.0	0.0	1000000.0	1000000.0	1000000.0	1000000.0	14610.0	998642.0	999997.0	0.0	0.0	368533.0	1000000.0	0.0	1000000.0	999988.0
181	0.0	1000000.0	0.0	0.0	0.0	0.0	1000000.0	1000000.0	1000000.0	0.0	0.0	0.0	1000000.0	0.0	0.0	0.0	0.0	1000000.0	999881.0	977220.0	30967.0	0.0	0.0	0.0	1000000.0	1000000.0	0.0	0.0	0.0	1000000.0	1000000.0	1000000.0	0.0	1000000.0	0.0	1000000.0	1000000.0	1000000.0	1000000.0	14235.0	998611.0	999999.0	0.0	0.0	358043.0	1000000.0	0.0	1000000.0	999997.0
182	0.0	1000000.0	0.0	0.0	0.0	0.0	1000000.0	1000000.0	1000000.0	0.0	0.0	0.0	1000000.0	0.0	0.0	0.0	0.0	1000000.0	999898.0	978787.0	28157.0	0.0	0.0	0.0	1000000.0	1000000.0	0.0	0.0	0.0	1000000.0	1000000.0	1000000.0	0.0	1000000.0	0.0	1000000.0	1000000.0	1000000.0	1000000.0	14120.0	998534.0	1000000.0	0.0	0.0	349326.0	1000000.0	0.0	1000000.0	999998.0
183	0.0	1000000.0	0.0	0.0	0.0	0.0	1000000.0	1000000.0	1000000.0	0.0	0.0	0.0	1000000.0	0.0	0.0	0.0	0.0	1000000.0	999914.0	979726.0	25313.0	0.0	0.0	0.0	1000000.0	1000000.0	0.0	0.0	0.0	1000000.0	1000000.0	1000000.0	0.0	1000000.0	0.0	1000000.0	1000000.0	1000000.0	1000000.0	14168.0	998491.0	1000000.0	0.0	0.0	343511.0	1000000.0	0.0	1000000.0	999999.0
184	0.0	1000000.0	0.0	0.0	0.0	0.0	1000000.0	1000000.0	1000000.0	0.0	0.0	0.0	1000000.0	0.0	0.0	0.0	0.0	1000000.0	999938.0	980788.0	22765.0	0.0	0.0	0.0	1000000.0	1000000.0	0.0	0.0	0.0	1000000.0	1000000.0	1000000.0	0.0	1000000.0	0.0	1000000.0	1000000.0	1000000.0	1000000.0	13817.0	998409.0	1000000.0	0.0	0.0	340227.0	1000000.0	0.0	1000000.0	999999.0
185	0.0	1000000.0	0.0	0.0	0.0	0.0	1000000.0	1000000.0	1000000.0	0.0	0.0	0.0	1000000.0	0.0	0.0	0.0	0.0	1000000.0	999957.0	981701.0	20462.0	0.0	0.0	0.0	1000000.0	1000000.0	0.0	0.0	0.0	1000000.0	1000000.0	1000000.0	0.0	1000000.0	0.0	1000000.0	1000000.0	1000000.0	1000000.0	13559.0	998377.0	1000000.0	0.0	0.0	338964.0	1000000.0	0.0	1000000.0	999999.0
186	0.0	1000000.0	0.0	0.0	0.0	0.0	1000000.0	1000000.0	1000000.0	0.0	0.0	0.0	1000000.0	0.0	0.0	0.0	0.0	1000000.0	999967.0	982330.0	18487.0	0.0	0.0	0.0	1000000.0	1000000.0	0.0	0.0	0.0	1000000.0	1000000.0	1000000.0	0.0	1000000.0	0.0	1000000.0	1000000.0	1000000.0	1000000.0	12917.0	998368.0	1000000.0	0.0	0.0	339995.0	1000000.0	0.0	1000000.0	999998.0
187	0.0	1000000.0	0.0	0.0	0.0	0.0	1000000.0	1000000.0	1000000.0	0.0	0.0	0.0	1000000.0	0.0	0.0	0.0	0.0	1000000.0	999978.0	982859.0	16377.0	0.0	0.0	0.0	1000000.0	1000000.0	0.0	0.0	0.0	1000000.0	1000000.0	1000000.0	0.0	1000000.0	0.0	1000000.0	1000000.0	1000000.0	1000000.0	12478.0	998323.0	1000000.0	0.0	0.0	343655.0	1000000.0	0.0	1000000.0	999997.0
188	0.0	1000000.0	0.0	0.0	0.0	0.0	1000000.0	1000000.0	1000000.0	0.0	0.0	0.0	1000000.0	0.0	0.0	0.0	0.0	1000000.0	999982.0	983553.0	14488.0	0.0	0.0	0.0	1000000.0	1000000.0	0.0	0.0	0.0	1000000.0	1000000.0	1000000.0	0.0	1000000.0	0.0	1000000.0	1000000.0	1000000.0	1000000.0	11761.0	998332.0	1000000.0	0.0	0.0	349678.0	1000000.0	0.0	1000000.0	999994.0
189	0.0	1000000.0	0.0	0.0	0.0	0.0	1000000.0	1000000.0	1000000.0	0.0	0.0	0.0	1000000.0	0.0	0.0	0.0	0.0	1000000.0	999986.0	984180.0	12729.0	0.0	0.0	0.0	1000000.0	1000000.0	0.0	0.0	0.0	1000000.0	1000000.0	1000000.0	0.0	1000000.0	0.0	1000000.0	1000000.0	1000000.0	1000000.0	10939.0	998355.0	1000000.0	0.0	0.0	357278.0	1000000.0	0.0	1000000.0	999993.0
190	0.0	1000000.0	0.0	0.0	0.0	0.0	1000000.0	1000000.0	1000000.0	0.0	0.0	0.0	1000000.0	0.0	0.0	0.0	0.0	1000000.0	999990.0	984440.0	11129.0	0.0	0.0	0.0	1000000.0	1000000.0	0.0	0.0	0.0	1000000.0	1000000.0	1000000.0	0.0	1000000.0	0.0	1000000.0	1000000.0	1000000.0	1000000.0	10166.0	998342.0	1000000.0	0.0	0.0	366992.0	1000000.0	0.0	1000000.0	999997.0
191	0.0	1000000.0	0.0	0.0	0.0	0.0	1000000.0	1000000.0	1000000.0	0.0	0.0	0.0	1000000.0	0.0	0.0	0.0	0.0	1000000.0	999995.0	984776.0	9697.0	0.0	0.0	0.0	1000000.0	1000000.0	0.0	0.0	0.0	1000000.0	1000000.0	1000000.0	0.0	1000000.0	0.0	1000000.0	1000000.0	1000000.0	1000000.0	9513.0	998375.0	1000000.0	0.0	0.0	378612.0	1000000.0	0.0	1000000.0	999997.0
192	0.0	1000000.0	0.0	0.0	0.0	0.0	1000000.0	1000000.0	1000000.0	0.0	0.0	0.0	1000000.0	0.0	0.0	0.0	0.0	1000000.0	999997.0	985203.0	8390.0	0.0	0.0	0.0	1000000.0	1000000.0	0.0	0.0	0.0	1000000.0	1000000.0	1000000.0	0.0	1000000.0	0.0	1000000.0	1000000.0	1000000.0	1000000.0	8973.0	998393.0	1000000.0	0.0	0.0	391054.0	1000000.0	0.0	1000000.0	1000000.0
193	0.0	1000000.0	0.0	0.0	0.0	0.0	1000000.0	1000000.0	1000000.0	0.0	0.0	0.0	1000000.0	0.0	0.0	0.0	0.0	1000000.0	999998.0	985526.0	7487.0	0.0	0.0	0.0	1000000.0	1000000.0	0.0	0.0	0.0	1000000.0	1000000.0	1000000.0	0.0	1000000.0	0.0	1000000.0	1000000.0	1000000.0	1000000.0	8326.0	998451.0	1000000.0	0.0	0.0	405489.0	1000000.0	0.0	1000000.0	1000000.0
194	0.0	1000000.0	0.0	0.0	0.0	0.0	1000000.0	1000000.0	1000000.0	0.0	0.0	0.0	1000000.0	0.0	0.0	0.0	0.0	1000000.0	1000000.0	985714.0	6603.0	0.0	0.0	0.0	1000000.0	1000000.0	0.0	0.0	0.0	1000000.0	1000000.0	1000000.0	0.0	1000000.0	0.0	1000000.0	1000000.0	1000000.0	1000000.0	7762.0	998482.0	1000000.0	0.0	0.0	421847.0	1000000.0	0.0	1000000.0	1000000.0
195	0.0	1000000.0	0.0	0.0	0.0	0.0	1000000.0	1000000.0	1000000.0	0.0	0.0	0.0	1000000.0	0.0	0.0	0.0	0.0	1000000.0	1000000.0	985918.0	5836.0	0.0	0.0	0.0	1000000.0	1000000.0	0.0	0.0	0.0	1000000.0	1000000.0	1000000.0	0.0	1000000.0	0.0	1000000.0	1000000.0	1000000.0	1000000.0	7206.0	998530.0	1000000.0	0.0	0.0	438049.0	1000000.0	0.0	1000000.0	1000000.0
196	0.0	1000000.0	0.0	0.0	0.0	0.0	1000000.0	1000000.0	1000000.0	0.0	0.0	0.0	1000000.0	0.0	0.0	0.0	0.0	1000000.0	1000000.0	985760.0	5062.0	0.0	0.0	0.0	1000000.0	1000000.0	0.0	0.0	0.0	1000000.0	1000000.0	1000000.0	0.0	1000000.0	0.0	1000000.0	1000000.0	1000000.0	1000000.0	6497.0	998592.0	1000000.0	0.0	0.0	454870.0	1000000.0	0.0	1000000.0	1000000.0
197	0.0	1000000.0	0.0	0.0	0.0	0.0	1000000.0	1000000.0	1000000.0	0.0	0.0	0.0	1000000.0	0.0	0.0	0.0	0.0	1000000.0	1000000.0	985635.0	4444.0	0.0	0.0	0.0	1000000.0	1000000.0	0.0	0.0	0.0	1000000.0	1000000.0	1000000.0	0.0	1000000.0	0.0	1000000.0	1000000.0	1000000.0	1000000.0	5816.0	998721.0	1000000.0	0.0	0.0	472616.0	1000000.0	0.0	1000000.0	1000000.0
198	0.0	1000000.0	0.0	0.0	0.0	0.0	1000000.0	1000000.0	1000000.0	0.0	0.0	0.0	1000000.0	0.0	0.0	0.0	0.0	1000000.0	1000000.0	985602.0	3810.0	0.0	0.0	0.0	1000000.0	1000000.0	0.0	0.0	0.0	1000000.0	1000000.0	1000000.0	0.0	1000000.0	0.0	1000000.0	1000000.0	1000000.0	1000000.0	5255.0	998750.0	1000000.0	0.0	0.0	492141.0	1000000.0	0.0	1000000.0	1000000.0
199	0.0	1000000.0	0.0	0.0	0.0	0.0	1000000.0	1000000.0	1000000.0	0.0	0.0	0.0	1000000.0	0.0	0.0	0.0	0.0	1000000.0	1000000.0	985430.0	3288.0	0.0	0.0	0.0	1000000.0	1000000.0	0.0	0.0	0.0	1000000.0	1000000.0	1000000.0	0.0	1000000.0	0.0	1000000.0	1000000.0	1000000.0	1000000.0	4778.0	998818.0	1000000.0	0.0	0.0	512205.0	1000000.0	0.0	1000000.0	1000000.0
200	0.0	1000000.0	0.0	0.0	0.0	0.0	1000000.0	1000000.0	1000000.0	0.0	0.0	0.0	1000000.0	0.0	0.0	0.0	0.0	1000000.0	1000000.0	985493.0	2871.0	0.0	0.0	0.0	1000000.0	1000000.0	0.0	0.0	0.0	1000000.0	1000000.0	1000000.0	0.0	1000000.0	0.0	1000000.0	1000000.0	1000000.0	1000000.0	4404.0	998879.0	1000000.0	0.0	0.0	532501.0	1000000.0	0.0	1000000.0	1000000.0
201	0.0	1000000.0	0.0	0.0	0.0	0.0	1000000.0	1000000.0	1000000.0	0.0	0.0	0.0	1000000.0	0.0	0.0	0.0	0.0	1000000.0	1000000.0	985418.0	2511.0	0.0	0.0	0.0	1000000.0	1000000.0	0.0	0.0	0.0	1000000.0	1000000.0	1000000.0	0.0	1000000.0	0.0	1000000.0	1000000.0	1000000.0	1000000.0	3947.0	998953.0	1000000.0	0.0	0.0	552617.0	1000000.0	0.0	1000000.0	1000000.0
202	0.0	1000000.0	0.0	0.0	0.0	0.0	1000000.0	1000000.0	1000000.0	0.0	0.0	0.0	1000000.0	0.0	0.0	0.0	0.0	1000000.0	1000000.0	985169.0	2239.0	0.0	0.0	0.0	1000000.0	1000000.0	0.0	0.0	0.0	1000000.0	1000000.0	1000000.0	0.0	1000000.0	0.0	1000000.0	1000000.0	1000000.0	1000000.0	3536.0	998998.0	1000000.0	0.0	0.0	572993.0	1000000.0	0.0	1000000.0	1000000.0
203	0.0	1000000.0	0.0	0.0	0.0	0.0	1000000.0	1000000.0	1000000.0	0.0	0.0	0.0	1000000.0	0.0	0.0	0.0	0.0	1000000.0	1000000.0	985088.0	2019.0	0.0	0.0	0.0	1000000.0	1000000.0	0.0	0.0	0.0	1000000.0	1000000.0	1000000.0	0.0	1000000.0	0.0	1000000.0	1000000.0	1000000.0	1000000.0	3201.0	999142.0	1000000.0	0.0	0.0	594587.0	1000000.0	0.0	1000000.0	1000000.0
204	0.0	1000000.0	0.0	0.0	0.0	0.0	1000000.0	1000000.0	1000000.0	0.0	0.0	0.0	1000000.0	0.0	0.0	0.0	0.0	1000000.0	1000000.0	984761.0	1705.0	0.0	0.0	0.0	1000000.0	1000000.0	0.0	0.0	0.0	1000000.0	1000000.0	1000000.0	0.0	1000000.0	0.0	1000000.0	1000000.0	1000000.0	1000000.0	2796.0	999233.0	1000000.0	0.0	0.0	615004.0	1000000.0	0.0	1000000.0	1000000.0
205	0.0	1000000.0	0.0	0.0	0.0	0.0	1000000.0	1000000.0	1000000.0	0.0	0.0	0.0	1000000.0	0.0	0.0	0.0	0.0	1000000.0	1000000.0	984456.0	1472.0	0.0	0.0	0.0	1000000.0	1000000.0	0.0	0.0	0.0	1000000.0	1000000.0	1000000.0	0.0	1000000.0	0.0	1000000.0	1000000.0	1000000.0	1000000.0	2426.0	999304.0	1000000.0	0.0	0.0	635646.0	1000000.0	0.0	1000000.0	1000000.0
206	0.0	1000000.0	0.0	0.0	0.0	0.0	1000000.0	1000000.0	1000000.0	0.0	0.0	0.0	1000000.0	0.0	0.0	0.0	0.0	1000000.0	1000000.0	984062.0	1315.0	0.0	0.0	0.0	1000000.0	1000000.0	0.0	0.0	0.0	1000000.0	1000000.0	1000000.0	0.0	1000000.0	0.0	1000000.0	1000000.0	1000000.0	1000000.0	2102.0	999365.0	1000000.0	0.0	0.0	655848.0	1000000.0	0.0	1000000.0	1000000.0
207	0.0	1000000.0	0.0	0.0	0.0	0.0	1000000.0	1000000.0	1000000.0	0.0	0.0	0.0	1000000.0	0.0	0.0	0.0	0.0	1000000.0	1000000.0	983959.0	1152.0	0.0	0.0	0.0	1000000.0	1000000.0	0.0	0.0	0.0	1000000.0	1000000.0	1000000.0	0.0	1000000.0	0.0	1000000.0	1000000.0	1000000.0	1000000.0	1891.0	999459.0	1000000.0	0.0	0.0	675792.0	1000000.0	0.0	1000000.0	1000000.0
208	0.0	1000000.0	0.0	0.0	0.0	0.0	1000000.0	1000000.0	1000000.0	0.0	0.0	0.0	1000000.0	0.0	0.0	0.0	0.0	1000000.0	1000000.0	983767.0	983.0	0.0	0.0	0.0	1000000.0	1000000.0	0.0	0.0	0.0	1000000.0	1000000.0	1000000.0	0.0	1000000.0	0.0	1000000.0	1000000.0	1000000.0	1000000.0	1663.0	999517.0	1000000.0	0.0	0.0	694801.0	1000000.0	0.0	1000000.0	1000000.0
209	0.0	1000000.0	0.0	0.0	0.0	0.0	1000000.0	1000000.0	1000000.0	0.0	0.0	0.0	1000000.0	0.0	0.0	0.0	0.0	1000000.0	1000000.0	983846.0	904.0	0.0	0.0	0.0	1000000.0	1000000.0	0.0	0.0	0.0	1000000.0	1000000.0	1000000.0	0.0	1000000.0	0.0	1000000.0	1000000.0	1000000.0	1000000.0	1428.0	999553.0	1000000.0	0.0	0.0	713942.0	1000000.0	0.0	1000000.0	1000000.0
210	0.0	1000000.0	0.0	0.0	0.0	0.0	1000000.0	1000000.0	1000000.0	0.0	0.0	0.0	1000000.0	0.0	0.0	0.0	0.0	1000000.0	1000000.0	983779.0	746.0	0.0	0.0	0.0	1000000.0	1000000.0	0.0	0.0	0.0	1000000.0	1000000.0	1000000.0	0.0	1000000.0	0.0	1000000.0	1000000.0	1000000.0	1000000.0	1268.0	999605.0	1000000.0	0.0	0.0	732322.0	1000000.0	0.0	1000000.0	1000000.0
211	0.0	1000000.0	0.0	0.0	0.0	0.0	1000000.0	1000000.0	1000000.0	0.0	0.0	0.0	1000000.0	0.0	0.0	0.0	0.0	1000000.0	1000000.0	983806.0	648.0	0.0	0.0	0.0	1000000.0	1000000.0	0.0	0.0	0.0	1000000.0	1000000.0	1000000.0	0.0	1000000.0	0.0	1000000.0	1000000.0	1000000.0	1000000.0	1130.0	999662.0	1000000.0	0.0	0.0	749775.0	1000000.0	0.0	1000000.0	1000000.0
212	0.0	1000000.0	0.0	0.0	0.0	0.0	1000000.0	1000000.0	1000000.0	0.0	0.0	0.0	1000000.0	0.0	0.0	0.0	0.0	1000000.0	1000000.0	984041.0	565.0	0.0	0.0	0.0	1000000.0	1000000.0	0.0	0.0	0.0	1000000.0	1000000.0	1000000.0	0.0	1000000.0	0.0	1000000.0	1000000.0	1000000.0	1000000.0	1044.0	999707.0	1000000.0	0.0	0.0	765506.0	1000000.0	0.0	1000000.0	1000000.0
213	0.0	1000000.0	0.0	0.0	0.0	0.0	1000000.0	1000000.0	1000000.0	0.0	0.0	0.0	1000000.0	0.0	0.0	0.0	0.0	1000000.0	1000000.0	984597.0	458.0	0.0	0.0	0.0	1000000.0	1000000.0	0.0	0.0	0.0	1000000.0	1000000.0	1000000.0	0.0	1000000.0	0.0	1000000.0	1000000.0	1000000.0	1000000.0	953.0	999763.0	1000000.0	0.0	0.0	781421.0	1000000.0	0.0	1000000.0	1000000.0
214	0.0	1000000.0	0.0	0.0	0.0	0.0	1000000.0	1000000.0	1000000.0	0.0	0.0	0.0	1000000.0	0.0	0.0	0.0	0.0	1000000.0	1000000.0	985173.0	368.0	0.0	0.0	0.0	1000000.0	1000000.0	0.0	0.0	0.0	1000000.0	1000000.0	1000000.0	0.0	1000000.0	0.0	1000000.0	1000000.0	1000000.0	1000000.0	861.0	999772.0	1000000.0	0.0	0.0	796408.0	1000000.0	0.0	1000000.0	1000000.0
215	0.0	1000000.0	0.0	0.0	0.0	0.0	1000000.0	1000000.0	1000000.0	0.0	0.0	0.0	1000000.0	0.0	0.0	0.0	0.0	1000000.0	1000000.0	986096.0	317.0	0.0	0.0	0.0	1000000.0	1000000.0	0.0	0.0	0.0	1000000.0	1000000.0	1000000.0	0.0	1000000.0	0.0	1000000.0	1000000.0	1000000.0	1000000.0	767.0	999805.0	1000000.0	0.0	0.0	810388.0	1000000.0	0.0	1000000.0	1000000.0
216	0.0	1000000.0	0.0	0.0	0.0	0.0	1000000.0	1000000.0	1000000.0	0.0	0.0	0.0	1000000.0	0.0	0.0	0.0	0.0	1000000.0	1000000.0	986913.0	252.0	0.0	0.0	0.0	1000000.0	1000000.0	0.0	0.0	0.0	1000000.0	1000000.0	1000000.0	0.0	1000000.0	0.0	1000000.0	1000000.0	1000000.0	1000000.0	708.0	999832.0	1000000.0	0.0	0.0	823809.0	1000000.0	0.0	1000000.0	1000000.0
217	0.0	1000000.0	0.0	0.0	0.0	0.0	1000000.0	1000000.0	1000000.0	0.0	0.0	0.0	1000000.0	0.0	0.0	0.0	0.0	1000000.0	1000000.0	988048.0	210.0	0.0	0.0	0.0	1000000.0	1000000.0	0.0	0.0	0.0	1000000.0	1000000.0	1000000.0	0.0	1000000.0	0.0	1000000.0	1000000.0	1000000.0	1000000.0	640.0	999853.0	1000000.0	0.0	0.0	835856.0	1000000.0	0.0	1000000.0	1000000.0
218	0.0	1000000.0	0.0	0.0	0.0	0.0	1000000.0	1000000.0	1000000.0	0.0	0.0	0.0	1000000.0	0.0	0.0	0.0	0.0	1000000.0	1000000.0	989250.0	174.0	0.0	0.0	0.0	1000000.0	1000000.0	0.0	0.0	0.0	1000000.0	1000000.0	1000000.0	0.0	1000000.0	0.0	1000000.0	1000000.0	1000000.0	1000000.0	573.0	999883.0	1000000.0	0.0	0.0	847640.0	1000000.0	0.0	1000000.0	1000000.0
219	0.0	1000000.0	0.0	0.0	0.0	0.0	1000000.0	1000000.0	1000000.0	0.0	0.0	0.0	1000000.0	0.0	0.0	0.0	0.0	1000000.0	1000000.0	990487.0	108.0	0.0	0.0	0.0	1000000.0	1000000.0	0.0	0.0	0.0	1000000.0	1000000.0	1000000.0	0.0	1000000.0	0.0	1000000.0	1000000.0	1000000.0	1000000.0	494.0	999897.0	1000000.0	0.0	0.0	858001.0	1000000.0	0.0	1000000.0	1000000.0
220	0.0	1000000.0	0.0	0.0	0.0	0.0	1000000.0	1000000.0	1000000.0	0.0	0.0	0.0	1000000.0	0.0	0.0	0.0	0.0	1000000.0	1000000.0	991563.0	87.0	0.0	0.0	0.0	1000000.0	1000000.0	0.0	0.0	0.0	1000000.0	1000000.0	1000000.0	0.0	1000000.0	0.0	1000000.0	1000000.0	1000000.0	1000000.0	447.0	999902.0	1000000.0	0.0	0.0	867531.0	1000000.0	0.0	1000000.0	1000000.0
221	0.0	1000000.0	0.0	0.0	0.0	0.0	1000000.0	1000000.0	1000000.0	0.0	0.0	0.0	1000000.0	0.0	0.0	0.0	0.0	1000000.0	1000000.0	992582.0	53.0	0.0	0.0	0.0	1000000.0	1000000.0	0.0	0.0	0.0	1000000.0	1000000.0	1000000.0	0.0	1000000.0	0.0	1000000.0	1000000.0	1000000.0	1000000.0	387.0	999918.0	1000000.0	0.0	0.0	876304.0	1000000.0	0.0	1000000.0	1000000.0
222	0.0	1000000.0	0.0	0.0	0.0	0.0	1000000.0	1000000.0	1000000.0	0.0	0.0	0.0	1000000.0	0.0	0.0	0.0	0.0	1000000.0	1000000.0	993688.0	34.0	0.0	0.0	0.0	1000000.0	1000000.0	0.0	0.0	0.0	1000000.0	1000000.0	1000000.0	0.0	1000000.0	0.0	1000000.0	1000000.0	1000000.0	1000000.0	360.0	999919.0	1000000.0	0.0	0.0	884515.0	1000000.0	0.0	1000000.0	1000000.0
223	0.0	1000000.0	0.0	0.0	0.0	0.0	1000000.0	1000000.0	1000000.0	0.0	0.0	0.0	1000000.0	0.0	0.0	0.0	0.0	1000000.0	1000000.0	994714.0	28.0	0.0	0.0	0.0	1000000.0	1000000.0	0.0	0.0	0.0	1000000.0	1000000.0	1000000.0	0.0	1000000.0	0.0	1000000.0	1000000.0	1000000.0	1000000.0	335.0	999935.0	1000000.0	0.0	0.0	891121.0	1000000.0	0.0	1000000.0	1000000.0
224	0.0	1000000.0	0.0	0.0	0.0	0.0	1000000.0	1000000.0	1000000.0	0.0	0.0	0.0	1000000.0	0.0	0.0	0.0	0.0	1000000.0	1000000.0	995673.0	19.0	0.0	0.0	0.0	1000000.0	1000000.0	0.0	0.0	0.0	1000000.0	1000000.0	1000000.0	0.0	1000000.0	0.0	1000000.0	1000000.0	1000000.0	1000000.0	319.0	999941.0	1000000.0	0.0	0.0	896790.0	1000000.0	0.0	1000000.0	1000000.0
225	0.0	1000000.0	0.0	0.0	0.0	0.0	1000000.0	1000000.0	1000000.0	0.0	0.0	0.0	1000000.0	0.0	0.0	0.0	0.0	1000000.0	1000000.0	996402.0	17.0	0.0	0.0	0.0	1000000.0	1000000.0	0.0	0.0	0.0	1000000.0	1000000.0	1000000.0	0.0	1000000.0	0.0	1000000.0	1000000.0	1000000.0	1000000.0	311.0	999951.0	1000000.0	0.0	0.0	901668.0	1000000.0	0.0	1000000.0	1000000.0
226	0.0	1000000.0	0.0	0.0	0.0	0.0	1000000.0	1000000.0	1000000.0	0.0	0.0	0.0	1000000.0	0.0	0.0	0.0	0.0	1000000.0	1000000.0	997048.0	13.0	0.0	0.0	0.0	1000000.0	1000000.0	0.0	0.0	0.0	1000000.0	1000000.0	1000000.0	0.0	1000000.0	0.0	1000000.0	1000000.0	1000000.0	1000000.0	298.0	999951.0	1000000.0	0.0	0.0	905290.0	1000000.0	0.0	1000000.0	1000000.0
227	0.0	1000000.0	0.0	0.0	0.0	0.0	1000000.0	1000000.0	1000000.0	0.0	0.0	0.0	1000000.0	0.0	0.0	0.0	0.0	1000000.0	1000000.0	997590.0	9.0	0.0	0.0	0.0	1000000.0	1000000.0	0.0	0.0	0.0	1000000.0	1000000.0	1000000.0	0.0	1000000.0	0.0	1000000.0	1000000.0	1000000.0	1000000.0	266.0	999939.0	1000000.0	0.0	0.0	908281.0	1000000.0	0.0	1000000.0	1000000.0
228	0.0	1000000.0	0.0	0.0	0.0	0.0	1000000.0	1000000.0	1000000.0	0.0	0.0	0.0	1000000.0	0.0	0.0	0.0	0.0	1000000.0	1000000.0	997981.0	8.0	0.0	0.0	0.0	1000000.0	1000000.0	0.0	0.0	0.0	1000000.0	1000000.0	1000000.0	0.0	1000000.0	0.0	1000000.0	1000000.0	1000000.0	1000000.0	215.0	999942.0	1000000.0	0.0	0.0	910219.0	1000000.0	0.0	1000000.0	1000000.0
229	0.0	1000000.0	0.0	0.0	0.0	0.0	1000000.0	1000000.0	1000000.0	0.0	0.0	0.0	1000000.0	0.0	0.0	0.0	0.0	1000000.0	1000000.0	998385.0	4.0	0.0	0.0	0.0	1000000.0	1000000.0	0.0	0.0	0.0	1000000.0	1000000.0	1000000.0	0.0	1000000.0	0.0	1000000.0	1000000.0	1000000.0	1000000.0	202.0	999953.0	1000000.0	0.0	0.0	911374.0	1000000.0	0.0	1000000.0	1000000.0
230	0.0	1000000.0	0.0	0.0	0.0	0.0	1000000.0	1000000.0	1000000.0	0.0	0.0	0.0	1000000.0	0.0	0.0	0.0	0.0	1000000.0	1000000.0	998656.0	4.0	0.0	0.0	0.0	1000000.0	1000000.0	0.0	0.0	0.0	1000000.0	1000000.0	1000000.0	0.0	1000000.0	0.0	1000000.0	1000000.0	1000000.0	1000000.0	184.0	999959.0	1000000.0	0.0	0.0	911746.0	1000000.0	0.0	1000000.0	1000000.0
231	0.0	1000000.0	0.0	0.0	0.0	0.0	1000000.0	1000000.0	1000000.0	0.0	0.0	0.0	1000000.0	0.0	0.0	0.0	0.0	1000000.0	1000000.0	998952.0	2.0	0.0	0.0	0.0	1000000.0	1000000.0	0.0	0.0	0.0	1000000.0	1000000.0	1000000.0	0.0	1000000.0	0.0	1000000.0	1000000.0	1000000.0	1000000.0	156.0	999972.0	1000000.0	0.0	0.0	910934.0	1000000.0	0.0	1000000.0	1000000.0
232	0.0	1000000.0	0.0	0.0	0.0	0.0	1000000.0	1000000.0	1000000.0	0.0	0.0	0.0	1000000.0	0.0	0.0	0.0	0.0	1000000.0	1000000.0	999167.0	0.0	0.0	0.0	0.0	1000000.0	1000000.0	0.0	0.0	0.0	1000000.0	1000000.0	1000000.0	0.0	1000000.0	0.0	1000000.0	1000000.0	1000000.0	1000000.0	123.0	999982.0	1000000.0	0.0	0.0	909073.0	1000000.0	0.0	1000000.0	1000000.0
233	0.0	1000000.0	0.0	0.0	0.0	0.0	1000000.0	1000000.0	1000000.0	0.0	0.0	0.0	1000000.0	0.0	0.0	0.0	0.0	1000000.0	1000000.0	999358.0	0.0	0.0	0.0	0.0	1000000.0	1000000.0	0.0	0.0	0.0	1000000.0	1000000.0	1000000.0	0.0	1000000.0	0.0	1000000.0	1000000.0	1000000.0	1000000.0	112.0	999988.0	1000000.0	0.0	0.0	906764.0	1000000.0	0.0	1000000.0	1000000.0
234	0.0	1000000.0	0.0	0.0	0.0	0.0	1000000.0	1000000.0	1000000.0	0.0	0.0	0.0	1000000.0	0.0	0.0	0.0	0.0	1000000.0	1000000.0	999501.0	0.0	0.0	0.0	0.0	1000000.0	1000000.0	0.0	0.0	0.0	1000000.0	1000000.0	1000000.0	0.0	1000000.0	0.0	1000000.0	1000000.0	1000000.0	1000000.0	94.0	999991.0	1000000.0	0.0	0.0	903849.0	1000000.0	0.0	1000000.0	1000000.0
235	0.0	1000000.0	0.0	0.0	0.0	0.0	1000000.0	1000000.0	1000000.0	0.0	0.0	0.0	1000000.0	0.0	0.0	0.0	0.0	1000000.0	1000000.0	999613.0	0.0	0.0	0.0	0.0	1000000.0	1000000.0	0.0	0.0	0.0	1000000.0	1000000.0	1000000.0	0.0	1000000.0	0.0	1000000.0	1000000.0	1000000.0	1000000.0	91.0	999993.0	1000000.0	0.0	0.0	899613.0	1000000.0	0.0	1000000.0	1000000.0
236	0.0	1000000.0	0.0	0.0	0.0	0.0	1000000.0	1000000.0	1000000.0	0.0	0.0	0.0	1000000.0	0.0	0.0	0.0	0.0	1000000.0	1000000.0	999698.0	0.0	0.0	0.0	0.0	1000000.0	1000000.0	0.0	0.0	0.0	1000000.0	1000000.0	1000000.0	0.0	1000000.0	0.0	1000000.0	1000000.0	1000000.0	1000000.0	89.0	999994.0	1000000.0	0.0	0.0	895189.0	1000000.0	0.0	1000000.0	1000000.0
237	0.0	1000000.0	0.0	0.0	0.0	0.0	1000000.0	1000000.0	1000000.0	0.0	0.0	0.0	1000000.0	0.0	0.0	0.0	0.0	1000000.0	1000000.0	999769.0	0.0	0.0	0.0	0.0	1000000.0	1000000.0	0.0	0.0	0.0	1000000.0	1000000.0	1000000.0	0.0	1000000.0	0.0	1000000.0	1000000.0	1000000.0	1000000.0	81.0	999994.0	1000000.0	0.0	0.0	889911.0	1000000.0	0.0	1000000.0	1000000.0
238	0.0	1000000.0	0.0	0.0	0.0	0.0	1000000.0	1000000.0	1000000.0	0.0	0.0	0.0	1000000.0	0.0	0.0	0.0	0.0	1000000.0	1000000.0	999822.0	0.0	0.0	0.0	0.0	1000000.0	1000000.0	0.0	0.0	0.0	1000000.0	1000000.0	1000000.0	0.0	1000000.0	0.0	1000000.0	1000000.0	1000000.0	1000000.0	70.0	999996.0	1000000.0	0.0	0.0	883454.0	1000000.0	0.0	1000000.0	1000000.0
239	0.0	1000000.0	0.0	0.0	0.0	0.0	1000000.0	1000000.0	1000000.0	0.0	0.0	0.0	1000000.0	0.0	0.0	0.0	0.0	1000000.0	1000000.0	999847.0	0.0	0.0	0.0	0.0	1000000.0	1000000.0	0.0	0.0	0.0	1000000.0	1000000.0	1000000.0	0.0	1000000.0	0.0	1000000.0	1000000.0	1000000.0	1000000.0	73.0	999996.0	1000000.0	0.0	0.0	876153.0	1000000.0	0.0	1000000.0	1000000.0
240	0.0	1000000.0	0.0	0.0	0.0	0.0	1000000.0	1000000.0	1000000.0	0.0	0.0	0.0	1000000.0	0.0	0.0	0.0	0.0	1000000.0	1000000.0	999869.0	0.0	0.0	0.0	0.0	1000000.0	1000000.0	0.0	0.0	0.0	1000000.0	1000000.0	1000000.0	0.0	1000000.0	0.0	1000000.0	1000000.0	1000000.0	1000000.0	61.0	999994.0	1000000.0	0.0	0.0	868955.0	1000000.0	0.0	1000000.0	1000000.0
241	0.0	1000000.0	0.0	0.0	0.0	0.0	1000000.0	1000000.0	1000000.0	0.0	0.0	0.0	1000000.0	0.0	0.0	0.0	0.0	1000000.0	1000000.0	999899.0	0.0	0.0	0.0	0.0	1000000.0	1000000.0	0.0	0.0	0.0	1000000.0	1000000.0	1000000.0	0.0	1000000.0	0.0	1000000.0	1000000.0	1000000.0	1000000.0	56.0	999991.0	1000000.0	0.0	0.0	861250.0	1000000.0	0.0	1000000.0	1000000.0
242	0.0	1000000.0	0.0	0.0	0.0	0.0	1000000.0	1000000.0	1000000.0	0.0	0.0	0.0	1000000.0	0.0	0.0	0.0	0.0	1000000.0	1000000.0	999918.0	0.0	0.0	0.0	0.0	1000000.0	1000000.0	0.0	0.0	0.0	1000000.0	1000000.0	1000000.0	0.0	1000000.0	0.0	1000000.0	1000000.0	1000000.0	1000000.0	56.0	999997.0	1000000.0	0.0	0.0	853035.0	1000000.0	0.0	1000000.0	1000000.0
243	0.0	1000000.0	0.0	0.0	0.0	0.0	1000000.0	1000000.0	1000000.0	0.0	0.0	0.0	1000000.0	0.0	0.0	0.0	0.0	1000000.0	1000000.0	999931.0	0.0	0.0	0.0	0.0	1000000.0	1000000.0	0.0	0.0	0.0	1000000.0	1000000.0	1000000.0	0.0	1000000.0	0.0	1000000.0	1000000.0	1000000.0	1000000.0	53.0	999998.0	1000000.0	0.0	0.0	844072.0	1000000.0	0.0	1000000.0	1000000.0
244	0.0	1000000.0	0.0	0.0	0.0	0.0	1000000.0	1000000.0	1000000.0	0.0	0.0	0.0	1000000.0	0.0	0.0	0.0	0.0	1000000.0	1000000.0	999939.0	0.0	0.0	0.0	0.0	1000000.0	1000000.0	0.0	0.0	0.0	1000000.0	1000000.0	1000000.0	0.0	1000000.0	0.0	1000000.0	1000000.0	1000000.0	1000000.0	47.0	999999.0	1000000.0	0.0	0.0	835697.0	1000000.0	0.0	1000000.0	1000000.0
245	0.0	1000000.0	0.0	0.0	0.0	0.0	1000000.0	1000000.0	1000000.0	0.0	0.0	0.0	1000000.0	0.0	0.0	0.0	0.0	1000000.0	1000000.0	999952.0	0.0	0.0	0.0	0.0	1000000.0	1000000.0	0.0	0.0	0.0	1000000.0	1000000.0	1000000.0	0.0	1000000.0	0.0	1000000.0	1000000.0	1000000.0	1000000.0	45.0	1000000.0	1000000.0	0.0	0.0	827059.0	1000000.0	0.0	1000000.0	1000000.0
246	0.0	1000000.0	0.0	0.0	0.0	0.0	1000000.0	1000000.0	1000000.0	0.0	0.0	0.0	1000000.0	0.0	0.0	0.0	0.0	1000000.0	1000000.0	999961.0	0.0	0.0	0.0	0.0	1000000.0	1000000.0	0.0	0.0	0.0	1000000.0	1000000.0	1000000.0	0.0	1000000.0	0.0	1000000.0	1000000.0	1000000.0	1000000.0	42.0	1000000.0	1000000.0	0.0	0.0	818438.0	1000000.0	0.0	1000000.0	1000000.0
247	0.0	1000000.0	0.0	0.0	0.0	0.0	1000000.0	1000000.0	1000000.0	0.0	0.0	0.0	1000000.0	0.0	0.0	0.0	0.0	1000000.0	1000000.0	999970.0	0.0	0.0	0.0	0.0	1000000.0	1000000.0	0.0	0.0	0.0	1000000.0	1000000.0	1000000.0	0.0	1000000.0	0.0	1000000.0	1000000.0	1000000.0	1000000.0	41.0	1000000.0	1000000.0	0.0	0.0	809494.0	1000000.0	0.0	1000000.0	1000000.0
248	0.0	1000000.0	0.0	0.0	0.0	0.0	1000000.0	1000000.0	1000000.0	0.0	0.0	0.0	1000000.0	0.0	0.0	0.0	0.0	1000000.0	1000000.0	999974.0	0.0	0.0	0.0	0.0	1000000.0	1000000.0	0.0	0.0	0.0	1000000.0	1000000.0	1000000.0	0.0	1000000.0	0.0	1000000.0	1000000.0	1000000.0	1000000.0	36.0	1000000.0	1000000.0	0.0	0.0	799795.0	1000000.0	0.0	1000000.0	1000000.0
249	0.0	1000000.0	0.0	0.0	0.0	0.0	1000000.0	1000000.0	1000000.0	0.0	0.0	0.0	1000000.0	0.0	0.0	0.0	0.0	1000000.0	1000000.0	999976.0	0.0	0.0	0.0	0.0	1000000.0	1000000.0	0.0	0.0	0.0	1000000.0	1000000.0	1000000.0	0.0	1000000.0	0.0	1000000.0	1000000.0	1000000.0	1000000.0	39.0	1000000.0	1000000.0	0.0	0.0	789569.0	1000000.0	0.0	1000000.0	1000000.0
250	0.0	1000000.0	0.0	0.0	0.0	0.0	1000000.0	1000000.0	1000000.0	0.0	0.0	0.0	1000000.0	0.0	0.0	0.0	0.0	1000000.0	1000000.0	999985.0	0.0	0.0	0.0	0.0	1000000.0	1000000.0	0.0	0.0	0.0	1000000.0	1000000.0	1000000.0	0.0	1000000.0	0.0	1000000.0	1000000.0	1000000.0	1000000.0	19.0	1000000.0	1000000.0	0.0	0.0	780368.0	1000000.0	0.0	1000000.0	1000000.0
251	0.0	1000000.0	0.0	0.0	0.0	0.0	1000000.0	1000000.0	1000000.0	0.0	0.0	0.0	1000000.0	0.0	0.0	0.0	0.0	1000000.0	1000000.0	999983.0	0.0	0.0	0.0	0.0	1000000.0	1000000.0	0.0	0.0	0.0	1000000.0	1000000.0	1000000.0	0.0	1000000.0	0.0	1000000.0	1000000.0	1000000.0	1000000.0	14.0	1000000.0	1000000.0	0.0	0.0	771481.0	1000000.0	0.0	1000000.0	1000000.0
252	0.0	1000000.0	0.0	0.0	0.0	0.0	1000000.0	1000000.0	1000000.0	0.0	0.0	0.0	1000000.0	0.0	0.0	0.0	0.0	1000000.0	1000000.0	999987.0	0.0	0.0	0.0	0.0	1000000.0	1000000.0	0.0	0.0	0.0	1000000.0	1000000.0	1000000.0	0.0	1000000.0	0.0	1000000.0	1000000.0	1000000.0	1000000.0	7.0	1000000.0	1000000.0	0.0	0.0	762707.0	1000000.0	0.0	1000000.0	1000000.0
253	0.0	1000000.0	0.0	0.0	0.0	0.0	1000000.0	1000000.0	1000000.0	0.0	0.0	0.0	1000000.0	0.0	0.0	0.0	0.0	1000000.0	1000000.0	999991.0	0.0	0.0	0.0	0.0	1000000.0	1000000.0	0.0	0.0	0.0	1000000.0	1000000.0	1000000.0	0.0	1000000.0	0.0	1000000.0	1000000.0	1000000.0	1000000.0	4.0	1000000.0	1000000.0	0.0	0.0	755431.0	1000000.0	0.0	1000000.0	1000000.0
254	0.0	1000000.0	0.0	0.0	0.0	0.0	1000000.0	1000000.0	1000000.0	0.0	0.0	0.0	1000000.0	0.0	0.0	0.0	0.0	1000000.0	1000000.0	999993.0	0.0	0.0	0.0	0.0	1000000.0	1000000.0	0.0	0.0	0.0	1000000.0	1000000.0	1000000.0	0.0	1000000.0	0.0	1000000.0	1000000.0	1000000.0	1000000.0	3.0	1000000.0	1000000.0	0.0	0.0	748001.0	1000000.0	0.0	1000000.0	1000000.0
255	0.0	1000000.0	0.0	0.0	0.0	0.0	1000000.0	1000000.0	1000000.0	0.0	0.0	0.0	1000000.0	0.0	0.0	0.0	0.0	1000000.0	1000000.0	999997.0	0.0	0.0	0.0	0.0	1000000.0	1000000.0	0.0	0.0	0.0	1000000.0	1000000.0	1000000.0	0.0	1000000.0	0.0	1000000.0	1000000.0	1000000.0	1000000.0	2.0	1000000.0	1000000.0	0.0	0.0	740331.0	1000000.0	0.0	1000000.0	1000000.0
256	0.0	1000000.0	0.0	0.0	0.0	0.0	1000000.0	1000000.0	1000000.0	0.0	0.0	0.0	1000000.0	0.0	0.0	0.0	0.0	1000000.0	1000000.0	1000000.0	0.0	0.0	0.0	0.0	1000000.0	1000000.0	0.0	0.0	0.0	1000000.0	1000000.0	1000000.0	0.0	1000000.0	0.0	1000000.0	1000000.0	1000000.0	1000000.0	0.0	1000000.0	1000000.0	0.0	0.0	733634.0	1000000.0	0.0	1000000.0	1000000.0
257	0.0	1000000.0	0.0	0.0	0.0	0.0	1000000.0	1000000.0	1000000.0	0.0	0.0	0.0	1000000.0	0.0	0.0	0.0	0.0	1000000.0	1000000.0	1000000.0	0.0	0.0	0.0	0.0	1000000.0	1000000.0	0.0	0.0	0.0	1000000.0	1000000.0	1000000.0	0.0	1000000.0	0.0	1000000.0	1000000.0	1000000.0	1000000.0	0.0	1000000.0	1000000.0	0.0	0.0	726384.0	1000000.0	0.0	1000000.0	1000000.0
258	0.0	1000000.0	0.0	0.0	0.0	0.0	1000000.0	1000000.0	1000000.0	0.0	0.0	0.0	1000000.0	0.0	0.0	0.0	0.0	1000000.0	1000000.0	1000000.0	0.0	0.0	0.0	0.0	1000000.0	1000000.0	0.0	0.0	0.0	1000000.0	1000000.0	1000000.0	0.0	1000000.0	0.0	1000000.0	1000000.0	1000000.0	1000000.0	0.0	1000000.0	1000000.0	0.0	0.0	720057.0	1000000.0	0.0	1000000.0	1000000.0
259	0.0	1000000.0	0.0	0.0	0.0	0.0	1000000.0	1000000.0	1000000.0	0.0	0.0	0.0	1000000.0	0.0	0.0	0.0	0.0	1000000.0	1000000.0	1000000.0	0.0	0.0	0.0	0.0	1000000.0	1000000.0	0.0	0.0	0.0	1000000.0	1000000.0	1000000.0	0.0	1000000.0	0.0	1000000.0	1000000.0	1000000.0	1000000.0	0.0	1000000.0	1000000.0	0.0	0.0	713647.0	1000000.0	0.0	1000000.0	1000000.0
260	0.0	1000000.0	0.0	0.0	0.0	0.0	1000000.0	1000000.0	1000000.0	0.0	0.0	0.0	1000000.0	0.0	0.0	0.0	0.0	1000000.0	1000000.0	1000000.0	0.0	0.0	0.0	0.0	1000000.0	1000000.0	0.0	0.0	0.0	1000000.0	1000000.0	1000000.0	0.0	1000000.0	0.0	1000000.0	1000000.0	1000000.0	1000000.0	0.0	1000000.0	1000000.0	0.0	0.0	708274.0	1000000.0	0.0	1000000.0	1000000.0
261	0.0	1000000.0	0.0	0.0	0.0	0.0	1000000.0	1000000.0	1000000.0	0.0	0.0	0.0	1000000.0	0.0	0.0	0.0	0.0	1000000.0	1000000.0	1000000.0	0.0	0.0	0.0	0.0	1000000.0	1000000.0	0.0	0.0	0.0	1000000.0	1000000.0	1000000.0	0.0	1000000.0	0.0	1000000.0	1000000.0	1000000.0	1000000.0	0.0	1000000.0	1000000.0	0.0	0.0	703034.0	1000000.0	0.0	1000000.0	1000000.0
262	0.0	1000000.0	0.0	0.0	0.0	0.0	1000000.0	1000000.0	1000000.0	0.0	0.0	0.0	1000000.0	0.0	0.0	0.0	0.0	1000000.0	1000000.0	1000000.0	0.0	0.0	0.0	0.0	1000000.0	1000000.0	0.0	0.0	0.0	1000000.0	1000000.0	1000000.0	0.0	1000000.0	0.0	1000000.0	1000000.0	1000000.0	1000000.0	0.0	1000000.0	1000000.0	0.0	0.0	697320.0	1000000.0	0.0	1000000.0	1000000.0
263	0.0	1000000.0	0.0	0.0	0.0	0.0	1000000.0	1000000.0	1000000.0	0.0	0.0	0.0	1000000.0	0.0	0.0	0.0	0.0	1000000.0	1000000.0	1000000.0	0.0	0.0	0.0	0.0	1000000.0	1000000.0	0.0	0.0	0.0	1000000.0	1000000.0	1000000.0	0.0	1000000.0	0.0	1000000.0	1000000.0	1000000.0	1000000.0	0.0	1000000.0	1000000.0	0.0	0.0	692738.0	1000000.0	0.0	1000000.0	1000000.0
264	0.0	1000000.0	0.0	0.0	0.0	0.0	1000000.0	1000000.0	1000000.0	0.0	0.0	0.0	1000000.0	0.0	0.0	0.0	0.0	1000000.0	1000000.0	1000000.0	0.0	0.0	0.0	0.0	1000000.0	1000000.0	0.0	0.0	0.0	1000000.0	1000000.0	1000000.0	0.0	1000000.0	0.0	1000000.0	1000000.0	1000000.0	1000000.0	0.0	1000000.0	1000000.0	0.0	0.0	687599.0	1000000.0	0.0	1000000.0	1000000.0
265	0.0	1000000.0	0.0	0.0	0.0	0.0	1000000.0	1000000.0	1000000.0	0.0	0.0	0.0	1000000.0	0.0	0.0	0.0	0.0	1000000.0	1000000.0	1000000.0	0.0	0.0	0.0	0.0	1000000.0	1000000.0	0.0	0.0	0.0	1000000.0	1000000.0	1000000.0	0.0	1000000.0	0.0	1000000.0	1000000.0	1000000.0	1000000.0	0.0	1000000.0	1000000.0	0.0	0.0	683122.0	1000000.0	0.0	1000000.0	1000000.0
266	0.0	1000000.0	0.0	0.0	0.0	0.0	1000000.0	1000000.0	1000000.0	0.0	0.0	0.0	1000000.0	0.0	0.0	0.0	0.0	1000000.0	1000000.0	1000000.0	0.0	0.0	0.0	0.0	1000000.0	1000000.0	0.0	0.0	0.0	1000000.0	1000000.0	1000000.0	0.0	1000000.0	0.0	1000000.0	1000000.0	1000000.0	1000000.0	0.0	1000000.0	1000000.0	0.0	0.0	678950.0	1000000.0	0.0	1000000.0	1000000.0
267	0.0	1000000.0	0.0	0.0	0.0	0.0	1000000.0	1000000.0	1000000.0	0.0	0.0	0.0	1000000.0	0.0	0.0	0.0	0.0	1000000.0	1000000.0	1000000.0	0.0	0.0	0.0	0.0	1000000.0	1000000.0	0.0	0.0	0.0	1000000.0	1000000.0	1000000.0	0.0	1000000.0	0.0	1000000.0	1000000.0	1000000.0	1000000.0	0.0	1000000.0	1000000.0	0.0	0.0	674626.0	1000000.0	0.0	1000000.0	1000000.0
268	0.0	1000000.0	0.0	0.0	0.0	0.0	1000000.0	1000000.0	1000000.0	0.0	0.0	0.0	1000000.0	0.0	0.0	0.0	0.0	1000000.0	1000000.0	1000000.0	0.0	0.0	0.0	0.0	1000000.0	1000000.0	0.0	0.0	0.0	1000000.0	1000000.0	1000000.0	0.0	1000000.0	0.0	1000000.0	1000000.0	1000000.0	1000000.0	0.0	1000000.0	1000000.0	0.0	0.0	670313.0	1000000.0	0.0	1000000.0	1000000.0
269	0.0	1000000.0	0.0	0.0	0.0	0.0	1000000.0	1000000.0	1000000.0	0.0	0.0	0.0	1000000.0	0.0	0.0	0.0	0.0	1000000.0	1000000.0	1000000.0	0.0	0.0	0.0	0.0	1000000.0	1000000.0	0.0	0.0	0.0	1000000.0	1000000.0	1000000.0	0.0	1000000.0	0.0	1000000.0	1000000.0	1000000.0	1000000.0	0.0	1000000.0	1000000.0	0.0	0.0	666219.0	1000000.0	0.0	1000000.0	1000000.0
270	0.0	1000000.0	0.0	0.0	0.0	0.0	1000000.0	1000000.0	1000000.0	0.0	0.0	0.0	1000000.0	0.0	0.0	0.0	0.0	1000000.0	1000000.0	1000000.0	0.0	0.0	0.0	0.0	1000000.0	1000000.0	0.0	0.0	0.0	1000000.0	1000000.0	1000000.0	0.0	1000000.0	0.0	1000000.0	1000000.0	1000000.0	1000000.0	0.0	1000000.0	1000000.0	0.0	0.0	662318.0	1000000.0	0.0	1000000.0	1000000.0
271	0.0	1000000.0	0.0	0.0	0.0	0.0	1000000.0	1000000.0	1000000.0	0.0	0.0	0.0	1000000.0	0.0	0.0	0.0	0.0	1000000.0	1000000.0	1000000.0	0.0	0.0	0.0	0.0	1000000.0	1000000.0	0.0	0.0	0.0	1000000.0	1000000.0	1000000.0	0.0	1000000.0	0.0	1000000.0	1000000.0	1000000.0	1000000.0	0.0	1000000.0	1000000.0	0.0	0.0	659230.0	1000000.0	0.0	1000000.0	1000000.0
272	0.0	1000000.0	0.0	0.0	0.0	0.0	1000000.0	1000000.0	1000000.0	0.0	0.0	0.0	1000000.0	0.0	0.0	0.0	0.0	1000000.0	1000000.0	1000000.0	0.0	0.0	0.0	0.0	1000000.0	1000000.0	0.0	0.0	0.0	1000000.0	1000000.0	1000000.0	0.0	1000000.0	0.0	1000000.0	1000000.0	1000000.0	1000000.0	0.0	1000000.0	1000000.0	0.0	0.0	654809.0	1000000.0	0.0	1000000.0	1000000.0
273	0.0	1000000.0	0.0	0.0	0.0	0.0	1000000.0	1000000.0	1000000.0	0.0	0.0	0.0	1000000.0	0.0	0.0	0.0	0.0	1000000.0	1000000.0	1000000.0	0.0	0.0	0.0	0.0	1000000.0	1000000.0	0.0	0.0	0.0	1000000.0	1000000.0	1000000.0	0.0	1000000.0	0.0	1000000.0	1000000.0	1000000.0	1000000.0	0.0	1000000.0	1000000.0	0.0	0.0	650924.0	1000000.0	0.0	1000000.0	1000000.0
274	0.0	1000000.0	0.0	0.0	0.0	0.0	1000000.0	1000000.0	1000000.0	0.0	0.0	0.0	1000000.0	0.0	0.0	0.0	0.0	1000000.0	1000000.0	1000000.0	0.0	0.0	0.0	0.0	1000000.0	1000000.0	0.0	0.0	0.0	1000000.0	1000000.0	1000000.0	0.0	1000000.0	0.0	1000000.0	1000000.0	1000000.0	1000000.0	0.0	1000000.0	1000000.0	0.0	0.0	648107.0	1000000.0	0.0	1000000.0	1000000.0
275	0.0	1000000.0	0.0	0.0	0.0	0.0	1000000.0	1000000.0	1000000.0	0.0	0.0	0.0	1000000.0	0.0	0.0	0.0	0.0	1000000.0	1000000.0	1000000.0	0.0	0.0	0.0	0.0	1000000.0	1000000.0	0.0	0.0	0.0	1000000.0	1000000.0	1000000.0	0.0	1000000.0	0.0	1000000.0	1000000.0	1000000.0	1000000.0	0.0	1000000.0	1000000.0	0.0	0.0	645481.0	1000000.0	0.0	1000000.0	1000000.0
276	0.0	1000000.0	0.0	0.0	0.0	0.0	1000000.0	1000000.0	1000000.0	0.0	0.0	0.0	1000000.0	0.0	0.0	0.0	0.0	1000000.0	1000000.0	1000000.0	0.0	0.0	0.0	0.0	1000000.0	1000000.0	0.0	0.0	0.0	1000000.0	1000000.0	1000000.0	0.0	1000000.0	0.0	1000000.0	1000000.0	1000000.0	1000000.0	0.0	1000000.0	1000000.0	0.0	0.0	642545.0	1000000.0	0.0	1000000.0	1000000.0
277	0.0	1000000.0	0.0	0.0	0.0	0.0	1000000.0	1000000.0	1000000.0	0.0	0.0	0.0	1000000.0	0.0	0.0	0.0	0.0	1000000.0	1000000.0	1000000.0	0.0	0.0	0.0	0.0	1000000.0	1000000.0	0.0	0.0	0.0	1000000.0	1000000.0	1000000.0	0.0	1000000.0	0.0	1000000.0	1000000.0	1000000.0	1000000.0	0.0	1000000.0	1000000.0	0.0	0.0	639258.0	1000000.0	0.0	1000000.0	1000000.0
278	0.0	1000000.0	0.0	0.0	0.0	0.0	1000000.0	1000000.0	1000000.0	0.0	0.0	0.0	1000000.0	0.0	0.0	0.0	0.0	1000000.0	1000000.0	1000000.0	0.0	0.0	0.0	0.0	1000000.0	1000000.0	0.0	0.0	0.0	1000000.0	1000000.0	1000000.0	0.0	1000000.0	0.0	1000000.0	1000000.0	1000000.0	1000000.0	0.0	1000000.0	1000000.0	0.0	0.0	636351.0	1000000.0	0.0	1000000.0	1000000.0
279	0.0	1000000.0	0.0	0.0	0.0	0.0	1000000.0	1000000.0	1000000.0	0.0	0.0	0.0	1000000.0	0.0	0.0	0.0	0.0	1000000.0	1000000.0	1000000.0	0.0	0.0	0.0	0.0	1000000.0	1000000.0	0.0	0.0	0.0	1000000.0	1000000.0	1000000.0	0.0	1000000.0	0.0	1000000.0	1000000.0	1000000.0	1000000.0	0.0	1000000.0	1000000.0	0.0	0.0	634207.0	1000000.0	0.0	1000000.0	1000000.0
280	0.0	1000000.0	0.0	0.0	0.0	0.0	1000000.0	1000000.0	1000000.0	0.0	0.0	0.0	1000000.0	0.0	0.0	0.0	0.0	1000000.0	1000000.0	1000000.0	0.0	0.0	0.0	0.0	1000000.0	1000000.0	0.0	0.0	0.0	1000000.0	1000000.0	1000000.0	0.0	1000000.0	0.0	1000000.0	1000000.0	1000000.0	1000000.0	0.0	1000000.0	1000000.0	0.0	0.0	630766.0	1000000.0	0.0	1000000.0	1000000.0
281	0.0	1000000.0	0.0	0.0	0.0	0.0	1000000.0	1000000.0	1000000.0	0.0	0.0	0.0	1000000.0	0.0	0.0	0.0	0.0	1000000.0	1000000.0	1000000.0	0.0	0.0	0.0	0.0	1000000.0	1000000.0	0.0	0.0	0.0	1000000.0	1000000.0	1000000.0	0.0	1000000.0	0.0	1000000.0	1000000.0	1000000.0	1000000.0	0.0	1000000.0	1000000.0	0.0	0.0	628360.0	1000000.0	0.0	1000000.0	1000000.0
282	0.0	1000000.0	0.0	0.0	0.0	0.0	1000000.0	1000000.0	1000000.0	0.0	0.0	0.0	1000000.0	0.0	0.0	0.0	0.0	1000000.0	1000000.0	1000000.0	0.0	0.0	0.0	0.0	1000000.0	1000000.0	0.0	0.0	0.0	1000000.0	1000000.0	1000000.0	0.0	1000000.0	0.0	1000000.0	1000000.0	1000000.0	1000000.0	0.0	1000000.0	1000000.0	0.0	0.0	626405.0	1000000.0	0.0	1000000.0	1000000.0
283	0.0	1000000.0	0.0	0.0	0.0	0.0	1000000.0	1000000.0	1000000.0	0.0	0.0	0.0	1000000.0	0.0	0.0	0.0	0.0	1000000.0	1000000.0	1000000.0	0.0	0.0	0.0	0.0	1000000.0	1000000.0	0.0	0.0	0.0	1000000.0	1000000.0	1000000.0	0.0	1000000.0	0.0	1000000.0	1000000.0	1000000.0	1000000.0	0.0	1000000.0	1000000.0	0.0	0.0	623177.0	1000000.0	0.0	1000000.0	1000000.0
284	0.0	1000000.0	0.0	0.0	0.0	0.0	1000000.0	1000000.0	1000000.0	0.0	0.0	0.0	1000000.0	0.0	0.0	0.0	0.0	1000000.0	1000000.0	1000000.0	0.0	0.0	0.0	0.0	1000000.0	1000000.0	0.0	0.0	0.0	1000000.0	1000000.0	1000000.0	0.0	1000000.0	0.0	1000000.0	1000000.0	1000000.0	1000000.0	0.0	1000000.0	1000000.0	0.0	0.0	620123.0	1000000.0	0.0	1000000.0	1000000.0
285	0.0	1000000.0	0.0	0.0	0.0	0.0	1000000.0	1000000.0	1000000.0	0.0	0.0	0.0	1000000.0	0.0	0.0	0.0	0.0	1000000.0	1000000.0	1000000.0	0.0	0.0	0.0	0.0	1000000.0	1000000.0	0.0	0.0	0.0	1000000.0	1000000.0	1000000.0	0.0	1000000.0	0.0	1000000.0	1000000.0	1000000.0	1000000.0	0.0	1000000.0	1000000.0	0.0	0.0	617757.0	1000000.0	0.0	1000000.0	1000000.0
286	0.0	1000000.0	0.0	0.0	0.0	0.0	1000000.0	1000000.0	1000000.0	0.0	0.0	0.0	1000000.0	0.0	0.0	0.0	0.0	1000000.0	1000000.0	1000000.0	0.0	0.0	0.0	0.0	1000000.0	1000000.0	0.0	0.0	0.0	1000000.0	1000000.0	1000000.0	0.0	1000000.0	0.0	1000000.0	1000000.0	1000000.0	1000000.0	0.0	1000000.0	1000000.0	0.0	0.0	615274.0	1000000.0	0.0	1000000.0	1000000.0
287	0.0	1000000.0	0.0	0.0	0.0	0.0	1000000.0	1000000.0	1000000.0	0.0	0.0	0.0	1000000.0	0.0	0.0	0.0	0.0	1000000.0	1000000.0	1000000.0	0.0	0.0	0.0	0.0	1000000.0	1000000.0	0.0	0.0	0.0	1000000.0	1000000.0	1000000.0	0.0	1000000.0	0.0	1000000.0	1000000.0	1000000.0	1000000.0	0.0	1000000.0	1000000.0	0.0	0.0	612353.0	1000000.0	0.0	1000000.0	1000000.0
288	0.0	1000000.0	0.0	0.0	0.0	0.0	1000000.0	1000000.0	1000000.0	0.0	0.0	0.0	1000000.0	0.0	0.0	0.0	0.0	1000000.0	1000000.0	1000000.0	0.0	0.0	0.0	0.0	1000000.0	1000000.0	0.0	0.0	0.0	1000000.0	1000000.0	1000000.0	0.0	1000000.0	0.0	1000000.0	1000000.0	1000000.0	1000000.0	0.0	1000000.0	1000000.0	0.0	0.0	609573.0	1000000.0	0.0	1000000.0	1000000.0
289	0.0	1000000.0	0.0	0.0	0.0	0.0	1000000.0	1000000.0	1000000.0	0.0	0.0	0.0	1000000.0	0.0	0.0	0.0	0.0	1000000.0	1000000.0	1000000.0	0.0	0.0	0.0	0.0	1000000.0	1000000.0	0.0	0.0	0.0	1000000.0	1000000.0	1000000.0	0.0	1000000.0	0.0	1000000.0	1000000.0	1000000.0	1000000.0	0.0	1000000.0	1000000.0	0.0	0.0	607553.0	1000000.0	0.0	1000000.0	1000000.0
290	0.0	1000000.0	0.0	0.0	0.0	0.0	1000000.0	1000000.0	1000000.0	0.0	0.0	0.0	1000000.0	0.0	0.0	0.0	0.0	1000000.0	1000000.0	1000000.0	0.0	0.0	0.0	0.0	1000000.0	1000000.0	0.0	0.0	0.0	1000000.0	1000000.0	1000000.0	0.0	1000000.0	0.0	1000000.0	1000000.0	1000000.0	1000000.0	0.0	1000000.0	1000000.0	0.0	0.0	604821.0	1000000.0	0.0	1000000.0	1000000.0
291	0.0	1000000.0	0.0	0.0	0.0	0.0	1000000.0	1000000.0	1000000.0	0.0	0.0	0.0	1000000.0	0.0	0.0	0.0	0.0	1000000.0	1000000.0	1000000.0	0.0	0.0	0.0	0.0	1000000.0	1000000.0	0.0	0.0	0.0	1000000.0	1000000.0	1000000.0	0.0	1000000.0	0.0	1000000.0	1000000.0	1000000.0	1000000.0	0.0	1000000.0	1000000.0	0.0	0.0	601298.0	1000000.0	0.0	1000000.0	1000000.0
292	0.0	1000000.0	0.0	0.0	0.0	0.0	1000000.0	1000000.0	1000000.0	0.0	0.0	0.0	1000000.0	0.0	0.0	0.0	0.0	1000000.0	1000000.0	1000000.0	0.0	0.0	0.0	0.0	1000000.0	1000000.0	0.0	0.0	0.0	1000000.0	1000000.0	1000000.0	0.0	1000000.0	0.0	1000000.0	1000000.0	1000000.0	1000000.0	0.0	1000000.0	1000000.0	0.0	0.0	598385.0	1000000.0	0.0	1000000.0	1000000.0
293	0.0	1000000.0	0.0	0.0	0.0	0.0	1000000.0	1000000.0	1000000.0	0.0	0.0	0.0	1000000.0	0.0	0.0	0.0	0.0	1000000.0	1000000.0	1000000.0	0.0	0.0	0.0	0.0	1000000.0	1000000.0	0.0	0.0	0.0	1000000.0	1000000.0	1000000.0	0.0	1000000.0	0.0	1000000.0	1000000.0	1000000.0	1000000.0	0.0	1000000.0	1000000.0	0.0	0.0	595666.0	1000000.0	0.0	1000000.0	1000000.0
294	0.0	1000000.0	0.0	0.0	0.0	0.0	1000000.0	1000000.0	1000000.0	0.0	0.0	0.0	1000000.0	0.0	0.0	0.0	0.0	1000000.0	1000000.0	1000000.0	0.0	0.0	0.0	0.0	1000000.0	1000000.0	0.0	0.0	0.0	1000000.0	1000000.0	1000000.0	0.0	1000000.0	0.0	1000000.0	1000000.0	1000000.0	1000000.0	0.0	1000000.0	1000000.0	0.0	0.0	592597.0	1000000.0	0.0	1000000.0	1000000.0
295	0.0	1000000.0	0.0	0.0	0.0	0.0	1000000.0	1000000.0	1000000.0	0.0	0.0	0.0	1000000.0	0.0	0.0	0.0	0.0	1000000.0	1000000.0	1000000.0	0.0	0.0	0.0	0.0	1000000.0	1000000.0	0.0	0.0	0.0	1000000.0	1000000.0	1000000.0	0.0	1000000.0	0.0	1000000.0	1000000.0	1000000.0	1000000.0	0.0	1000000.0	1000000.0	0.0	0.0	589781.0	1000000.0	0.0	1000000.0	1000000.0
296	0.0	1000000.0	0.0	0.0	0.0	0.0	1000000.0	1000000.0	1000000.0	0.0	0.0	0.0	1000000.0	0.0	0.0	0.0	0.0	1000000.0	1000000.0	1000000.0	0.0	0.0	0.0	0.0	1000000.0	1000000.0	0.0	0.0	0.0	1000000.0	1000000.0	1000000.0	0.0	1000000.0	0.0	1000000.0	1000000.0	1000000.0	1000000.0	0.0	1000000.0	1000000.0	0.0	0.0	585342.0	1000000.0	0.0	1000000.0	1000000.0
297	0.0	1000000.0	0.0	0.0	0.0	0.0	1000000.0	1000000.0	1000000.0	0.0	0.0	0.0	1000000.0	0.0	0.0	0.0	0.0	1000000.0	1000000.0	1000000.0	0.0	0.0	0.0	0.0	1000000.0	1000000.0	0.0	0.0	0.0	1000000.0	1000000.0	1000000.0	0.0	1000000.0	0.0	1000000.0	1000000.0	1000000.0	1000000.0	0.0	1000000.0	1000000.0	0.0	0.0	582340.0	1000000.0	0.0	1000000.0	1000000.0
298	0.0	1000000.0	0.0	0.0	0.0	0.0	1000000.0	1000000.0	1000000.0	0.0	0.0	0.0	1000000.0	0.0	0.0	0.0	0.0	1000000.0	1000000.0	1000000.0	0.0	0.0	0.0	0.0	1000000.0	1000000.0	0.0	0.0	0.0	1000000.0	1000000.0	1000000.0	0.0	1000000.0	0.0	1000000.0	1000000.0	1000000.0	1000000.0	0.0	1000000.0	1000000.0	0.0	0.0	578088.0	1000000.0	0.0	1000000.0	1000000.0
299	0.0	1000000.0	0.0	0.0	0.0	0.0	1000000.0	1000000.0	1000000.0	0.0	0.0	0.0	1000000.0	0.0	0.0	0.0	0.0	1000000.0	1000000.0	1000000.0	0.0	0.0	0.0	0.0	1000000.0	1000000.0	0.0	0.0	0.0	1000000.0	1000000.0	1000000.0	0.0	1000000.0	0.0	1000000.0	1000000.0	1000000.0	1000000.0	0.0	1000000.0	1000000.0	0.0	0.0	575332.0	1000000.0	0.0	1000000.0	1000000.0
300	0.0	1000000.0	0.0	0.0	0.0	0.0	1000000.0	1000000.0	1000000.0	0.0	0.0	0.0	1000000.0	0.0	0.0	0.0	0.0	1000000.0	1000000.0	1000000.0	0.0	0.0	0.0	0.0	1000000.0	1000000.0	0.0	0.0	0.0	1000000.0	1000000.0	1000000.0	0.0	1000000.0	0.0	1000000.0	1000000.0	1000000.0	1000000.0	0.0	1000000.0	1000000.0	0.0	0.0	570936.0	1000000.0	0.0	1000000.0	1000000.0
301	0.0	1000000.0	0.0	0.0	0.0	0.0	1000000.0	1000000.0	1000000.0	0.0	0.0	0.0	1000000.0	0.0	0.0	0.0	0.0	1000000.0	1000000.0	1000000.0	0.0	0.0	0.0	0.0	1000000.0	1000000.0	0.0	0.0	0.0	1000000.0	1000000.0	1000000.0	0.0	1000000.0	0.0	1000000.0	1000000.0	1000000.0	1000000.0	0.0	1000000.0	1000000.0	0.0	0.0	566530.0	1000000.0	0.0	1000000.0	1000000.0
302	0.0	1000000.0	0.0	0.0	0.0	0.0	1000000.0	1000000.0	1000000.0	0.0	0.0	0.0	1000000.0	0.0	0.0	0.0	0.0	1000000.0	1000000.0	1000000.0	0.0	0.0	0.0	0.0	1000000.0	1000000.0	0.0	0.0	0.0	1000000.0	1000000.0	1000000.0	0.0	1000000.0	0.0	1000000.0	1000000.0	1000000.0	1000000.0	0.0	1000000.0	1000000.0	0.0	0.0	561984.0	1000000.0	0.0	1000000.0	1000000.0
303	0.0	1000000.0	0.0	0.0	0.0	0.0	1000000.0	1000000.0	1000000.0	0.0	0.0	0.0	1000000.0	0.0	0.0	0.0	0.0	1000000.0	1000000.0	1000000.0	0.0	0.0	0.0	0.0	1000000.0	1000000.0	0.0	0.0	0.0	1000000.0	1000000.0	1000000.0	0.0	1000000.0	0.0	1000000.0	1000000.0	1000000.0	1000000.0	0.0	1000000.0	1000000.0	0.0	0.0	558321.0	1000000.0	0.0	1000000.0	1000000.0
304	0.0	1000000.0	0.0	0.0	0.0	0.0	1000000.0	1000000.0	1000000.0	0.0	0.0	0.0	1000000.0	0.0	0.0	0.0	0.0	1000000.0	1000000.0	1000000.0	0.0	0.0	0.0	0.0	1000000.0	1000000.0	0.0	0.0	0.0	1000000.0	1000000.0	1000000.0	0.0	1000000.0	0.0	1000000.0	1000000.0	1000000.0	1000000.0	0.0	1000000.0	1000000.0	0.0	0.0	554809.0	1000000.0	0.0	1000000.0	1000000.0
305	0.0	1000000.0	0.0	0.0	0.0	0.0	1000000.0	1000000.0	1000000.0	0.0	0.0	0.0	1000000.0	0.0	0.0	0.0	0.0	1000000.0	1000000.0	1000000.0	0.0	0.0	0.0	0.0	1000000.0	1000000.0	0.0	0.0	0.0	1000000.0	1000000.0	1000000.0	0.0	1000000.0	0.0	1000000.0	1000000.0	1000000.0	1000000.0	0.0	1000000.0	1000000.0	0.0	0.0	550237.0	1000000.0	0.0	1000000.0	1000000.0
306	0.0	1000000.0	0.0	0.0	0.0	0.0	1000000.0	1000000.0	1000000.0	0.0	0.0	0.0	1000000.0	0.0	0.0	0.0	0.0	1000000.0	1000000.0	1000000.0	0.0	0.0	0.0	0.0	1000000.0	1000000.0	0.0	0.0	0.0	1000000.0	1000000.0	1000000.0	0.0	1000000.0	0.0	1000000.0	1000000.0	1000000.0	1000000.0	0.0	1000000.0	1000000.0	0.0	0.0	545744.0	1000000.0	0.0	1000000.0	1000000.0
307	0.0	1000000.0	0.0	0.0	0.0	0.0	1000000.0	1000000.0	1000000.0	0.0	0.0	0.0	1000000.0	0.0	0.0	0.0	0.0	1000000.0	1000000.0	1000000.0	0.0	0.0	0.0	0.0	1000000.0	1000000.0	0.0	0.0	0.0	1000000.0	1000000.0	1000000.0	0.0	1000000.0	0.0	1000000.0	1000000.0	1000000.0	1000000.0	0.0	1000000.0	1000000.0	0.0	0.0	540744.0	1000000.0	0.0	1000000.0	1000000.0
308	0.0	1000000.0	0.0	0.0	0.0	0.0	1000000.0	1000000.0	1000000.0	0.0	0.0	0.0	1000000.0	0.0	0.0	0.0	0.0	1000000.0	1000000.0	1000000.0	0.0	0.0	0.0	0.0	1000000.0	1000000.0	0.0	0.0	0.0	1000000.0	1000000.0	1000000.0	0.0	1000000.0	0.0	1000000.0	1000000.0	1000000.0	1000000.0	0.0	1000000.0	1000000.0	0.0	0.0	535937.0	1000000.0	0.0	1000000.0	1000000.0
309	0.0	1000000.0	0.0	0.0	0.0	0.0	1000000.0	1000000.0	1000000.0	0.0	0.0	0.0	1000000.0	0.0	0.0	0.0	0.0	1000000.0	1000000.0	1000000.0	0.0	0.0	0.0	0.0	1000000.0	1000000.0	0.0	0.0	0.0	1000000.0	1000000.0	1000000.0	0.0	1000000.0	0.0	1000000.0	1000000.0	1000000.0	1000000.0	0.0	1000000.0	1000000.0	0.0	0.0	530678.0	1000000.0	0.0	1000000.0	1000000.0
310	0.0	1000000.0	0.0	0.0	0.0	0.0	1000000.0	1000000.0	1000000.0	0.0	0.0	0.0	1000000.0	0.0	0.0	0.0	0.0	1000000.0	1000000.0	1000000.0	0.0	0.0	0.0	0.0	1000000.0	1000000.0	0.0	0.0	0.0	1000000.0	1000000.0	1000000.0	0.0	1000000.0	0.0	1000000.0	1000000.0	1000000.0	1000000.0	0.0	1000000.0	1000000.0	0.0	0.0	525714.0	1000000.0	0.0	1000000.0	1000000.0
311	0.0	1000000.0	0.0	0.0	0.0	0.0	1000000.0	1000000.0	1000000.0	0.0	0.0	0.0	1000000.0	0.0	0.0	0.0	0.0	1000000.0	1000000.0	1000000.0	0.0	0.0	0.0	0.0	1000000.0	1000000.0	0.0	0.0	0.0	1000000.0	1000000.0	1000000.0	0.0	1000000.0	0.0	1000000.0	1000000.0	1000000.0	1000000.0	0.0	1000000.0	1000000.0	0.0	0.0	519959.0	1000000.0	0.0	1000000.0	1000000.0
312	0.0	1000000.0	0.0	0.0	0.0	0.0	1000000.0	1000000.0	1000000.0	0.0	0.0	0.0	1000000.0	0.0	0.0	0.0	0.0	1000000.0	1000000.0	1000000.0	0.0	0.0	0.0	0.0	1000000.0	1000000.0	0.0	0.0	0.0	1000000.0	1000000.0	1000000.0	0.0	1000000.0	0.0	1000000.0	1000000.0	1000000.0	1000000.0	0.0	1000000.0	1000000.0	0.0	0.0	514271.0	1000000.0	0.0	1000000.0	1000000.0
313	0.0	1000000.0	0.0	0.0	0.0	0.0	1000000.0	1000000.0	1000000.0	0.0	0.0	0.0	1000000.0	0.0	0.0	0.0	0.0	1000000.0	1000000.0	1000000.0	0.0	0.0	0.0	0.0	1000000.0	1000000.0	0.0	0.0	0.0	1000000.0	1000000.0	1000000.0	0.0	1000000.0	0.0	1000000.0	1000000.0	1000000.0	1000000.0	0.0	1000000.0	1000000.0	0.0	0.0	509136.0	1000000.0	0.0	1000000.0	1000000.0
314	0.0	1000000.0	0.0	0.0	0.0	0.0	1000000.0	1000000.0	1000000.0	0.0	0.0	0.0	1000000.0	0.0	0.0	0.0	0.0	1000000.0	1000000.0	1000000.0	0.0	0.0	0.0	0.0	1000000.0	1000000.0	0.0	0.0	0.0	1000000.0	1000000.0	1000000.0	0.0	1000000.0	0.0	1000000.0	1000000.0	1000000.0	1000000.0	0.0	1000000.0	1000000.0	0.0	0.0	502633.0	1000000.0	0.0	1000000.0	1000000.0
315	0.0	1000000.0	0.0	0.0	0.0	0.0	1000000.0	1000000.0	1000000.0	0.0	0.0	0.0	1000000.0	0.0	0.0	0.0	0.0	1000000.0	1000000.0	1000000.0	0.0	0.0	0.0	0.0	1000000.0	1000000.0	0.0	0.0	0.0	1000000.0	1000000.0	1000000.0	0.0	1000000.0	0.0	1000000.0	1000000.0	1000000.0	1000000.0	0.0	1000000.0	1000000.0	0.0	0.0	497261.0	1000000.0	0.0	1000000.0	1000000.0
316	0.0	1000000.0	0.0	0.0	0.0	0.0	1000000.0	1000000.0	1000000.0	0.0	0.0	0.0	1000000.0	0.0	0.0	0.0	0.0	1000000.0	1000000.0	1000000.0	0.0	0.0	0.0	0.0	1000000.0	1000000.0	0.0	0.0	0.0	1000000.0	1000000.0	1000000.0	0.0	1000000.0	0.0	1000000.0	1000000.0	1000000.0	1000000.0	0.0	1000000.0	1000000.0	0.0	0.0	491369.0	1000000.0	0.0	1000000.0	1000000.0
317	0.0	1000000.0	0.0	0.0	0.0	0.0	1000000.0	1000000.0	1000000.0	0.0	0.0	0.0	1000000.0	0.0	0.0	0.0	0.0	1000000.0	1000000.0	1000000.0	0.0	0.0	0.0	0.0	1000000.0	1000000.0	0.0	0.0	0.0	1000000.0	1000000.0	1000000.0	0.0	1000000.0	0.0	1000000.0	1000000.0	1000000.0	1000000.0	0.0	1000000.0	1000000.0	0.0	0.0	484771.0	1000000.0	0.0	1000000.0	1000000.0
318	0.0	1000000.0	0.0	0.0	0.0	0.0	1000000.0	1000000.0	1000000.0	0.0	0.0	0.0	1000000.0	0.0	0.0	0.0	0.0	1000000.0	1000000.0	1000000.0	0.0	0.0	0.0	0.0	1000000.0	1000000.0	0.0	0.0	0.0	1000000.0	1000000.0	1000000.0	0.0	1000000.0	0.0	1000000.0	1000000.0	1000000.0	1000000.0	0.0	1000000.0	1000000.0	0.0	0.0	478132.0	1000000.0	0.0	1000000.0	1000000.0
319	0.0	1000000.0	0.0	0.0	0.0	0.0	1000000.0	1000000.0	1000000.0	0.0	0.0	0.0	1000000.0	0.0	0.0	0.0	0.0	1000000.0	1000000.0	1000000.0	0.0	0.0	0.0	0.0	1000000.0	1000000.0	0.0	0.0	0.0	1000000.0	1000000.0	1000000.0	0.0	1000000.0	0.0	1000000.0	1000000.0	1000000.0	1000000.0	0.0	1000000.0	1000000.0	0.0	0.0	471013.0	1000000.0	0.0	1000000.0	1000000.0
320	0.0	1000000.0	0.0	0.0	0.0	0.0	1000000.0	1000000.0	1000000.0	0.0	0.0	0.0	1000000.0	0.0	0.0	0.0	0.0	1000000.0	1000000.0	1000000.0	0.0	0.0	0.0	0.0	1000000.0	1000000.0	0.0	0.0	0.0	1000000.0	1000000.0	1000000.0	0.0	1000000.0	0.0	1000000.0	1000000.0	1000000.0	1000000.0	0.0	1000000.0	1000000.0	0.0	0.0	463831.0	1000000.0	0.0	1000000.0	1000000.0
321	0.0	1000000.0	0.0	0.0	0.0	0.0	1000000.0	1000000.0	1000000.0	0.0	0.0	0.0	1000000.0	0.0	0.0	0.0	0.0	1000000.0	1000000.0	1000000.0	0.0	0.0	0.0	0.0	1000000.0	1000000.0	0.0	0.0	0.0	1000000.0	1000000.0	1000000.0	0.0	1000000.0	0.0	1000000.0	1000000.0	1000000.0	1000000.0	0.0	1000000.0	1000000.0	0.0	0.0	456504.0	1000000.0	0.0	1000000.0	1000000.0
322	0.0	1000000.0	0.0	0.0	0.0	0.0	1000000.0	1000000.0	1000000.0	0.0	0.0	0.0	1000000.0	0.0	0.0	0.0	0.0	1000000.0	1000000.0	1000000.0	0.0	0.0	0.0	0.0	1000000.0	1000000.0	0.0	0.0	0.0	1000000.0	1000000.0	1000000.0	0.0	1000000.0	0.0	1000000.0	1000000.0	1000000.0	1000000.0	0.0	1000000.0	1000000.0	0.0	0.0	449723.0	1000000.0	0.0	1000000.0	1000000.0
323	0.0	1000000.0	0.0	0.0	0.0	0.0	1000000.0	1000000.0	1000000.0	0.0	0.0	0.0	1000000.0	0.0	0.0	0.0	0.0	1000000.0	1000000.0	1000000.0	0.0	0.0	0.0	0.0	1000000.0	1000000.0	0.0	0.0	0.0	1000000.0	1000000.0	1000000.0	0.0	1000000.0	0.0	1000000.0	1000000.0	1000000.0	1000000.0	0.0	1000000.0	1000000.0	0.0	0.0	441568.0	1000000.0	0.0	1000000.0	1000000.0
324	0.0	1000000.0	0.0	0.0	0.0	0.0	1000000.0	1000000.0	1000000.0	0.0	0.0	0.0	1000000.0	0.0	0.0	0.0	0.0	1000000.0	1000000.0	1000000.0	0.0	0.0	0.0	0.0	1000000.0	1000000.0	0.0	0.0	0.0	1000000.0	1000000.0	1000000.0	0.0	1000000.0	0.0	1000000.0	1000000.0	1000000.0	1000000.0	0.0	1000000.0	1000000.0	0.0	0.0	433158.0	1000000.0	0.0	1000000.0	1000000.0
325	0.0	1000000.0	0.0	0.0	0.0	0.0	1000000.0	1000000.0	1000000.0	0.0	0.0	0.0	1000000.0	0.0	0.0	0.0	0.0	1000000.0	1000000.0	1000000.0	0.0	0.0	0.0	0.0	1000000.0	1000000.0	0.0	0.0	0.0	1000000.0	1000000.0	1000000.0	0.0	1000000.0	0.0	1000000.0	1000000.0	1000000.0	1000000.0	0.0	1000000.0	1000000.0	0.0	0.0	425084.0	1000000.0	0.0	1000000.0	1000000.0
326	0.0	1000000.0	0.0	0.0	0.0	0.0	1000000.0	1000000.0	1000000.0	0.0	0.0	0.0	1000000.0	0.0	0.0	0.0	0.0	1000000.0	1000000.0	1000000.0	0.0	0.0	0.0	0.0	1000000.0	1000000.0	0.0	0.0	0.0	1000000.0	1000000.0	1000000.0	0.0	1000000.0	0.0	1000000.0	1000000.0	1000000.0	1000000.0	0.0	1000000.0	1000000.0	0.0	0.0	416123.0	1000000.0	0.0	1000000.0	1000000.0
327	0.0	1000000.0	0.0	0.0	0.0	0.0	1000000.0	1000000.0	1000000.0	0.0	0.0	0.0	1000000.0	0.0	0.0	0.0	0.0	1000000.0	1000000.0	1000000.0	0.0	0.0	0.0	0.0	1000000.0	1000000.0	0.0	0.0	0.0	1000000.0	1000000.0	1000000.0	0.0	1000000.0	0.0	1000000.0	1000000.0	1000000.0	1000000.0	0.0	1000000.0	1000000.0	0.0	0.0	408306.0	1000000.0	0.0	1000000.0	1000000.0
328	0.0	1000000.0	0.0	0.0	0.0	0.0	1000000.0	1000000.0	1000000.0	0.0	0.0	0.0	1000000.0	0.0	0.0	0.0	0.0	1000000.0	1000000.0	1000000.0	0.0	0.0	0.0	0.0	1000000.0	1000000.0	0.0	0.0	0.0	1000000.0	1000000.0	1000000.0	0.0	1000000.0	0.0	1000000.0	1000000.0	1000000.0	1000000.0	0.0	1000000.0	1000000.0	0.0	0.0	399771.0	1000000.0	0.0	1000000.0	1000000.0
329	0.0	1000000.0	0.0	0.0	0.0	0.0	1000000.0	1000000.0	1000000.0	0.0	0.0	0.0	1000000.0	0.0	0.0	0.0	0.0	1000000.0	1000000.0	1000000.0	0.0	0.0	0.0	0.0	1000000.0	1000000.0	0.0	0.0	0.0	1000000.0	1000000.0	1000000.0	0.0	1000000.0	0.0	1000000.0	1000000.0	1000000.0	1000000.0	0.0	1000000.0	1000000.0	0.0	0.0	390123.0	1000000.0	0.0	1000000.0	1000000.0
330	0.0	1000000.0	0.0	0.0	0.0	0.0	1000000.0	1000000.0	1000000.0	0.0	0.0	0.0	1000000.0	0.0	0.0	0.0	0.0	1000000.0	1000000.0	1000000.0	0.0	0.0	0.0	0.0	1000000.0	1000000.0	0.0	0.0	0.0	1000000.0	1000000.0	1000000.0	0.0	1000000.0	0.0	1000000.0	1000000.0	1000000.0	1000000.0	0.0	1000000.0	1000000.0	0.0	0.0	381100.0	1000000.0	0.0	1000000.0	1000000.0
331	0.0	1000000.0	0.0	0.0	0.0	0.0	1000000.0	1000000.0	1000000.0	0.0	0.0	0.0	1000000.0	0.0	0.0	0.0	0.0	1000000.0	1000000.0	1000000.0	0.0	0.0	0.0	0.0	1000000.0	1000000.0	0.0	0.0	0.0	1000000.0	1000000.0	1000000.0	0.0	1000000.0	0.0	1000000.0	1000000.0	1000000.0	1000000.0	0.0	1000000.0	1000000.0	0.0	0.0	371195.0	1000000.0	0.0	1000000.0	1000000.0
332	0.0	1000000.0	0.0	0.0	0.0	0.0	1000000.0	1000000.0	1000000.0	0.0	0.0	0.0	1000000.0	0.0	0.0	0.0	0.0	1000000.0	1000000.0	1000000.0	0.0	0.0	0.0	0.0	1000000.0	1000000.0	0.0	0.0	0.0	1000000.0	1000000.0	1000000.0	0.0	1000000.0	0.0	1000000.0	1000000.0	1000000.0	1000000.0	0.0	1000000.0	1000000.0	0.0	0.0	361923.0	1000000.0	0.0	1000000.0	1000000.0
333	0.0	1000000.0	0.0	0.0	0.0	0.0	1000000.0	1000000.0	1000000.0	0.0	0.0	0.0	1000000.0	0.0	0.0	0.0	0.0	1000000.0	1000000.0	1000000.0	0.0	0.0	0.0	0.0	1000000.0	1000000.0	0.0	0.0	0.0	1000000.0	1000000.0	1000000.0	0.0	1000000.0	0.0	1000000.0	1000000.0	1000000.0	1000000.0	0.0	1000000.0	1000000.0	0.0	0.0	352172.0	1000000.0	0.0	1000000.0	1000000.0
334	0.0	1000000.0	0.0	0.0	0.0	0.0	1000000.0	1000000.0	1000000.0	0.0	0.0	0.0	1000000.0	0.0	0.0	0.0	0.0	1000000.0	1000000.0	1000000.0	0.0	0.0	0.0	0.0	1000000.0	1000000.0	0.0	0.0	0.0	1000000.0	1000000.0	1000000.0	0.0	1000000.0	0.0	1000000.0	1000000.0	1000000.0	1000000.0	0.0	1000000.0	1000000.0	0.0	0.0	343137.0	1000000.0	0.0	1000000.0	1000000.0
335	0.0	1000000.0	0.0	0.0	0.0	0.0	1000000.0	1000000.0	1000000.0	0.0	0.0	0.0	1000000.0	0.0	0.0	0.0	0.0	1000000.0	1000000.0	1000000.0	0.0	0.0	0.0	0.0	1000000.0	1000000.0	0.0	0.0	0.0	1000000.0	1000000.0	1000000.0	0.0	1000000.0	0.0	1000000.0	1000000.0	1000000.0	1000000.0	0.0	1000000.0	1000000.0	0.0	0.0	334011.0	1000000.0	0.0	1000000.0	1000000.0
336	0.0	1000000.0	0.0	0.0	0.0	0.0	1000000.0	1000000.0	1000000.0	0.0	0.0	0.0	1000000.0	0.0	0.0	0.0	0.0	1000000.0	1000000.0	1000000.0	0.0	0.0	0.0	0.0	1000000.0	1000000.0	0.0	0.0	0.0	1000000.0	1000000.0	1000000.0	0.0	1000000.0	0.0	1000000.0	1000000.0	1000000.0	1000000.0	0.0	1000000.0	1000000.0	0.0	0.0	325008.0	1000000.0	0.0	1000000.0	1000000.0
337	0.0	1000000.0	0.0	0.0	0.0	0.0	1000000.0	1000000.0	1000000.0	0.0	0.0	0.0	1000000.0	0.0	0.0	0.0	0.0	1000000.0	1000000.0	1000000.0	0.0	0.0	0.0	0.0	1000000.0	1000000.0	0.0	0.0	0.0	1000000.0	1000000.0	1000000.0	0.0	1000000.0	0.0	1000000.0	1000000.0	1000000.0	1000000.0	0.0	1000000.0	1000000.0	0.0	0.0	316330.0	1000000.0	0.0	1000000.0	1000000.0
338	0.0	1000000.0	0.0	0.0	0.0	0.0	1000000.0	1000000.0	1000000.0	0.0	0.0	0.0	1000000.0	0.0	0.0	0.0	0.0	1000000.0	1000000.0	1000000.0	0.0	0.0	0.0	0.0	1000000.0	1000000.0	0.0	0.0	0.0	1000000.0	1000000.0	1000000.0	0.0	1000000.0	0.0	1000000.0	1000000.0	1000000.0	1000000.0	0.0	1000000.0	1000000.0	0.0	0.0	306421.0	1000000.0	0.0	1000000.0	1000000.0
339	0.0	1000000.0	0.0	0.0	0.0	0.0	1000000.0	1000000.0	1000000.0	0.0	0.0	0.0	1000000.0	0.0	0.0	0.0	0.0	1000000.0	1000000.0	1000000.0	0.0	0.0	0.0	0.0	1000000.0	1000000.0	0.0	0.0	0.0	1000000.0	1000000.0	1000000.0	0.0	1000000.0	0.0	1000000.0	1000000.0	1000000.0	1000000.0	0.0	1000000.0	1000000.0	0.0	0.0	297445.0	1000000.0	0.0	1000000.0	1000000.0
340	0.0	1000000.0	0.0	0.0	0.0	0.0	1000000.0	1000000.0	1000000.0	0.0	0.0	0.0	1000000.0	0.0	0.0	0.0	0.0	1000000.0	1000000.0	1000000.0	0.0	0.0	0.0	0.0	1000000.0	1000000.0	0.0	0.0	0.0	1000000.0	1000000.0	1000000.0	0.0	1000000.0	0.0	1000000.0	1000000.0	1000000.0	1000000.0	0.0	1000000.0	1000000.0	0.0	0.0	288814.0	1000000.0	0.0	1000000.0	1000000.0
341	0.0	1000000.0	0.0	0.0	0.0	0.0	1000000.0	1000000.0	1000000.0	0.0	0.0	0.0	1000000.0	0.0	0.0	0.0	0.0	1000000.0	1000000.0	1000000.0	0.0	0.0	0.0	0.0	1000000.0	1000000.0	0.0	0.0	0.0	1000000.0	1000000.0	1000000.0	0.0	1000000.0	0.0	1000000.0	1000000.0	1000000.0	1000000.0	0.0	1000000.0	1000000.0	0.0	0.0	280762.0	1000000.0	0.0	1000000.0	1000000.0
342	0.0	1000000.0	0.0	0.0	0.0	0.0	1000000.0	1000000.0	1000000.0	0.0	0.0	0.0	1000000.0	0.0	0.0	0.0	0.0	1000000.0	1000000.0	1000000.0	0.0	0.0	0.0	0.0	1000000.0	1000000.0	0.0	0.0	0.0	1000000.0	1000000.0	1000000.0	0.0	1000000.0	0.0	1000000.0	1000000.0	1000000.0	1000000.0	0.0	1000000.0	1000000.0	0.0	0.0	272369.0	1000000.0	0.0	1000000.0	1000000.0
343	0.0	1000000.0	0.0	0.0	0.0	0.0	1000000.0	1000000.0	1000000.0	0.0	0.0	0.0	1000000.0	0.0	0.0	0.0	0.0	1000000.0	1000000.0	1000000.0	0.0	0.0	0.0	0.0	1000000.0	1000000.0	0.0	0.0	0.0	1000000.0	1000000.0	1000000.0	0.0	1000000.0	0.0	1000000.0	1000000.0	1000000.0	1000000.0	0.0	1000000.0	1000000.0	0.0	0.0	264169.0	1000000.0	0.0	1000000.0	1000000.0
344	0.0	1000000.0	0.0	0.0	0.0	0.0	1000000.0	1000000.0	1000000.0	0.0	0.0	0.0	1000000.0	0.0	0.0	0.0	0.0	1000000.0	1000000.0	1000000.0	0.0	0.0	0.0	0.0	1000000.0	1000000.0	0.0	0.0	0.0	1000000.0	1000000.0	1000000.0	0.0	1000000.0	0.0	1000000.0	1000000.0	1000000.0	1000000.0	0.0	1000000.0	1000000.0	0.0	0.0	256073.0	1000000.0	0.0	1000000.0	1000000.0
345	0.0	1000000.0	0.0	0.0	0.0	0.0	1000000.0	1000000.0	1000000.0	0.0	0.0	0.0	1000000.0	0.0	0.0	0.0	0.0	1000000.0	1000000.0	1000000.0	0.0	0.0	0.0	0.0	1000000.0	1000000.0	0.0	0.0	0.0	1000000.0	1000000.0	1000000.0	0.0	1000000.0	0.0	1000000.0	1000000.0	1000000.0	1000000.0	0.0	1000000.0	1000000.0	0.0	0.0	248247.0	1000000.0	0.0	1000000.0	1000000.0
346	0.0	1000000.0	0.0	0.0	0.0	0.0	1000000.0	1000000.0	1000000.0	0.0	0.0	0.0	1000000.0	0.0	0.0	0.0	0.0	1000000.0	1000000.0	1000000.0	0.0	0.0	0.0	0.0	1000000.0	1000000.0	0.0	0.0	0.0	1000000.0	1000000.0	1000000.0	0.0	1000000.0	0.0	1000000.0	1000000.0	1000000.0	1000000.0	0.0	1000000.0	1000000.0	0.0	0.0	240792.0	1000000.0	0.0	1000000.0	1000000.0
347	0.0	1000000.0	0.0	0.0	0.0	0.0	1000000.0	1000000.0	1000000.0	0.0	0.0	0.0	1000000.0	0.0	0.0	0.0	0.0	1000000.0	1000000.0	1000000.0	0.0	0.0	0.0	0.0	1000000.0	1000000.0	0.0	0.0	0.0	1000000.0	1000000.0	1000000.0	0.0	1000000.0	0.0	1000000.0	1000000.0	1000000.0	1000000.0	0.0	1000000.0	1000000.0	0.0	0.0	233211.0	1000000.0	0.0	1000000.0	1000000.0
348	0.0	1000000.0	0.0	0.0	0.0	0.0	1000000.0	1000000.0	1000000.0	0.0	0.0	0.0	1000000.0	0.0	0.0	0.0	0.0	1000000.0	1000000.0	1000000.0	0.0	0.0	0.0	0.0	1000000.0	1000000.0	0.0	0.0	0.0	1000000.0	1000000.0	1000000.0	0.0	1000000.0	0.0	1000000.0	1000000.0	1000000.0	1000000.0	0.0	1000000.0	1000000.0	0.0	0.0	226714.0	1000000.0	0.0	1000000.0	1000000.0
349	0.0	1000000.0	0.0	0.0	0.0	0.0	1000000.0	1000000.0	1000000.0	0.0	0.0	0.0	1000000.0	0.0	0.0	0.0	0.0	1000000.0	1000000.0	1000000.0	0.0	0.0	0.0	0.0	1000000.0	1000000.0	0.0	0.0	0.0	1000000.0	1000000.0	1000000.0	0.0	1000000.0	0.0	1000000.0	1000000.0	1000000.0	1000000.0	0.0	1000000.0	1000000.0	0.0	0.0	220503.0	1000000.0	0.0	1000000.0	1000000.0
350	0.0	1000000.0	0.0	0.0	0.0	0.0	1000000.0	1000000.0	1000000.0	0.0	0.0	0.0	1000000.0	0.0	0.0	0.0	0.0	1000000.0	1000000.0	1000000.0	0.0	0.0	0.0	0.0	1000000.0	1000000.0	0.0	0.0	0.0	1000000.0	1000000.0	1000000.0	0.0	1000000.0	0.0	1000000.0	1000000.0	1000000.0	1000000.0	0.0	1000000.0	1000000.0	0.0	0.0	213207.0	1000000.0	0.0	1000000.0	1000000.0
351	0.0	1000000.0	0.0	0.0	0.0	0.0	1000000.0	1000000.0	1000000.0	0.0	0.0	0.0	1000000.0	0.0	0.0	0.0	0.0	1000000.0	1000000.0	1000000.0	0.0	0.0	0.0	0.0	1000000.0	1000000.0	0.0	0.0	0.0	1000000.0	1000000.0	1000000.0	0.0	1000000.0	0.0	1000000.0	1000000.0	1000000.0	1000000.0	0.0	1000000.0	1000000.0	0.0	0.0	206179.0	1000000.0	0.0	1000000.0	1000000.0
352	0.0	1000000.0	0.0	0.0	0.0	0.0	1000000.0	1000000.0	1000000.0	0.0	0.0	0.0	1000000.0	0.0	0.0	0.0	0.0	1000000.0	1000000.0	1000000.0	0.0	0.0	0.0	0.0	1000000.0	1000000.0	0.0	0.0	0.0	1000000.0	1000000.0	1000000.0	0.0	1000000.0	0.0	1000000.0	1000000.0	1000000.0	1000000.0	0.0	1000000.0	1000000.0	0.0	0.0	200246.0	1000000.0	0.0	1000000.0	1000000.0
353	0.0	1000000.0	0.0	0.0	0.0	0.0	1000000.0	1000000.0	1000000.0	0.0	0.0	0.0	1000000.0	0.0	0.0	0.0	0.0	1000000.0	1000000.0	1000000.0	0.0	0.0	0.0	0.0	1000000.0	1000000.0	0.0	0.0	0.0	1000000.0	1000000.0	1000000.0	0.0	1000000.0	0.0	1000000.0	1000000.0	1000000.0	1000000.0	0.0	1000000.0	1000000.0	0.0	0.0	193816.0	1000000.0	0.0	1000000.0	1000000.0
354	0.0	1000000.0	0.0	0.0	0.0	0.0	1000000.0	1000000.0	1000000.0	0.0	0.0	0.0	1000000.0	0.0	0.0	0.0	0.0	1000000.0	1000000.0	1000000.0	0.0	0.0	0.0	0.0	1000000.0	1000000.0	0.0	0.0	0.0	1000000.0	1000000.0	1000000.0	0.0	1000000.0	0.0	1000000.0	1000000.0	1000000.0	1000000.0	0.0	1000000.0	1000000.0	0.0	0.0	188239.0	1000000.0	0.0	1000000.0	1000000.0
355	0.0	1000000.0	0.0	0.0	0.0	0.0	1000000.0	1000000.0	1000000.0	0.0	0.0	0.0	1000000.0	0.0	0.0	0.0	0.0	1000000.0	1000000.0	1000000.0	0.0	0.0	0.0	0.0	1000000.0	1000000.0	0.0	0.0	0.0	1000000.0	1000000.0	1000000.0	0.0	1000000.0	0.0	1000000.0	1000000.0	1000000.0	1000000.0	0.0	1000000.0	1000000.0	0.0	0.0	182066.0	1000000.0	0.0	1000000.0	1000000.0
356	0.0	1000000.0	0.0	0.0	0.0	0.0	1000000.0	1000000.0	1000000.0	0.0	0.0	0.0	1000000.0	0.0	0.0	0.0	0.0	1000000.0	1000000.0	1000000.0	0.0	0.0	0.0	0.0	1000000.0	1000000.0	0.0	0.0	0.0	1000000.0	1000000.0	1000000.0	0.0	1000000.0	0.0	1000000.0	1000000.0	1000000.0	1000000.0	0.0	1000000.0	1000000.0	0.0	0.0	176678.0	1000000.0	0.0	1000000.0	1000000.0
357	0.0	1000000.0	0.0	0.0	0.0	0.0	1000000.0	1000000.0	1000000.0	0.0	0.0	0.0	1000000.0	0.0	0.0	0.0	0.0	1000000.0	1000000.0	1000000.0	0.0	0.0	0.0	0.0	1000000.0	1000000.0	0.0	0.0	0.0	1000000.0	1000000.0	1000000.0	0.0	1000000.0	0.0	1000000.0	1000000.0	1000000.0	1000000.0	0.0	1000000.0	1000000.0	0.0	0.0	171307.0	1000000.0	0.0	1000000.0	1000000.0
358	0.0	1000000.0	0.0	0.0	0.0	0.0	1000000.0	1000000.0	1000000.0	0.0	0.0	0.0	1000000.0	0.0	0.0	0.0	0.0	1000000.0	1000000.0	1000000.0	0.0	0.0	0.0	0.0	1000000.0	1000000.0	0.0	0.0	0.0	1000000.0	1000000.0	1000000.0	0.0	1000000.0	0.0	1000000.0	1000000.0	1000000.0	1000000.0	0.0	1000000.0	1000000.0	0.0	0.0	166063.0	1000000.0	0.0	1000000.0	1000000.0
359	0.0	1000000.0	0.0	0.0	0.0	0.0	1000000.0	1000000.0	1000000.0	0.0	0.0	0.0	1000000.0	0.0	0.0	0.0	0.0	1000000.0	1000000.0	1000000.0	0.0	0.0	0.0	0.0	1000000.0	1000000.0	0.0	0.0	0.0	1000000.0	1000000.0	1000000.0	0.0	1000000.0	0.0	1000000.0	1000000.0	1000000.0	1000000.0	0.0	1000000.0	1000000.0	0.0	0.0	161250.0	1000000.0	0.0	1000000.0	1000000.0
360	0.0	1000000.0	0.0	0.0	0.0	0.0	1000000.0	1000000.0	1000000.0	0.0	0.0	0.0	1000000.0	0.0	0.0	0.0	0.0	1000000.0	1000000.0	1000000.0	0.0	0.0	0.0	0.0	1000000.0	1000000.0	0.0	0.0	0.0	1000000.0	1000000.0	1000000.0	0.0	1000000.0	0.0	1000000.0	1000000.0	1000000.0	1000000.0	0.0	1000000.0	1000000.0	0.0	0.0	156981.0	1000000.0	0.0	1000000.0	1000000.0
361	0.0	1000000.0	0.0	0.0	0.0	0.0	1000000.0	1000000.0	1000000.0	0.0	0.0	0.0	1000000.0	0.0	0.0	0.0	0.0	1000000.0	1000000.0	1000000.0	0.0	0.0	0.0	0.0	1000000.0	1000000.0	0.0	0.0	0.0	1000000.0	1000000.0	1000000.0	0.0	1000000.0	0.0	1000000.0	1000000.0	1000000.0	1000000.0	0.0	1000000.0	1000000.0	0.0	0.0	152248.0	1000000.0	0.0	1000000.0	1000000.0
362	0.0	1000000.0	0.0	0.0	0.0	0.0	1000000.0	1000000.0	1000000.0	0.0	0.0	0.0	1000000.0	0.0	0.0	0.0	0.0	1000000.0	1000000.0	1000000.0	0.0	0.0	0.0	0.0	1000000.0	1000000.0	0.0	0.0	0.0	1000000.0	1000000.0	1000000.0	0.0	1000000.0	0.0	1000000.0	1000000.0	1000000.0	1000000.0	0.0	1000000.0	1000000.0	0.0	0.0	148652.0	1000000.0	0.0	1000000.0	1000000.0
363	0.0	1000000.0	0.0	0.0	0.0	0.0	1000000.0	1000000.0	1000000.0	0.0	0.0	0.0	1000000.0	0.0	0.0	0.0	0.0	1000000.0	1000000.0	1000000.0	0.0	0.0	0.0	0.0	1000000.0	1000000.0	0.0	0.0	0.0	1000000.0	1000000.0	1000000.0	0.0	1000000.0	0.0	1000000.0	1000000.0	1000000.0	1000000.0	0.0	1000000.0	1000000.0	0.0	0.0	144963.0	1000000.0	0.0	1000000.0	1000000.0
364	0.0	1000000.0	0.0	0.0	0.0	0.0	1000000.0	1000000.0	1000000.0	0.0	0.0	0.0	1000000.0	0.0	0.0	0.0	0.0	1000000.0	1000000.0	1000000.0	0.0	0.0	0.0	0.0	1000000.0	1000000.0	0.0	0.0	0.0	1000000.0	1000000.0	1000000.0	0.0	1000000.0	0.0	1000000.0	1000000.0	1000000.0	1000000.0	0.0	1000000.0	1000000.0	0.0	0.0	141586.0	1000000.0	0.0	1000000.0	1000000.0
365	0.0	1000000.0	0.0	0.0	0.0	0.0	1000000.0	1000000.0	1000000.0	0.0	0.0	0.0	1000000.0	0.0	0.0	0.0	0.0	1000000.0	1000000.0	1000000.0	0.0	0.0	0.0	0.0	1000000.0	1000000.0	0.0	0.0	0.0	1000000.0	1000000.0	1000000.0	0.0	1000000.0	0.0	1000000.0	1000000.0	1000000.0	1000000.0	0.0	1000000.0	1000000.0	0.0	0.0	137717.0	1000000.0	0.0	1000000.0	1000000.0
366	0.0	1000000.0	0.0	0.0	0.0	0.0	1000000.0	1000000.0	1000000.0	0.0	0.0	0.0	1000000.0	0.0	0.0	0.0	0.0	1000000.0	1000000.0	1000000.0	0.0	0.0	0.0	0.0	1000000.0	1000000.0	0.0	0.0	0.0	1000000.0	1000000.0	1000000.0	0.0	1000000.0	0.0	1000000.0	1000000.0	1000000.0	1000000.0	0.0	1000000.0	1000000.0	0.0	0.0	134668.0	1000000.0	0.0	1000000.0	1000000.0
367	0.0	1000000.0	0.0	0.0	0.0	0.0	1000000.0	1000000.0	1000000.0	0.0	0.0	0.0	1000000.0	0.0	0.0	0.0	0.0	1000000.0	1000000.0	1000000.0	0.0	0.0	0.0	0.0	1000000.0	1000000.0	0.0	0.0	0.0	1000000.0	1000000.0	1000000.0	0.0	1000000.0	0.0	1000000.0	1000000.0	1000000.0	1000000.0	0.0	1000000.0	1000000.0	0.0	0.0	130986.0	1000000.0	0.0	1000000.0	1000000.0
368	0.0	1000000.0	0.0	0.0	0.0	0.0	1000000.0	1000000.0	1000000.0	0.0	0.0	0.0	1000000.0	0.0	0.0	0.0	0.0	1000000.0	1000000.0	1000000.0	0.0	0.0	0.0	0.0	1000000.0	1000000.0	0.0	0.0	0.0	1000000.0	1000000.0	1000000.0	0.0	1000000.0	0.0	1000000.0	1000000.0	1000000.0	1000000.0	0.0	1000000.0	1000000.0	0.0	0.0	127422.0	1000000.0	0.0	1000000.0	1000000.0
369	0.0	1000000.0	0.0	0.0	0.0	0.0	1000000.0	1000000.0	1000000.0	0.0	0.0	0.0	1000000.0	0.0	0.0	0.0	0.0	1000000.0	1000000.0	1000000.0	0.0	0.0	0.0	0.0	1000000.0	1000000.0	0.0	0.0	0.0	1000000.0	1000000.0	1000000.0	0.0	1000000.0	0.0	1000000.0	1000000.0	1000000.0	1000000.0	0.0	1000000.0	1000000.0	0.0	0.0	124426.0	1000000.0	0.0	1000000.0	1000000.0
370	0.0	1000000.0	0.0	0.0	0.0	0.0	1000000.0	1000000.0	1000000.0	0.0	0.0	0.0	1000000.0	0.0	0.0	0.0	0.0	1000000.0	1000000.0	1000000.0	0.0	0.0	0.0	0.0	1000000.0	1000000.0	0.0	0.0	0.0	1000000.0	1000000.0	1000000.0	0.0	1000000.0	0.0	1000000.0	1000000.0	1000000.0	1000000.0	0.0	1000000.0	1000000.0	0.0	0.0	121876.0	1000000.0	0.0	1000000.0	1000000.0
371	0.0	1000000.0	0.0	0.0	0.0	0.0	1000000.0	1000000.0	1000000.0	0.0	0.0	0.0	1000000.0	0.0	0.0	0.0	0.0	1000000.0	1000000.0	1000000.0	0.0	0.0	0.0	0.0	1000000.0	1000000.0	0.0	0.0	0.0	1000000.0	1000000.0	1000000.0	0.0	1000000.0	0.0	1000000.0	1000000.0	1000000.0	1000000.0	0.0	1000000.0	1000000.0	0.0	0.0	118930.0	1000000.0	0.0	1000000.0	1000000.0
372	0.0	1000000.0	0.0	0.0	0.0	0.0	1000000.0	1000000.0	1000000.0	0.0	0.0	0.0	1000000.0	0.0	0.0	0.0	0.0	1000000.0	1000000.0	1000000.0	0.0	0.0	0.0	0.0	1000000.0	1000000.0	0.0	0.0	0.0	1000000.0	1000000.0	1000000.0	0.0	1000000.0	0.0	1000000.0	1000000.0	1000000.0	1000000.0	0.0	1000000.0	1000000.0	0.0	0.0	116210.0	1000000.0	0.0	1000000.0	1000000.0
373	0.0	1000000.0	0.0	0.0	0.0	0.0	1000000.0	1000000.0	1000000.0	0.0	0.0	0.0	1000000.0	0.0	0.0	0.0	0.0	1000000.0	1000000.0	1000000.0	0.0	0.0	0.0	0.0	1000000.0	1000000.0	0.0	0.0	0.0	1000000.0	1000000.0	1000000.0	0.0	1000000.0	0.0	1000000.0	1000000.0	1000000.0	1000000.0	0.0	1000000.0	1000000.0	0.0	0.0	113996.0	1000000.0	0.0	1000000.0	1000000.0
374	0.0	1000000.0	0.0	0.0	0.0	0.0	1000000.0	1000000.0	1000000.0	0.0	0.0	0.0	1000000.0	0.0	0.0	0.0	0.0	1000000.0	1000000.0	1000000.0	0.0	0.0	0.0	0.0	1000000.0	1000000.0	0.0	0.0	0.0	1000000.0	1000000.0	1000000.0	0.0	1000000.0	0.0	1000000.0	1000000.0	1000000.0	1000000.0	0.0	1000000.0	1000000.0	0.0	0.0	111281.0	1000000.0	0.0	1000000.0	1000000.0
375	0.0	1000000.0	0.0	0.0	0.0	0.0	1000000.0	1000000.0	1000000.0	0.0	0.0	0.0	1000000.0	0.0	0.0	0.0	0.0	1000000.0	1000000.0	1000000.0	0.0	0.0	0.0	0.0	1000000.0	1000000.0	0.0	0.0	0.0	1000000.0	1000000.0	1000000.0	0.0	1000000.0	0.0	1000000.0	1000000.0	1000000.0	1000000.0	0.0	1000000.0	1000000.0	0.0	0.0	109397.0	1000000.0	0.0	1000000.0	1000000.0
376	0.0	1000000.0	0.0	0.0	0.0	0.0	1000000.0	1000000.0	1000000.0	0.0	0.0	0.0	1000000.0	0.0	0.0	0.0	0.0	1000000.0	1000000.0	1000000.0	0.0	0.0	0.0	0.0	1000000.0	1000000.0	0.0	0.0	0.0	1000000.0	1000000.0	1000000.0	0.0	1000000.0	0.0	1000000.0	1000000.0	1000000.0	1000000.0	0.0	1000000.0	1000000.0	0.0	0.0	107432.0	1000000.0	0.0	1000000.0	1000000.0
377	0.0	1000000.0	0.0	0.0	0.0	0.0	1000000.0	1000000.0	1000000.0	0.0	0.0	0.0	1000000.0	0.0	0.0	0.0	0.0	1000000.0	1000000.0	1000000.0	0.0	0.0	0.0	0.0	1000000.0	1000000.0	0.0	0.0	0.0	1000000.0	1000000.0	1000000.0	0.0	1000000.0	0.0	1000000.0	1000000.0	1000000.0	1000000.0	0.0	1000000.0	1000000.0	0.0	0.0	105614.0	1000000.0	0.0	1000000.0	1000000.0
378	0.0	1000000.0	0.0	0.0	0.0	0.0	1000000.0	1000000.0	1000000.0	0.0	0.0	0.0	1000000.0	0.0	0.0	0.0	0.0	1000000.0	1000000.0	1000000.0	0.0	0.0	0.0	0.0	1000000.0	1000000.0	0.0	0.0	0.0	1000000.0	1000000.0	1000000.0	0.0	1000000.0	0.0	1000000.0	1000000.0	1000000.0	1000000.0	0.0	1000000.0	1000000.0	0.0	0.0	102894.0	1000000.0	0.0	1000000.0	1000000.0
379	0.0	1000000.0	0.0	0.0	0.0	0.0	1000000.0	1000000.0	1000000.0	0.0	0.0	0.0	1000000.0	0.0	0.0	0.0	0.0	1000000.0	1000000.0	1000000.0	0.0	0.0	0.0	0.0	1000000.0	1000000.0	0.0	0.0	0.0	1000000.0	1000000.0	1000000.0	0.0	1000000.0	0.0	1000000.0	1000000.0	1000000.0	1000000.0	0.0	1000000.0	1000000.0	0.0	0.0	101162.0	1000000.0	0.0	1000000.0	1000000.0
380	0.0	1000000.0	0.0	0.0	0.0	0.0	1000000.0	1000000.0	1000000.0	0.0	0.0	0.0	1000000.0	0.0	0.0	0.0	0.0	1000000.0	1000000.0	1000000.0	0.0	0.0	0.0	0.0	1000000.0	1000000.0	0.0	0.0	0.0	1000000.0	1000000.0	1000000.0	0.0	1000000.0	0.0	1000000.0	1000000.0	1000000.0	1000000.0	0.0	1000000.0	1000000.0	0.0	0.0	98997.0	1000000.0	0.0	1000000.0	1000000.0
381	0.0	1000000.0	0.0	0.0	0.0	0.0	1000000.0	1000000.0	1000000.0	0.0	0.0	0.0	1000000.0	0.0	0.0	0.0	0.0	1000000.0	1000000.0	1000000.0	0.0	0.0	0.0	0.0	1000000.0	1000000.0	0.0	0.0	0.0	1000000.0	1000000.0	1000000.0	0.0	1000000.0	0.0	1000000.0	1000000.0	1000000.0	1000000.0	0.0	1000000.0	1000000.0	0.0	0.0	96907.0	1000000.0	0.0	1000000.0	1000000.0
382	0.0	1000000.0	0.0	0.0	0.0	0.0	1000000.0	1000000.0	1000000.0	0.0	0.0	0.0	1000000.0	0.0	0.0	0.0	0.0	1000000.0	1000000.0	1000000.0	0.0	0.0	0.0	0.0	1000000.0	1000000.0	0.0	0.0	0.0	1000000.0	1000000.0	1000000.0	0.0	1000000.0	0.0	1000000.0	1000000.0	1000000.0	1000000.0	0.0	1000000.0	1000000.0	0.0	0.0	94883.0	1000000.0	0.0	1000000.0	1000000.0
383	0.0	1000000.0	0.0	0.0	0.0	0.0	1000000.0	1000000.0	1000000.0	0.0	0.0	0.0	1000000.0	0.0	0.0	0.0	0.0	1000000.0	1000000.0	1000000.0	0.0	0.0	0.0	0.0	1000000.0	1000000.0	0.0	0.0	0.0	1000000.0	1000000.0	1000000.0	0.0	1000000.0	0.0	1000000.0	1000000.0	1000000.0	1000000.0	0.0	1000000.0	1000000.0	0.0	0.0	92523.0	1000000.0	0.0	1000000.0	1000000.0
384	0.0	1000000.0	0.0	0.0	0.0	0.0	1000000.0	1000000.0	1000000.0	0.0	0.0	0.0	1000000.0	0.0	0.0	0.0	0.0	1000000.0	1000000.0	1000000.0	0.0	0.0	0.0	0.0	1000000.0	1000000.0	0.0	0.0	0.0	1000000.0	1000000.0	1000000.0	0.0	1000000.0	0.0	1000000.0	1000000.0	1000000.0	1000000.0	0.0	1000000.0	1000000.0	0.0	0.0	90066.0	1000000.0	0.0	1000000.0	1000000.0
385	0.0	1000000.0	0.0	0.0	0.0	0.0	1000000.0	1000000.0	1000000.0	0.0	0.0	0.0	1000000.0	0.0	0.0	0.0	0.0	1000000.0	1000000.0	1000000.0	0.0	0.0	0.0	0.0	1000000.0	1000000.0	0.0	0.0	0.0	1000000.0	1000000.0	1000000.0	0.0	1000000.0	0.0	1000000.0	1000000.0	1000000.0	1000000.0	0.0	1000000.0	1000000.0	0.0	0.0	87638.0	1000000.0	0.0	1000000.0	1000000.0
386	0.0	1000000.0	0.0	0.0	0.0	0.0	1000000.0	1000000.0	1000000.0	0.0	0.0	0.0	1000000.0	0.0	0.0	0.0	0.0	1000000.0	1000000.0	1000000.0	0.0	0.0	0.0	0.0	1000000.0	1000000.0	0.0	0.0	0.0	1000000.0	1000000.0	1000000.0	0.0	1000000.0	0.0	1000000.0	1000000.0	1000000.0	1000000.0	0.0	1000000.0	1000000.0	0.0	0.0	84785.0	1000000.0	0.0	1000000.0	1000000.0
387	0.0	1000000.0	0.0	0.0	0.0	0.0	1000000.0	1000000.0	1000000.0	0.0	0.0	0.0	1000000.0	0.0	0.0	0.0	0.0	1000000.0	1000000.0	1000000.0	0.0	0.0	0.0	0.0	1000000.0	1000000.0	0.0	0.0	0.0	1000000.0	1000000.0	1000000.0	0.0	1000000.0	0.0	1000000.0	1000000.0	1000000.0	1000000.0	0.0	1000000.0	1000000.0	0.0	0.0	82010.0	1000000.0	0.0	1000000.0	1000000.0
388	0.0	1000000.0	0.0	0.0	0.0	0.0	1000000.0	1000000.0	1000000.0	0.0	0.0	0.0	1000000.0	0.0	0.0	0.0	0.0	1000000.0	1000000.0	1000000.0	0.0	0.0	0.0	0.0	1000000.0	1000000.0	0.0	0.0	0.0	1000000.0	1000000.0	1000000.0	0.0	1000000.0	0.0	1000000.0	1000000.0	1000000.0	1000000.0	0.0	1000000.0	1000000.0	0.0	0.0	79123.0	1000000.0	0.0	1000000.0	1000000.0
389	0.0	1000000.0	0.0	0.0	0.0	0.0	1000000.0	1000000.0	1000000.0	0.0	0.0	0.0	1000000.0	0.0	0.0	0.0	0.0	1000000.0	1000000.0	1000000.0	0.0	0.0	0.0	0.0	1000000.0	1000000.0	0.0	0.0	0.0	1000000.0	1000000.0	1000000.0	0.0	1000000.0	0.0	1000000.0	1000000.0	1000000.0	1000000.0	0.0	1000000.0	1000000.0	0.0	0.0	76328.0	1000000.0	0.0	1000000.0	1000000.0
390	0.0	1000000.0	0.0	0.0	0.0	0.0	1000000.0	1000000.0	1000000.0	0.0	0.0	0.0	1000000.0	0.0	0.0	0.0	0.0	1000000.0	1000000.0	1000000.0	0.0	0.0	0.0	0.0	1000000.0	1000000.0	0.0	0.0	0.0	1000000.0	1000000.0	1000000.0	0.0	1000000.0	0.0	1000000.0	1000000.0	1000000.0	1000000.0	0.0	1000000.0	1000000.0	0.0	0.0	73309.0	1000000.0	0.0	1000000.0	1000000.0
391	0.0	1000000.0	0.0	0.0	0.0	0.0	1000000.0	1000000.0	1000000.0	0.0	0.0	0.0	1000000.0	0.0	0.0	0.0	0.0	1000000.0	1000000.0	1000000.0	0.0	0.0	0.0	0.0	1000000.0	1000000.0	0.0	0.0	0.0	1000000.0	1000000.0	1000000.0	0.0	1000000.0	0.0	1000000.0	1000000.0	1000000.0	1000000.0	0.0	1000000.0	1000000.0	0.0	0.0	69982.0	1000000.0	0.0	1000000.0	1000000.0
392	0.0	1000000.0	0.0	0.0	0.0	0.0	1000000.0	1000000.0	1000000.0	0.0	0.0	0.0	1000000.0	0.0	0.0	0.0	0.0	1000000.0	1000000.0	1000000.0	0.0	0.0	0.0	0.0	1000000.0	1000000.0	0.0	0.0	0.0	1000000.0	1000000.0	1000000.0	0.0	1000000.0	0.0	1000000.0	1000000.0	1000000.0	1000000.0	0.0	1000000.0	1000000.0	0.0	0.0	66559.0	1000000.0	0.0	1000000.0	1000000.0
393	0.0	1000000.0	0.0	0.0	0.0	0.0	1000000.0	1000000.0	1000000.0	0.0	0.0	0.0	1000000.0	0.0	0.0	0.0	0.0	1000000.0	1000000.0	1000000.0	0.0	0.0	0.0	0.0	1000000.0	1000000.0	0.0	0.0	0.0	1000000.0	1000000.0	1000000.0	0.0	1000000.0	0.0	1000000.0	1000000.0	1000000.0	1000000.0	0.0	1000000.0	1000000.0	0.0	0.0	63010.0	1000000.0	0.0	1000000.0	1000000.0
394	0.0	1000000.0	0.0	0.0	0.0	0.0	1000000.0	1000000.0	1000000.0	0.0	0.0	0.0	1000000.0	0.0	0.0	0.0	0.0	1000000.0	1000000.0	1000000.0	0.0	0.0	0.0	0.0	1000000.0	1000000.0	0.0	0.0	0.0	1000000.0	1000000.0	1000000.0	0.0	1000000.0	0.0	1000000.0	1000000.0	1000000.0	1000000.0	0.0	1000000.0	1000000.0	0.0	0.0	58891.0	1000000.0	0.0	1000000.0	1000000.0
395	0.0	1000000.0	0.0	0.0	0.0	0.0	1000000.0	1000000.0	1000000.0	0.0	0.0	0.0	1000000.0	0.0	0.0	0.0	0.0	1000000.0	1000000.0	1000000.0	0.0	0.0	0.0	0.0	1000000.0	1000000.0	0.0	0.0	0.0	1000000.0	1000000.0	1000000.0	0.0	1000000.0	0.0	1000000.0	1000000.0	1000000.0	1000000.0	0.0	1000000.0	1000000.0	0.0	0.0	54706.0	1000000.0	0.0	1000000.0	1000000.0
396	0.0	1000000.0	0.0	0.0	0.0	0.0	1000000.0	1000000.0	1000000.0	0.0	0.0	0.0	1000000.0	0.0	0.0	0.0	0.0	1000000.0	1000000.0	1000000.0	0.0	0.0	0.0	0.0	1000000.0	1000000.0	0.0	0.0	0.0	1000000.0	1000000.0	1000000.0	0.0	1000000.0	0.0	1000000.0	1000000.0	1000000.0	1000000.0	0.0	1000000.0	1000000.0	0.0	0.0	50440.0	1000000.0	0.0	1000000.0	1000000.0
397	0.0	1000000.0	0.0	0.0	0.0	0.0	1000000.0	1000000.0	1000000.0	0.0	0.0	0.0	1000000.0	0.0	0.0	0.0	0.0	1000000.0	1000000.0	1000000.0	0.0	0.0	0.0	0.0	1000000.0	1000000.0	0.0	0.0	0.0	1000000.0	1000000.0	1000000.0	0.0	1000000.0	0.0	1000000.0	1000000.0	1000000.0	1000000.0	0.0	1000000.0	1000000.0	0.0	0.0	46009.0	1000000.0	0.0	1000000.0	1000000.0
398	0.0	1000000.0	0.0	0.0	0.0	0.0	1000000.0	1000000.0	1000000.0	0.0	0.0	0.0	1000000.0	0.0	0.0	0.0	0.0	1000000.0	1000000.0	1000000.0	0.0	0.0	0.0	0.0	1000000.0	1000000.0	0.0	0.0	0.0	1000000.0	1000000.0	1000000.0	0.0	1000000.0	0.0	1000000.0	1000000.0	1000000.0	1000000.0	0.0	1000000.0	1000000.0	0.0	0.0	41995.0	1000000.0	0.0	1000000.0	1000000.0
399	0.0	1000000.0	0.0	0.0	0.0	0.0	1000000.0	1000000.0	1000000.0	0.0	0.0	0.0	1000000.0	0.0	0.0	0.0	0.0	1000000.0	1000000.0	1000000.0	0.0	0.0	0.0	0.0	1000000.0	1000000.0	0.0	0.0	0.0	1000000.0	1000000.0	1000000.0	0.0	1000000.0	0.0	1000000.0	1000000.0	1000000.0	1000000.0	0.0	1000000.0	1000000.0	0.0	0.0	38003.0	1000000.0	0.0	1000000.0	1000000.0
400	0.0	1000000.0	0.0	0.0	0.0	0.0	1000000.0	1000000.0	1000000.0	0.0	0.0	0.0	1000000.0	0.0	0.0	0.0	0.0	1000000.0	1000000.0	1000000.0	0.0	0.0	0.0	0.0	1000000.0	1000000.0	0.0	0.0	0.0	1000000.0	1000000.0	1000000.0	0.0	1000000.0	0.0	1000000.0	1000000.0	1000000.0	1000000.0	0.0	1000000.0	1000000.0	0.0	0.0	33903.0	1000000.0	0.0	1000000.0	1000000.0
401	0.0	1000000.0	0.0	0.0	0.0	0.0	1000000.0	1000000.0	1000000.0	0.0	0.0	0.0	1000000.0	0.0	0.0	0.0	0.0	1000000.0	1000000.0	1000000.0	0.0	0.0	0.0	0.0	1000000.0	1000000.0	0.0	0.0	0.0	1000000.0	1000000.0	1000000.0	0.0	1000000.0	0.0	1000000.0	1000000.0	1000000.0	1000000.0	0.0	1000000.0	1000000.0	0.0	0.0	29973.0	1000000.0	0.0	1000000.0	1000000.0
402	0.0	1000000.0	0.0	0.0	0.0	0.0	1000000.0	1000000.0	1000000.0	0.0	0.0	0.0	1000000.0	0.0	0.0	0.0	0.0	1000000.0	1000000.0	1000000.0	0.0	0.0	0.0	0.0	1000000.0	1000000.0	0.0	0.0	0.0	1000000.0	1000000.0	1000000.0	0.0	1000000.0	0.0	1000000.0	1000000.0	1000000.0	1000000.0	0.0	1000000.0	1000000.0	0.0	0.0	26637.0	1000000.0	0.0	1000000.0	1000000.0
403	0.0	1000000.0	0.0	0.0	0.0	0.0	1000000.0	1000000.0	1000000.0	0.0	0.0	0.0	1000000.0	0.0	0.0	0.0	0.0	1000000.0	1000000.0	1000000.0	0.0	0.0	0.0	0.0	1000000.0	1000000.0	0.0	0.0	0.0	1000000.0	1000000.0	1000000.0	0.0	1000000.0	0.0	1000000.0	1000000.0	1000000.0	1000000.0	0.0	1000000.0	1000000.0	0.0	0.0	23056.0	1000000.0	0.0	1000000.0	1000000.0
404	0.0	1000000.0	0.0	0.0	0.0	0.0	1000000.0	1000000.0	1000000.0	0.0	0.0	0.0	1000000.0	0.0	0.0	0.0	0.0	1000000.0	1000000.0	1000000.0	0.0	0.0	0.0	0.0	1000000.0	1000000.0	0.0	0.0	0.0	1000000.0	1000000.0	1000000.0	0.0	1000000.0	0.0	1000000.0	1000000.0	1000000.0	1000000.0	0.0	1000000.0	1000000.0	0.0	0.0	19727.0	1000000.0	0.0	1000000.0	1000000.0
405	0.0	1000000.0	0.0	0.0	0.0	0.0	1000000.0	1000000.0	1000000.0	0.0	0.0	0.0	1000000.0	0.0	0.0	0.0	0.0	1000000.0	1000000.0	1000000.0	0.0	0.0	0.0	0.0	1000000.0	1000000.0	0.0	0.0	0.0	1000000.0	1000000.0	1000000.0	0.0	1000000.0	0.0	1000000.0	1000000.0	1000000.0	1000000.0	0.0	1000000.0	1000000.0	0.0	0.0	16993.0	1000000.0	0.0	1000000.0	1000000.0
406	0.0	1000000.0	0.0	0.0	0.0	0.0	1000000.0	1000000.0	1000000.0	0.0	0.0	0.0	1000000.0	0.0	0.0	0.0	0.0	1000000.0	1000000.0	1000000.0	0.0	0.0	0.0	0.0	1000000.0	1000000.0	0.0	0.0	0.0	1000000.0	1000000.0	1000000.0	0.0	1000000.0	0.0	1000000.0	1000000.0	1000000.0	1000000.0	0.0	1000000.0	1000000.0	0.0	0.0	14513.0	1000000.0	0.0	1000000.0	1000000.0
407	0.0	1000000.0	0.0	0.0	0.0	0.0	1000000.0	1000000.0	1000000.0	0.0	0.0	0.0	1000000.0	0.0	0.0	0.0	0.0	1000000.0	1000000.0	1000000.0	0.0	0.0	0.0	0.0	1000000.0	1000000.0	0.0	0.0	0.0	1000000.0	1000000.0	1000000.0	0.0	1000000.0	0.0	1000000.0	1000000.0	1000000.0	1000000.0	0.0	1000000.0	1000000.0	0.0	0.0	12106.0	1000000.0	0.0	1000000.0	1000000.0
408	0.0	1000000.0	0.0	0.0	0.0	0.0	1000000.0	1000000.0	1000000.0	0.0	0.0	0.0	1000000.0	0.0	0.0	0.0	0.0	1000000.0	1000000.0	1000000.0	0.0	0.0	0.0	0.0	1000000.0	1000000.0	0.0	0.0	0.0	1000000.0	1000000.0	1000000.0	0.0	1000000.0	0.0	1000000.0	1000000.0	1000000.0	1000000.0	0.0	1000000.0	1000000.0	0.0	0.0	10189.0	1000000.0	0.0	1000000.0	1000000.0
409	0.0	1000000.0	0.0	0.0	0.0	0.0	1000000.0	1000000.0	1000000.0	0.0	0.0	0.0	1000000.0	0.0	0.0	0.0	0.0	1000000.0	1000000.0	1000000.0	0.0	0.0	0.0	0.0	1000000.0	1000000.0	0.0	0.0	0.0	1000000.0	1000000.0	1000000.0	0.0	1000000.0	0.0	1000000.0	1000000.0	1000000.0	1000000.0	0.0	1000000.0	1000000.0	0.0	0.0	8420.0	1000000.0	0.0	1000000.0	1000000.0
410	0.0	1000000.0	0.0	0.0	0.0	0.0	1000000.0	1000000.0	1000000.0	0.0	0.0	0.0	1000000.0	0.0	0.0	0.0	0.0	1000000.0	1000000.0	1000000.0	0.0	0.0	0.0	0.0	1000000.0	1000000.0	0.0	0.0	0.0	1000000.0	1000000.0	1000000.0	0.0	1000000.0	0.0	1000000.0	1000000.0	1000000.0	1000000.0	0.0	1000000.0	1000000.0	0.0	0.0	7048.0	1000000.0	0.0	1000000.0	1000000.0
411	0.0	1000000.0	0.0	0.0	0.0	0.0	1000000.0	1000000.0	1000000.0	0.0	0.0	0.0	1000000.0	0.0	0.0	0.0	0.0	1000000.0	1000000.0	1000000.0	0.0	0.0	0.0	0.0	1000000.0	1000000.0	0.0	0.0	0.0	1000000.0	1000000.0	1000000.0	0.0	1000000.0	0.0	1000000.0	1000000.0	1000000.0	1000000.0	0.0	1000000.0	1000000.0	0.0	0.0	5934.0	1000000.0	0.0	1000000.0	1000000.0
412	0.0	1000000.0	0.0	0.0	0.0	0.0	1000000.0	1000000.0	1000000.0	0.0	0.0	0.0	1000000.0	0.0	0.0	0.0	0.0	1000000.0	1000000.0	1000000.0	0.0	0.0	0.0	0.0	1000000.0	1000000.0	0.0	0.0	0.0	1000000.0	1000000.0	1000000.0	0.0	1000000.0	0.0	1000000.0	1000000.0	1000000.0	1000000.0	0.0	1000000.0	1000000.0	0.0	0.0	4943.0	1000000.0	0.0	1000000.0	1000000.0
413	0.0	1000000.0	0.0	0.0	0.0	0.0	1000000.0	1000000.0	1000000.0	0.0	0.0	0.0	1000000.0	0.0	0.0	0.0	0.0	1000000.0	1000000.0	1000000.0	0.0	0.0	0.0	0.0	1000000.0	1000000.0	0.0	0.0	0.0	1000000.0	1000000.0	1000000.0	0.0	1000000.0	0.0	1000000.0	1000000.0	1000000.0	1000000.0	0.0	1000000.0	1000000.0	0.0	0.0	4021.0	1000000.0	0.0	1000000.0	1000000.0
414	0.0	1000000.0	0.0	0.0	0.0	0.0	1000000.0	1000000.0	1000000.0	0.0	0.0	0.0	1000000.0	0.0	0.0	0.0	0.0	1000000.0	1000000.0	1000000.0	0.0	0.0	0.0	0.0	1000000.0	1000000.0	0.0	0.0	0.0	1000000.0	1000000.0	1000000.0	0.0	1000000.0	0.0	1000000.0	1000000.0	1000000.0	1000000.0	0.0	1000000.0	1000000.0	0.0	0.0	3261.0	1000000.0	0.0	1000000.0	1000000.0
415	0.0	1000000.0	0.0	0.0	0.0	0.0	1000000.0	1000000.0	1000000.0	0.0	0.0	0.0	1000000.0	0.0	0.0	0.0	0.0	1000000.0	1000000.0	1000000.0	0.0	0.0	0.0	0.0	1000000.0	1000000.0	0.0	0.0	0.0	1000000.0	1000000.0	1000000.0	0.0	1000000.0	0.0	1000000.0	1000000.0	1000000.0	1000000.0	0.0	1000000.0	1000000.0	0.0	0.0	2668.0	1000000.0	0.0	1000000.0	1000000.0
416	0.0	1000000.0	0.0	0.0	0.0	0.0	1000000.0	1000000.0	1000000.0	0.0	0.0	0.0	1000000.0	0.0	0.0	0.0	0.0	1000000.0	1000000.0	1000000.0	0.0	0.0	0.0	0.0	1000000.0	1000000.0	0.0	0.0	0.0	1000000.0	1000000.0	1000000.0	0.0	1000000.0	0.0	1000000.0	1000000.0	1000000.0	1000000.0	0.0	1000000.0	1000000.0	0.0	0.0	2151.0	1000000.0	0.0	1000000.0	1000000.0
417	0.0	1000000.0	0.0	0.0	0.0	0.0	1000000.0	1000000.0	1000000.0	0.0	0.0	0.0	1000000.0	0.0	0.0	0.0	0.0	1000000.0	1000000.0	1000000.0	0.0	0.0	0.0	0.0	1000000.0	1000000.0	0.0	0.0	0.0	1000000.0	1000000.0	1000000.0	0.0	1000000.0	0.0	1000000.0	1000000.0	1000000.0	1000000.0	0.0	1000000.0	1000000.0	0.0	0.0	1749.0	1000000.0	0.0	1000000.0	1000000.0
418	0.0	1000000.0	0.0	0.0	0.0	0.0	1000000.0	1000000.0	1000000.0	0.0	0.0	0.0	1000000.0	0.0	0.0	0.0	0.0	1000000.0	1000000.0	1000000.0	0.0	0.0	0.0	0.0	1000000.0	1000000.0	0.0	0.0	0.0	1000000.0	1000000.0	1000000.0	0.0	1000000.0	0.0	1000000.0	1000000.0	1000000.0	1000000.0	0.0	1000000.0	1000000.0	0.0	0.0	1443.0	1000000.0	0.0	1000000.0	1000000.0
419	0.0	1000000.0	0.0	0.0	0.0	0.0	1000000.0	1000000.0	1000000.0	0.0	0.0	0.0	1000000.0	0.0	0.0	0.0	0.0	1000000.0	1000000.0	1000000.0	0.0	0.0	0.0	0.0	1000000.0	1000000.0	0.0	0.0	0.0	1000000.0	1000000.0	1000000.0	0.0	1000000.0	0.0	1000000.0	1000000.0	1000000.0	1000000.0	0.0	1000000.0	1000000.0	0.0	0.0	1206.0	1000000.0	0.0	1000000.0	1000000.0
420	0.0	1000000.0	0.0	0.0	0.0	0.0	1000000.0	1000000.0	1000000.0	0.0	0.0	0.0	1000000.0	0.0	0.0	0.0	0.0	1000000.0	1000000.0	1000000.0	0.0	0.0	0.0	0.0	1000000.0	1000000.0	0.0	0.0	0.0	1000000.0	1000000.0	1000000.0	0.0	1000000.0	0.0	1000000.0	1000000.0	1000000.0	1000000.0	0.0	1000000.0	1000000.0	0.0	0.0	1033.0	1000000.0	0.0	1000000.0	1000000.0
421	0.0	1000000.0	0.0	0.0	0.0	0.0	1000000.0	1000000.0	1000000.0	0.0	0.0	0.0	1000000.0	0.0	0.0	0.0	0.0	1000000.0	1000000.0	1000000.0	0.0	0.0	0.0	0.0	1000000.0	1000000.0	0.0	0.0	0.0	1000000.0	1000000.0	1000000.0	0.0	1000000.0	0.0	1000000.0	1000000.0	1000000.0	1000000.0	0.0	1000000.0	1000000.0	0.0	0.0	853.0	1000000.0	0.0	1000000.0	1000000.0
422	0.0	1000000.0	0.0	0.0	0.0	0.0	1000000.0	1000000.0	1000000.0	0.0	0.0	0.0	1000000.0	0.0	0.0	0.0	0.0	1000000.0	1000000.0	1000000.0	0.0	0.0	0.0	0.0	1000000.0	1000000.0	0.0	0.0	0.0	1000000.0	1000000.0	1000000.0	0.0	1000000.0	0.0	1000000.0	1000000.0	1000000.0	1000000.0	0.0	1000000.0	1000000.0	0.0	0.0	738.0	1000000.0	0.0	1000000.0	1000000.0
423	0.0	1000000.0	0.0	0.0	0.0	0.0	1000000.0	1000000.0	1000000.0	0.0	0.0	0.0	1000000.0	0.0	0.0	0.0	0.0	1000000.0	1000000.0	1000000.0	0.0	0.0	0.0	0.0	1000000.0	1000000.0	0.0	0.0	0.0	1000000.0	1000000.0	1000000.0	0.0	1000000.0	0.0	1000000.0	1000000.0	1000000.0	1000000.0	0.0	1000000.0	1000000.0	0.0	0.0	551.0	1000000.0	0.0	1000000.0	1000000.0
424	0.0	1000000.0	0.0	0.0	0.0	0.0	1000000.0	1000000.0	1000000.0	0.0	0.0	0.0	1000000.0	0.0	0.0	0.0	0.0	1000000.0	1000000.0	1000000.0	0.0	0.0	0.0	0.0	1000000.0	1000000.0	0.0	0.0	0.0	1000000.0	1000000.0	1000000.0	0.0	1000000.0	0.0	1000000.0	1000000.0	1000000.0	1000000.0	0.0	1000000.0	1000000.0	0.0	0.0	483.0	1000000.0	0.0	1000000.0	1000000.0
425	0.0	1000000.0	0.0	0.0	0.0	0.0	1000000.0	1000000.0	1000000.0	0.0	0.0	0.0	1000000.0	0.0	0.0	0.0	0.0	1000000.0	1000000.0	1000000.0	0.0	0.0	0.0	0.0	1000000.0	1000000.0	0.0	0.0	0.0	1000000.0	1000000.0	1000000.0	0.0	1000000.0	0.0	1000000.0	1000000.0	1000000.0	1000000.0	0.0	1000000.0	1000000.0	0.0	0.0	392.0	1000000.0	0.0	1000000.0	1000000.0
426	0.0	1000000.0	0.0	0.0	0.0	0.0	1000000.0	1000000.0	1000000.0	0.0	0.0	0.0	1000000.0	0.0	0.0	0.0	0.0	1000000.0	1000000.0	1000000.0	0.0	0.0	0.0	0.0	1000000.0	1000000.0	0.0	0.0	0.0	1000000.0	1000000.0	1000000.0	0.0	1000000.0	0.0	1000000.0	1000000.0	1000000.0	1000000.0	0.0	1000000.0	1000000.0	0.0	0.0	331.0	1000000.0	0.0	1000000.0	1000000.0
427	0.0	1000000.0	0.0	0.0	0.0	0.0	1000000.0	1000000.0	1000000.0	0.0	0.0	0.0	1000000.0	0.0	0.0	0.0	0.0	1000000.0	1000000.0	1000000.0	0.0	0.0	0.0	0.0	1000000.0	1000000.0	0.0	0.0	0.0	1000000.0	1000000.0	1000000.0	0.0	1000000.0	0.0	1000000.0	1000000.0	1000000.0	1000000.0	0.0	1000000.0	1000000.0	0.0	0.0	254.0	1000000.0	0.0	1000000.0	1000000.0
428	0.0	1000000.0	0.0	0.0	0.0	0.0	1000000.0	1000000.0	1000000.0	0.0	0.0	0.0	1000000.0	0.0	0.0	0.0	0.0	1000000.0	1000000.0	1000000.0	0.0	0.0	0.0	0.0	1000000.0	1000000.0	0.0	0.0	0.0	1000000.0	1000000.0	1000000.0	0.0	1000000.0	0.0	1000000.0	1000000.0	1000000.0	1000000.0	0.0	1000000.0	1000000.0	0.0	0.0	212.0	1000000.0	0.0	1000000.0	1000000.0
429	0.0	1000000.0	0.0	0.0	0.0	0.0	1000000.0	1000000.0	1000000.0	0.0	0.0	0.0	1000000.0	0.0	0.0	0.0	0.0	1000000.0	1000000.0	1000000.0	0.0	0.0	0.0	0.0	1000000.0	1000000.0	0.0	0.0	0.0	1000000.0	1000000.0	1000000.0	0.0	1000000.0	0.0	1000000.0	1000000.0	1000000.0	1000000.0	0.0	1000000.0	1000000.0	0.0	0.0	157.0	1000000.0	0.0	1000000.0	1000000.0
430	0.0	1000000.0	0.0	0.0	0.0	0.0	1000000.0	1000000.0	1000000.0	0.0	0.0	0.0	1000000.0	0.0	0.0	0.0	0.0	1000000.0	1000000.0	1000000.0	0.0	0.0	0.0	0.0	1000000.0	1000000.0	0.0	0.0	0.0	1000000.0	1000000.0	1000000.0	0.0	1000000.0	0.0	1000000.0	1000000.0	1000000.0	1000000.0	0.0	1000000.0	1000000.0	0.0	0.0	125.0	1000000.0	0.0	1000000.0	1000000.0
431	0.0	1000000.0	0.0	0.0	0.0	0.0	1000000.0	1000000.0	1000000.0	0.0	0.0	0.0	1000000.0	0.0	0.0	0.0	0.0	1000000.0	1000000.0	1000000.0	0.0	0.0	0.0	0.0	1000000.0	1000000.0	0.0	0.0	0.0	1000000.0	1000000.0	1000000.0	0.0	1000000.0	0.0	1000000.0	1000000.0	1000000.0	1000000.0	0.0	1000000.0	1000000.0	0.0	0.0	100.0	1000000.0	0.0	1000000.0	1000000.0
432	0.0	1000000.0	0.0	0.0	0.0	0.0	1000000.0	1000000.0	1000000.0	0.0	0.0	0.0	1000000.0	0.0	0.0	0.0	0.0	1000000.0	1000000.0	1000000.0	0.0	0.0	0.0	0.0	1000000.0	1000000.0	0.0	0.0	0.0	1000000.0	1000000.0	1000000.0	0.0	1000000.0	0.0	1000000.0	1000000.0	1000000.0	1000000.0	0.0	1000000.0	1000000.0	0.0	0.0	82.0	1000000.0	0.0	1000000.0	1000000.0
433	0.0	1000000.0	0.0	0.0	0.0	0.0	1000000.0	1000000.0	1000000.0	0.0	0.0	0.0	1000000.0	0.0	0.0	0.0	0.0	1000000.0	1000000.0	1000000.0	0.0	0.0	0.0	0.0	1000000.0	1000000.0	0.0	0.0	0.0	1000000.0	1000000.0	1000000.0	0.0	1000000.0	0.0	1000000.0	1000000.0	1000000.0	1000000.0	0.0	1000000.0	1000000.0	0.0	0.0	67.0	1000000.0	0.0	1000000.0	1000000.0
434	0.0	1000000.0	0.0	0.0	0.0	0.0	1000000.0	1000000.0	1000000.0	0.0	0.0	0.0	1000000.0	0.0	0.0	0.0	0.0	1000000.0	1000000.0	1000000.0	0.0	0.0	0.0	0.0	1000000.0	1000000.0	0.0	0.0	0.0	1000000.0	1000000.0	1000000.0	0.0	1000000.0	0.0	1000000.0	1000000.0	1000000.0	1000000.0	0.0	1000000.0	1000000.0	0.0	0.0	59.0	1000000.0	0.0	1000000.0	1000000.0
435	0.0	1000000.0	0.0	0.0	0.0	0.0	1000000.0	1000000.0	1000000.0	0.0	0.0	0.0	1000000.0	0.0	0.0	0.0	0.0	1000000.0	1000000.0	1000000.0	0.0	0.0	0.0	0.0	1000000.0	1000000.0	0.0	0.0	0.0	1000000.0	1000000.0	1000000.0	0.0	1000000.0	0.0	1000000.0	1000000.0	1000000.0	1000000.0	0.0	1000000.0	1000000.0	0.0	0.0	46.0	1000000.0	0.0	1000000.0	1000000.0
436	0.0	1000000.0	0.0	0.0	0.0	0.0	1000000.0	1000000.0	1000000.0	0.0	0.0	0.0	1000000.0	0.0	0.0	0.0	0.0	1000000.0	1000000.0	1000000.0	0.0	0.0	0.0	0.0	1000000.0	1000000.0	0.0	0.0	0.0	1000000.0	1000000.0	1000000.0	0.0	1000000.0	0.0	1000000.0	1000000.0	1000000.0	1000000.0	0.0	1000000.0	1000000.0	0.0	0.0	45.0	1000000.0	0.0	1000000.0	1000000.0
437	0.0	1000000.0	0.0	0.0	0.0	0.0	1000000.0	1000000.0	1000000.0	0.0	0.0	0.0	1000000.0	0.0	0.0	0.0	0.0	1000000.0	1000000.0	1000000.0	0.0	0.0	0.0	0.0	1000000.0	1000000.0	0.0	0.0	0.0	1000000.0	1000000.0	1000000.0	0.0	1000000.0	0.0	1000000.0	1000000.0	1000000.0	1000000.0	0.0	1000000.0	1000000.0	0.0	0.0	33.0	1000000.0	0.0	1000000.0	1000000.0
438	0.0	1000000.0	0.0	0.0	0.0	0.0	1000000.0	1000000.0	1000000.0	0.0	0.0	0.0	1000000.0	0.0	0.0	0.0	0.0	1000000.0	1000000.0	1000000.0	0.0	0.0	0.0	0.0	1000000.0	1000000.0	0.0	0.0	0.0	1000000.0	1000000.0	1000000.0	0.0	1000000.0	0.0	1000000.0	1000000.0	1000000.0	1000000.0	0.0	1000000.0	1000000.0	0.0	0.0	25.0	1000000.0	0.0	1000000.0	1000000.0
439	0.0	1000000.0	0.0	0.0	0.0	0.0	1000000.0	1000000.0	1000000.0	0.0	0.0	0.0	1000000.0	0.0	0.0	0.0	0.0	1000000.0	1000000.0	1000000.0	0.0	0.0	0.0	0.0	1000000.0	1000000.0	0.0	0.0	0.0	1000000.0	1000000.0	1000000.0	0.0	1000000.0	0.0	1000000.0	1000000.0	1000000.0	1000000.0	0.0	1000000.0	1000000.0	0.0	0.0	21.0	1000000.0	0.0	1000000.0	1000000.0
440	0.0	1000000.0	0.0	0.0	0.0	0.0	1000000.0	1000000.0	1000000.0	0.0	0.0	0.0	1000000.0	0.0	0.0	0.0	0.0	1000000.0	1000000.0	1000000.0	0.0	0.0	0.0	0.0	1000000.0	1000000.0	0.0	0.0	0.0	1000000.0	1000000.0	1000000.0	0.0	1000000.0	0.0	1000000.0	1000000.0	1000000.0	1000000.0	0.0	1000000.0	1000000.0	0.0	0.0	24.0	1000000.0	0.0	1000000.0	1000000.0
441	0.0	1000000.0	0.0	0.0	0.0	0.0	1000000.0	1000000.0	1000000.0	0.0	0.0	0.0	1000000.0	0.0	0.0	0.0	0.0	1000000.0	1000000.0	1000000.0	0.0	0.0	0.0	0.0	1000000.0	1000000.0	0.0	0.0	0.0	1000000.0	1000000.0	1000000.0	0.0	1000000.0	0.0	1000000.0	1000000.0	1000000.0	1000000.0	0.0	1000000.0	1000000.0	0.0	0.0	24.0	1000000.0	0.0	1000000.0	1000000.0
442	0.0	1000000.0	0.0	0.0	0.0	0.0	1000000.0	1000000.0	1000000.0	0.0	0.0	0.0	1000000.0	0.0	0.0	0.0	0.0	1000000.0	1000000.0	1000000.0	0.0	0.0	0.0	0.0	1000000.0	1000000.0	0.0	0.0	0.0	1000000.0	1000000.0	1000000.0	0.0	1000000.0	0.0	1000000.0	1000000.0	1000000.0	1000000.0	0.0	1000000.0	1000000.0	0.0	0.0	18.0	1000000.0	0.0	1000000.0	1000000.0
443	0.0	1000000.0	0.0	0.0	0.0	0.0	1000000.0	1000000.0	1000000.0	0.0	0.0	0.0	1000000.0	0.0	0.0	0.0	0.0	1000000.0	1000000.0	1000000.0	0.0	0.0	0.0	0.0	1000000.0	1000000.0	0.0	0.0	0.0	1000000.0	1000000.0	1000000.0	0.0	1000000.0	0.0	1000000.0	1000000.0	1000000.0	1000000.0	0.0	1000000.0	1000000.0	0.0	0.0	14.0	1000000.0	0.0	1000000.0	1000000.0
444	0.0	1000000.0	0.0	0.0	0.0	0.0	1000000.0	1000000.0	1000000.0	0.0	0.0	0.0	1000000.0	0.0	0.0	0.0	0.0	1000000.0	1000000.0	1000000.0	0.0	0.0	0.0	0.0	1000000.0	1000000.0	0.0	0.0	0.0	1000000.0	1000000.0	1000000.0	0.0	1000000.0	0.0	1000000.0	1000000.0	1000000.0	1000000.0	0.0	1000000.0	1000000.0	0.0	0.0	12.0	1000000.0	0.0	1000000.0	1000000.0
445	0.0	1000000.0	0.0	0.0	0.0	0.0	1000000.0	1000000.0	1000000.0	0.0	0.0	0.0	1000000.0	0.0	0.0	0.0	0.0	1000000.0	1000000.0	1000000.0	0.0	0.0	0.0	0.0	1000000.0	1000000.0	0.0	0.0	0.0	1000000.0	1000000.0	1000000.0	0.0	1000000.0	0.0	1000000.0	1000000.0	1000000.0	1000000.0	0.0	1000000.0	1000000.0	0.0	0.0	20.0	1000000.0	0.0	1000000.0	1000000.0
446	0.0	1000000.0	0.0	0.0	0.0	0.0	1000000.0	1000000.0	1000000.0	0.0	0.0	0.0	1000000.0	0.0	0.0	0.0	0.0	1000000.0	1000000.0	1000000.0	0.0	0.0	0.0	0.0	1000000.0	1000000.0	0.0	0.0	0.0	1000000.0	1000000.0	1000000.0	0.0	1000000.0	0.0	1000000.0	1000000.0	1000000.0	1000000.0	0.0	1000000.0	1000000.0	0.0	0.0	12.0	1000000.0	0.0	1000000.0	1000000.0
447	0.0	1000000.0	0.0	0.0	0.0	0.0	1000000.0	1000000.0	1000000.0	0.0	0.0	0.0	1000000.0	0.0	0.0	0.0	0.0	1000000.0	1000000.0	1000000.0	0.0	0.0	0.0	0.0	1000000.0	1000000.0	0.0	0.0	0.0	1000000.0	1000000.0	1000000.0	0.0	1000000.0	0.0	1000000.0	1000000.0	1000000.0	1000000.0	0.0	1000000.0	1000000.0	0.0	0.0	8.0	1000000.0	0.0	1000000.0	1000000.0
448	0.0	1000000.0	0.0	0.0	0.0	0.0	1000000.0	1000000.0	1000000.0	0.0	0.0	0.0	1000000.0	0.0	0.0	0.0	0.0	1000000.0	1000000.0	1000000.0	0.0	0.0	0.0	0.0	1000000.0	1000000.0	0.0	0.0	0.0	1000000.0	1000000.0	1000000.0	0.0	1000000.0	0.0	1000000.0	1000000.0	1000000.0	1000000.0	0.0	1000000.0	1000000.0	0.0	0.0	9.0	1000000.0	0.0	1000000.0	1000000.0
449	0.0	1000000.0	0.0	0.0	0.0	0.0	1000000.0	1000000.0	1000000.0	0.0	0.0	0.0	1000000.0	0.0	0.0	0.0	0.0	1000000.0	1000000.0	1000000.0	0.0	0.0	0.0	0.0	1000000.0	1000000.0	0.0	0.0	0.0	1000000.0	1000000.0	1000000.0	0.0	1000000.0	0.0	1000000.0	1000000.0	1000000.0	1000000.0	0.0	1000000.0	1000000.0	0.0	0.0	8.0	1000000.0	0.0	1000000.0	1000000.0
450	0.0	1000000.0	0.0	0.0	0.0	0.0	1000000.0	1000000.0	1000000.0	0.0	0.0	0.0	1000000.0	0.0	0.0	0.0	0.0	1000000.0	1000000.0	1000000.0	0.0	0.0	0.0	0.0	1000000.0	1000000.0	0.0	0.0	0.0	1000000.0	1000000.0	1000000.0	0.0	1000000.0	0.0	1000000.0	1000000.0	1000000.0	1000000.0	0.0	1000000.0	1000000.0	0.0	0.0	3.0	1000000.0	0.0	1000000.0	1000000.0
451	0.0	1000000.0	0.0	0.0	0.0	0.0	1000000.0	1000000.0	1000000.0	0.0	0.0	0.0	1000000.0	0.0	0.0	0.0	0.0	1000000.0	1000000.0	1000000.0	0.0	0.0	0.0	0.0	1000000.0	1000000.0	0.0	0.0	0.0	1000000.0	1000000.0	1000000.0	0.0	1000000.0	0.0	1000000.0	1000000.0	1000000.0	1000000.0	0.0	1000000.0	1000000.0	0.0	0.0	1.0	1000000.0	0.0	1000000.0	1000000.0
452	0.0	1000000.0	0.0	0.0	0.0	0.0	1000000.0	1000000.0	1000000.0	0.0	0.0	0.0	1000000.0	0.0	0.0	0.0	0.0	1000000.0	1000000.0	1000000.0	0.0	0.0	0.0	0.0	1000000.0	1000000.0	0.0	0.0	0.0	1000000.0	1000000.0	1000000.0	0.0	1000000.0	0.0	1000000.0	1000000.0	1000000.0	1000000.0	0.0	1000000.0	1000000.0	0.0	0.0	1.0	1000000.0	0.0	1000000.0	1000000.0
453	0.0	1000000.0	0.0	0.0	0.0	0.0	1000000.0	1000000.0	1000000.0	0.0	0.0	0.0	1000000.0	0.0	0.0	0.0	0.0	1000000.0	1000000.0	1000000.0	0.0	0.0	0.0	0.0	1000000.0	1000000.0	0.0	0.0	0.0	1000000.0	1000000.0	1000000.0	0.0	1000000.0	0.0	1000000.0	1000000.0	1000000.0	1000000.0	0.0	1000000.0	1000000.0	0.0	0.0	0.0	1000000.0	0.0	1000000.0	1000000.0
454	0.0	1000000.0	0.0	0.0	0.0	0.0	1000000.0	1000000.0	1000000.0	0.0	0.0	0.0	1000000.0	0.0	0.0	0.0	0.0	1000000.0	1000000.0	1000000.0	0.0	0.0	0.0	0.0	1000000.0	1000000.0	0.0	0.0	0.0	1000000.0	1000000.0	1000000.0	0.0	1000000.0	0.0	1000000.0	1000000.0	1000000.0	1000000.0	0.0	1000000.0	1000000.0	0.0	0.0	0.0	1000000.0	0.0	1000000.0	1000000.0
455	0.0	1000000.0	0.0	0.0	0.0	0.0	1000000.0	1000000.0	1000000.0	0.0	0.0	0.0	1000000.0	0.0	0.0	0.0	0.0	1000000.0	1000000.0	1000000.0	0.0	0.0	0.0	0.0	1000000.0	1000000.0	0.0	0.0	0.0	1000000.0	1000000.0	1000000.0	0.0	1000000.0	0.0	1000000.0	1000000.0	1000000.0	1000000.0	0.0	1000000.0	1000000.0	0.0	0.0	0.0	1000000.0	0.0	1000000.0	1000000.0
456	0.0	1000000.0	0.0	0.0	0.0	0.0	1000000.0	1000000.0	1000000.0	0.0	0.0	0.0	1000000.0	0.0	0.0	0.0	0.0	1000000.0	1000000.0	1000000.0	0.0	0.0	0.0	0.0	1000000.0	1000000.0	0.0	0.0	0.0	1000000.0	1000000.0	1000000.0	0.0	1000000.0	0.0	1000000.0	1000000.0	1000000.0	1000000.0	0.0	1000000.0	1000000.0	0.0	0.0	0.0	1000000.0	0.0	1000000.0	1000000.0
457	0.0	1000000.0	0.0	0.0	0.0	0.0	1000000.0	1000000.0	1000000.0	0.0	0.0	0.0	1000000.0	0.0	0.0	0.0	0.0	1000000.0	1000000.0	1000000.0	0.0	0.0	0.0	0.0	1000000.0	1000000.0	0.0	0.0	0.0	1000000.0	1000000.0	1000000.0	0.0	1000000.0	0.0	1000000.0	1000000.0	1000000.0	1000000.0	0.0	1000000.0	1000000.0	0.0	0.0	0.0	1000000.0	0.0	1000000.0	1000000.0
458	0.0	1000000.0	0.0	0.0	0.0	0.0	1000000.0	1000000.0	1000000.0	0.0	0.0	0.0	1000000.0	0.0	0.0	0.0	0.0	1000000.0	1000000.0	1000000.0	0.0	0.0	0.0	0.0	1000000.0	1000000.0	0.0	0.0	0.0	1000000.0	1000000.0	1000000.0	0.0	1000000.0	0.0	1000000.0	1000000.0	1000000.0	1000000.0	0.0	1000000.0	1000000.0	0.0	0.0	0.0	1000000.0	0.0	1000000.0	1000000.0
459	0.0	1000000.0	0.0	0.0	0.0	0.0	1000000.0	1000000.0	1000000.0	0.0	0.0	0.0	1000000.0	0.0	0.0	0.0	0.0	1000000.0	1000000.0	1000000.0	0.0	0.0	0.0	0.0	1000000.0	1000000.0	0.0	0.0	0.0	1000000.0	1000000.0	1000000.0	0.0	1000000.0	0.0	1000000.0	1000000.0	1000000.0	1000000.0	0.0	1000000.0	1000000.0	0.0	0.0	0.0	1000000.0	0.0	1000000.0	1000000.0
460	0.0	1000000.0	0.0	0.0	0.0	0.0	1000000.0	1000000.0	1000000.0	0.0	0.0	0.0	1000000.0	0.0	0.0	0.0	0.0	1000000.0	1000000.0	1000000.0	0.0	0.0	0.0	0.0	1000000.0	1000000.0	0.0	0.0	0.0	1000000.0	1000000.0	1000000.0	0.0	1000000.0	0.0	1000000.0	1000000.0	1000000.0	1000000.0	0.0	1000000.0	1000000.0	0.0	0.0	0.0	1000000.0	0.0	1000000.0	1000000.0
461	0.0	1000000.0	0.0	0.0	0.0	0.0	1000000.0	1000000.0	1000000.0	0.0	0.0	0.0	1000000.0	0.0	0.0	0.0	0.0	1000000.0	1000000.0	1000000.0	0.0	0.0	0.0	0.0	1000000.0	1000000.0	0.0	0.0	0.0	1000000.0	1000000.0	1000000.0	0.0	1000000.0	0.0	1000000.0	1000000.0	1000000.0	1000000.0	0.0	1000000.0	1000000.0	0.0	0.0	0.0	1000000.0	0.0	1000000.0	1000000.0
462	0.0	1000000.0	0.0	0.0	0.0	0.0	1000000.0	1000000.0	1000000.0	0.0	0.0	0.0	1000000.0	0.0	0.0	0.0	0.0	1000000.0	1000000.0	1000000.0	0.0	0.0	0.0	0.0	1000000.0	1000000.0	0.0	0.0	0.0	1000000.0	1000000.0	1000000.0	0.0	1000000.0	0.0	1000000.0	1000000.0	1000000.0	1000000.0	0.0	1000000.0	1000000.0	0.0	0.0	0.0	1000000.0	0.0	1000000.0	1000000.0
463	0.0	1000000.0	0.0	0.0	0.0	0.0	1000000.0	1000000.0	1000000.0	0.0	0.0	0.0	1000000.0	0.0	0.0	0.0	0.0	1000000.0	1000000.0	1000000.0	0.0	0.0	0.0	0.0	1000000.0	1000000.0	0.0	0.0	0.0	1000000.0	1000000.0	1000000.0	0.0	1000000.0	0.0	1000000.0	1000000.0	1000000.0	1000000.0	0.0	1000000.0	1000000.0	0.0	0.0	0.0	1000000.0	0.0	1000000.0	1000000.0
464	0.0	1000000.0	0.0	0.0	0.0	0.0	1000000.0	1000000.0	1000000.0	0.0	0.0	0.0	1000000.0	0.0	0.0	0.0	0.0	1000000.0	1000000.0	1000000.0	0.0	0.0	0.0	0.0	1000000.0	1000000.0	0.0	0.0	0.0	1000000.0	1000000.0	1000000.0	0.0	1000000.0	0.0	1000000.0	1000000.0	1000000.0	1000000.0	0.0	1000000.0	1000000.0	0.0	0.0	0.0	1000000.0	0.0	1000000.0	1000000.0
465	0.0	1000000.0	0.0	0.0	0.0	0.0	1000000.0	1000000.0	1000000.0	0.0	0.0	0.0	1000000.0	0.0	0.0	0.0	0.0	1000000.0	1000000.0	1000000.0	0.0	0.0	0.0	0.0	1000000.0	1000000.0	0.0	0.0	0.0	1000000.0	1000000.0	1000000.0	0.0	1000000.0	0.0	1000000.0	1000000.0	1000000.0	1000000.0	0.0	1000000.0	1000000.0	0.0	0.0	0.0	1000000.0	0.0	1000000.0	1000000.0
466	0.0	1000000.0	0.0	0.0	0.0	0.0	1000000.0	1000000.0	1000000.0	0.0	0.0	0.0	1000000.0	0.0	0.0	0.0	0.0	1000000.0	1000000.0	1000000.0	0.0	0.0	0.0	0.0	1000000.0	1000000.0	0.0	0.0	0.0	1000000.0	1000000.0	1000000.0	0.0	1000000.0	0.0	1000000.0	1000000.0	1000000.0	1000000.0	0.0	1000000.0	1000000.0	0.0	0.0	0.0	1000000.0	0.0	1000000.0	1000000.0
467	0.0	1000000.0	0.0	0.0	0.0	0.0	1000000.0	1000000.0	1000000.0	0.0	0.0	0.0	1000000.0	0.0	0.0	0.0	0.0	1000000.0	1000000.0	1000000.0	0.0	0.0	0.0	0.0	1000000.0	1000000.0	0.0	0.0	0.0	1000000.0	1000000.0	1000000.0	0.0	1000000.0	0.0	1000000.0	1000000.0	1000000.0	1000000.0	0.0	1000000.0	1000000.0	0.0	0.0	0.0	1000000.0	0.0	1000000.0	1000000.0
468	0.0	1000000.0	0.0	0.0	0.0	0.0	1000000.0	1000000.0	1000000.0	0.0	0.0	0.0	1000000.0	0.0	0.0	0.0	0.0	1000000.0	1000000.0	1000000.0	0.0	0.0	0.0	0.0	1000000.0	1000000.0	0.0	0.0	0.0	1000000.0	1000000.0	1000000.0	0.0	1000000.0	0.0	1000000.0	1000000.0	1000000.0	1000000.0	0.0	1000000.0	1000000.0	0.0	0.0	0.0	1000000.0	0.0	1000000.0	1000000.0
469	0.0	1000000.0	0.0	0.0	0.0	0.0	1000000.0	1000000.0	1000000.0	0.0	0.0	0.0	1000000.0	0.0	0.0	0.0	0.0	1000000.0	1000000.0	1000000.0	0.0	0.0	0.0	0.0	1000000.0	1000000.0	0.0	0.0	0.0	1000000.0	1000000.0	1000000.0	0.0	1000000.0	0.0	1000000.0	1000000.0	1000000.0	1000000.0	0.0	1000000.0	1000000.0	0.0	0.0	0.0	1000000.0	0.0	1000000.0	1000000.0
470	0.0	1000000.0	0.0	0.0	0.0	0.0	1000000.0	1000000.0	1000000.0	0.0	0.0	0.0	1000000.0	0.0	0.0	0.0	0.0	1000000.0	1000000.0	1000000.0	0.0	0.0	0.0	0.0	1000000.0	1000000.0	0.0	0.0	0.0	1000000.0	1000000.0	1000000.0	0.0	1000000.0	0.0	1000000.0	1000000.0	1000000.0	1000000.0	0.0	1000000.0	1000000.0	0.0	0.0	0.0	1000000.0	0.0	1000000.0	1000000.0
471	0.0	1000000.0	0.0	0.0	0.0	0.0	1000000.0	1000000.0	1000000.0	0.0	0.0	0.0	1000000.0	0.0	0.0	0.0	0.0	1000000.0	1000000.0	1000000.0	0.0	0.0	0.0	0.0	1000000.0	1000000.0	0.0	0.0	0.0	1000000.0	1000000.0	1000000.0	0.0	1000000.0	0.0	1000000.0	1000000.0	1000000.0	1000000.0	0.0	1000000.0	1000000.0	0.0	0.0	0.0	1000000.0	0.0	1000000.0	1000000.0
472	0.0	1000000.0	0.0	0.0	0.0	0.0	1000000.0	1000000.0	1000000.0	0.0	0.0	0.0	1000000.0	0.0	0.0	0.0	0.0	1000000.0	1000000.0	1000000.0	0.0	0.0	0.0	0.0	1000000.0	1000000.0	0.0	0.0	0.0	1000000.0	1000000.0	1000000.0	0.0	1000000.0	0.0	1000000.0	1000000.0	1000000.0	1000000.0	0.0	1000000.0	1000000.0	0.0	0.0	0.0	1000000.0	0.0	1000000.0	1000000.0
473	0.0	1000000.0	0.0	0.0	0.0	0.0	1000000.0	1000000.0	1000000.0	0.0	0.0	0.0	1000000.0	0.0	0.0	0.0	0.0	1000000.0	1000000.0	1000000.0	0.0	0.0	0.0	0.0	1000000.0	1000000.0	0.0	0.0	0.0	1000000.0	1000000.0	1000000.0	0.0	1000000.0	0.0	1000000.0	1000000.0	1000000.0	1000000.0	0.0	1000000.0	1000000.0	0.0	0.0	0.0	1000000.0	0.0	1000000.0	1000000.0
474	0.0	1000000.0	0.0	0.0	0.0	0.0	1000000.0	1000000.0	1000000.0	0.0	0.0	0.0	1000000.0	0.0	0.0	0.0	0.0	1000000.0	1000000.0	1000000.0	0.0	0.0	0.0	0.0	1000000.0	1000000.0	0.0	0.0	0.0	1000000.0	1000000.0	1000000.0	0.0	1000000.0	0.0	1000000.0	1000000.0	1000000.0	1000000.0	0.0	1000000.0	1000000.0	0.0	0.0	0.0	1000000.0	0.0	1000000.0	1000000.0
475	0.0	1000000.0	0.0	0.0	0.0	0.0	1000000.0	1000000.0	1000000.0	0.0	0.0	0.0	1000000.0	0.0	0.0	0.0	0.0	1000000.0	1000000.0	1000000.0	0.0	0.0	0.0	0.0	1000000.0	1000000.0	0.0	0.0	0.0	1000000.0	1000000.0	1000000.0	0.0	1000000.0	0.0	1000000.0	1000000.0	1000000.0	1000000.0	0.0	1000000.0	1000000.0	0.0	0.0	0.0	1000000.0	0.0	1000000.0	1000000.0
476	0.0	1000000.0	0.0	0.0	0.0	0.0	1000000.0	1000000.0	1000000.0	0.0	0.0	0.0	1000000.0	0.0	0.0	0.0	0.0	1000000.0	1000000.0	1000000.0	0.0	0.0	0.0	0.0	1000000.0	1000000.0	0.0	0.0	0.0	1000000.0	1000000.0	1000000.0	0.0	1000000.0	0.0	1000000.0	1000000.0	1000000.0	1000000.0	0.0	1000000.0	1000000.0	0.0	0.0	0.0	1000000.0	0.0	1000000.0	1000000.0
477	0.0	1000000.0	0.0	0.0	0.0	0.0	1000000.0	1000000.0	1000000.0	0.0	0.0	0.0	1000000.0	0.0	0.0	0.0	0.0	1000000.0	1000000.0	1000000.0	0.0	0.0	0.0	0.0	1000000.0	1000000.0	0.0	0.0	0.0	1000000.0	1000000.0	1000000.0	0.0	1000000.0	0.0	1000000.0	1000000.0	1000000.0	1000000.0	0.0	1000000.0	1000000.0	0.0	0.0	0.0	1000000.0	0.0	1000000.0	1000000.0
478	0.0	1000000.0	0.0	0.0	0.0	0.0	1000000.0	1000000.0	1000000.0	0.0	0.0	0.0	1000000.0	0.0	0.0	0.0	0.0	1000000.0	1000000.0	1000000.0	0.0	0.0	0.0	0.0	1000000.0	1000000.0	0.0	0.0	0.0	1000000.0	1000000.0	1000000.0	0.0	1000000.0	0.0	1000000.0	1000000.0	1000000.0	1000000.0	0.0	1000000.0	1000000.0	0.0	0.0	0.0	1000000.0	0.0	1000000.0	1000000.0
479	0.0	1000000.0	0.0	0.0	0.0	0.0	1000000.0	1000000.0	1000000.0	0.0	0.0	0.0	1000000.0	0.0	0.0	0.0	0.0	1000000.0	1000000.0	1000000.0	0.0	0.0	0.0	0.0	1000000.0	1000000.0	0.0	0.0	0.0	1000000.0	1000000.0	1000000.0	0.0	1000000.0	0.0	1000000.0	1000000.0	1000000.0	1000000.0	0.0	1000000.0	1000000.0	0.0	0.0	0.0	1000000.0	0.0	1000000.0	1000000.0
480	0.0	1000000.0	0.0	0.0	0.0	0.0	1000000.0	1000000.0	1000000.0	0.0	0.0	0.0	1000000.0	0.0	0.0	0.0	0.0	1000000.0	1000000.0	1000000.0	0.0	0.0	0.0	0.0	1000000.0	1000000.0	0.0	0.0	0.0	1000000.0	1000000.0	1000000.0	0.0	1000000.0	0.0	1000000.0	1000000.0	1000000.0	1000000.0	0.0	1000000.0	1000000.0	0.0	0.0	0.0	1000000.0	0.0	1000000.0	1000000.0
481	0.0	1000000.0	0.0	0.0	0.0	0.0	1000000.0	1000000.0	1000000.0	0.0	0.0	0.0	1000000.0	0.0	0.0	0.0	0.0	1000000.0	1000000.0	1000000.0	0.0	0.0	0.0	0.0	1000000.0	1000000.0	0.0	0.0	0.0	1000000.0	1000000.0	1000000.0	0.0	1000000.0	0.0	1000000.0	1000000.0	1000000.0	1000000.0	0.0	1000000.0	1000000.0	0.0	0.0	0.0	1000000.0	0.0	1000000.0	1000000.0
482	0.0	1000000.0	0.0	0.0	0.0	0.0	1000000.0	1000000.0	1000000.0	0.0	0.0	0.0	1000000.0	0.0	0.0	0.0	0.0	1000000.0	1000000.0	1000000.0	0.0	0.0	0.0	0.0	1000000.0	1000000.0	0.0	0.0	0.0	1000000.0	1000000.0	1000000.0	0.0	1000000.0	0.0	1000000.0	1000000.0	1000000.0	1000000.0	0.0	1000000.0	1000000.0	0.0	0.0	0.0	1000000.0	0.0	1000000.0	1000000.0
483	0.0	1000000.0	0.0	0.0	0.0	0.0	1000000.0	1000000.0	1000000.0	0.0	0.0	0.0	1000000.0	0.0	0.0	0.0	0.0	1000000.0	1000000.0	1000000.0	0.0	0.0	0.0	0.0	1000000.0	1000000.0	0.0	0.0	0.0	1000000.0	1000000.0	1000000.0	0.0	1000000.0	0.0	1000000.0	1000000.0	1000000.0	1000000.0	0.0	1000000.0	1000000.0	0.0	0.0	0.0	1000000.0	0.0	1000000.0	1000000.0
484	0.0	1000000.0	0.0	0.0	0.0	0.0	1000000.0	1000000.0	1000000.0	0.0	0.0	0.0	1000000.0	0.0	0.0	0.0	0.0	1000000.0	1000000.0	1000000.0	0.0	0.0	0.0	0.0	1000000.0	1000000.0	0.0	0.0	0.0	1000000.0	1000000.0	1000000.0	0.0	1000000.0	0.0	1000000.0	1000000.0	1000000.0	1000000.0	0.0	1000000.0	1000000.0	0.0	0.0	0.0	1000000.0	0.0	1000000.0	1000000.0
485	0.0	1000000.0	0.0	0.0	0.0	0.0	1000000.0	1000000.0	1000000.0	0.0	0.0	0.0	1000000.0	0.0	0.0	0.0	0.0	1000000.0	1000000.0	1000000.0	0.0	0.0	0.0	0.0	1000000.0	1000000.0	0.0	0.0	0.0	1000000.0	1000000.0	1000000.0	0.0	1000000.0	0.0	1000000.0	1000000.0	1000000.0	1000000.0	0.0	1000000.0	1000000.0	0.0	0.0	0.0	1000000.0	0.0	1000000.0	1000000.0
486	0.0	1000000.0	0.0	0.0	0.0	0.0	1000000.0	1000000.0	1000000.0	0.0	0.0	0.0	1000000.0	0.0	0.0	0.0	0.0	1000000.0	1000000.0	1000000.0	0.0	0.0	0.0	0.0	1000000.0	1000000.0	0.0	0.0	0.0	1000000.0	1000000.0	1000000.0	0.0	1000000.0	0.0	1000000.0	1000000.0	1000000.0	1000000.0	0.0	1000000.0	1000000.0	0.0	0.0	0.0	1000000.0	0.0	1000000.0	1000000.0
487	0.0	1000000.0	0.0	0.0	0.0	0.0	1000000.0	1000000.0	1000000.0	0.0	0.0	0.0	1000000.0	0.0	0.0	0.0	0.0	1000000.0	1000000.0	1000000.0	0.0	0.0	0.0	0.0	1000000.0	1000000.0	0.0	0.0	0.0	1000000.0	1000000.0	1000000.0	0.0	1000000.0	0.0	1000000.0	1000000.0	1000000.0	1000000.0	0.0	1000000.0	1000000.0	0.0	0.0	0.0	1000000.0	0.0	1000000.0	1000000.0
488	0.0	1000000.0	0.0	0.0	0.0	0.0	1000000.0	1000000.0	1000000.0	0.0	0.0	0.0	1000000.0	0.0	0.0	0.0	0.0	1000000.0	1000000.0	1000000.0	0.0	0.0	0.0	0.0	1000000.0	1000000.0	0.0	0.0	0.0	1000000.0	1000000.0	1000000.0	0.0	1000000.0	0.0	1000000.0	1000000.0	1000000.0	1000000.0	0.0	1000000.0	1000000.0	0.0	0.0	0.0	1000000.0	0.0	1000000.0	1000000.0
489	0.0	1000000.0	0.0	0.0	0.0	0.0	1000000.0	1000000.0	1000000.0	0.0	0.0	0.0	1000000.0	0.0	0.0	0.0	0.0	1000000.0	1000000.0	1000000.0	0.0	0.0	0.0	0.0	1000000.0	1000000.0	0.0	0.0	0.0	1000000.0	1000000.0	1000000.0	0.0	1000000.0	0.0	1000000.0	1000000.0	1000000.0	1000000.0	0.0	1000000.0	1000000.0	0.0	0.0	0.0	1000000.0	0.0	1000000.0	1000000.0
490	0.0	1000000.0	0.0	0.0	0.0	0.0	1000000.0	1000000.0	1000000.0	0.0	0.0	0.0	1000000.0	0.0	0.0	0.0	0.0	1000000.0	1000000.0	1000000.0	0.0	0.0	0.0	0.0	1000000.0	1000000.0	0.0	0.0	0.0	1000000.0	1000000.0	1000000.0	0.0	1000000.0	0.0	1000000.0	1000000.0	1000000.0	1000000.0	0.0	1000000.0	1000000.0	0.0	0.0	0.0	1000000.0	0.0	1000000.0	1000000.0
491	0.0	1000000.0	0.0	0.0	0.0	0.0	1000000.0	1000000.0	1000000.0	0.0	0.0	0.0	1000000.0	0.0	0.0	0.0	0.0	1000000.0	1000000.0	1000000.0	0.0	0.0	0.0	0.0	1000000.0	1000000.0	0.0	0.0	0.0	1000000.0	1000000.0	1000000.0	0.0	1000000.0	0.0	1000000.0	1000000.0	1000000.0	1000000.0	0.0	1000000.0	1000000.0	0.0	0.0	0.0	1000000.0	0.0	1000000.0	1000000.0
492	0.0	1000000.0	0.0	0.0	0.0	0.0	1000000.0	1000000.0	1000000.0	0.0	0.0	0.0	1000000.0	0.0	0.0	0.0	0.0	1000000.0	1000000.0	1000000.0	0.0	0.0	0.0	0.0	1000000.0	1000000.0	0.0	0.0	0.0	1000000.0	1000000.0	1000000.0	0.0	1000000.0	0.0	1000000.0	1000000.0	1000000.0	1000000.0	0.0	1000000.0	1000000.0	0.0	0.0	0.0	1000000.0	0.0	1000000.0	1000000.0
493	0.0	1000000.0	0.0	0.0	0.0	0.0	1000000.0	1000000.0	1000000.0	0.0	0.0	0.0	1000000.0	0.0	0.0	0.0	0.0	1000000.0	1000000.0	1000000.0	0.0	0.0	0.0	0.0	1000000.0	1000000.0	0.0	0.0	0.0	1000000.0	1000000.0	1000000.0	0.0	1000000.0	0.0	1000000.0	1000000.0	1000000.0	1000000.0	0.0	1000000.0	1000000.0	0.0	0.0	0.0	1000000.0	0.0	1000000.0	1000000.0
494	0.0	1000000.0	0.0	0.0	0.0	0.0	1000000.0	1000000.0	1000000.0	0.0	0.0	0.0	1000000.0	0.0	0.0	0.0	0.0	1000000.0	1000000.0	1000000.0	0.0	0.0	0.0	0.0	1000000.0	1000000.0	0.0	0.0	0.0	1000000.0	1000000.0	1000000.0	0.0	1000000.0	0.0	1000000.0	1000000.0	1000000.0	1000000.0	0.0	1000000.0	1000000.0	0.0	0.0	0.0	1000000.0	0.0	1000000.0	1000000.0
495	0.0	1000000.0	0.0	0.0	0.0	0.0	1000000.0	1000000.0	1000000.0	0.0	0.0	0.0	1000000.0	0.0	0.0	0.0	0.0	1000000.0	1000000.0	1000000.0	0.0	0.0	0.0	0.0	1000000.0	1000000.0	0.0	0.0	0.0	1000000.0	1000000.0	1000000.0	0.0	1000000.0	0.0	1000000.0	1000000.0	1000000.0	1000000.0	0.0	1000000.0	1000000.0	0.0	0.0	0.0	1000000.0	0.0	1000000.0	1000000.0
496	0.0	1000000.0	0.0	0.0	0.0	0.0	1000000.0	1000000.0	1000000.0	0.0	0.0	0.0	1000000.0	0.0	0.0	0.0	0.0	1000000.0	1000000.0	1000000.0	0.0	0.0	0.0	0.0	1000000.0	1000000.0	0.0	0.0	0.0	1000000.0	1000000.0	1000000.0	0.0	1000000.0	0.0	1000000.0	1000000.0	1000000.0	1000000.0	0.0	1000000.0	1000000.0	0.0	0.0	0.0	1000000.0	0.0	1000000.0	1000000.0
497	0.0	1000000.0	0.0	0.0	0.0	0.0	1000000.0	1000000.0	1000000.0	0.0	0.0	0.0	1000000.0	0.0	0.0	0.0	0.0	1000000.0	1000000.0	1000000.0	0.0	0.0	0.0	0.0	1000000.0	1000000.0	0.0	0.0	0.0	1000000.0	1000000.0	1000000.0	0.0	1000000.0	0.0	1000000.0	1000000.0	1000000.0	1000000.0	0.0	1000000.0	1000000.0	0.0	0.0	0.0	1000000.0	0.0	1000000.0	1000000.0
498	0.0	1000000.0	0.0	0.0	0.0	0.0	1000000.0	1000000.0	1000000.0	0.0	0.0	0.0	1000000.0	0.0	0.0	0.0	0.0	1000000.0	1000000.0	1000000.0	0.0	0.0	0.0	0.0	1000000.0	1000000.0	0.0	0.0	0.0	1000000.0	1000000.0	1000000.0	0.0	1000000.0	0.0	1000000.0	1000000.0	1000000.0	1000000.0	0.0	1000000.0	1000000.0	0.0	0.0	0.0	1000000.0	0.0	1000000.0	1000000.0
499	0.0	1000000.0	0.0	0.0	0.0	0.0	1000000.0	1000000.0	1000000.0	0.0	0.0	0.0	1000000.0	0.0	0.0	0.0	0.0	1000000.0	1000000.0	1000000.0	0.0	0.0	0.0	0.0	1000000.0	1000000.0	0.0	0.0	0.0	1000000.0	1000000.0	1000000.0	0.0	1000000.0	0.0	1000000.0	1000000.0	1000000.0	1000000.0	0.0	1000000.0	1000000.0	0.0	0.0	0.0	1000000.0	0.0	1000000.0	1000000.0
500	0.0	1000000.0	0.0	0.0	0.0	0.0	1000000.0	1000000.0	1000000.0	0.0	0.0	0.0	1000000.0	0.0	0.0	0.0	0.0	1000000.0	1000000.0	1000000.0	0.0	0.0	0.0	0.0	1000000.0	1000000.0	0.0	0.0	0.0	1000000.0	1000000.0	1000000.0	0.0	1000000.0	0.0	1000000.0	1000000.0	1000000.0	1000000.0	0.0	1000000.0	1000000.0	0.0	0.0	0.0	1000000.0	0.0	1000000.0	1000000.0
501	0.0	1000000.0	0.0	0.0	0.0	0.0	1000000.0	1000000.0	1000000.0	0.0	0.0	0.0	1000000.0	0.0	0.0	0.0	0.0	1000000.0	1000000.0	1000000.0	0.0	0.0	0.0	0.0	1000000.0	1000000.0	0.0	0.0	0.0	1000000.0	1000000.0	1000000.0	0.0	1000000.0	0.0	1000000.0	1000000.0	1000000.0	1000000.0	0.0	1000000.0	1000000.0	0.0	0.0	0.0	1000000.0	0.0	1000000.0	1000000.0
502	0.0	1000000.0	0.0	0.0	0.0	0.0	1000000.0	1000000.0	1000000.0	0.0	0.0	0.0	1000000.0	0.0	0.0	0.0	0.0	1000000.0	1000000.0	1000000.0	0.0	0.0	0.0	0.0	1000000.0	1000000.0	0.0	0.0	0.0	1000000.0	1000000.0	1000000.0	0.0	1000000.0	0.0	1000000.0	1000000.0	1000000.0	1000000.0	0.0	1000000.0	1000000.0	0.0	0.0	0.0	1000000.0	0.0	1000000.0	1000000.0
503	0.0	1000000.0	0.0	0.0	0.0	0.0	1000000.0	1000000.0	1000000.0	0.0	0.0	0.0	1000000.0	0.0	0.0	0.0	0.0	1000000.0	1000000.0	1000000.0	0.0	0.0	0.0	0.0	1000000.0	1000000.0	0.0	0.0	0.0	1000000.0	1000000.0	1000000.0	0.0	1000000.0	0.0	1000000.0	1000000.0	1000000.0	1000000.0	0.0	1000000.0	1000000.0	0.0	0.0	0.0	1000000.0	0.0	1000000.0	1000000.0
504	0.0	1000000.0	0.0	0.0	0.0	0.0	1000000.0	1000000.0	1000000.0	0.0	0.0	0.0	1000000.0	0.0	0.0	0.0	0.0	1000000.0	1000000.0	1000000.0	0.0	0.0	0.0	0.0	1000000.0	1000000.0	0.0	0.0	0.0	1000000.0	1000000.0	1000000.0	0.0	1000000.0	0.0	1000000.0	1000000.0	1000000.0	1000000.0	0.0	1000000.0	1000000.0	0.0	0.0	0.0	1000000.0	0.0	1000000.0	1000000.0
505	0.0	1000000.0	0.0	0.0	0.0	0.0	1000000.0	1000000.0	1000000.0	0.0	0.0	0.0	1000000.0	0.0	0.0	0.0	0.0	1000000.0	1000000.0	1000000.0	0.0	0.0	0.0	0.0	1000000.0	1000000.0	0.0	0.0	0.0	1000000.0	1000000.0	1000000.0	0.0	1000000.0	0.0	1000000.0	1000000.0	1000000.0	1000000.0	0.0	1000000.0	1000000.0	0.0	0.0	0.0	1000000.0	0.0	1000000.0	1000000.0
506	0.0	1000000.0	0.0	0.0	0.0	0.0	1000000.0	1000000.0	1000000.0	0.0	0.0	0.0	1000000.0	0.0	0.0	0.0	0.0	1000000.0	1000000.0	1000000.0	0.0	0.0	0.0	0.0	1000000.0	1000000.0	0.0	0.0	0.0	1000000.0	1000000.0	1000000.0	0.0	1000000.0	0.0	1000000.0	1000000.0	1000000.0	1000000.0	0.0	1000000.0	1000000.0	0.0	0.0	0.0	1000000.0	0.0	1000000.0	1000000.0
507	0.0	1000000.0	0.0	0.0	0.0	0.0	1000000.0	1000000.0	1000000.0	0.0	0.0	0.0	1000000.0	0.0	0.0	0.0	0.0	1000000.0	1000000.0	1000000.0	0.0	0.0	0.0	0.0	1000000.0	1000000.0	0.0	0.0	0.0	1000000.0	1000000.0	1000000.0	0.0	1000000.0	0.0	1000000.0	1000000.0	1000000.0	1000000.0	0.0	1000000.0	1000000.0	0.0	0.0	0.0	1000000.0	0.0	1000000.0	1000000.0
508	0.0	1000000.0	0.0	0.0	0.0	0.0	1000000.0	1000000.0	1000000.0	0.0	0.0	0.0	1000000.0	0.0	0.0	0.0	0.0	1000000.0	1000000.0	1000000.0	0.0	0.0	0.0	0.0	1000000.0	1000000.0	0.0	0.0	0.0	1000000.0	1000000.0	1000000.0	0.0	1000000.0	0.0	1000000.0	1000000.0	1000000.0	1000000.0	0.0	1000000.0	1000000.0	0.0	0.0	0.0	1000000.0	0.0	1000000.0	1000000.0
509	0.0	1000000.0	0.0	0.0	0.0	0.0	1000000.0	1000000.0	1000000.0	0.0	0.0	0.0	1000000.0	0.0	0.0	0.0	0.0	1000000.0	1000000.0	1000000.0	0.0	0.0	0.0	0.0	1000000.0	1000000.0	0.0	0.0	0.0	1000000.0	1000000.0	1000000.0	0.0	1000000.0	0.0	1000000.0	1000000.0	1000000.0	1000000.0	0.0	1000000.0	1000000.0	0.0	0.0	0.0	1000000.0	0.0	1000000.0	1000000.0
510	0.0	1000000.0	0.0	0.0	0.0	0.0	1000000.0	1000000.0	1000000.0	0.0	0.0	0.0	1000000.0	0.0	0.0	0.0	0.0	1000000.0	1000000.0	1000000.0	0.0	0.0	0.0	0.0	1000000.0	1000000.0	0.0	0.0	0.0	1000000.0	1000000.0	1000000.0	0.0	1000000.0	0.0	1000000.0	1000000.0	1000000.0	1000000.0	0.0	1000000.0	1000000.0	0.0	0.0	0.0	1000000.0	0.0	1000000.0	1000000.0
511	0.0	1000000.0	0.0	0.0	0.0	0.0	1000000.0	1000000.0	1000000.0	0.0	0.0	0.0	1000000.0	0.0	0.0	0.0	0.0	1000000.0	1000000.0	1000000.0	0.0	0.0	0.0	0.0	1000000.0	1000000.0	0.0	0.0	0.0	1000000.0	1000000.0	1000000.0	0.0	1000000.0	0.0	1000000.0	1000000.0	1000000.0	1000000.0	0.0	1000000.0	1000000.0	0.0	0.0	0.0	1000000.0	0.0	1000000.0	1000000.0
512	0.0	1000000.0	0.0	0.0	0.0	0.0	1000000.0	1000000.0	1000000.0	0.0	0.0	0.0	1000000.0	0.0	0.0	0.0	0.0	1000000.0	1000000.0	1000000.0	0.0	0.0	0.0	0.0	1000000.0	1000000.0	0.0	0.0	0.0	1000000.0	1000000.0	1000000.0	0.0	1000000.0	0.0	1000000.0	1000000.0	1000000.0	1000000.0	0.0	1000000.0	1000000.0	0.0	0.0	0.0	1000000.0	0.0	1000000.0	1000000.0
513	0.0	1000000.0	0.0	0.0	0.0	0.0	1000000.0	1000000.0	1000000.0	0.0	0.0	0.0	1000000.0	0.0	0.0	0.0	0.0	1000000.0	1000000.0	1000000.0	0.0	0.0	0.0	0.0	1000000.0	1000000.0	0.0	0.0	0.0	1000000.0	1000000.0	1000000.0	0.0	1000000.0	0.0	1000000.0	1000000.0	1000000.0	1000000.0	0.0	1000000.0	1000000.0	0.0	0.0	0.0	1000000.0	0.0	1000000.0	1000000.0
514	0.0	1000000.0	0.0	0.0	0.0	0.0	1000000.0	1000000.0	1000000.0	0.0	0.0	0.0	1000000.0	0.0	0.0	0.0	0.0	1000000.0	1000000.0	1000000.0	0.0	0.0	0.0	0.0	1000000.0	1000000.0	0.0	0.0	0.0	1000000.0	1000000.0	1000000.0	0.0	1000000.0	0.0	1000000.0	1000000.0	1000000.0	1000000.0	0.0	1000000.0	1000000.0	0.0	0.0	0.0	1000000.0	0.0	1000000.0	1000000.0
515	0.0	1000000.0	0.0	0.0	0.0	0.0	1000000.0	1000000.0	1000000.0	0.0	0.0	0.0	1000000.0	0.0	0.0	0.0	0.0	1000000.0	1000000.0	1000000.0	0.0	0.0	0.0	0.0	1000000.0	1000000.0	0.0	0.0	0.0	1000000.0	1000000.0	1000000.0	0.0	1000000.0	0.0	1000000.0	1000000.0	1000000.0	1000000.0	0.0	1000000.0	1000000.0	0.0	0.0	0.0	1000000.0	0.0	1000000.0	1000000.0
516	0.0	1000000.0	0.0	0.0	0.0	0.0	1000000.0	1000000.0	1000000.0	0.0	0.0	0.0	1000000.0	0.0	0.0	0.0	0.0	1000000.0	1000000.0	1000000.0	0.0	0.0	0.0	0.0	1000000.0	1000000.0	0.0	0.0	0.0	1000000.0	1000000.0	1000000.0	0.0	1000000.0	0.0	1000000.0	1000000.0	1000000.0	1000000.0	0.0	1000000.0	1000000.0	0.0	0.0	0.0	1000000.0	0.0	1000000.0	1000000.0
517	0.0	1000000.0	0.0	0.0	0.0	0.0	1000000.0	1000000.0	1000000.0	0.0	0.0	0.0	1000000.0	0.0	0.0	0.0	0.0	1000000.0	1000000.0	1000000.0	0.0	0.0	0.0	0.0	1000000.0	1000000.0	0.0	0.0	0.0	1000000.0	1000000.0	1000000.0	0.0	1000000.0	0.0	1000000.0	1000000.0	1000000.0	1000000.0	0.0	1000000.0	1000000.0	0.0	0.0	0.0	1000000.0	0.0	1000000.0	1000000.0
518	0.0	1000000.0	0.0	0.0	0.0	0.0	1000000.0	1000000.0	1000000.0	0.0	0.0	0.0	1000000.0	0.0	0.0	0.0	0.0	1000000.0	1000000.0	1000000.0	0.0	0.0	0.0	0.0	1000000.0	1000000.0	0.0	0.0	0.0	1000000.0	1000000.0	1000000.0	0.0	1000000.0	0.0	1000000.0	1000000.0	1000000.0	1000000.0	0.0	1000000.0	1000000.0	0.0	0.0	0.0	1000000.0	0.0	1000000.0	1000000.0
519	0.0	1000000.0	0.0	0.0	0.0	0.0	1000000.0	1000000.0	1000000.0	0.0	0.0	0.0	1000000.0	0.0	0.0	0.0	0.0	1000000.0	1000000.0	1000000.0	0.0	0.0	0.0	0.0	1000000.0	1000000.0	0.0	0.0	0.0	1000000.0	1000000.0	1000000.0	0.0	1000000.0	0.0	1000000.0	1000000.0	1000000.0	1000000.0	0.0	1000000.0	1000000.0	0.0	0.0	0.0	1000000.0	0.0	1000000.0	1000000.0
520	0.0	1000000.0	0.0	0.0	0.0	0.0	1000000.0	1000000.0	1000000.0	0.0	0.0	0.0	1000000.0	0.0	0.0	0.0	0.0	1000000.0	1000000.0	1000000.0	0.0	0.0	0.0	0.0	1000000.0	1000000.0	0.0	0.0	0.0	1000000.0	1000000.0	1000000.0	0.0	1000000.0	0.0	1000000.0	1000000.0	1000000.0	1000000.0	0.0	1000000.0	1000000.0	0.0	0.0	0.0	1000000.0	0.0	1000000.0	1000000.0
521	0.0	1000000.0	0.0	0.0	0.0	0.0	1000000.0	1000000.0	1000000.0	0.0	0.0	0.0	1000000.0	0.0	0.0	0.0	0.0	1000000.0	1000000.0	1000000.0	0.0	0.0	0.0	0.0	1000000.0	1000000.0	0.0	0.0	0.0	1000000.0	1000000.0	1000000.0	0.0	1000000.0	0.0	1000000.0	1000000.0	1000000.0	1000000.0	0.0	1000000.0	1000000.0	0.0	0.0	0.0	1000000.0	0.0	1000000.0	1000000.0
522	0.0	1000000.0	0.0	0.0	0.0	0.0	1000000.0	1000000.0	1000000.0	0.0	0.0	0.0	1000000.0	0.0	0.0	0.0	0.0	1000000.0	1000000.0	1000000.0	0.0	0.0	0.0	0.0	1000000.0	1000000.0	0.0	0.0	0.0	1000000.0	1000000.0	1000000.0	0.0	1000000.0	0.0	1000000.0	1000000.0	1000000.0	1000000.0	0.0	1000000.0	1000000.0	0.0	0.0	0.0	1000000.0	0.0	1000000.0	1000000.0
523	0.0	1000000.0	0.0	0.0	0.0	0.0	1000000.0	1000000.0	1000000.0	0.0	0.0	0.0	1000000.0	0.0	0.0	0.0	0.0	1000000.0	1000000.0	1000000.0	0.0	0.0	0.0	0.0	1000000.0	1000000.0	0.0	0.0	0.0	1000000.0	1000000.0	1000000.0	0.0	1000000.0	0.0	1000000.0	1000000.0	1000000.0	1000000.0	0.0	1000000.0	1000000.0	0.0	0.0	0.0	1000000.0	0.0	1000000.0	1000000.0
524	0.0	1000000.0	0.0	0.0	0.0	0.0	1000000.0	1000000.0	1000000.0	0.0	0.0	0.0	1000000.0	0.0	0.0	0.0	0.0	1000000.0	1000000.0	1000000.0	0.0	0.0	0.0	0.0	1000000.0	1000000.0	0.0	0.0	0.0	1000000.0	1000000.0	1000000.0	0.0	1000000.0	0.0	1000000.0	1000000.0	1000000.0	1000000.0	0.0	1000000.0	1000000.0	0.0	0.0	0.0	1000000.0	0.0	1000000.0	1000000.0
525	0.0	1000000.0	0.0	0.0	0.0	0.0	1000000.0	1000000.0	1000000.0	0.0	0.0	0.0	1000000.0	0.0	0.0	0.0	0.0	1000000.0	1000000.0	1000000.0	0.0	0.0	0.0	0.0	1000000.0	1000000.0	0.0	0.0	0.0	1000000.0	1000000.0	1000000.0	0.0	1000000.0	0.0	1000000.0	1000000.0	1000000.0	1000000.0	0.0	1000000.0	1000000.0	0.0	0.0	0.0	1000000.0	0.0	1000000.0	1000000.0
526	0.0	1000000.0	0.0	0.0	0.0	0.0	1000000.0	1000000.0	1000000.0	0.0	0.0	0.0	1000000.0	0.0	0.0	0.0	0.0	1000000.0	1000000.0	1000000.0	0.0	0.0	0.0	0.0	1000000.0	1000000.0	0.0	0.0	0.0	1000000.0	1000000.0	1000000.0	0.0	1000000.0	0.0	1000000.0	1000000.0	1000000.0	1000000.0	0.0	1000000.0	1000000.0	0.0	0.0	0.0	1000000.0	0.0	1000000.0	1000000.0
527	0.0	1000000.0	0.0	0.0	0.0	0.0	1000000.0	1000000.0	1000000.0	0.0	0.0	0.0	1000000.0	0.0	0.0	0.0	0.0	1000000.0	1000000.0	1000000.0	0.0	0.0	0.0	0.0	1000000.0	1000000.0	0.0	0.0	0.0	1000000.0	1000000.0	1000000.0	0.0	1000000.0	0.0	1000000.0	1000000.0	1000000.0	1000000.0	0.0	1000000.0	1000000.0	0.0	0.0	0.0	1000000.0	0.0	1000000.0	1000000.0
528	0.0	1000000.0	0.0	0.0	0.0	0.0	1000000.0	1000000.0	1000000.0	0.0	0.0	0.0	1000000.0	0.0	0.0	0.0	0.0	1000000.0	1000000.0	1000000.0	0.0	0.0	0.0	0.0	1000000.0	1000000.0	0.0	0.0	0.0	1000000.0	1000000.0	1000000.0	0.0	1000000.0	0.0	1000000.0	1000000.0	1000000.0	1000000.0	0.0	1000000.0	1000000.0	0.0	0.0	0.0	1000000.0	0.0	1000000.0	1000000.0
529	0.0	1000000.0	0.0	0.0	0.0	0.0	1000000.0	1000000.0	1000000.0	0.0	0.0	0.0	1000000.0	0.0	0.0	0.0	0.0	1000000.0	1000000.0	1000000.0	0.0	0.0	0.0	0.0	1000000.0	1000000.0	0.0	0.0	0.0	1000000.0	1000000.0	1000000.0	0.0	1000000.0	0.0	1000000.0	1000000.0	1000000.0	1000000.0	0.0	1000000.0	1000000.0	0.0	0.0	0.0	1000000.0	0.0	1000000.0	1000000.0
530	0.0	1000000.0	0.0	0.0	0.0	0.0	1000000.0	1000000.0	1000000.0	0.0	0.0	0.0	1000000.0	0.0	0.0	0.0	0.0	1000000.0	1000000.0	1000000.0	0.0	0.0	0.0	0.0	1000000.0	1000000.0	0.0	0.0	0.0	1000000.0	1000000.0	1000000.0	0.0	1000000.0	0.0	1000000.0	1000000.0	1000000.0	1000000.0	0.0	1000000.0	1000000.0	0.0	0.0	0.0	1000000.0	0.0	1000000.0	1000000.0
531	0.0	1000000.0	0.0	0.0	0.0	0.0	1000000.0	1000000.0	1000000.0	0.0	0.0	0.0	1000000.0	0.0	0.0	0.0	0.0	1000000.0	1000000.0	1000000.0	0.0	0.0	0.0	0.0	1000000.0	1000000.0	0.0	0.0	0.0	1000000.0	1000000.0	1000000.0	0.0	1000000.0	0.0	1000000.0	1000000.0	1000000.0	1000000.0	0.0	1000000.0	1000000.0	0.0	0.0	0.0	1000000.0	0.0	1000000.0	1000000.0
532	0.0	1000000.0	0.0	0.0	0.0	0.0	1000000.0	1000000.0	1000000.0	0.0	0.0	0.0	1000000.0	0.0	0.0	0.0	0.0	1000000.0	1000000.0	1000000.0	0.0	0.0	0.0	0.0	1000000.0	1000000.0	0.0	0.0	0.0	1000000.0	1000000.0	1000000.0	0.0	1000000.0	0.0	1000000.0	1000000.0	1000000.0	1000000.0	0.0	1000000.0	1000000.0	0.0	0.0	0.0	1000000.0	0.0	1000000.0	1000000.0
533	0.0	1000000.0	0.0	0.0	0.0	0.0	1000000.0	1000000.0	1000000.0	0.0	0.0	0.0	1000000.0	0.0	0.0	0.0	0.0	1000000.0	1000000.0	1000000.0	0.0	0.0	0.0	0.0	1000000.0	1000000.0	0.0	0.0	0.0	1000000.0	1000000.0	1000000.0	0.0	1000000.0	0.0	1000000.0	1000000.0	1000000.0	1000000.0	0.0	1000000.0	1000000.0	0.0	0.0	0.0	1000000.0	0.0	1000000.0	1000000.0
534	0.0	1000000.0	0.0	0.0	0.0	0.0	1000000.0	1000000.0	1000000.0	0.0	0.0	0.0	1000000.0	0.0	0.0	0.0	0.0	1000000.0	1000000.0	1000000.0	0.0	0.0	0.0	0.0	1000000.0	1000000.0	0.0	0.0	0.0	1000000.0	1000000.0	1000000.0	0.0	1000000.0	0.0	1000000.0	1000000.0	1000000.0	1000000.0	0.0	1000000.0	1000000.0	0.0	0.0	0.0	1000000.0	0.0	1000000.0	1000000.0
535	0.0	1000000.0	0.0	0.0	0.0	0.0	1000000.0	1000000.0	1000000.0	0.0	0.0	0.0	1000000.0	0.0	0.0	0.0	0.0	1000000.0	1000000.0	1000000.0	0.0	0.0	0.0	0.0	1000000.0	1000000.0	0.0	0.0	0.0	1000000.0	1000000.0	1000000.0	0.0	1000000.0	0.0	1000000.0	1000000.0	1000000.0	1000000.0	0.0	1000000.0	1000000.0	0.0	0.0	0.0	1000000.0	0.0	1000000.0	1000000.0
536	0.0	1000000.0	0.0	0.0	0.0	0.0	1000000.0	1000000.0	1000000.0	0.0	0.0	0.0	1000000.0	0.0	0.0	0.0	0.0	1000000.0	1000000.0	1000000.0	0.0	0.0	0.0	0.0	1000000.0	1000000.0	0.0	0.0	0.0	1000000.0	1000000.0	1000000.0	0.0	1000000.0	0.0	1000000.0	1000000.0	1000000.0	1000000.0	0.0	1000000.0	1000000.0	0.0	0.0	0.0	1000000.0	0.0	1000000.0	1000000.0
537	0.0	1000000.0	0.0	0.0	0.0	0.0	1000000.0	1000000.0	1000000.0	0.0	0.0	0.0	1000000.0	0.0	0.0	0.0	0.0	1000000.0	1000000.0	1000000.0	0.0	0.0	0.0	0.0	1000000.0	1000000.0	0.0	0.0	0.0	1000000.0	1000000.0	1000000.0	0.0	1000000.0	0.0	1000000.0	1000000.0	1000000.0	1000000.0	0.0	1000000.0	1000000.0	0.0	0.0	0.0	1000000.0	0.0	1000000.0	1000000.0
538	0.0	1000000.0	0.0	0.0	0.0	0.0	1000000.0	1000000.0	1000000.0	0.0	0.0	0.0	1000000.0	0.0	0.0	0.0	0.0	1000000.0	1000000.0	1000000.0	0.0	0.0	0.0	0.0	1000000.0	1000000.0	0.0	0.0	0.0	1000000.0	1000000.0	1000000.0	0.0	1000000.0	0.0	1000000.0	1000000.0	1000000.0	1000000.0	0.0	1000000.0	1000000.0	0.0	0.0	0.0	1000000.0	0.0	1000000.0	1000000.0
539	0.0	1000000.0	0.0	0.0	0.0	0.0	1000000.0	1000000.0	1000000.0	0.0	0.0	0.0	1000000.0	0.0	0.0	0.0	0.0	1000000.0	1000000.0	1000000.0	0.0	0.0	0.0	0.0	1000000.0	1000000.0	0.0	0.0	0.0	1000000.0	1000000.0	1000000.0	0.0	1000000.0	0.0	1000000.0	1000000.0	1000000.0	1000000.0	0.0	1000000.0	1000000.0	0.0	0.0	0.0	1000000.0	0.0	1000000.0	1000000.0
540	0.0	1000000.0	0.0	0.0	0.0	0.0	1000000.0	1000000.0	1000000.0	0.0	0.0	0.0	1000000.0	0.0	0.0	0.0	0.0	1000000.0	1000000.0	1000000.0	0.0	0.0	0.0	0.0	1000000.0	1000000.0	0.0	0.0	0.0	1000000.0	1000000.0	1000000.0	0.0	1000000.0	0.0	1000000.0	1000000.0	1000000.0	1000000.0	0.0	1000000.0	1000000.0	0.0	0.0	0.0	1000000.0	0.0	1000000.0	1000000.0
541	0.0	1000000.0	0.0	0.0	0.0	0.0	1000000.0	1000000.0	1000000.0	0.0	0.0	0.0	1000000.0	0.0	0.0	0.0	0.0	1000000.0	1000000.0	1000000.0	0.0	0.0	0.0	0.0	1000000.0	1000000.0	0.0	0.0	0.0	1000000.0	1000000.0	1000000.0	0.0	1000000.0	0.0	1000000.0	1000000.0	1000000.0	1000000.0	0.0	1000000.0	1000000.0	0.0	0.0	0.0	1000000.0	0.0	1000000.0	1000000.0
542	0.0	1000000.0	0.0	0.0	0.0	0.0	1000000.0	1000000.0	1000000.0	0.0	0.0	0.0	1000000.0	0.0	0.0	0.0	0.0	1000000.0	1000000.0	1000000.0	0.0	0.0	0.0	0.0	1000000.0	1000000.0	0.0	0.0	0.0	1000000.0	1000000.0	1000000.0	0.0	1000000.0	0.0	1000000.0	1000000.0	1000000.0	1000000.0	0.0	1000000.0	1000000.0	0.0	0.0	0.0	1000000.0	0.0	1000000.0	1000000.0
543	0.0	1000000.0	0.0	0.0	0.0	0.0	1000000.0	1000000.0	1000000.0	0.0	0.0	0.0	1000000.0	0.0	0.0	0.0	0.0	1000000.0	1000000.0	1000000.0	0.0	0.0	0.0	0.0	1000000.0	1000000.0	0.0	0.0	0.0	1000000.0	1000000.0	1000000.0	0.0	1000000.0	0.0	1000000.0	1000000.0	1000000.0	1000000.0	0.0	1000000.0	1000000.0	0.0	0.0	0.0	1000000.0	0.0	1000000.0	1000000.0
544	0.0	1000000.0	0.0	0.0	0.0	0.0	1000000.0	1000000.0	1000000.0	0.0	0.0	0.0	1000000.0	0.0	0.0	0.0	0.0	1000000.0	1000000.0	1000000.0	0.0	0.0	0.0	0.0	1000000.0	1000000.0	0.0	0.0	0.0	1000000.0	1000000.0	1000000.0	0.0	1000000.0	0.0	1000000.0	1000000.0	1000000.0	1000000.0	0.0	1000000.0	1000000.0	0.0	0.0	0.0	1000000.0	0.0	1000000.0	1000000.0
545	0.0	1000000.0	0.0	0.0	0.0	0.0	1000000.0	1000000.0	1000000.0	0.0	0.0	0.0	1000000.0	0.0	0.0	0.0	0.0	1000000.0	1000000.0	1000000.0	0.0	0.0	0.0	0.0	1000000.0	1000000.0	0.0	0.0	0.0	1000000.0	1000000.0	1000000.0	0.0	1000000.0	0.0	1000000.0	1000000.0	1000000.0	1000000.0	0.0	1000000.0	1000000.0	0.0	0.0	0.0	1000000.0	0.0	1000000.0	1000000.0
546	0.0	1000000.0	0.0	0.0	0.0	0.0	1000000.0	1000000.0	1000000.0	0.0	0.0	0.0	1000000.0	0.0	0.0	0.0	0.0	1000000.0	1000000.0	1000000.0	0.0	0.0	0.0	0.0	1000000.0	1000000.0	0.0	0.0	0.0	1000000.0	1000000.0	1000000.0	0.0	1000000.0	0.0	1000000.0	1000000.0	1000000.0	1000000.0	0.0	1000000.0	1000000.0	0.0	0.0	0.0	1000000.0	0.0	1000000.0	1000000.0
547	0.0	1000000.0	0.0	0.0	0.0	0.0	1000000.0	1000000.0	1000000.0	0.0	0.0	0.0	1000000.0	0.0	0.0	0.0	0.0	1000000.0	1000000.0	1000000.0	0.0	0.0	0.0	0.0	1000000.0	1000000.0	0.0	0.0	0.0	1000000.0	1000000.0	1000000.0	0.0	1000000.0	0.0	1000000.0	1000000.0	1000000.0	1000000.0	0.0	1000000.0	1000000.0	0.0	0.0	0.0	1000000.0	0.0	1000000.0	1000000.0
548	0.0	1000000.0	0.0	0.0	0.0	0.0	1000000.0	1000000.0	1000000.0	0.0	0.0	0.0	1000000.0	0.0	0.0	0.0	0.0	1000000.0	1000000.0	1000000.0	0.0	0.0	0.0	0.0	1000000.0	1000000.0	0.0	0.0	0.0	1000000.0	1000000.0	1000000.0	0.0	1000000.0	0.0	1000000.0	1000000.0	1000000.0	1000000.0	0.0	1000000.0	1000000.0	0.0	0.0	0.0	1000000.0	0.0	1000000.0	1000000.0
549	0.0	1000000.0	0.0	0.0	0.0	0.0	1000000.0	1000000.0	1000000.0	0.0	0.0	0.0	1000000.0	0.0	0.0	0.0	0.0	1000000.0	1000000.0	1000000.0	0.0	0.0	0.0	0.0	1000000.0	1000000.0	0.0	0.0	0.0	1000000.0	1000000.0	1000000.0	0.0	1000000.0	0.0	1000000.0	1000000.0	1000000.0	1000000.0	0.0	1000000.0	1000000.0	0.0	0.0	0.0	1000000.0	0.0	1000000.0	1000000.0
550	0.0	1000000.0	0.0	0.0	0.0	0.0	1000000.0	1000000.0	1000000.0	0.0	0.0	0.0	1000000.0	0.0	0.0	0.0	0.0	1000000.0	1000000.0	1000000.0	0.0	0.0	0.0	0.0	1000000.0	1000000.0	0.0	0.0	0.0	1000000.0	1000000.0	1000000.0	0.0	1000000.0	0.0	1000000.0	1000000.0	1000000.0	1000000.0	0.0	1000000.0	1000000.0	0.0	0.0	0.0	1000000.0	0.0	1000000.0	1000000.0
551	0.0	1000000.0	0.0	0.0	0.0	0.0	1000000.0	1000000.0	1000000.0	0.0	0.0	0.0	1000000.0	0.0	0.0	0.0	0.0	1000000.0	1000000.0	1000000.0	0.0	0.0	0.0	0.0	1000000.0	1000000.0	0.0	0.0	0.0	1000000.0	1000000.0	1000000.0	0.0	1000000.0	0.0	1000000.0	1000000.0	1000000.0	1000000.0	0.0	1000000.0	1000000.0	0.0	0.0	0.0	1000000.0	0.0	1000000.0	1000000.0
552	0.0	1000000.0	0.0	0.0	0.0	0.0	1000000.0	1000000.0	1000000.0	0.0	0.0	0.0	1000000.0	0.0	0.0	0.0	0.0	1000000.0	1000000.0	1000000.0	0.0	0.0	0.0	0.0	1000000.0	1000000.0	0.0	0.0	0.0	1000000.0	1000000.0	1000000.0	0.0	1000000.0	0.0	1000000.0	1000000.0	1000000.0	1000000.0	0.0	1000000.0	1000000.0	0.0	0.0	0.0	1000000.0	0.0	1000000.0	1000000.0
553	0.0	1000000.0	0.0	0.0	0.0	0.0	1000000.0	1000000.0	1000000.0	0.0	0.0	0.0	1000000.0	0.0	0.0	0.0	0.0	1000000.0	1000000.0	1000000.0	0.0	0.0	0.0	0.0	1000000.0	1000000.0	0.0	0.0	0.0	1000000.0	1000000.0	1000000.0	0.0	1000000.0	0.0	1000000.0	1000000.0	1000000.0	1000000.0	0.0	1000000.0	1000000.0	0.0	0.0	0.0	1000000.0	0.0	1000000.0	1000000.0
554	0.0	1000000.0	0.0	0.0	0.0	0.0	1000000.0	1000000.0	1000000.0	0.0	0.0	0.0	1000000.0	0.0	0.0	0.0	0.0	1000000.0	1000000.0	1000000.0	0.0	0.0	0.0	0.0	1000000.0	1000000.0	0.0	0.0	0.0	1000000.0	1000000.0	1000000.0	0.0	1000000.0	0.0	1000000.0	1000000.0	1000000.0	1000000.0	0.0	1000000.0	1000000.0	0.0	0.0	0.0	1000000.0	0.0	1000000.0	1000000.0
555	0.0	1000000.0	0.0	0.0	0.0	0.0	1000000.0	1000000.0	1000000.0	0.0	0.0	0.0	1000000.0	0.0	0.0	0.0	0.0	1000000.0	1000000.0	1000000.0	0.0	0.0	0.0	0.0	1000000.0	1000000.0	0.0	0.0	0.0	1000000.0	1000000.0	1000000.0	0.0	1000000.0	0.0	1000000.0	1000000.0	1000000.0	1000000.0	0.0	1000000.0	1000000.0	0.0	0.0	0.0	1000000.0	0.0	1000000.0	1000000.0
556	0.0	1000000.0	0.0	0.0	0.0	0.0	1000000.0	1000000.0	1000000.0	0.0	0.0	0.0	1000000.0	0.0	0.0	0.0	0.0	1000000.0	1000000.0	1000000.0	0.0	0.0	0.0	0.0	1000000.0	1000000.0	0.0	0.0	0.0	1000000.0	1000000.0	1000000.0	0.0	1000000.0	0.0	1000000.0	1000000.0	1000000.0	1000000.0	0.0	1000000.0	1000000.0	0.0	0.0	0.0	1000000.0	0.0	1000000.0	1000000.0
557	0.0	1000000.0	0.0	0.0	0.0	0.0	1000000.0	1000000.0	1000000.0	0.0	0.0	0.0	1000000.0	0.0	0.0	0.0	0.0	1000000.0	1000000.0	1000000.0	0.0	0.0	0.0	0.0	1000000.0	1000000.0	0.0	0.0	0.0	1000000.0	1000000.0	1000000.0	0.0	1000000.0	0.0	1000000.0	1000000.0	1000000.0	1000000.0	0.0	1000000.0	1000000.0	0.0	0.0	0.0	1000000.0	0.0	1000000.0	1000000.0
558	0.0	1000000.0	0.0	0.0	0.0	0.0	1000000.0	1000000.0	1000000.0	0.0	0.0	0.0	1000000.0	0.0	0.0	0.0	0.0	1000000.0	1000000.0	1000000.0	0.0	0.0	0.0	0.0	1000000.0	1000000.0	0.0	0.0	0.0	1000000.0	1000000.0	1000000.0	0.0	1000000.0	0.0	1000000.0	1000000.0	1000000.0	1000000.0	0.0	1000000.0	1000000.0	0.0	0.0	0.0	1000000.0	0.0	1000000.0	1000000.0
559	0.0	1000000.0	0.0	0.0	0.0	0.0	1000000.0	1000000.0	1000000.0	0.0	0.0	0.0	1000000.0	0.0	0.0	0.0	0.0	1000000.0	1000000.0	1000000.0	0.0	0.0	0.0	0.0	1000000.0	1000000.0	0.0	0.0	0.0	1000000.0	1000000.0	1000000.0	0.0	1000000.0	0.0	1000000.0	1000000.0	1000000.0	1000000.0	0.0	1000000.0	1000000.0	0.0	0.0	0.0	1000000.0	0.0	1000000.0	1000000.0
560	0.0	1000000.0	0.0	0.0	0.0	0.0	1000000.0	1000000.0	1000000.0	0.0	0.0	0.0	1000000.0	0.0	0.0	0.0	0.0	1000000.0	1000000.0	1000000.0	0.0	0.0	0.0	0.0	1000000.0	1000000.0	0.0	0.0	0.0	1000000.0	1000000.0	1000000.0	0.0	1000000.0	0.0	1000000.0	1000000.0	1000000.0	1000000.0	0.0	1000000.0	1000000.0	0.0	0.0	0.0	1000000.0	0.0	1000000.0	1000000.0
561	0.0	1000000.0	0.0	0.0	0.0	0.0	1000000.0	1000000.0	1000000.0	0.0	0.0	0.0	1000000.0	0.0	0.0	0.0	0.0	1000000.0	1000000.0	1000000.0	0.0	0.0	0.0	0.0	1000000.0	1000000.0	0.0	0.0	0.0	1000000.0	1000000.0	1000000.0	0.0	1000000.0	0.0	1000000.0	1000000.0	1000000.0	1000000.0	0.0	1000000.0	1000000.0	0.0	0.0	0.0	1000000.0	0.0	1000000.0	1000000.0
562	0.0	1000000.0	0.0	0.0	0.0	0.0	1000000.0	1000000.0	1000000.0	0.0	0.0	0.0	1000000.0	0.0	0.0	0.0	0.0	1000000.0	1000000.0	1000000.0	0.0	0.0	0.0	0.0	1000000.0	1000000.0	0.0	0.0	0.0	1000000.0	1000000.0	1000000.0	0.0	1000000.0	0.0	1000000.0	1000000.0	1000000.0	1000000.0	0.0	1000000.0	1000000.0	0.0	0.0	0.0	1000000.0	0.0	1000000.0	1000000.0
563	0.0	1000000.0	0.0	0.0	0.0	0.0	1000000.0	1000000.0	1000000.0	0.0	0.0	0.0	1000000.0	0.0	0.0	0.0	0.0	1000000.0	1000000.0	1000000.0	0.0	0.0	0.0	0.0	1000000.0	1000000.0	0.0	0.0	0.0	1000000.0	1000000.0	1000000.0	0.0	1000000.0	0.0	1000000.0	1000000.0	1000000.0	1000000.0	0.0	1000000.0	1000000.0	0.0	0.0	0.0	1000000.0	0.0	1000000.0	1000000.0
564	0.0	1000000.0	0.0	0.0	0.0	0.0	1000000.0	1000000.0	1000000.0	0.0	0.0	0.0	1000000.0	0.0	0.0	0.0	0.0	1000000.0	1000000.0	1000000.0	0.0	0.0	0.0	0.0	1000000.0	1000000.0	0.0	0.0	0.0	1000000.0	1000000.0	1000000.0	0.0	1000000.0	0.0	1000000.0	1000000.0	1000000.0	1000000.0	0.0	1000000.0	1000000.0	0.0	0.0	0.0	1000000.0	0.0	1000000.0	1000000.0
565	0.0	1000000.0	0.0	0.0	0.0	0.0	1000000.0	1000000.0	1000000.0	0.0	0.0	0.0	1000000.0	0.0	0.0	0.0	0.0	1000000.0	1000000.0	1000000.0	0.0	0.0	0.0	0.0	1000000.0	1000000.0	0.0	0.0	0.0	1000000.0	1000000.0	1000000.0	0.0	1000000.0	0.0	1000000.0	1000000.0	1000000.0	1000000.0	0.0	1000000.0	1000000.0	0.0	0.0	0.0	1000000.0	0.0	1000000.0	1000000.0
566	0.0	1000000.0	0.0	0.0	0.0	0.0	1000000.0	1000000.0	1000000.0	0.0	0.0	0.0	1000000.0	0.0	0.0	0.0	0.0	1000000.0	1000000.0	1000000.0	0.0	0.0	0.0	0.0	1000000.0	1000000.0	0.0	0.0	0.0	1000000.0	1000000.0	1000000.0	0.0	1000000.0	0.0	1000000.0	1000000.0	1000000.0	1000000.0	0.0	1000000.0	1000000.0	0.0	0.0	0.0	1000000.0	0.0	1000000.0	1000000.0
567	0.0	1000000.0	0.0	0.0	0.0	0.0	1000000.0	1000000.0	1000000.0	0.0	0.0	0.0	1000000.0	0.0	0.0	0.0	0.0	1000000.0	1000000.0	1000000.0	0.0	0.0	0.0	0.0	1000000.0	1000000.0	0.0	0.0	0.0	1000000.0	1000000.0	1000000.0	0.0	1000000.0	0.0	1000000.0	1000000.0	1000000.0	1000000.0	0.0	1000000.0	1000000.0	0.0	0.0	0.0	1000000.0	0.0	1000000.0	1000000.0
568	0.0	1000000.0	0.0	0.0	0.0	0.0	1000000.0	1000000.0	1000000.0	0.0	0.0	0.0	1000000.0	0.0	0.0	0.0	0.0	1000000.0	1000000.0	1000000.0	0.0	0.0	0.0	0.0	1000000.0	1000000.0	0.0	0.0	0.0	1000000.0	1000000.0	1000000.0	0.0	1000000.0	0.0	1000000.0	1000000.0	1000000.0	1000000.0	0.0	1000000.0	1000000.0	0.0	0.0	0.0	1000000.0	0.0	1000000.0	1000000.0
569	0.0	1000000.0	0.0	0.0	0.0	0.0	1000000.0	1000000.0	1000000.0	0.0	0.0	0.0	1000000.0	0.0	0.0	0.0	0.0	1000000.0	1000000.0	1000000.0	0.0	0.0	0.0	0.0	1000000.0	1000000.0	0.0	0.0	0.0	1000000.0	1000000.0	1000000.0	0.0	1000000.0	0.0	1000000.0	1000000.0	1000000.0	1000000.0	0.0	1000000.0	1000000.0	0.0	0.0	0.0	1000000.0	0.0	1000000.0	1000000.0
570	0.0	1000000.0	0.0	0.0	0.0	0.0	1000000.0	1000000.0	1000000.0	0.0	0.0	0.0	1000000.0	0.0	0.0	0.0	0.0	1000000.0	1000000.0	1000000.0	0.0	0.0	0.0	0.0	1000000.0	1000000.0	0.0	0.0	0.0	1000000.0	1000000.0	1000000.0	0.0	1000000.0	0.0	1000000.0	1000000.0	1000000.0	1000000.0	0.0	1000000.0	1000000.0	0.0	0.0	0.0	1000000.0	0.0	1000000.0	1000000.0
571	0.0	1000000.0	0.0	0.0	0.0	0.0	1000000.0	1000000.0	1000000.0	0.0	0.0	0.0	1000000.0	0.0	0.0	0.0	0.0	1000000.0	1000000.0	1000000.0	0.0	0.0	0.0	0.0	1000000.0	1000000.0	0.0	0.0	0.0	1000000.0	1000000.0	1000000.0	0.0	1000000.0	0.0	1000000.0	1000000.0	1000000.0	1000000.0	0.0	1000000.0	1000000.0	0.0	0.0	0.0	1000000.0	0.0	1000000.0	1000000.0
572	0.0	1000000.0	0.0	0.0	0.0	0.0	1000000.0	1000000.0	1000000.0	0.0	0.0	0.0	1000000.0	0.0	0.0	0.0	0.0	1000000.0	1000000.0	1000000.0	0.0	0.0	0.0	0.0	1000000.0	1000000.0	0.0	0.0	0.0	1000000.0	1000000.0	1000000.0	0.0	1000000.0	0.0	1000000.0	1000000.0	1000000.0	1000000.0	0.0	1000000.0	1000000.0	0.0	0.0	0.0	1000000.0	0.0	1000000.0	1000000.0
573	0.0	1000000.0	0.0	0.0	0.0	0.0	1000000.0	1000000.0	1000000.0	0.0	0.0	0.0	1000000.0	0.0	0.0	0.0	0.0	1000000.0	1000000.0	1000000.0	0.0	0.0	0.0	0.0	1000000.0	1000000.0	0.0	0.0	0.0	1000000.0	1000000.0	1000000.0	0.0	1000000.0	0.0	1000000.0	1000000.0	1000000.0	1000000.0	0.0	1000000.0	1000000.0	0.0	0.0	0.0	1000000.0	0.0	1000000.0	1000000.0
574	0.0	1000000.0	0.0	0.0	0.0	0.0	1000000.0	1000000.0	1000000.0	0.0	0.0	0.0	1000000.0	0.0	0.0	0.0	0.0	1000000.0	1000000.0	1000000.0	0.0	0.0	0.0	0.0	1000000.0	1000000.0	0.0	0.0	0.0	1000000.0	1000000.0	1000000.0	0.0	1000000.0	0.0	1000000.0	1000000.0	1000000.0	1000000.0	0.0	1000000.0	1000000.0	0.0	0.0	0.0	1000000.0	0.0	1000000.0	1000000.0
575	0.0	1000000.0	0.0	0.0	0.0	0.0	1000000.0	1000000.0	1000000.0	0.0	0.0	0.0	1000000.0	0.0	0.0	0.0	0.0	1000000.0	1000000.0	1000000.0	0.0	0.0	0.0	0.0	1000000.0	1000000.0	0.0	0.0	0.0	1000000.0	1000000.0	1000000.0	0.0	1000000.0	0.0	1000000.0	1000000.0	1000000.0	1000000.0	0.0	1000000.0	1000000.0	0.0	0.0	0.0	1000000.0	0.0	1000000.0	1000000.0
576	0.0	1000000.0	0.0	0.0	0.0	0.0	1000000.0	1000000.0	1000000.0	0.0	0.0	0.0	1000000.0	0.0	0.0	0.0	0.0	1000000.0	1000000.0	1000000.0	0.0	0.0	0.0	0.0	1000000.0	1000000.0	0.0	0.0	0.0	1000000.0	1000000.0	1000000.0	0.0	1000000.0	0.0	1000000.0	1000000.0	1000000.0	1000000.0	0.0	1000000.0	1000000.0	0.0	0.0	0.0	1000000.0	0.0	1000000.0	1000000.0
577	0.0	1000000.0	0.0	0.0	0.0	0.0	1000000.0	1000000.0	1000000.0	0.0	0.0	0.0	1000000.0	0.0	0.0	0.0	0.0	1000000.0	1000000.0	1000000.0	0.0	0.0	0.0	0.0	1000000.0	1000000.0	0.0	0.0	0.0	1000000.0	1000000.0	1000000.0	0.0	1000000.0	0.0	1000000.0	1000000.0	1000000.0	1000000.0	0.0	1000000.0	1000000.0	0.0	0.0	0.0	1000000.0	0.0	1000000.0	1000000.0
578	0.0	1000000.0	0.0	0.0	0.0	0.0	1000000.0	1000000.0	1000000.0	0.0	0.0	0.0	1000000.0	0.0	0.0	0.0	0.0	1000000.0	1000000.0	1000000.0	0.0	0.0	0.0	0.0	1000000.0	1000000.0	0.0	0.0	0.0	1000000.0	1000000.0	1000000.0	0.0	1000000.0	0.0	1000000.0	1000000.0	1000000.0	1000000.0	0.0	1000000.0	1000000.0	0.0	0.0	0.0	1000000.0	0.0	1000000.0	1000000.0
579	0.0	1000000.0	0.0	0.0	0.0	0.0	1000000.0	1000000.0	1000000.0	0.0	0.0	0.0	1000000.0	0.0	0.0	0.0	0.0	1000000.0	1000000.0	1000000.0	0.0	0.0	0.0	0.0	1000000.0	1000000.0	0.0	0.0	0.0	1000000.0	1000000.0	1000000.0	0.0	1000000.0	0.0	1000000.0	1000000.0	1000000.0	1000000.0	0.0	1000000.0	1000000.0	0.0	0.0	0.0	1000000.0	0.0	1000000.0	1000000.0
580	0.0	1000000.0	0.0	0.0	0.0	0.0	1000000.0	1000000.0	1000000.0	0.0	0.0	0.0	1000000.0	0.0	0.0	0.0	0.0	1000000.0	1000000.0	1000000.0	0.0	0.0	0.0	0.0	1000000.0	1000000.0	0.0	0.0	0.0	1000000.0	1000000.0	1000000.0	0.0	1000000.0	0.0	1000000.0	1000000.0	1000000.0	1000000.0	0.0	1000000.0	1000000.0	0.0	0.0	0.0	1000000.0	0.0	1000000.0	1000000.0
581	0.0	1000000.0	0.0	0.0	0.0	0.0	1000000.0	1000000.0	1000000.0	0.0	0.0	0.0	1000000.0	0.0	0.0	0.0	0.0	1000000.0	1000000.0	1000000.0	0.0	0.0	0.0	0.0	1000000.0	1000000.0	0.0	0.0	0.0	1000000.0	1000000.0	1000000.0	0.0	1000000.0	0.0	1000000.0	1000000.0	1000000.0	1000000.0	0.0	1000000.0	1000000.0	0.0	0.0	0.0	1000000.0	0.0	1000000.0	1000000.0
582	0.0	1000000.0	0.0	0.0	0.0	0.0	1000000.0	1000000.0	1000000.0	0.0	0.0	0.0	1000000.0	0.0	0.0	0.0	0.0	1000000.0	1000000.0	1000000.0	0.0	0.0	0.0	0.0	1000000.0	1000000.0	0.0	0.0	0.0	1000000.0	1000000.0	1000000.0	0.0	1000000.0	0.0	1000000.0	1000000.0	1000000.0	1000000.0	0.0	1000000.0	1000000.0	0.0	0.0	0.0	1000000.0	0.0	1000000.0	1000000.0
583	0.0	1000000.0	0.0	0.0	0.0	0.0	1000000.0	1000000.0	1000000.0	0.0	0.0	0.0	1000000.0	0.0	0.0	0.0	0.0	1000000.0	1000000.0	1000000.0	0.0	0.0	0.0	0.0	1000000.0	1000000.0	0.0	0.0	0.0	1000000.0	1000000.0	1000000.0	0.0	1000000.0	0.0	1000000.0	1000000.0	1000000.0	1000000.0	0.0	1000000.0	1000000.0	0.0	0.0	0.0	1000000.0	0.0	1000000.0	1000000.0
584	0.0	1000000.0	0.0	0.0	0.0	0.0	1000000.0	1000000.0	1000000.0	0.0	0.0	0.0	1000000.0	0.0	0.0	0.0	0.0	1000000.0	1000000.0	1000000.0	0.0	0.0	0.0	0.0	1000000.0	1000000.0	0.0	0.0	0.0	1000000.0	1000000.0	1000000.0	0.0	1000000.0	0.0	1000000.0	1000000.0	1000000.0	1000000.0	0.0	1000000.0	1000000.0	0.0	0.0	0.0	1000000.0	0.0	1000000.0	1000000.0
585	0.0	1000000.0	0.0	0.0	0.0	0.0	1000000.0	1000000.0	1000000.0	0.0	0.0	0.0	1000000.0	0.0	0.0	0.0	0.0	1000000.0	1000000.0	1000000.0	0.0	0.0	0.0	0.0	1000000.0	1000000.0	0.0	0.0	0.0	1000000.0	1000000.0	1000000.0	0.0	1000000.0	0.0	1000000.0	1000000.0	1000000.0	1000000.0	0.0	1000000.0	1000000.0	0.0	0.0	0.0	1000000.0	0.0	1000000.0	1000000.0
586	0.0	1000000.0	0.0	0.0	0.0	0.0	1000000.0	1000000.0	1000000.0	0.0	0.0	0.0	1000000.0	0.0	0.0	0.0	0.0	1000000.0	1000000.0	1000000.0	0.0	0.0	0.0	0.0	1000000.0	1000000.0	0.0	0.0	0.0	1000000.0	1000000.0	1000000.0	0.0	1000000.0	0.0	1000000.0	1000000.0	1000000.0	1000000.0	0.0	1000000.0	1000000.0	0.0	0.0	0.0	1000000.0	0.0	1000000.0	1000000.0
587	0.0	1000000.0	0.0	0.0	0.0	0.0	1000000.0	1000000.0	1000000.0	0.0	0.0	0.0	1000000.0	0.0	0.0	0.0	0.0	1000000.0	1000000.0	1000000.0	0.0	0.0	0.0	0.0	1000000.0	1000000.0	0.0	0.0	0.0	1000000.0	1000000.0	1000000.0	0.0	1000000.0	0.0	1000000.0	1000000.0	1000000.0	1000000.0	0.0	1000000.0	1000000.0	0.0	0.0	0.0	1000000.0	0.0	1000000.0	1000000.0
588	0.0	1000000.0	0.0	0.0	0.0	0.0	1000000.0	1000000.0	1000000.0	0.0	0.0	0.0	1000000.0	0.0	0.0	0.0	0.0	1000000.0	1000000.0	1000000.0	0.0	0.0	0.0	0.0	1000000.0	1000000.0	0.0	0.0	0.0	1000000.0	1000000.0	1000000.0	0.0	1000000.0	0.0	1000000.0	1000000.0	1000000.0	1000000.0	0.0	1000000.0	1000000.0	0.0	0.0	0.0	1000000.0	0.0	1000000.0	1000000.0
589	0.0	1000000.0	0.0	0.0	0.0	0.0	1000000.0	1000000.0	1000000.0	0.0	0.0	0.0	1000000.0	0.0	0.0	0.0	0.0	1000000.0	1000000.0	1000000.0	0.0	0.0	0.0	0.0	1000000.0	1000000.0	0.0	0.0	0.0	1000000.0	1000000.0	1000000.0	0.0	1000000.0	0.0	1000000.0	1000000.0	1000000.0	1000000.0	0.0	1000000.0	1000000.0	0.0	0.0	0.0	1000000.0	0.0	1000000.0	1000000.0
590	0.0	1000000.0	0.0	0.0	0.0	0.0	1000000.0	1000000.0	1000000.0	0.0	0.0	0.0	1000000.0	0.0	0.0	0.0	0.0	1000000.0	1000000.0	1000000.0	0.0	0.0	0.0	0.0	1000000.0	1000000.0	0.0	0.0	0.0	1000000.0	1000000.0	1000000.0	0.0	1000000.0	0.0	1000000.0	1000000.0	1000000.0	1000000.0	0.0	1000000.0	1000000.0	0.0	0.0	0.0	1000000.0	0.0	1000000.0	1000000.0
591	0.0	1000000.0	0.0	0.0	0.0	0.0	1000000.0	1000000.0	1000000.0	0.0	0.0	0.0	1000000.0	0.0	0.0	0.0	0.0	1000000.0	1000000.0	1000000.0	0.0	0.0	0.0	0.0	1000000.0	1000000.0	0.0	0.0	0.0	1000000.0	1000000.0	1000000.0	0.0	1000000.0	0.0	1000000.0	1000000.0	1000000.0	1000000.0	0.0	1000000.0	1000000.0	0.0	0.0	0.0	1000000.0	0.0	1000000.0	1000000.0
592	0.0	1000000.0	0.0	0.0	0.0	0.0	1000000.0	1000000.0	1000000.0	0.0	0.0	0.0	1000000.0	0.0	0.0	0.0	0.0	1000000.0	1000000.0	1000000.0	0.0	0.0	0.0	0.0	1000000.0	1000000.0	0.0	0.0	0.0	1000000.0	1000000.0	1000000.0	0.0	1000000.0	0.0	1000000.0	1000000.0	1000000.0	1000000.0	0.0	1000000.0	1000000.0	0.0	0.0	0.0	1000000.0	0.0	1000000.0	1000000.0
593	0.0	1000000.0	0.0	0.0	0.0	0.0	1000000.0	1000000.0	1000000.0	0.0	0.0	0.0	1000000.0	0.0	0.0	0.0	0.0	1000000.0	1000000.0	1000000.0	0.0	0.0	0.0	0.0	1000000.0	1000000.0	0.0	0.0	0.0	1000000.0	1000000.0	1000000.0	0.0	1000000.0	0.0	1000000.0	1000000.0	1000000.0	1000000.0	0.0	1000000.0	1000000.0	0.0	0.0	0.0	1000000.0	0.0	1000000.0	1000000.0
594	0.0	1000000.0	0.0	0.0	0.0	0.0	1000000.0	1000000.0	1000000.0	0.0	0.0	0.0	1000000.0	0.0	0.0	0.0	0.0	1000000.0	1000000.0	1000000.0	0.0	0.0	0.0	0.0	1000000.0	1000000.0	0.0	0.0	0.0	1000000.0	1000000.0	1000000.0	0.0	1000000.0	0.0	1000000.0	1000000.0	1000000.0	1000000.0	0.0	1000000.0	1000000.0	0.0	0.0	0.0	1000000.0	0.0	1000000.0	1000000.0
595	0.0	1000000.0	0.0	0.0	0.0	0.0	1000000.0	1000000.0	1000000.0	0.0	0.0	0.0	1000000.0	0.0	0.0	0.0	0.0	1000000.0	1000000.0	1000000.0	0.0	0.0	0.0	0.0	1000000.0	1000000.0	0.0	0.0	0.0	1000000.0	1000000.0	1000000.0	0.0	1000000.0	0.0	1000000.0	1000000.0	1000000.0	1000000.0	0.0	1000000.0	1000000.0	0.0	0.0	0.0	1000000.0	0.0	1000000.0	1000000.0
596	0.0	1000000.0	0.0	0.0	0.0	0.0	1000000.0	1000000.0	1000000.0	0.0	0.0	0.0	1000000.0	0.0	0.0	0.0	0.0	1000000.0	1000000.0	1000000.0	0.0	0.0	0.0	0.0	1000000.0	1000000.0	0.0	0.0	0.0	1000000.0	1000000.0	1000000.0	0.0	1000000.0	0.0	1000000.0	1000000.0	1000000.0	1000000.0	0.0	1000000.0	1000000.0	0.0	0.0	0.0	1000000.0	0.0	1000000.0	1000000.0
597	0.0	1000000.0	0.0	0.0	0.0	0.0	1000000.0	1000000.0	1000000.0	0.0	0.0	0.0	1000000.0	0.0	0.0	0.0	0.0	1000000.0	1000000.0	1000000.0	0.0	0.0	0.0	0.0	1000000.0	1000000.0	0.0	0.0	0.0	1000000.0	1000000.0	1000000.0	0.0	1000000.0	0.0	1000000.0	1000000.0	1000000.0	1000000.0	0.0	1000000.0	1000000.0	0.0	0.0	0.0	1000000.0	0.0	1000000.0	1000000.0
598	0.0	1000000.0	0.0	0.0	0.0	0.0	1000000.0	1000000.0	1000000.0	0.0	0.0	0.0	1000000.0	0.0	0.0	0.0	0.0	1000000.0	1000000.0	1000000.0	0.0	0.0	0.0	0.0	1000000.0	1000000.0	0.0	0.0	0.0	1000000.0	1000000.0	1000000.0	0.0	1000000.0	0.0	1000000.0	1000000.0	1000000.0	1000000.0	0.0	1000000.0	1000000.0	0.0	0.0	0.0	1000000.0	0.0	1000000.0	1000000.0
599	0.0	1000000.0	0.0	0.0	0.0	0.0	1000000.0	1000000.0	1000000.0	0.0	0.0	0.0	1000000.0	0.0	0.0	0.0	0.0	1000000.0	1000000.0	1000000.0	0.0	0.0	0.0	0.0	1000000.0	1000000.0	0.0	0.0	0.0	1000000.0	1000000.0	1000000.0	0.0	1000000.0	0.0	1000000.0	1000000.0	1000000.0	1000000.0	0.0	1000000.0	1000000.0	0.0	0.0	0.0	1000000.0	0.0	1000000.0	1000000.0
600	0.0	1000000.0	0.0	0.0	0.0	0.0	1000000.0	1000000.0	1000000.0	0.0	0.0	0.0	1000000.0	0.0	0.0	0.0	0.0	1000000.0	1000000.0	1000000.0	0.0	0.0	0.0	0.0	1000000.0	1000000.0	0.0	0.0	0.0	1000000.0	1000000.0	1000000.0	0.0	1000000.0	0.0	1000000.0	1000000.0	1000000.0	1000000.0	0.0	1000000.0	1000000.0	0.0	0.0	0.0	1000000.0	0.0	1000000.0	1000000.0
601	0.0	1000000.0	0.0	0.0	0.0	0.0	1000000.0	1000000.0	1000000.0	0.0	0.0	0.0	1000000.0	0.0	0.0	0.0	0.0	1000000.0	1000000.0	1000000.0	0.0	0.0	0.0	0.0	1000000.0	1000000.0	0.0	0.0	0.0	1000000.0	1000000.0	1000000.0	0.0	1000000.0	0.0	1000000.0	1000000.0	1000000.0	1000000.0	0.0	1000000.0	1000000.0	0.0	0.0	0.0	1000000.0	0.0	1000000.0	1000000.0
602	0.0	1000000.0	0.0	0.0	0.0	0.0	1000000.0	1000000.0	1000000.0	0.0	0.0	0.0	1000000.0	0.0	0.0	0.0	0.0	1000000.0	1000000.0	1000000.0	0.0	0.0	0.0	0.0	1000000.0	1000000.0	0.0	0.0	0.0	1000000.0	1000000.0	1000000.0	0.0	1000000.0	0.0	1000000.0	1000000.0	1000000.0	1000000.0	0.0	1000000.0	1000000.0	0.0	0.0	0.0	1000000.0	0.0	1000000.0	1000000.0
603	0.0	1000000.0	0.0	0.0	0.0	0.0	1000000.0	1000000.0	1000000.0	0.0	0.0	0.0	1000000.0	0.0	0.0	0.0	0.0	1000000.0	1000000.0	1000000.0	0.0	0.0	0.0	0.0	1000000.0	1000000.0	0.0	0.0	0.0	1000000.0	1000000.0	1000000.0	0.0	1000000.0	0.0	1000000.0	1000000.0	1000000.0	1000000.0	0.0	1000000.0	1000000.0	0.0	0.0	0.0	1000000.0	0.0	1000000.0	1000000.0
604	0.0	1000000.0	0.0	0.0	0.0	0.0	1000000.0	1000000.0	1000000.0	0.0	0.0	0.0	1000000.0	0.0	0.0	0.0	0.0	1000000.0	1000000.0	1000000.0	0.0	0.0	0.0	0.0	1000000.0	1000000.0	0.0	0.0	0.0	1000000.0	1000000.0	1000000.0	0.0	1000000.0	0.0	1000000.0	1000000.0	1000000.0	1000000.0	0.0	1000000.0	1000000.0	0.0	0.0	0.0	1000000.0	0.0	1000000.0	1000000.0
605	0.0	1000000.0	0.0	0.0	0.0	0.0	1000000.0	1000000.0	1000000.0	0.0	0.0	0.0	1000000.0	0.0	0.0	0.0	0.0	1000000.0	1000000.0	1000000.0	0.0	0.0	0.0	0.0	1000000.0	1000000.0	0.0	0.0	0.0	1000000.0	1000000.0	1000000.0	0.0	1000000.0	0.0	1000000.0	1000000.0	1000000.0	1000000.0	0.0	1000000.0	1000000.0	0.0	0.0	0.0	1000000.0	0.0	1000000.0	1000000.0
606	0.0	1000000.0	0.0	0.0	0.0	0.0	1000000.0	1000000.0	1000000.0	0.0	0.0	0.0	1000000.0	0.0	0.0	0.0	0.0	1000000.0	1000000.0	1000000.0	0.0	0.0	0.0	0.0	1000000.0	1000000.0	0.0	0.0	0.0	1000000.0	1000000.0	1000000.0	0.0	1000000.0	0.0	1000000.0	1000000.0	1000000.0	1000000.0	0.0	1000000.0	1000000.0	0.0	0.0	0.0	1000000.0	0.0	1000000.0	1000000.0
607	0.0	1000000.0	0.0	0.0	0.0	0.0	1000000.0	1000000.0	1000000.0	0.0	0.0	0.0	1000000.0	0.0	0.0	0.0	0.0	1000000.0	1000000.0	1000000.0	0.0	0.0	0.0	0.0	1000000.0	1000000.0	0.0	0.0	0.0	1000000.0	1000000.0	1000000.0	0.0	1000000.0	0.0	1000000.0	1000000.0	1000000.0	1000000.0	0.0	1000000.0	1000000.0	0.0	0.0	0.0	1000000.0	0.0	1000000.0	1000000.0
608	0.0	1000000.0	0.0	0.0	0.0	0.0	1000000.0	1000000.0	1000000.0	0.0	0.0	0.0	1000000.0	0.0	0.0	0.0	0.0	1000000.0	1000000.0	1000000.0	0.0	0.0	0.0	0.0	1000000.0	1000000.0	0.0	0.0	0.0	1000000.0	1000000.0	1000000.0	0.0	1000000.0	0.0	1000000.0	1000000.0	1000000.0	1000000.0	0.0	1000000.0	1000000.0	0.0	0.0	0.0	1000000.0	0.0	1000000.0	1000000.0
609	0.0	1000000.0	0.0	0.0	0.0	0.0	1000000.0	1000000.0	1000000.0	0.0	0.0	0.0	1000000.0	0.0	0.0	0.0	0.0	1000000.0	1000000.0	1000000.0	0.0	0.0	0.0	0.0	1000000.0	1000000.0	0.0	0.0	0.0	1000000.0	1000000.0	1000000.0	0.0	1000000.0	0.0	1000000.0	1000000.0	1000000.0	1000000.0	0.0	1000000.0	1000000.0	0.0	0.0	0.0	1000000.0	0.0	1000000.0	1000000.0
610	0.0	1000000.0	0.0	0.0	0.0	0.0	1000000.0	1000000.0	1000000.0	0.0	0.0	0.0	1000000.0	0.0	0.0	0.0	0.0	1000000.0	1000000.0	1000000.0	0.0	0.0	0.0	0.0	1000000.0	1000000.0	0.0	0.0	0.0	1000000.0	1000000.0	1000000.0	0.0	1000000.0	0.0	1000000.0	1000000.0	1000000.0	1000000.0	0.0	1000000.0	1000000.0	0.0	0.0	0.0	1000000.0	0.0	1000000.0	1000000.0
611	0.0	1000000.0	0.0	0.0	0.0	0.0	1000000.0	1000000.0	1000000.0	0.0	0.0	0.0	1000000.0	0.0	0.0	0.0	0.0	1000000.0	1000000.0	1000000.0	0.0	0.0	0.0	0.0	1000000.0	1000000.0	0.0	0.0	0.0	1000000.0	1000000.0	1000000.0	0.0	1000000.0	0.0	1000000.0	1000000.0	1000000.0	1000000.0	0.0	1000000.0	1000000.0	0.0	0.0	0.0	1000000.0	0.0	1000000.0	1000000.0
612	0.0	1000000.0	0.0	0.0	0.0	0.0	1000000.0	1000000.0	1000000.0	0.0	0.0	0.0	1000000.0	0.0	0.0	0.0	0.0	1000000.0	1000000.0	1000000.0	0.0	0.0	0.0	0.0	1000000.0	1000000.0	0.0	0.0	0.0	1000000.0	1000000.0	1000000.0	0.0	1000000.0	0.0	1000000.0	1000000.0	1000000.0	1000000.0	0.0	1000000.0	1000000.0	0.0	0.0	0.0	1000000.0	0.0	1000000.0	1000000.0
613	0.0	1000000.0	0.0	0.0	0.0	0.0	1000000.0	1000000.0	1000000.0	0.0	0.0	0.0	1000000.0	0.0	0.0	0.0	0.0	1000000.0	1000000.0	1000000.0	0.0	0.0	0.0	0.0	1000000.0	1000000.0	0.0	0.0	0.0	1000000.0	1000000.0	1000000.0	0.0	1000000.0	0.0	1000000.0	1000000.0	1000000.0	1000000.0	0.0	1000000.0	1000000.0	0.0	0.0	0.0	1000000.0	0.0	1000000.0	1000000.0
614	0.0	1000000.0	0.0	0.0	0.0	0.0	1000000.0	1000000.0	1000000.0	0.0	0.0	0.0	1000000.0	0.0	0.0	0.0	0.0	1000000.0	1000000.0	1000000.0	0.0	0.0	0.0	0.0	1000000.0	1000000.0	0.0	0.0	0.0	1000000.0	1000000.0	1000000.0	0.0	1000000.0	0.0	1000000.0	1000000.0	1000000.0	1000000.0	0.0	1000000.0	1000000.0	0.0	0.0	0.0	1000000.0	0.0	1000000.0	1000000.0
615	0.0	1000000.0	0.0	0.0	0.0	0.0	1000000.0	1000000.0	1000000.0	0.0	0.0	0.0	1000000.0	0.0	0.0	0.0	0.0	1000000.0	1000000.0	1000000.0	0.0	0.0	0.0	0.0	1000000.0	1000000.0	0.0	0.0	0.0	1000000.0	1000000.0	1000000.0	0.0	1000000.0	0.0	1000000.0	1000000.0	1000000.0	1000000.0	0.0	1000000.0	1000000.0	0.0	0.0	0.0	1000000.0	0.0	1000000.0	1000000.0
616	0.0	1000000.0	0.0	0.0	0.0	0.0	1000000.0	1000000.0	1000000.0	0.0	0.0	0.0	1000000.0	0.0	0.0	0.0	0.0	1000000.0	1000000.0	1000000.0	0.0	0.0	0.0	0.0	1000000.0	1000000.0	0.0	0.0	0.0	1000000.0	1000000.0	1000000.0	0.0	1000000.0	0.0	1000000.0	1000000.0	1000000.0	1000000.0	0.0	1000000.0	1000000.0	0.0	0.0	0.0	1000000.0	0.0	1000000.0	1000000.0
617	0.0	1000000.0	0.0	0.0	0.0	0.0	1000000.0	1000000.0	1000000.0	0.0	0.0	0.0	1000000.0	0.0	0.0	0.0	0.0	1000000.0	1000000.0	1000000.0	0.0	0.0	0.0	0.0	1000000.0	1000000.0	0.0	0.0	0.0	1000000.0	1000000.0	1000000.0	0.0	1000000.0	0.0	1000000.0	1000000.0	1000000.0	1000000.0	0.0	1000000.0	1000000.0	0.0	0.0	0.0	1000000.0	0.0	1000000.0	1000000.0
618	0.0	1000000.0	0.0	0.0	0.0	0.0	1000000.0	1000000.0	1000000.0	0.0	0.0	0.0	1000000.0	0.0	0.0	0.0	0.0	1000000.0	1000000.0	1000000.0	0.0	0.0	0.0	0.0	1000000.0	1000000.0	0.0	0.0	0.0	1000000.0	1000000.0	1000000.0	0.0	1000000.0	0.0	1000000.0	1000000.0	1000000.0	1000000.0	0.0	1000000.0	1000000.0	0.0	0.0	0.0	1000000.0	0.0	1000000.0	1000000.0
619	0.0	1000000.0	0.0	0.0	0.0	0.0	1000000.0	1000000.0	1000000.0	0.0	0.0	0.0	1000000.0	0.0	0.0	0.0	0.0	1000000.0	1000000.0	1000000.0	0.0	0.0	0.0	0.0	1000000.0	1000000.0	0.0	0.0	0.0	1000000.0	1000000.0	1000000.0	0.0	1000000.0	0.0	1000000.0	1000000.0	1000000.0	1000000.0	0.0	1000000.0	1000000.0	0.0	0.0	0.0	1000000.0	0.0	1000000.0	1000000.0
620	0.0	1000000.0	0.0	0.0	0.0	0.0	1000000.0	1000000.0	1000000.0	0.0	0.0	0.0	1000000.0	0.0	0.0	0.0	0.0	1000000.0	1000000.0	1000000.0	0.0	0.0	0.0	0.0	1000000.0	1000000.0	0.0	0.0	0.0	1000000.0	1000000.0	1000000.0	0.0	1000000.0	0.0	1000000.0	1000000.0	1000000.0	1000000.0	0.0	1000000.0	1000000.0	0.0	0.0	0.0	1000000.0	0.0	1000000.0	1000000.0
621	0.0	1000000.0	0.0	0.0	0.0	0.0	1000000.0	1000000.0	1000000.0	0.0	0.0	0.0	1000000.0	0.0	0.0	0.0	0.0	1000000.0	1000000.0	1000000.0	0.0	0.0	0.0	0.0	1000000.0	1000000.0	0.0	0.0	0.0	1000000.0	1000000.0	1000000.0	0.0	1000000.0	0.0	1000000.0	1000000.0	1000000.0	1000000.0	0.0	1000000.0	1000000.0	0.0	0.0	0.0	1000000.0	0.0	1000000.0	1000000.0
622	0.0	1000000.0	0.0	0.0	0.0	0.0	1000000.0	1000000.0	1000000.0	0.0	0.0	0.0	1000000.0	0.0	0.0	0.0	0.0	1000000.0	1000000.0	1000000.0	0.0	0.0	0.0	0.0	1000000.0	1000000.0	0.0	0.0	0.0	1000000.0	1000000.0	1000000.0	0.0	1000000.0	0.0	1000000.0	1000000.0	1000000.0	1000000.0	0.0	1000000.0	1000000.0	0.0	0.0	0.0	1000000.0	0.0	1000000.0	1000000.0
623	0.0	1000000.0	0.0	0.0	0.0	0.0	1000000.0	1000000.0	1000000.0	0.0	0.0	0.0	1000000.0	0.0	0.0	0.0	0.0	1000000.0	1000000.0	1000000.0	0.0	0.0	0.0	0.0	1000000.0	1000000.0	0.0	0.0	0.0	1000000.0	1000000.0	1000000.0	0.0	1000000.0	0.0	1000000.0	1000000.0	1000000.0	1000000.0	0.0	1000000.0	1000000.0	0.0	0.0	0.0	1000000.0	0.0	1000000.0	1000000.0
624	0.0	1000000.0	0.0	0.0	0.0	0.0	1000000.0	1000000.0	1000000.0	0.0	0.0	0.0	1000000.0	0.0	0.0	0.0	0.0	1000000.0	1000000.0	1000000.0	0.0	0.0	0.0	0.0	1000000.0	1000000.0	0.0	0.0	0.0	1000000.0	1000000.0	1000000.0	0.0	1000000.0	0.0	1000000.0	1000000.0	1000000.0	1000000.0	0.0	1000000.0	1000000.0	0.0	0.0	0.0	1000000.0	0.0	1000000.0	1000000.0
625	0.0	1000000.0	0.0	0.0	0.0	0.0	1000000.0	1000000.0	1000000.0	0.0	0.0	0.0	1000000.0	0.0	0.0	0.0	0.0	1000000.0	1000000.0	1000000.0	0.0	0.0	0.0	0.0	1000000.0	1000000.0	0.0	0.0	0.0	1000000.0	1000000.0	1000000.0	0.0	1000000.0	0.0	1000000.0	1000000.0	1000000.0	1000000.0	0.0	1000000.0	1000000.0	0.0	0.0	0.0	1000000.0	0.0	1000000.0	1000000.0
626	0.0	1000000.0	0.0	0.0	0.0	0.0	1000000.0	1000000.0	1000000.0	0.0	0.0	0.0	1000000.0	0.0	0.0	0.0	0.0	1000000.0	1000000.0	1000000.0	0.0	0.0	0.0	0.0	1000000.0	1000000.0	0.0	0.0	0.0	1000000.0	1000000.0	1000000.0	0.0	1000000.0	0.0	1000000.0	1000000.0	1000000.0	1000000.0	0.0	1000000.0	1000000.0	0.0	0.0	0.0	1000000.0	0.0	1000000.0	1000000.0
627	0.0	1000000.0	0.0	0.0	0.0	0.0	1000000.0	1000000.0	1000000.0	0.0	0.0	0.0	1000000.0	0.0	0.0	0.0	0.0	1000000.0	1000000.0	1000000.0	0.0	0.0	0.0	0.0	1000000.0	1000000.0	0.0	0.0	0.0	1000000.0	1000000.0	1000000.0	0.0	1000000.0	0.0	1000000.0	1000000.0	1000000.0	1000000.0	0.0	1000000.0	1000000.0	0.0	0.0	0.0	1000000.0	0.0	1000000.0	1000000.0
628	0.0	1000000.0	0.0	0.0	0.0	0.0	1000000.0	1000000.0	1000000.0	0.0	0.0	0.0	1000000.0	0.0	0.0	0.0	0.0	1000000.0	1000000.0	1000000.0	0.0	0.0	0.0	0.0	1000000.0	1000000.0	0.0	0.0	0.0	1000000.0	1000000.0	1000000.0	0.0	1000000.0	0.0	1000000.0	1000000.0	1000000.0	1000000.0	0.0	1000000.0	1000000.0	0.0	0.0	0.0	1000000.0	0.0	1000000.0	1000000.0
629	0.0	1000000.0	0.0	0.0	0.0	0.0	1000000.0	1000000.0	1000000.0	0.0	0.0	0.0	1000000.0	0.0	0.0	0.0	0.0	1000000.0	1000000.0	1000000.0	0.0	0.0	0.0	0.0	1000000.0	1000000.0	0.0	0.0	0.0	1000000.0	1000000.0	1000000.0	0.0	1000000.0	0.0	1000000.0	1000000.0	1000000.0	1000000.0	0.0	1000000.0	1000000.0	0.0	0.0	0.0	1000000.0	0.0	1000000.0	1000000.0
630	0.0	1000000.0	0.0	0.0	0.0	0.0	1000000.0	1000000.0	1000000.0	0.0	0.0	0.0	1000000.0	0.0	0.0	0.0	0.0	1000000.0	1000000.0	1000000.0	0.0	0.0	0.0	0.0	1000000.0	1000000.0	0.0	0.0	0.0	1000000.0	1000000.0	1000000.0	0.0	1000000.0	0.0	1000000.0	1000000.0	1000000.0	1000000.0	0.0	1000000.0	1000000.0	0.0	0.0	0.0	1000000.0	0.0	1000000.0	1000000.0
631	0.0	1000000.0	0.0	0.0	0.0	0.0	1000000.0	1000000.0	1000000.0	0.0	0.0	0.0	1000000.0	0.0	0.0	0.0	0.0	1000000.0	1000000.0	1000000.0	0.0	0.0	0.0	0.0	1000000.0	1000000.0	0.0	0.0	0.0	1000000.0	1000000.0	1000000.0	0.0	1000000.0	0.0	1000000.0	1000000.0	1000000.0	1000000.0	0.0	1000000.0	1000000.0	0.0	0.0	0.0	1000000.0	0.0	1000000.0	1000000.0
632	0.0	1000000.0	0.0	0.0	0.0	0.0	1000000.0	1000000.0	1000000.0	0.0	0.0	0.0	1000000.0	0.0	0.0	0.0	0.0	1000000.0	1000000.0	1000000.0	0.0	0.0	0.0	0.0	1000000.0	1000000.0	0.0	0.0	0.0	1000000.0	1000000.0	1000000.0	0.0	1000000.0	0.0	1000000.0	1000000.0	1000000.0	1000000.0	0.0	1000000.0	1000000.0	0.0	0.0	0.0	1000000.0	0.0	1000000.0	1000000.0
633	0.0	1000000.0	0.0	0.0	0.0	0.0	1000000.0	1000000.0	1000000.0	0.0	0.0	0.0	1000000.0	0.0	0.0	0.0	0.0	1000000.0	1000000.0	1000000.0	0.0	0.0	0.0	0.0	1000000.0	1000000.0	0.0	0.0	0.0	1000000.0	1000000.0	1000000.0	0.0	1000000.0	0.0	1000000.0	1000000.0	1000000.0	1000000.0	0.0	1000000.0	1000000.0	0.0	0.0	0.0	1000000.0	0.0	1000000.0	1000000.0
634	0.0	1000000.0	0.0	0.0	0.0	0.0	1000000.0	1000000.0	1000000.0	0.0	0.0	0.0	1000000.0	0.0	0.0	0.0	0.0	1000000.0	1000000.0	1000000.0	0.0	0.0	0.0	0.0	1000000.0	1000000.0	0.0	0.0	0.0	1000000.0	1000000.0	1000000.0	0.0	1000000.0	0.0	1000000.0	1000000.0	1000000.0	1000000.0	0.0	1000000.0	1000000.0	0.0	0.0	0.0	1000000.0	0.0	1000000.0	1000000.0
635	0.0	1000000.0	0.0	0.0	0.0	0.0	1000000.0	1000000.0	1000000.0	0.0	0.0	0.0	1000000.0	0.0	0.0	0.0	0.0	1000000.0	1000000.0	1000000.0	0.0	0.0	0.0	0.0	1000000.0	1000000.0	0.0	0.0	0.0	1000000.0	1000000.0	1000000.0	0.0	1000000.0	0.0	1000000.0	1000000.0	1000000.0	1000000.0	0.0	1000000.0	1000000.0	0.0	0.0	0.0	1000000.0	0.0	1000000.0	1000000.0
636	0.0	1000000.0	0.0	0.0	0.0	0.0	1000000.0	1000000.0	1000000.0	0.0	0.0	0.0	1000000.0	0.0	0.0	0.0	0.0	1000000.0	1000000.0	1000000.0	0.0	0.0	0.0	0.0	1000000.0	1000000.0	0.0	0.0	0.0	1000000.0	1000000.0	1000000.0	0.0	1000000.0	0.0	1000000.0	1000000.0	1000000.0	1000000.0	0.0	1000000.0	1000000.0	0.0	0.0	0.0	1000000.0	0.0	1000000.0	1000000.0
637	0.0	1000000.0	0.0	0.0	0.0	0.0	1000000.0	1000000.0	1000000.0	0.0	0.0	0.0	1000000.0	0.0	0.0	0.0	0.0	1000000.0	1000000.0	1000000.0	0.0	0.0	0.0	0.0	1000000.0	1000000.0	0.0	0.0	0.0	1000000.0	1000000.0	1000000.0	0.0	1000000.0	0.0	1000000.0	1000000.0	1000000.0	1000000.0	0.0	1000000.0	1000000.0	0.0	0.0	0.0	1000000.0	0.0	1000000.0	1000000.0
638	0.0	1000000.0	0.0	0.0	0.0	0.0	1000000.0	1000000.0	1000000.0	0.0	0.0	0.0	1000000.0	0.0	0.0	0.0	0.0	1000000.0	1000000.0	1000000.0	0.0	0.0	0.0	0.0	1000000.0	1000000.0	0.0	0.0	0.0	1000000.0	1000000.0	1000000.0	0.0	1000000.0	0.0	1000000.0	1000000.0	1000000.0	1000000.0	0.0	1000000.0	1000000.0	0.0	0.0	0.0	1000000.0	0.0	1000000.0	1000000.0
639	0.0	1000000.0	0.0	0.0	0.0	0.0	1000000.0	1000000.0	1000000.0	0.0	0.0	0.0	1000000.0	0.0	0.0	0.0	0.0	1000000.0	1000000.0	1000000.0	0.0	0.0	0.0	0.0	1000000.0	1000000.0	0.0	0.0	0.0	1000000.0	1000000.0	1000000.0	0.0	1000000.0	0.0	1000000.0	1000000.0	1000000.0	1000000.0	0.0	1000000.0	1000000.0	0.0	0.0	0.0	1000000.0	0.0	1000000.0	1000000.0
640	0.0	1000000.0	0.0	0.0	0.0	0.0	1000000.0	1000000.0	1000000.0	0.0	0.0	0.0	1000000.0	0.0	0.0	0.0	0.0	1000000.0	1000000.0	1000000.0	0.0	0.0	0.0	0.0	1000000.0	1000000.0	0.0	0.0	0.0	1000000.0	1000000.0	1000000.0	0.0	1000000.0	0.0	1000000.0	1000000.0	1000000.0	1000000.0	0.0	1000000.0	1000000.0	0.0	0.0	0.0	1000000.0	0.0	1000000.0	1000000.0
641	0.0	1000000.0	0.0	0.0	0.0	0.0	1000000.0	1000000.0	1000000.0	0.0	0.0	0.0	1000000.0	0.0	0.0	0.0	0.0	1000000.0	1000000.0	1000000.0	0.0	0.0	0.0	0.0	1000000.0	1000000.0	0.0	0.0	0.0	1000000.0	1000000.0	1000000.0	0.0	1000000.0	0.0	1000000.0	1000000.0	1000000.0	1000000.0	0.0	1000000.0	1000000.0	0.0	0.0	0.0	1000000.0	0.0	1000000.0	1000000.0
642	0.0	1000000.0	0.0	0.0	0.0	0.0	1000000.0	1000000.0	1000000.0	0.0	0.0	0.0	1000000.0	0.0	0.0	0.0	0.0	1000000.0	1000000.0	1000000.0	0.0	0.0	0.0	0.0	1000000.0	1000000.0	0.0	0.0	0.0	1000000.0	1000000.0	1000000.0	0.0	1000000.0	0.0	1000000.0	1000000.0	1000000.0	1000000.0	0.0	1000000.0	1000000.0	0.0	0.0	0.0	1000000.0	0.0	1000000.0	1000000.0
643	0.0	1000000.0	0.0	0.0	0.0	0.0	1000000.0	1000000.0	1000000.0	0.0	0.0	0.0	1000000.0	0.0	0.0	0.0	0.0	1000000.0	1000000.0	1000000.0	0.0	0.0	0.0	0.0	1000000.0	1000000.0	0.0	0.0	0.0	1000000.0	1000000.0	1000000.0	0.0	1000000.0	0.0	1000000.0	1000000.0	1000000.0	1000000.0	0.0	1000000.0	1000000.0	0.0	0.0	0.0	1000000.0	0.0	1000000.0	1000000.0
644	0.0	1000000.0	0.0	0.0	0.0	0.0	1000000.0	1000000.0	1000000.0	0.0	0.0	0.0	1000000.0	0.0	0.0	0.0	0.0	1000000.0	1000000.0	1000000.0	0.0	0.0	0.0	0.0	1000000.0	1000000.0	0.0	0.0	0.0	1000000.0	1000000.0	1000000.0	0.0	1000000.0	0.0	1000000.0	1000000.0	1000000.0	1000000.0	0.0	1000000.0	1000000.0	0.0	0.0	0.0	1000000.0	0.0	1000000.0	1000000.0
645	0.0	1000000.0	0.0	0.0	0.0	0.0	1000000.0	1000000.0	1000000.0	0.0	0.0	0.0	1000000.0	0.0	0.0	0.0	0.0	1000000.0	1000000.0	1000000.0	0.0	0.0	0.0	0.0	1000000.0	1000000.0	0.0	0.0	0.0	1000000.0	1000000.0	1000000.0	0.0	1000000.0	0.0	1000000.0	1000000.0	1000000.0	1000000.0	0.0	1000000.0	1000000.0	0.0	0.0	0.0	1000000.0	0.0	1000000.0	1000000.0
646	0.0	1000000.0	0.0	0.0	0.0	0.0	1000000.0	1000000.0	1000000.0	0.0	0.0	0.0	1000000.0	0.0	0.0	0.0	0.0	1000000.0	1000000.0	1000000.0	0.0	0.0	0.0	0.0	1000000.0	1000000.0	0.0	0.0	0.0	1000000.0	1000000.0	1000000.0	0.0	1000000.0	0.0	1000000.0	1000000.0	1000000.0	1000000.0	0.0	1000000.0	1000000.0	0.0	0.0	0.0	1000000.0	0.0	1000000.0	1000000.0
647	0.0	1000000.0	0.0	0.0	0.0	0.0	1000000.0	1000000.0	1000000.0	0.0	0.0	0.0	1000000.0	0.0	0.0	0.0	0.0	1000000.0	1000000.0	1000000.0	0.0	0.0	0.0	0.0	1000000.0	1000000.0	0.0	0.0	0.0	1000000.0	1000000.0	1000000.0	0.0	1000000.0	0.0	1000000.0	1000000.0	1000000.0	1000000.0	0.0	1000000.0	1000000.0	0.0	0.0	0.0	1000000.0	0.0	1000000.0	1000000.0
648	0.0	1000000.0	0.0	0.0	0.0	0.0	1000000.0	1000000.0	1000000.0	0.0	0.0	0.0	1000000.0	0.0	0.0	0.0	0.0	1000000.0	1000000.0	1000000.0	0.0	0.0	0.0	0.0	1000000.0	1000000.0	0.0	0.0	0.0	1000000.0	1000000.0	1000000.0	0.0	1000000.0	0.0	1000000.0	1000000.0	1000000.0	1000000.0	0.0	1000000.0	1000000.0	0.0	0.0	0.0	1000000.0	0.0	1000000.0	1000000.0
649	0.0	1000000.0	0.0	0.0	0.0	0.0	1000000.0	1000000.0	1000000.0	0.0	0.0	0.0	1000000.0	0.0	0.0	0.0	0.0	1000000.0	1000000.0	1000000.0	0.0	0.0	0.0	0.0	1000000.0	1000000.0	0.0	0.0	0.0	1000000.0	1000000.0	1000000.0	0.0	1000000.0	0.0	1000000.0	1000000.0	1000000.0	1000000.0	0.0	1000000.0	1000000.0	0.0	0.0	0.0	1000000.0	0.0	1000000.0	1000000.0
650	0.0	1000000.0	0.0	0.0	0.0	0.0	1000000.0	1000000.0	1000000.0	0.0	0.0	0.0	1000000.0	0.0	0.0	0.0	0.0	1000000.0	1000000.0	1000000.0	0.0	0.0	0.0	0.0	1000000.0	1000000.0	0.0	0.0	0.0	1000000.0	1000000.0	1000000.0	0.0	1000000.0	0.0	1000000.0	1000000.0	1000000.0	1000000.0	0.0	1000000.0	1000000.0	0.0	0.0	0.0	1000000.0	0.0	1000000.0	1000000.0
651	0.0	1000000.0	0.0	0.0	0.0	0.0	1000000.0	1000000.0	1000000.0	0.0	0.0	0.0	1000000.0	0.0	0.0	0.0	0.0	1000000.0	1000000.0	1000000.0	0.0	0.0	0.0	0.0	1000000.0	1000000.0	0.0	0.0	0.0	1000000.0	1000000.0	1000000.0	0.0	1000000.0	0.0	1000000.0	1000000.0	1000000.0	1000000.0	0.0	1000000.0	1000000.0	0.0	0.0	0.0	1000000.0	0.0	1000000.0	1000000.0
652	0.0	1000000.0	0.0	0.0	0.0	0.0	1000000.0	1000000.0	1000000.0	0.0	0.0	0.0	1000000.0	0.0	0.0	0.0	0.0	1000000.0	1000000.0	1000000.0	0.0	0.0	0.0	0.0	1000000.0	1000000.0	0.0	0.0	0.0	1000000.0	1000000.0	1000000.0	0.0	1000000.0	0.0	1000000.0	1000000.0	1000000.0	1000000.0	0.0	1000000.0	1000000.0	0.0	0.0	0.0	1000000.0	0.0	1000000.0	1000000.0
653	0.0	1000000.0	0.0	0.0	0.0	0.0	1000000.0	1000000.0	1000000.0	0.0	0.0	0.0	1000000.0	0.0	0.0	0.0	0.0	1000000.0	1000000.0	1000000.0	0.0	0.0	0.0	0.0	1000000.0	1000000.0	0.0	0.0	0.0	1000000.0	1000000.0	1000000.0	0.0	1000000.0	0.0	1000000.0	1000000.0	1000000.0	1000000.0	0.0	1000000.0	1000000.0	0.0	0.0	0.0	1000000.0	0.0	1000000.0	1000000.0
654	0.0	1000000.0	0.0	0.0	0.0	0.0	1000000.0	1000000.0	1000000.0	0.0	0.0	0.0	1000000.0	0.0	0.0	0.0	0.0	1000000.0	1000000.0	1000000.0	0.0	0.0	0.0	0.0	1000000.0	1000000.0	0.0	0.0	0.0	1000000.0	1000000.0	1000000.0	0.0	1000000.0	0.0	1000000.0	1000000.0	1000000.0	1000000.0	0.0	1000000.0	1000000.0	0.0	0.0	0.0	1000000.0	0.0	1000000.0	1000000.0
655	0.0	1000000.0	0.0	0.0	0.0	0.0	1000000.0	1000000.0	1000000.0	0.0	0.0	0.0	1000000.0	0.0	0.0	0.0	0.0	1000000.0	1000000.0	1000000.0	0.0	0.0	0.0	0.0	1000000.0	1000000.0	0.0	0.0	0.0	1000000.0	1000000.0	1000000.0	0.0	1000000.0	0.0	1000000.0	1000000.0	1000000.0	1000000.0	0.0	1000000.0	1000000.0	0.0	0.0	0.0	1000000.0	0.0	1000000.0	1000000.0
656	0.0	1000000.0	0.0	0.0	0.0	0.0	1000000.0	1000000.0	1000000.0	0.0	0.0	0.0	1000000.0	0.0	0.0	0.0	0.0	1000000.0	1000000.0	1000000.0	0.0	0.0	0.0	0.0	1000000.0	1000000.0	0.0	0.0	0.0	1000000.0	1000000.0	1000000.0	0.0	1000000.0	0.0	1000000.0	1000000.0	1000000.0	1000000.0	0.0	1000000.0	1000000.0	0.0	0.0	0.0	1000000.0	0.0	1000000.0	1000000.0
657	0.0	1000000.0	0.0	0.0	0.0	0.0	1000000.0	1000000.0	1000000.0	0.0	0.0	0.0	1000000.0	0.0	0.0	0.0	0.0	1000000.0	1000000.0	1000000.0	0.0	0.0	0.0	0.0	1000000.0	1000000.0	0.0	0.0	0.0	1000000.0	1000000.0	1000000.0	0.0	1000000.0	0.0	1000000.0	1000000.0	1000000.0	1000000.0	0.0	1000000.0	1000000.0	0.0	0.0	0.0	1000000.0	0.0	1000000.0	1000000.0
658	0.0	1000000.0	0.0	0.0	0.0	0.0	1000000.0	1000000.0	1000000.0	0.0	0.0	0.0	1000000.0	0.0	0.0	0.0	0.0	1000000.0	1000000.0	1000000.0	0.0	0.0	0.0	0.0	1000000.0	1000000.0	0.0	0.0	0.0	1000000.0	1000000.0	1000000.0	0.0	1000000.0	0.0	1000000.0	1000000.0	1000000.0	1000000.0	0.0	1000000.0	1000000.0	0.0	0.0	0.0	1000000.0	0.0	1000000.0	1000000.0
659	0.0	1000000.0	0.0	0.0	0.0	0.0	1000000.0	1000000.0	1000000.0	0.0	0.0	0.0	1000000.0	0.0	0.0	0.0	0.0	1000000.0	1000000.0	1000000.0	0.0	0.0	0.0	0.0	1000000.0	1000000.0	0.0	0.0	0.0	1000000.0	1000000.0	1000000.0	0.0	1000000.0	0.0	1000000.0	1000000.0	1000000.0	1000000.0	0.0	1000000.0	1000000.0	0.0	0.0	0.0	1000000.0	0.0	1000000.0	1000000.0
660	0.0	1000000.0	0.0	0.0	0.0	0.0	1000000.0	1000000.0	1000000.0	0.0	0.0	0.0	1000000.0	0.0	0.0	0.0	0.0	1000000.0	1000000.0	1000000.0	0.0	0.0	0.0	0.0	1000000.0	1000000.0	0.0	0.0	0.0	1000000.0	1000000.0	1000000.0	0.0	1000000.0	0.0	1000000.0	1000000.0	1000000.0	1000000.0	0.0	1000000.0	1000000.0	0.0	0.0	0.0	1000000.0	0.0	1000000.0	1000000.0
661	0.0	1000000.0	0.0	0.0	0.0	0.0	1000000.0	1000000.0	1000000.0	0.0	0.0	0.0	1000000.0	0.0	0.0	0.0	0.0	1000000.0	1000000.0	1000000.0	0.0	0.0	0.0	0.0	1000000.0	1000000.0	0.0	0.0	0.0	1000000.0	1000000.0	1000000.0	0.0	1000000.0	0.0	1000000.0	1000000.0	1000000.0	1000000.0	0.0	1000000.0	1000000.0	0.0	0.0	0.0	1000000.0	0.0	1000000.0	1000000.0
662	0.0	1000000.0	0.0	0.0	0.0	0.0	1000000.0	1000000.0	1000000.0	0.0	0.0	0.0	1000000.0	0.0	0.0	0.0	0.0	1000000.0	1000000.0	1000000.0	0.0	0.0	0.0	0.0	1000000.0	1000000.0	0.0	0.0	0.0	1000000.0	1000000.0	1000000.0	0.0	1000000.0	0.0	1000000.0	1000000.0	1000000.0	1000000.0	0.0	1000000.0	1000000.0	0.0	0.0	0.0	1000000.0	0.0	1000000.0	1000000.0
663	0.0	1000000.0	0.0	0.0	0.0	0.0	1000000.0	1000000.0	1000000.0	0.0	0.0	0.0	1000000.0	0.0	0.0	0.0	0.0	1000000.0	1000000.0	1000000.0	0.0	0.0	0.0	0.0	1000000.0	1000000.0	0.0	0.0	0.0	1000000.0	1000000.0	1000000.0	0.0	1000000.0	0.0	1000000.0	1000000.0	1000000.0	1000000.0	0.0	1000000.0	1000000.0	0.0	0.0	0.0	1000000.0	0.0	1000000.0	1000000.0
664	0.0	1000000.0	0.0	0.0	0.0	0.0	1000000.0	1000000.0	1000000.0	0.0	0.0	0.0	1000000.0	0.0	0.0	0.0	0.0	1000000.0	1000000.0	1000000.0	0.0	0.0	0.0	0.0	1000000.0	1000000.0	0.0	0.0	0.0	1000000.0	1000000.0	1000000.0	0.0	1000000.0	0.0	1000000.0	1000000.0	1000000.0	1000000.0	0.0	1000000.0	1000000.0	0.0	0.0	0.0	1000000.0	0.0	1000000.0	1000000.0
665	0.0	1000000.0	0.0	0.0	0.0	0.0	1000000.0	1000000.0	1000000.0	0.0	0.0	0.0	1000000.0	0.0	0.0	0.0	0.0	1000000.0	1000000.0	1000000.0	0.0	0.0	0.0	0.0	1000000.0	1000000.0	0.0	0.0	0.0	1000000.0	1000000.0	1000000.0	0.0	1000000.0	0.0	1000000.0	1000000.0	1000000.0	1000000.0	0.0	1000000.0	1000000.0	0.0	0.0	0.0	1000000.0	0.0	1000000.0	1000000.0
666	0.0	1000000.0	0.0	0.0	0.0	0.0	1000000.0	1000000.0	1000000.0	0.0	0.0	0.0	1000000.0	0.0	0.0	0.0	0.0	1000000.0	1000000.0	1000000.0	0.0	0.0	0.0	0.0	1000000.0	1000000.0	0.0	0.0	0.0	1000000.0	1000000.0	1000000.0	0.0	1000000.0	0.0	1000000.0	1000000.0	1000000.0	1000000.0	0.0	1000000.0	1000000.0	0.0	0.0	0.0	1000000.0	0.0	1000000.0	1000000.0
667	0.0	1000000.0	0.0	0.0	0.0	0.0	1000000.0	1000000.0	1000000.0	0.0	0.0	0.0	1000000.0	0.0	0.0	0.0	0.0	1000000.0	1000000.0	1000000.0	0.0	0.0	0.0	0.0	1000000.0	1000000.0	0.0	0.0	0.0	1000000.0	1000000.0	1000000.0	0.0	1000000.0	0.0	1000000.0	1000000.0	1000000.0	1000000.0	0.0	1000000.0	1000000.0	0.0	0.0	0.0	1000000.0	0.0	1000000.0	1000000.0
668	0.0	1000000.0	0.0	0.0	0.0	0.0	1000000.0	1000000.0	1000000.0	0.0	0.0	0.0	1000000.0	0.0	0.0	0.0	0.0	1000000.0	1000000.0	1000000.0	0.0	0.0	0.0	0.0	1000000.0	1000000.0	0.0	0.0	0.0	1000000.0	1000000.0	1000000.0	0.0	1000000.0	0.0	1000000.0	1000000.0	1000000.0	1000000.0	0.0	1000000.0	1000000.0	0.0	0.0	0.0	1000000.0	0.0	1000000.0	1000000.0
669	0.0	1000000.0	0.0	0.0	0.0	0.0	1000000.0	1000000.0	1000000.0	0.0	0.0	0.0	1000000.0	0.0	0.0	0.0	0.0	1000000.0	1000000.0	1000000.0	0.0	0.0	0.0	0.0	1000000.0	1000000.0	0.0	0.0	0.0	1000000.0	1000000.0	1000000.0	0.0	1000000.0	0.0	1000000.0	1000000.0	1000000.0	1000000.0	0.0	1000000.0	1000000.0	0.0	0.0	0.0	1000000.0	0.0	1000000.0	1000000.0
670	0.0	1000000.0	0.0	0.0	0.0	0.0	1000000.0	1000000.0	1000000.0	0.0	0.0	0.0	1000000.0	0.0	0.0	0.0	0.0	1000000.0	1000000.0	1000000.0	0.0	0.0	0.0	0.0	1000000.0	1000000.0	0.0	0.0	0.0	1000000.0	1000000.0	1000000.0	0.0	1000000.0	0.0	1000000.0	1000000.0	1000000.0	1000000.0	0.0	1000000.0	1000000.0	0.0	0.0	0.0	1000000.0	0.0	1000000.0	1000000.0
671	0.0	1000000.0	0.0	0.0	0.0	0.0	1000000.0	1000000.0	1000000.0	0.0	0.0	0.0	1000000.0	0.0	0.0	0.0	0.0	1000000.0	1000000.0	1000000.0	0.0	0.0	0.0	0.0	1000000.0	1000000.0	0.0	0.0	0.0	1000000.0	1000000.0	1000000.0	0.0	1000000.0	0.0	1000000.0	1000000.0	1000000.0	1000000.0	0.0	1000000.0	1000000.0	0.0	0.0	0.0	1000000.0	0.0	1000000.0	1000000.0
672	0.0	1000000.0	0.0	0.0	0.0	0.0	1000000.0	1000000.0	1000000.0	0.0	0.0	0.0	1000000.0	0.0	0.0	0.0	0.0	1000000.0	1000000.0	1000000.0	0.0	0.0	0.0	0.0	1000000.0	1000000.0	0.0	0.0	0.0	1000000.0	1000000.0	1000000.0	0.0	1000000.0	0.0	1000000.0	1000000.0	1000000.0	1000000.0	0.0	1000000.0	1000000.0	0.0	0.0	0.0	1000000.0	0.0	1000000.0	1000000.0
673	0.0	1000000.0	0.0	0.0	0.0	0.0	1000000.0	1000000.0	1000000.0	0.0	0.0	0.0	1000000.0	0.0	0.0	0.0	0.0	1000000.0	1000000.0	1000000.0	0.0	0.0	0.0	0.0	1000000.0	1000000.0	0.0	0.0	0.0	1000000.0	1000000.0	1000000.0	0.0	1000000.0	0.0	1000000.0	1000000.0	1000000.0	1000000.0	0.0	1000000.0	1000000.0	0.0	0.0	0.0	1000000.0	0.0	1000000.0	1000000.0
674	0.0	1000000.0	0.0	0.0	0.0	0.0	1000000.0	1000000.0	1000000.0	0.0	0.0	0.0	1000000.0	0.0	0.0	0.0	0.0	1000000.0	1000000.0	1000000.0	0.0	0.0	0.0	0.0	1000000.0	1000000.0	0.0	0.0	0.0	1000000.0	1000000.0	1000000.0	0.0	1000000.0	0.0	1000000.0	1000000.0	1000000.0	1000000.0	0.0	1000000.0	1000000.0	0.0	0.0	0.0	1000000.0	0.0	1000000.0	1000000.0
675	0.0	1000000.0	0.0	0.0	0.0	0.0	1000000.0	1000000.0	1000000.0	0.0	0.0	0.0	1000000.0	0.0	0.0	0.0	0.0	1000000.0	1000000.0	1000000.0	0.0	0.0	0.0	0.0	1000000.0	1000000.0	0.0	0.0	0.0	1000000.0	1000000.0	1000000.0	0.0	1000000.0	0.0	1000000.0	1000000.0	1000000.0	1000000.0	0.0	1000000.0	1000000.0	0.0	0.0	0.0	1000000.0	0.0	1000000.0	1000000.0
676	0.0	1000000.0	0.0	0.0	0.0	0.0	1000000.0	1000000.0	1000000.0	0.0	0.0	0.0	1000000.0	0.0	0.0	0.0	0.0	1000000.0	1000000.0	1000000.0	0.0	0.0	0.0	0.0	1000000.0	1000000.0	0.0	0.0	0.0	1000000.0	1000000.0	1000000.0	0.0	1000000.0	0.0	1000000.0	1000000.0	1000000.0	1000000.0	0.0	1000000.0	1000000.0	0.0	0.0	0.0	1000000.0	0.0	1000000.0	1000000.0
677	0.0	1000000.0	0.0	0.0	0.0	0.0	1000000.0	1000000.0	1000000.0	0.0	0.0	0.0	1000000.0	0.0	0.0	0.0	0.0	1000000.0	1000000.0	1000000.0	0.0	0.0	0.0	0.0	1000000.0	1000000.0	0.0	0.0	0.0	1000000.0	1000000.0	1000000.0	0.0	1000000.0	0.0	1000000.0	1000000.0	1000000.0	1000000.0	0.0	1000000.0	1000000.0	0.0	0.0	0.0	1000000.0	0.0	1000000.0	1000000.0
678	0.0	1000000.0	0.0	0.0	0.0	0.0	1000000.0	1000000.0	1000000.0	0.0	0.0	0.0	1000000.0	0.0	0.0	0.0	0.0	1000000.0	1000000.0	1000000.0	0.0	0.0	0.0	0.0	1000000.0	1000000.0	0.0	0.0	0.0	1000000.0	1000000.0	1000000.0	0.0	1000000.0	0.0	1000000.0	1000000.0	1000000.0	1000000.0	0.0	1000000.0	1000000.0	0.0	0.0	0.0	1000000.0	0.0	1000000.0	1000000.0
679	0.0	1000000.0	0.0	0.0	0.0	0.0	1000000.0	1000000.0	1000000.0	0.0	0.0	0.0	1000000.0	0.0	0.0	0.0	0.0	1000000.0	1000000.0	1000000.0	0.0	0.0	0.0	0.0	1000000.0	1000000.0	0.0	0.0	0.0	1000000.0	1000000.0	1000000.0	0.0	1000000.0	0.0	1000000.0	1000000.0	1000000.0	1000000.0	0.0	1000000.0	1000000.0	0.0	0.0	0.0	1000000.0	0.0	1000000.0	1000000.0
680	0.0	1000000.0	0.0	0.0	0.0	0.0	1000000.0	1000000.0	1000000.0	0.0	0.0	0.0	1000000.0	0.0	0.0	0.0	0.0	1000000.0	1000000.0	1000000.0	0.0	0.0	0.0	0.0	1000000.0	1000000.0	0.0	0.0	0.0	1000000.0	1000000.0	1000000.0	0.0	1000000.0	0.0	1000000.0	1000000.0	1000000.0	1000000.0	0.0	1000000.0	1000000.0	0.0	0.0	0.0	1000000.0	0.0	1000000.0	1000000.0
681	0.0	1000000.0	0.0	0.0	0.0	0.0	1000000.0	1000000.0	1000000.0	0.0	0.0	0.0	1000000.0	0.0	0.0	0.0	0.0	1000000.0	1000000.0	1000000.0	0.0	0.0	0.0	0.0	1000000.0	1000000.0	0.0	0.0	0.0	1000000.0	1000000.0	1000000.0	0.0	1000000.0	0.0	1000000.0	1000000.0	1000000.0	1000000.0	0.0	1000000.0	1000000.0	0.0	0.0	0.0	1000000.0	0.0	1000000.0	1000000.0
682	0.0	1000000.0	0.0	0.0	0.0	0.0	1000000.0	1000000.0	1000000.0	0.0	0.0	0.0	1000000.0	0.0	0.0	0.0	0.0	1000000.0	1000000.0	1000000.0	0.0	0.0	0.0	0.0	1000000.0	1000000.0	0.0	0.0	0.0	1000000.0	1000000.0	1000000.0	0.0	1000000.0	0.0	1000000.0	1000000.0	1000000.0	1000000.0	0.0	1000000.0	1000000.0	0.0	0.0	0.0	1000000.0	0.0	1000000.0	1000000.0
683	0.0	1000000.0	0.0	0.0	0.0	0.0	1000000.0	1000000.0	1000000.0	0.0	0.0	0.0	1000000.0	0.0	0.0	0.0	0.0	1000000.0	1000000.0	1000000.0	0.0	0.0	0.0	0.0	1000000.0	1000000.0	0.0	0.0	0.0	1000000.0	1000000.0	1000000.0	0.0	1000000.0	0.0	1000000.0	1000000.0	1000000.0	1000000.0	0.0	1000000.0	1000000.0	0.0	0.0	0.0	1000000.0	0.0	1000000.0	1000000.0
684	0.0	1000000.0	0.0	0.0	0.0	0.0	1000000.0	1000000.0	1000000.0	0.0	0.0	0.0	1000000.0	0.0	0.0	0.0	0.0	1000000.0	1000000.0	1000000.0	0.0	0.0	0.0	0.0	1000000.0	1000000.0	0.0	0.0	0.0	1000000.0	1000000.0	1000000.0	0.0	1000000.0	0.0	1000000.0	1000000.0	1000000.0	1000000.0	0.0	1000000.0	1000000.0	0.0	0.0	0.0	1000000.0	0.0	1000000.0	1000000.0
685	0.0	1000000.0	0.0	0.0	0.0	0.0	1000000.0	1000000.0	1000000.0	0.0	0.0	0.0	1000000.0	0.0	0.0	0.0	0.0	1000000.0	1000000.0	1000000.0	0.0	0.0	0.0	0.0	1000000.0	1000000.0	0.0	0.0	0.0	1000000.0	1000000.0	1000000.0	0.0	1000000.0	0.0	1000000.0	1000000.0	1000000.0	1000000.0	0.0	1000000.0	1000000.0	0.0	0.0	0.0	1000000.0	0.0	1000000.0	1000000.0
686	0.0	1000000.0	0.0	0.0	0.0	0.0	1000000.0	1000000.0	1000000.0	0.0	0.0	0.0	1000000.0	0.0	0.0	0.0	0.0	1000000.0	1000000.0	1000000.0	0.0	0.0	0.0	0.0	1000000.0	1000000.0	0.0	0.0	0.0	1000000.0	1000000.0	1000000.0	0.0	1000000.0	0.0	1000000.0	1000000.0	1000000.0	1000000.0	0.0	1000000.0	1000000.0	0.0	0.0	0.0	1000000.0	0.0	1000000.0	1000000.0
687	0.0	1000000.0	0.0	0.0	0.0	0.0	1000000.0	1000000.0	1000000.0	0.0	0.0	0.0	1000000.0	0.0	0.0	0.0	0.0	1000000.0	1000000.0	1000000.0	0.0	0.0	0.0	0.0	1000000.0	1000000.0	0.0	0.0	0.0	1000000.0	1000000.0	1000000.0	0.0	1000000.0	0.0	1000000.0	1000000.0	1000000.0	1000000.0	0.0	1000000.0	1000000.0	0.0	0.0	0.0	1000000.0	0.0	1000000.0	1000000.0
688	0.0	1000000.0	0.0	0.0	0.0	0.0	1000000.0	1000000.0	1000000.0	0.0	0.0	0.0	1000000.0	0.0	0.0	0.0	0.0	1000000.0	1000000.0	1000000.0	0.0	0.0	0.0	0.0	1000000.0	1000000.0	0.0	0.0	0.0	1000000.0	1000000.0	1000000.0	0.0	1000000.0	0.0	1000000.0	1000000.0	1000000.0	1000000.0	0.0	1000000.0	1000000.0	0.0	0.0	0.0	1000000.0	0.0	1000000.0	1000000.0
689	0.0	1000000.0	0.0	0.0	0.0	0.0	1000000.0	1000000.0	1000000.0	0.0	0.0	0.0	1000000.0	0.0	0.0	0.0	0.0	1000000.0	1000000.0	1000000.0	0.0	0.0	0.0	0.0	1000000.0	1000000.0	0.0	0.0	0.0	1000000.0	1000000.0	1000000.0	0.0	1000000.0	0.0	1000000.0	1000000.0	1000000.0	1000000.0	0.0	1000000.0	1000000.0	0.0	0.0	0.0	1000000.0	0.0	1000000.0	1000000.0
690	0.0	1000000.0	0.0	0.0	0.0	0.0	1000000.0	1000000.0	1000000.0	0.0	0.0	0.0	1000000.0	0.0	0.0	0.0	0.0	1000000.0	1000000.0	1000000.0	0.0	0.0	0.0	0.0	1000000.0	1000000.0	0.0	0.0	0.0	1000000.0	1000000.0	1000000.0	0.0	1000000.0	0.0	1000000.0	1000000.0	1000000.0	1000000.0	0.0	1000000.0	1000000.0	0.0	0.0	0.0	1000000.0	0.0	1000000.0	1000000.0
691	0.0	1000000.0	0.0	0.0	0.0	0.0	1000000.0	1000000.0	1000000.0	0.0	0.0	0.0	1000000.0	0.0	0.0	0.0	0.0	1000000.0	1000000.0	1000000.0	0.0	0.0	0.0	0.0	1000000.0	1000000.0	0.0	0.0	0.0	1000000.0	1000000.0	1000000.0	0.0	1000000.0	0.0	1000000.0	1000000.0	1000000.0	1000000.0	0.0	1000000.0	1000000.0	0.0	0.0	0.0	1000000.0	0.0	1000000.0	1000000.0
692	0.0	1000000.0	0.0	0.0	0.0	0.0	1000000.0	1000000.0	1000000.0	0.0	0.0	0.0	1000000.0	0.0	0.0	0.0	0.0	1000000.0	1000000.0	1000000.0	0.0	0.0	0.0	0.0	1000000.0	1000000.0	0.0	0.0	0.0	1000000.0	1000000.0	1000000.0	0.0	1000000.0	0.0	1000000.0	1000000.0	1000000.0	1000000.0	0.0	1000000.0	1000000.0	0.0	0.0	0.0	1000000.0	0.0	1000000.0	1000000.0
693	0.0	1000000.0	0.0	0.0	0.0	0.0	1000000.0	1000000.0	1000000.0	0.0	0.0	0.0	1000000.0	0.0	0.0	0.0	0.0	1000000.0	1000000.0	1000000.0	0.0	0.0	0.0	0.0	1000000.0	1000000.0	0.0	0.0	0.0	1000000.0	1000000.0	1000000.0	0.0	1000000.0	0.0	1000000.0	1000000.0	1000000.0	1000000.0	0.0	1000000.0	1000000.0	0.0	0.0	0.0	1000000.0	0.0	1000000.0	1000000.0
694	0.0	1000000.0	0.0	0.0	0.0	0.0	1000000.0	1000000.0	1000000.0	0.0	0.0	0.0	1000000.0	0.0	0.0	0.0	0.0	1000000.0	1000000.0	1000000.0	0.0	0.0	0.0	0.0	1000000.0	1000000.0	0.0	0.0	0.0	1000000.0	1000000.0	1000000.0	0.0	1000000.0	0.0	1000000.0	1000000.0	1000000.0	1000000.0	0.0	1000000.0	1000000.0	0.0	0.0	0.0	1000000.0	0.0	1000000.0	1000000.0
695	0.0	1000000.0	0.0	0.0	0.0	0.0	1000000.0	1000000.0	1000000.0	0.0	0.0	0.0	1000000.0	0.0	0.0	0.0	0.0	1000000.0	1000000.0	1000000.0	0.0	0.0	0.0	0.0	1000000.0	1000000.0	0.0	0.0	0.0	1000000.0	1000000.0	1000000.0	0.0	1000000.0	0.0	1000000.0	1000000.0	1000000.0	1000000.0	0.0	1000000.0	1000000.0	0.0	0.0	0.0	1000000.0	0.0	1000000.0	1000000.0
696	0.0	1000000.0	0.0	0.0	0.0	0.0	1000000.0	1000000.0	1000000.0	0.0	0.0	0.0	1000000.0	0.0	0.0	0.0	0.0	1000000.0	1000000.0	1000000.0	0.0	0.0	0.0	0.0	1000000.0	1000000.0	0.0	0.0	0.0	1000000.0	1000000.0	1000000.0	0.0	1000000.0	0.0	1000000.0	1000000.0	1000000.0	1000000.0	0.0	1000000.0	1000000.0	0.0	0.0	0.0	1000000.0	0.0	1000000.0	1000000.0
697	0.0	1000000.0	0.0	0.0	0.0	0.0	1000000.0	1000000.0	1000000.0	0.0	0.0	0.0	1000000.0	0.0	0.0	0.0	0.0	1000000.0	1000000.0	1000000.0	0.0	0.0	0.0	0.0	1000000.0	1000000.0	0.0	0.0	0.0	1000000.0	1000000.0	1000000.0	0.0	1000000.0	0.0	1000000.0	1000000.0	1000000.0	1000000.0	0.0	1000000.0	1000000.0	0.0	0.0	0.0	1000000.0	0.0	1000000.0	1000000.0
698	0.0	1000000.0	0.0	0.0	0.0	0.0	1000000.0	1000000.0	1000000.0	0.0	0.0	0.0	1000000.0	0.0	0.0	0.0	0.0	1000000.0	1000000.0	1000000.0	0.0	0.0	0.0	0.0	1000000.0	1000000.0	0.0	0.0	0.0	1000000.0	1000000.0	1000000.0	0.0	1000000.0	0.0	1000000.0	1000000.0	1000000.0	1000000.0	0.0	1000000.0	1000000.0	0.0	0.0	0.0	1000000.0	0.0	1000000.0	1000000.0
699	0.0	1000000.0	0.0	0.0	0.0	0.0	1000000.0	1000000.0	1000000.0	0.0	0.0	0.0	1000000.0	0.0	0.0	0.0	0.0	1000000.0	1000000.0	1000000.0	0.0	0.0	0.0	0.0	1000000.0	1000000.0	0.0	0.0	0.0	1000000.0	1000000.0	1000000.0	0.0	1000000.0	0.0	1000000.0	1000000.0	1000000.0	1000000.0	0.0	1000000.0	1000000.0	0.0	0.0	0.0	1000000.0	0.0	1000000.0	1000000.0
700	0.0	1000000.0	0.0	0.0	0.0	0.0	1000000.0	1000000.0	1000000.0	0.0	0.0	0.0	1000000.0	0.0	0.0	0.0	0.0	1000000.0	1000000.0	1000000.0	0.0	0.0	0.0	0.0	1000000.0	1000000.0	0.0	0.0	0.0	1000000.0	1000000.0	1000000.0	0.0	1000000.0	0.0	1000000.0	1000000.0	1000000.0	1000000.0	0.0	1000000.0	1000000.0	0.0	0.0	0.0	1000000.0	0.0	1000000.0	1000000.0
701	0.0	1000000.0	0.0	0.0	0.0	0.0	1000000.0	1000000.0	1000000.0	0.0	0.0	0.0	1000000.0	0.0	0.0	0.0	0.0	1000000.0	1000000.0	1000000.0	0.0	0.0	0.0	0.0	1000000.0	1000000.0	0.0	0.0	0.0	1000000.0	1000000.0	1000000.0	0.0	1000000.0	0.0	1000000.0	1000000.0	1000000.0	1000000.0	0.0	1000000.0	1000000.0	0.0	0.0	0.0	1000000.0	0.0	1000000.0	1000000.0
702	0.0	1000000.0	0.0	0.0	0.0	0.0	1000000.0	1000000.0	1000000.0	0.0	0.0	0.0	1000000.0	0.0	0.0	0.0	0.0	1000000.0	1000000.0	1000000.0	0.0	0.0	0.0	0.0	1000000.0	1000000.0	0.0	0.0	0.0	1000000.0	1000000.0	1000000.0	0.0	1000000.0	0.0	1000000.0	1000000.0	1000000.0	1000000.0	0.0	1000000.0	1000000.0	0.0	0.0	0.0	1000000.0	0.0	1000000.0	1000000.0
703	0.0	1000000.0	0.0	0.0	0.0	0.0	1000000.0	1000000.0	1000000.0	0.0	0.0	0.0	1000000.0	0.0	0.0	0.0	0.0	1000000.0	1000000.0	1000000.0	0.0	0.0	0.0	0.0	1000000.0	1000000.0	0.0	0.0	0.0	1000000.0	1000000.0	1000000.0	0.0	1000000.0	0.0	1000000.0	1000000.0	1000000.0	1000000.0	0.0	1000000.0	1000000.0	0.0	0.0	0.0	1000000.0	0.0	1000000.0	1000000.0
704	0.0	1000000.0	0.0	0.0	0.0	0.0	1000000.0	1000000.0	1000000.0	0.0	0.0	0.0	1000000.0	0.0	0.0	0.0	0.0	1000000.0	1000000.0	1000000.0	0.0	0.0	0.0	0.0	1000000.0	1000000.0	0.0	0.0	0.0	1000000.0	1000000.0	1000000.0	0.0	1000000.0	0.0	1000000.0	1000000.0	1000000.0	1000000.0	0.0	1000000.0	1000000.0	0.0	0.0	0.0	1000000.0	0.0	1000000.0	1000000.0
705	0.0	1000000.0	0.0	0.0	0.0	0.0	1000000.0	1000000.0	1000000.0	0.0	0.0	0.0	1000000.0	0.0	0.0	0.0	0.0	1000000.0	1000000.0	1000000.0	0.0	0.0	0.0	0.0	1000000.0	1000000.0	0.0	0.0	0.0	1000000.0	1000000.0	1000000.0	0.0	1000000.0	0.0	1000000.0	1000000.0	1000000.0	1000000.0	0.0	1000000.0	1000000.0	0.0	0.0	0.0	1000000.0	0.0	1000000.0	1000000.0
706	0.0	1000000.0	0.0	0.0	0.0	0.0	1000000.0	1000000.0	1000000.0	0.0	0.0	0.0	1000000.0	0.0	0.0	0.0	0.0	1000000.0	1000000.0	1000000.0	0.0	0.0	0.0	0.0	1000000.0	1000000.0	0.0	0.0	0.0	1000000.0	1000000.0	1000000.0	0.0	1000000.0	0.0	1000000.0	1000000.0	1000000.0	1000000.0	0.0	1000000.0	1000000.0	0.0	0.0	0.0	1000000.0	0.0	1000000.0	1000000.0
707	0.0	1000000.0	0.0	0.0	0.0	0.0	1000000.0	1000000.0	1000000.0	0.0	0.0	0.0	1000000.0	0.0	0.0	0.0	0.0	1000000.0	1000000.0	1000000.0	0.0	0.0	0.0	0.0	1000000.0	1000000.0	0.0	0.0	0.0	1000000.0	1000000.0	1000000.0	0.0	1000000.0	0.0	1000000.0	1000000.0	1000000.0	1000000.0	0.0	1000000.0	1000000.0	0.0	0.0	0.0	1000000.0	0.0	1000000.0	1000000.0
708	0.0	1000000.0	0.0	0.0	0.0	0.0	1000000.0	1000000.0	1000000.0	0.0	0.0	0.0	1000000.0	0.0	0.0	0.0	0.0	1000000.0	1000000.0	1000000.0	0.0	0.0	0.0	0.0	1000000.0	1000000.0	0.0	0.0	0.0	1000000.0	1000000.0	1000000.0	0.0	1000000.0	0.0	1000000.0	1000000.0	1000000.0	1000000.0	0.0	1000000.0	1000000.0	0.0	0.0	0.0	1000000.0	0.0	1000000.0	1000000.0
709	0.0	1000000.0	0.0	0.0	0.0	0.0	1000000.0	1000000.0	1000000.0	0.0	0.0	0.0	1000000.0	0.0	0.0	0.0	0.0	1000000.0	1000000.0	1000000.0	0.0	0.0	0.0	0.0	1000000.0	1000000.0	0.0	0.0	0.0	1000000.0	1000000.0	1000000.0	0.0	1000000.0	0.0	1000000.0	1000000.0	1000000.0	1000000.0	0.0	1000000.0	1000000.0	0.0	0.0	0.0	1000000.0	0.0	1000000.0	1000000.0
710	0.0	1000000.0	0.0	0.0	0.0	0.0	1000000.0	1000000.0	1000000.0	0.0	0.0	0.0	1000000.0	0.0	0.0	0.0	0.0	1000000.0	1000000.0	1000000.0	0.0	0.0	0.0	0.0	1000000.0	1000000.0	0.0	0.0	0.0	1000000.0	1000000.0	1000000.0	0.0	1000000.0	0.0	1000000.0	1000000.0	1000000.0	1000000.0	0.0	1000000.0	1000000.0	0.0	0.0	0.0	1000000.0	0.0	1000000.0	1000000.0
711	0.0	1000000.0	0.0	0.0	0.0	0.0	1000000.0	1000000.0	1000000.0	0.0	0.0	0.0	1000000.0	0.0	0.0	0.0	0.0	1000000.0	1000000.0	1000000.0	0.0	0.0	0.0	0.0	1000000.0	1000000.0	0.0	0.0	0.0	1000000.0	1000000.0	1000000.0	0.0	1000000.0	0.0	1000000.0	1000000.0	1000000.0	1000000.0	0.0	1000000.0	1000000.0	0.0	0.0	0.0	1000000.0	0.0	1000000.0	1000000.0
712	0.0	1000000.0	0.0	0.0	0.0	0.0	1000000.0	1000000.0	1000000.0	0.0	0.0	0.0	1000000.0	0.0	0.0	0.0	0.0	1000000.0	1000000.0	1000000.0	0.0	0.0	0.0	0.0	1000000.0	1000000.0	0.0	0.0	0.0	1000000.0	1000000.0	1000000.0	0.0	1000000.0	0.0	1000000.0	1000000.0	1000000.0	1000000.0	0.0	1000000.0	1000000.0	0.0	0.0	0.0	1000000.0	0.0	1000000.0	1000000.0
713	0.0	1000000.0	0.0	0.0	0.0	0.0	1000000.0	1000000.0	1000000.0	0.0	0.0	0.0	1000000.0	0.0	0.0	0.0	0.0	1000000.0	1000000.0	1000000.0	0.0	0.0	0.0	0.0	1000000.0	1000000.0	0.0	0.0	0.0	1000000.0	1000000.0	1000000.0	0.0	1000000.0	0.0	1000000.0	1000000.0	1000000.0	1000000.0	0.0	1000000.0	1000000.0	0.0	0.0	0.0	1000000.0	0.0	1000000.0	1000000.0
714	0.0	1000000.0	0.0	0.0	0.0	0.0	1000000.0	1000000.0	1000000.0	0.0	0.0	0.0	1000000.0	0.0	0.0	0.0	0.0	1000000.0	1000000.0	1000000.0	0.0	0.0	0.0	0.0	1000000.0	1000000.0	0.0	0.0	0.0	1000000.0	1000000.0	1000000.0	0.0	1000000.0	0.0	1000000.0	1000000.0	1000000.0	1000000.0	0.0	1000000.0	1000000.0	0.0	0.0	0.0	1000000.0	0.0	1000000.0	1000000.0
715	0.0	1000000.0	0.0	0.0	0.0	0.0	1000000.0	1000000.0	1000000.0	0.0	0.0	0.0	1000000.0	0.0	0.0	0.0	0.0	1000000.0	1000000.0	1000000.0	0.0	0.0	0.0	0.0	1000000.0	1000000.0	0.0	0.0	0.0	1000000.0	1000000.0	1000000.0	0.0	1000000.0	0.0	1000000.0	1000000.0	1000000.0	1000000.0	0.0	1000000.0	1000000.0	0.0	0.0	0.0	1000000.0	0.0	1000000.0	1000000.0
716	0.0	1000000.0	0.0	0.0	0.0	0.0	1000000.0	1000000.0	1000000.0	0.0	0.0	0.0	1000000.0	0.0	0.0	0.0	0.0	1000000.0	1000000.0	1000000.0	0.0	0.0	0.0	0.0	1000000.0	1000000.0	0.0	0.0	0.0	1000000.0	1000000.0	1000000.0	0.0	1000000.0	0.0	1000000.0	1000000.0	1000000.0	1000000.0	0.0	1000000.0	1000000.0	0.0	0.0	0.0	1000000.0	0.0	1000000.0	1000000.0
717	0.0	1000000.0	0.0	0.0	0.0	0.0	1000000.0	1000000.0	1000000.0	0.0	0.0	0.0	1000000.0	0.0	0.0	0.0	0.0	1000000.0	1000000.0	1000000.0	0.0	0.0	0.0	0.0	1000000.0	1000000.0	0.0	0.0	0.0	1000000.0	1000000.0	1000000.0	0.0	1000000.0	0.0	1000000.0	1000000.0	1000000.0	1000000.0	0.0	1000000.0	1000000.0	0.0	0.0	0.0	1000000.0	0.0	1000000.0	1000000.0
718	0.0	1000000.0	0.0	0.0	0.0	0.0	1000000.0	1000000.0	1000000.0	0.0	0.0	0.0	1000000.0	0.0	0.0	0.0	0.0	1000000.0	1000000.0	1000000.0	0.0	0.0	0.0	0.0	1000000.0	1000000.0	0.0	0.0	0.0	1000000.0	1000000.0	1000000.0	0.0	1000000.0	0.0	1000000.0	1000000.0	1000000.0	1000000.0	0.0	1000000.0	1000000.0	0.0	0.0	0.0	1000000.0	0.0	1000000.0	1000000.0
719	0.0	1000000.0	0.0	0.0	0.0	0.0	1000000.0	1000000.0	1000000.0	0.0	0.0	0.0	1000000.0	0.0	0.0	0.0	0.0	1000000.0	1000000.0	1000000.0	0.0	0.0	0.0	0.0	1000000.0	1000000.0	0.0	0.0	0.0	1000000.0	1000000.0	1000000.0	0.0	1000000.0	0.0	1000000.0	1000000.0	1000000.0	1000000.0	0.0	1000000.0	1000000.0	0.0	0.0	0.0	1000000.0	0.0	1000000.0	1000000.0
720	0.0	1000000.0	0.0	0.0	0.0	0.0	1000000.0	1000000.0	1000000.0	0.0	0.0	0.0	1000000.0	0.0	0.0	0.0	0.0	1000000.0	1000000.0	1000000.0	0.0	0.0	0.0	0.0	1000000.0	1000000.0	0.0	0.0	0.0	1000000.0	1000000.0	1000000.0	0.0	1000000.0	0.0	1000000.0	1000000.0	1000000.0	1000000.0	0.0	1000000.0	1000000.0	0.0	0.0	0.0	1000000.0	0.0	1000000.0	1000000.0
721	0.0	1000000.0	0.0	0.0	0.0	0.0	1000000.0	1000000.0	1000000.0	0.0	0.0	0.0	1000000.0	0.0	0.0	0.0	0.0	1000000.0	1000000.0	1000000.0	0.0	0.0	0.0	0.0	1000000.0	1000000.0	0.0	0.0	0.0	1000000.0	1000000.0	1000000.0	0.0	1000000.0	0.0	1000000.0	1000000.0	1000000.0	1000000.0	0.0	1000000.0	1000000.0	0.0	0.0	0.0	1000000.0	0.0	1000000.0	1000000.0
722	0.0	1000000.0	0.0	0.0	0.0	0.0	1000000.0	1000000.0	1000000.0	0.0	0.0	0.0	1000000.0	0.0	0.0	0.0	0.0	1000000.0	1000000.0	1000000.0	0.0	0.0	0.0	0.0	1000000.0	1000000.0	0.0	0.0	0.0	1000000.0	1000000.0	1000000.0	0.0	1000000.0	0.0	1000000.0	1000000.0	1000000.0	1000000.0	0.0	1000000.0	1000000.0	0.0	0.0	0.0	1000000.0	0.0	1000000.0	1000000.0
723	0.0	1000000.0	0.0	0.0	0.0	0.0	1000000.0	1000000.0	1000000.0	0.0	0.0	0.0	1000000.0	0.0	0.0	0.0	0.0	1000000.0	1000000.0	1000000.0	0.0	0.0	0.0	0.0	1000000.0	1000000.0	0.0	0.0	0.0	1000000.0	1000000.0	1000000.0	0.0	1000000.0	0.0	1000000.0	1000000.0	1000000.0	1000000.0	0.0	1000000.0	1000000.0	0.0	0.0	0.0	1000000.0	0.0	1000000.0	1000000.0
724	0.0	1000000.0	0.0	0.0	0.0	0.0	1000000.0	1000000.0	1000000.0	0.0	0.0	0.0	1000000.0	0.0	0.0	0.0	0.0	1000000.0	1000000.0	1000000.0	0.0	0.0	0.0	0.0	1000000.0	1000000.0	0.0	0.0	0.0	1000000.0	1000000.0	1000000.0	0.0	1000000.0	0.0	1000000.0	1000000.0	1000000.0	1000000.0	0.0	1000000.0	1000000.0	0.0	0.0	0.0	1000000.0	0.0	1000000.0	1000000.0
725	0.0	1000000.0	0.0	0.0	0.0	0.0	1000000.0	1000000.0	1000000.0	0.0	0.0	0.0	1000000.0	0.0	0.0	0.0	0.0	1000000.0	1000000.0	1000000.0	0.0	0.0	0.0	0.0	1000000.0	1000000.0	0.0	0.0	0.0	1000000.0	1000000.0	1000000.0	0.0	1000000.0	0.0	1000000.0	1000000.0	1000000.0	1000000.0	0.0	1000000.0	1000000.0	0.0	0.0	0.0	1000000.0	0.0	1000000.0	1000000.0
726	0.0	1000000.0	0.0	0.0	0.0	0.0	1000000.0	1000000.0	1000000.0	0.0	0.0	0.0	1000000.0	0.0	0.0	0.0	0.0	1000000.0	1000000.0	1000000.0	0.0	0.0	0.0	0.0	1000000.0	1000000.0	0.0	0.0	0.0	1000000.0	1000000.0	1000000.0	0.0	1000000.0	0.0	1000000.0	1000000.0	1000000.0	1000000.0	0.0	1000000.0	1000000.0	0.0	0.0	0.0	1000000.0	0.0	1000000.0	1000000.0
727	0.0	1000000.0	0.0	0.0	0.0	0.0	1000000.0	1000000.0	1000000.0	0.0	0.0	0.0	1000000.0	0.0	0.0	0.0	0.0	1000000.0	1000000.0	1000000.0	0.0	0.0	0.0	0.0	1000000.0	1000000.0	0.0	0.0	0.0	1000000.0	1000000.0	1000000.0	0.0	1000000.0	0.0	1000000.0	1000000.0	1000000.0	1000000.0	0.0	1000000.0	1000000.0	0.0	0.0	0.0	1000000.0	0.0	1000000.0	1000000.0
728	0.0	1000000.0	0.0	0.0	0.0	0.0	1000000.0	1000000.0	1000000.0	0.0	0.0	0.0	1000000.0	0.0	0.0	0.0	0.0	1000000.0	1000000.0	1000000.0	0.0	0.0	0.0	0.0	1000000.0	1000000.0	0.0	0.0	0.0	1000000.0	1000000.0	1000000.0	0.0	1000000.0	0.0	1000000.0	1000000.0	1000000.0	1000000.0	0.0	1000000.0	1000000.0	0.0	0.0	0.0	1000000.0	0.0	1000000.0	1000000.0
729	0.0	1000000.0	0.0	0.0	0.0	0.0	1000000.0	1000000.0	1000000.0	0.0	0.0	0.0	1000000.0	0.0	0.0	0.0	0.0	1000000.0	1000000.0	1000000.0	0.0	0.0	0.0	0.0	1000000.0	1000000.0	0.0	0.0	0.0	1000000.0	1000000.0	1000000.0	0.0	1000000.0	0.0	1000000.0	1000000.0	1000000.0	1000000.0	0.0	1000000.0	1000000.0	0.0	0.0	0.0	1000000.0	0.0	1000000.0	1000000.0
730	0.0	1000000.0	0.0	0.0	0.0	0.0	1000000.0	1000000.0	1000000.0	0.0	0.0	0.0	1000000.0	0.0	0.0	0.0	0.0	1000000.0	1000000.0	1000000.0	0.0	0.0	0.0	0.0	1000000.0	1000000.0	0.0	0.0	0.0	1000000.0	1000000.0	1000000.0	0.0	1000000.0	0.0	1000000.0	1000000.0	1000000.0	1000000.0	0.0	1000000.0	1000000.0	0.0	0.0	0.0	1000000.0	0.0	1000000.0	1000000.0
731	0.0	1000000.0	0.0	0.0	0.0	0.0	1000000.0	1000000.0	1000000.0	0.0	0.0	0.0	1000000.0	0.0	0.0	0.0	0.0	1000000.0	1000000.0	1000000.0	0.0	0.0	0.0	0.0	1000000.0	1000000.0	0.0	0.0	0.0	1000000.0	1000000.0	1000000.0	0.0	1000000.0	0.0	1000000.0	1000000.0	1000000.0	1000000.0	0.0	1000000.0	1000000.0	0.0	0.0	0.0	1000000.0	0.0	1000000.0	1000000.0
732	0.0	1000000.0	0.0	0.0	0.0	0.0	1000000.0	1000000.0	1000000.0	0.0	0.0	0.0	1000000.0	0.0	0.0	0.0	0.0	1000000.0	1000000.0	1000000.0	0.0	0.0	0.0	0.0	1000000.0	1000000.0	0.0	0.0	0.0	1000000.0	1000000.0	1000000.0	0.0	1000000.0	0.0	1000000.0	1000000.0	1000000.0	1000000.0	0.0	1000000.0	1000000.0	0.0	0.0	0.0	1000000.0	0.0	1000000.0	1000000.0
733	0.0	1000000.0	0.0	0.0	0.0	0.0	1000000.0	1000000.0	1000000.0	0.0	0.0	0.0	1000000.0	0.0	0.0	0.0	0.0	1000000.0	1000000.0	1000000.0	0.0	0.0	0.0	0.0	1000000.0	1000000.0	0.0	0.0	0.0	1000000.0	1000000.0	1000000.0	0.0	1000000.0	0.0	1000000.0	1000000.0	1000000.0	1000000.0	0.0	1000000.0	1000000.0	0.0	0.0	0.0	1000000.0	0.0	1000000.0	1000000.0
734	0.0	1000000.0	0.0	0.0	0.0	0.0	1000000.0	1000000.0	1000000.0	0.0	0.0	0.0	1000000.0	0.0	0.0	0.0	0.0	1000000.0	1000000.0	1000000.0	0.0	0.0	0.0	0.0	1000000.0	1000000.0	0.0	0.0	0.0	1000000.0	1000000.0	1000000.0	0.0	1000000.0	0.0	1000000.0	1000000.0	1000000.0	1000000.0	0.0	1000000.0	1000000.0	0.0	0.0	0.0	1000000.0	0.0	1000000.0	1000000.0
735	0.0	1000000.0	0.0	0.0	0.0	0.0	1000000.0	1000000.0	1000000.0	0.0	0.0	0.0	1000000.0	0.0	0.0	0.0	0.0	1000000.0	1000000.0	1000000.0	0.0	0.0	0.0	0.0	1000000.0	1000000.0	0.0	0.0	0.0	1000000.0	1000000.0	1000000.0	0.0	1000000.0	0.0	1000000.0	1000000.0	1000000.0	1000000.0	0.0	1000000.0	1000000.0	0.0	0.0	0.0	1000000.0	0.0	1000000.0	1000000.0
736	0.0	1000000.0	0.0	0.0	0.0	0.0	1000000.0	1000000.0	1000000.0	0.0	0.0	0.0	1000000.0	0.0	0.0	0.0	0.0	1000000.0	1000000.0	1000000.0	0.0	0.0	0.0	0.0	1000000.0	1000000.0	0.0	0.0	0.0	1000000.0	1000000.0	1000000.0	0.0	1000000.0	0.0	1000000.0	1000000.0	1000000.0	1000000.0	0.0	1000000.0	1000000.0	0.0	0.0	0.0	1000000.0	0.0	1000000.0	1000000.0
737	0.0	1000000.0	0.0	0.0	0.0	0.0	1000000.0	1000000.0	1000000.0	0.0	0.0	0.0	1000000.0	0.0	0.0	0.0	0.0	1000000.0	1000000.0	1000000.0	0.0	0.0	0.0	0.0	1000000.0	1000000.0	0.0	0.0	0.0	1000000.0	1000000.0	1000000.0	0.0	1000000.0	0.0	1000000.0	1000000.0	1000000.0	1000000.0	0.0	1000000.0	1000000.0	0.0	0.0	0.0	1000000.0	0.0	1000000.0	1000000.0
738	0.0	1000000.0	0.0	0.0	0.0	0.0	1000000.0	1000000.0	1000000.0	0.0	0.0	0.0	1000000.0	0.0	0.0	0.0	0.0	1000000.0	1000000.0	1000000.0	0.0	0.0	0.0	0.0	1000000.0	1000000.0	0.0	0.0	0.0	1000000.0	1000000.0	1000000.0	0.0	1000000.0	0.0	1000000.0	1000000.0	1000000.0	1000000.0	0.0	1000000.0	1000000.0	0.0	0.0	0.0	1000000.0	0.0	1000000.0	1000000.0
739	0.0	1000000.0	0.0	0.0	0.0	0.0	1000000.0	1000000.0	1000000.0	0.0	0.0	0.0	1000000.0	0.0	0.0	0.0	0.0	1000000.0	1000000.0	1000000.0	0.0	0.0	0.0	0.0	1000000.0	1000000.0	0.0	0.0	0.0	1000000.0	1000000.0	1000000.0	0.0	1000000.0	0.0	1000000.0	1000000.0	1000000.0	1000000.0	0.0	1000000.0	1000000.0	0.0	0.0	0.0	1000000.0	0.0	1000000.0	1000000.0
740	0.0	1000000.0	0.0	0.0	0.0	0.0	1000000.0	1000000.0	1000000.0	0.0	0.0	0.0	1000000.0	0.0	0.0	0.0	0.0	1000000.0	1000000.0	1000000.0	0.0	0.0	0.0	0.0	1000000.0	1000000.0	0.0	0.0	0.0	1000000.0	1000000.0	1000000.0	0.0	1000000.0	0.0	1000000.0	1000000.0	1000000.0	1000000.0	0.0	1000000.0	1000000.0	0.0	0.0	0.0	1000000.0	0.0	1000000.0	1000000.0
741	0.0	1000000.0	0.0	0.0	0.0	0.0	1000000.0	1000000.0	1000000.0	0.0	0.0	0.0	1000000.0	0.0	0.0	0.0	0.0	1000000.0	1000000.0	1000000.0	0.0	0.0	0.0	0.0	1000000.0	1000000.0	0.0	0.0	0.0	1000000.0	1000000.0	1000000.0	0.0	1000000.0	0.0	1000000.0	1000000.0	1000000.0	1000000.0	0.0	1000000.0	1000000.0	0.0	0.0	0.0	1000000.0	0.0	1000000.0	1000000.0
742	0.0	1000000.0	0.0	0.0	0.0	0.0	1000000.0	1000000.0	1000000.0	0.0	0.0	0.0	1000000.0	0.0	0.0	0.0	0.0	1000000.0	1000000.0	1000000.0	0.0	0.0	0.0	0.0	1000000.0	1000000.0	0.0	0.0	0.0	1000000.0	1000000.0	1000000.0	0.0	1000000.0	0.0	1000000.0	1000000.0	1000000.0	1000000.0	0.0	1000000.0	1000000.0	0.0	0.0	0.0	1000000.0	0.0	1000000.0	1000000.0
743	0.0	1000000.0	0.0	0.0	0.0	0.0	1000000.0	1000000.0	1000000.0	0.0	0.0	0.0	1000000.0	0.0	0.0	0.0	0.0	1000000.0	1000000.0	1000000.0	0.0	0.0	0.0	0.0	1000000.0	1000000.0	0.0	0.0	0.0	1000000.0	1000000.0	1000000.0	0.0	1000000.0	0.0	1000000.0	1000000.0	1000000.0	1000000.0	0.0	1000000.0	1000000.0	0.0	0.0	0.0	1000000.0	0.0	1000000.0	1000000.0
744	0.0	1000000.0	0.0	0.0	0.0	0.0	1000000.0	1000000.0	1000000.0	0.0	0.0	0.0	1000000.0	0.0	0.0	0.0	0.0	1000000.0	1000000.0	1000000.0	0.0	0.0	0.0	0.0	1000000.0	1000000.0	0.0	0.0	0.0	1000000.0	1000000.0	1000000.0	0.0	1000000.0	0.0	1000000.0	1000000.0	1000000.0	1000000.0	0.0	1000000.0	1000000.0	0.0	0.0	0.0	1000000.0	0.0	1000000.0	1000000.0
745	0.0	1000000.0	0.0	0.0	0.0	0.0	1000000.0	1000000.0	1000000.0	0.0	0.0	0.0	1000000.0	0.0	0.0	0.0	0.0	1000000.0	1000000.0	1000000.0	0.0	0.0	0.0	0.0	1000000.0	1000000.0	0.0	0.0	0.0	1000000.0	1000000.0	1000000.0	0.0	1000000.0	0.0	1000000.0	1000000.0	1000000.0	1000000.0	0.0	1000000.0	1000000.0	0.0	0.0	0.0	1000000.0	0.0	1000000.0	1000000.0
746	0.0	1000000.0	0.0	0.0	0.0	0.0	1000000.0	1000000.0	1000000.0	0.0	0.0	0.0	1000000.0	0.0	0.0	0.0	0.0	1000000.0	1000000.0	1000000.0	0.0	0.0	0.0	0.0	1000000.0	1000000.0	0.0	0.0	0.0	1000000.0	1000000.0	1000000.0	0.0	1000000.0	0.0	1000000.0	1000000.0	1000000.0	1000000.0	0.0	1000000.0	1000000.0	0.0	0.0	0.0	1000000.0	0.0	1000000.0	1000000.0
747	0.0	1000000.0	0.0	0.0	0.0	0.0	1000000.0	1000000.0	1000000.0	0.0	0.0	0.0	1000000.0	0.0	0.0	0.0	0.0	1000000.0	1000000.0	1000000.0	0.0	0.0	0.0	0.0	1000000.0	1000000.0	0.0	0.0	0.0	1000000.0	1000000.0	1000000.0	0.0	1000000.0	0.0	1000000.0	1000000.0	1000000.0	1000000.0	0.0	1000000.0	1000000.0	0.0	0.0	0.0	1000000.0	0.0	1000000.0	1000000.0
748	0.0	1000000.0	0.0	0.0	0.0	0.0	1000000.0	1000000.0	1000000.0	0.0	0.0	0.0	1000000.0	0.0	0.0	0.0	0.0	1000000.0	1000000.0	1000000.0	0.0	0.0	0.0	0.0	1000000.0	1000000.0	0.0	0.0	0.0	1000000.0	1000000.0	1000000.0	0.0	1000000.0	0.0	1000000.0	1000000.0	1000000.0	1000000.0	0.0	1000000.0	1000000.0	0.0	0.0	0.0	1000000.0	0.0	1000000.0	1000000.0
749	0.0	1000000.0	0.0	0.0	0.0	0.0	1000000.0	1000000.0	1000000.0	0.0	0.0	0.0	1000000.0	0.0	0.0	0.0	0.0	1000000.0	1000000.0	1000000.0	0.0	0.0	0.0	0.0	1000000.0	1000000.0	0.0	0.0	0.0	1000000.0	1000000.0	1000000.0	0.0	1000000.0	0.0	1000000.0	1000000.0	1000000.0	1000000.0	0.0	1000000.0	1000000.0	0.0	0.0	0.0	1000000.0	0.0	1000000.0	1000000.0
750	0.0	1000000.0	0.0	0.0	0.0	0.0	1000000.0	1000000.0	1000000.0	0.0	0.0	0.0	1000000.0	0.0	0.0	0.0	0.0	1000000.0	1000000.0	1000000.0	0.0	0.0	0.0	0.0	1000000.0	1000000.0	0.0	0.0	0.0	1000000.0	1000000.0	1000000.0	0.0	1000000.0	0.0	1000000.0	1000000.0	1000000.0	1000000.0	0.0	1000000.0	1000000.0	0.0	0.0	0.0	1000000.0	0.0	1000000.0	1000000.0
751	0.0	1000000.0	0.0	0.0	0.0	0.0	1000000.0	1000000.0	1000000.0	0.0	0.0	0.0	1000000.0	0.0	0.0	0.0	0.0	1000000.0	1000000.0	1000000.0	0.0	0.0	0.0	0.0	1000000.0	1000000.0	0.0	0.0	0.0	1000000.0	1000000.0	1000000.0	0.0	1000000.0	0.0	1000000.0	1000000.0	1000000.0	1000000.0	0.0	1000000.0	1000000.0	0.0	0.0	0.0	1000000.0	0.0	1000000.0	1000000.0
752	0.0	1000000.0	0.0	0.0	0.0	0.0	1000000.0	1000000.0	1000000.0	0.0	0.0	0.0	1000000.0	0.0	0.0	0.0	0.0	1000000.0	1000000.0	1000000.0	0.0	0.0	0.0	0.0	1000000.0	1000000.0	0.0	0.0	0.0	1000000.0	1000000.0	1000000.0	0.0	1000000.0	0.0	1000000.0	1000000.0	1000000.0	1000000.0	0.0	1000000.0	1000000.0	0.0	0.0	0.0	1000000.0	0.0	1000000.0	1000000.0
753	0.0	1000000.0	0.0	0.0	0.0	0.0	1000000.0	1000000.0	1000000.0	0.0	0.0	0.0	1000000.0	0.0	0.0	0.0	0.0	1000000.0	1000000.0	1000000.0	0.0	0.0	0.0	0.0	1000000.0	1000000.0	0.0	0.0	0.0	1000000.0	1000000.0	1000000.0	0.0	1000000.0	0.0	1000000.0	1000000.0	1000000.0	1000000.0	0.0	1000000.0	1000000.0	0.0	0.0	0.0	1000000.0	0.0	1000000.0	1000000.0
754	0.0	1000000.0	0.0	0.0	0.0	0.0	1000000.0	1000000.0	1000000.0	0.0	0.0	0.0	1000000.0	0.0	0.0	0.0	0.0	1000000.0	1000000.0	1000000.0	0.0	0.0	0.0	0.0	1000000.0	1000000.0	0.0	0.0	0.0	1000000.0	1000000.0	1000000.0	0.0	1000000.0	0.0	1000000.0	1000000.0	1000000.0	1000000.0	0.0	1000000.0	1000000.0	0.0	0.0	0.0	1000000.0	0.0	1000000.0	1000000.0
755	0.0	1000000.0	0.0	0.0	0.0	0.0	1000000.0	1000000.0	1000000.0	0.0	0.0	0.0	1000000.0	0.0	0.0	0.0	0.0	1000000.0	1000000.0	1000000.0	0.0	0.0	0.0	0.0	1000000.0	1000000.0	0.0	0.0	0.0	1000000.0	1000000.0	1000000.0	0.0	1000000.0	0.0	1000000.0	1000000.0	1000000.0	1000000.0	0.0	1000000.0	1000000.0	0.0	0.0	0.0	1000000.0	0.0	1000000.0	1000000.0
756	0.0	1000000.0	0.0	0.0	0.0	0.0	1000000.0	1000000.0	1000000.0	0.0	0.0	0.0	1000000.0	0.0	0.0	0.0	0.0	1000000.0	1000000.0	1000000.0	0.0	0.0	0.0	0.0	1000000.0	1000000.0	0.0	0.0	0.0	1000000.0	1000000.0	1000000.0	0.0	1000000.0	0.0	1000000.0	1000000.0	1000000.0	1000000.0	0.0	1000000.0	1000000.0	0.0	0.0	0.0	1000000.0	0.0	1000000.0	1000000.0
757	0.0	1000000.0	0.0	0.0	0.0	0.0	1000000.0	1000000.0	1000000.0	0.0	0.0	0.0	1000000.0	0.0	0.0	0.0	0.0	1000000.0	1000000.0	1000000.0	0.0	0.0	0.0	0.0	1000000.0	1000000.0	0.0	0.0	0.0	1000000.0	1000000.0	1000000.0	0.0	1000000.0	0.0	1000000.0	1000000.0	1000000.0	1000000.0	0.0	1000000.0	1000000.0	0.0	0.0	0.0	1000000.0	0.0	1000000.0	1000000.0
758	0.0	1000000.0	0.0	0.0	0.0	0.0	1000000.0	1000000.0	1000000.0	0.0	0.0	0.0	1000000.0	0.0	0.0	0.0	0.0	1000000.0	1000000.0	1000000.0	0.0	0.0	0.0	0.0	1000000.0	1000000.0	0.0	0.0	0.0	1000000.0	1000000.0	1000000.0	0.0	1000000.0	0.0	1000000.0	1000000.0	1000000.0	1000000.0	0.0	1000000.0	1000000.0	0.0	0.0	0.0	1000000.0	0.0	1000000.0	1000000.0
759	0.0	1000000.0	0.0	0.0	0.0	0.0	1000000.0	1000000.0	1000000.0	0.0	0.0	0.0	1000000.0	0.0	0.0	0.0	0.0	1000000.0	1000000.0	1000000.0	0.0	0.0	0.0	0.0	1000000.0	1000000.0	0.0	0.0	0.0	1000000.0	1000000.0	1000000.0	0.0	1000000.0	0.0	1000000.0	1000000.0	1000000.0	1000000.0	0.0	1000000.0	1000000.0	0.0	0.0	0.0	1000000.0	0.0	1000000.0	1000000.0
760	0.0	1000000.0	0.0	0.0	0.0	0.0	1000000.0	1000000.0	1000000.0	0.0	0.0	0.0	1000000.0	0.0	0.0	0.0	0.0	1000000.0	1000000.0	1000000.0	0.0	0.0	0.0	0.0	1000000.0	1000000.0	0.0	0.0	0.0	1000000.0	1000000.0	1000000.0	0.0	1000000.0	0.0	1000000.0	1000000.0	1000000.0	1000000.0	0.0	1000000.0	1000000.0	0.0	0.0	0.0	1000000.0	0.0	1000000.0	1000000.0
761	0.0	1000000.0	0.0	0.0	0.0	0.0	1000000.0	1000000.0	1000000.0	0.0	0.0	0.0	1000000.0	0.0	0.0	0.0	0.0	1000000.0	1000000.0	1000000.0	0.0	0.0	0.0	0.0	1000000.0	1000000.0	0.0	0.0	0.0	1000000.0	1000000.0	1000000.0	0.0	1000000.0	0.0	1000000.0	1000000.0	1000000.0	1000000.0	0.0	1000000.0	1000000.0	0.0	0.0	0.0	1000000.0	0.0	1000000.0	1000000.0
762	0.0	1000000.0	0.0	0.0	0.0	0.0	1000000.0	1000000.0	1000000.0	0.0	0.0	0.0	1000000.0	0.0	0.0	0.0	0.0	1000000.0	1000000.0	1000000.0	0.0	0.0	0.0	0.0	1000000.0	1000000.0	0.0	0.0	0.0	1000000.0	1000000.0	1000000.0	0.0	1000000.0	0.0	1000000.0	1000000.0	1000000.0	1000000.0	0.0	1000000.0	1000000.0	0.0	0.0	0.0	1000000.0	0.0	1000000.0	1000000.0
763	0.0	1000000.0	0.0	0.0	0.0	0.0	1000000.0	1000000.0	1000000.0	0.0	0.0	0.0	1000000.0	0.0	0.0	0.0	0.0	1000000.0	1000000.0	1000000.0	0.0	0.0	0.0	0.0	1000000.0	1000000.0	0.0	0.0	0.0	1000000.0	1000000.0	1000000.0	0.0	1000000.0	0.0	1000000.0	1000000.0	1000000.0	1000000.0	0.0	1000000.0	1000000.0	0.0	0.0	0.0	1000000.0	0.0	1000000.0	1000000.0
764	0.0	1000000.0	0.0	0.0	0.0	0.0	1000000.0	1000000.0	1000000.0	0.0	0.0	0.0	1000000.0	0.0	0.0	0.0	0.0	1000000.0	1000000.0	1000000.0	0.0	0.0	0.0	0.0	1000000.0	1000000.0	0.0	0.0	0.0	1000000.0	1000000.0	1000000.0	0.0	1000000.0	0.0	1000000.0	1000000.0	1000000.0	1000000.0	0.0	1000000.0	1000000.0	0.0	0.0	0.0	1000000.0	0.0	1000000.0	1000000.0
765	0.0	1000000.0	0.0	0.0	0.0	0.0	1000000.0	1000000.0	1000000.0	0.0	0.0	0.0	1000000.0	0.0	0.0	0.0	0.0	1000000.0	1000000.0	1000000.0	0.0	0.0	0.0	0.0	1000000.0	1000000.0	0.0	0.0	0.0	1000000.0	1000000.0	1000000.0	0.0	1000000.0	0.0	1000000.0	1000000.0	1000000.0	1000000.0	0.0	1000000.0	1000000.0	0.0	0.0	0.0	1000000.0	0.0	1000000.0	1000000.0
766	0.0	1000000.0	0.0	0.0	0.0	0.0	1000000.0	1000000.0	1000000.0	0.0	0.0	0.0	1000000.0	0.0	0.0	0.0	0.0	1000000.0	1000000.0	1000000.0	0.0	0.0	0.0	0.0	1000000.0	1000000.0	0.0	0.0	0.0	1000000.0	1000000.0	1000000.0	0.0	1000000.0	0.0	1000000.0	1000000.0	1000000.0	1000000.0	0.0	1000000.0	1000000.0	0.0	0.0	0.0	1000000.0	0.0	1000000.0	1000000.0
767	0.0	1000000.0	0.0	0.0	0.0	0.0	1000000.0	1000000.0	1000000.0	0.0	0.0	0.0	1000000.0	0.0	0.0	0.0	0.0	1000000.0	1000000.0	1000000.0	0.0	0.0	0.0	0.0	1000000.0	1000000.0	0.0	0.0	0.0	1000000.0	1000000.0	1000000.0	0.0	1000000.0	0.0	1000000.0	1000000.0	1000000.0	1000000.0	0.0	1000000.0	1000000.0	0.0	0.0	0.0	1000000.0	0.0	1000000.0	1000000.0
768	0.0	1000000.0	0.0	0.0	0.0	0.0	1000000.0	1000000.0	1000000.0	0.0	0.0	0.0	1000000.0	0.0	0.0	0.0	0.0	1000000.0	1000000.0	1000000.0	0.0	0.0	0.0	0.0	1000000.0	1000000.0	0.0	0.0	0.0	1000000.0	1000000.0	1000000.0	0.0	1000000.0	0.0	1000000.0	1000000.0	1000000.0	1000000.0	0.0	1000000.0	1000000.0	0.0	0.0	0.0	1000000.0	0.0	1000000.0	1000000.0
769	0.0	1000000.0	0.0	0.0	0.0	0.0	1000000.0	1000000.0	1000000.0	0.0	0.0	0.0	1000000.0	0.0	0.0	0.0	0.0	1000000.0	1000000.0	1000000.0	0.0	0.0	0.0	0.0	1000000.0	1000000.0	0.0	0.0	0.0	1000000.0	1000000.0	1000000.0	0.0	1000000.0	0.0	1000000.0	1000000.0	1000000.0	1000000.0	0.0	1000000.0	1000000.0	0.0	0.0	0.0	1000000.0	0.0	1000000.0	1000000.0
770	0.0	1000000.0	0.0	0.0	0.0	0.0	1000000.0	1000000.0	1000000.0	0.0	0.0	0.0	1000000.0	0.0	0.0	0.0	0.0	1000000.0	1000000.0	1000000.0	0.0	0.0	0.0	0.0	1000000.0	1000000.0	0.0	0.0	0.0	1000000.0	1000000.0	1000000.0	0.0	1000000.0	0.0	1000000.0	1000000.0	1000000.0	1000000.0	0.0	1000000.0	1000000.0	0.0	0.0	0.0	1000000.0	0.0	1000000.0	1000000.0
771	0.0	1000000.0	0.0	0.0	0.0	0.0	1000000.0	1000000.0	1000000.0	0.0	0.0	0.0	1000000.0	0.0	0.0	0.0	0.0	1000000.0	1000000.0	1000000.0	0.0	0.0	0.0	0.0	1000000.0	1000000.0	0.0	0.0	0.0	1000000.0	1000000.0	1000000.0	0.0	1000000.0	0.0	1000000.0	1000000.0	1000000.0	1000000.0	0.0	1000000.0	1000000.0	0.0	0.0	0.0	1000000.0	0.0	1000000.0	1000000.0
772	0.0	1000000.0	0.0	0.0	0.0	0.0	1000000.0	1000000.0	1000000.0	0.0	0.0	0.0	1000000.0	0.0	0.0	0.0	0.0	1000000.0	1000000.0	1000000.0	0.0	0.0	0.0	0.0	1000000.0	1000000.0	0.0	0.0	0.0	1000000.0	1000000.0	1000000.0	0.0	1000000.0	0.0	1000000.0	1000000.0	1000000.0	1000000.0	0.0	1000000.0	1000000.0	0.0	0.0	0.0	1000000.0	0.0	1000000.0	1000000.0
773	0.0	1000000.0	0.0	0.0	0.0	0.0	1000000.0	1000000.0	1000000.0	0.0	0.0	0.0	1000000.0	0.0	0.0	0.0	0.0	1000000.0	1000000.0	1000000.0	0.0	0.0	0.0	0.0	1000000.0	1000000.0	0.0	0.0	0.0	1000000.0	1000000.0	1000000.0	0.0	1000000.0	0.0	1000000.0	1000000.0	1000000.0	1000000.0	0.0	1000000.0	1000000.0	0.0	0.0	0.0	1000000.0	0.0	1000000.0	1000000.0
774	0.0	1000000.0	0.0	0.0	0.0	0.0	1000000.0	1000000.0	1000000.0	0.0	0.0	0.0	1000000.0	0.0	0.0	0.0	0.0	1000000.0	1000000.0	1000000.0	0.0	0.0	0.0	0.0	1000000.0	1000000.0	0.0	0.0	0.0	1000000.0	1000000.0	1000000.0	0.0	1000000.0	0.0	1000000.0	1000000.0	1000000.0	1000000.0	0.0	1000000.0	1000000.0	0.0	0.0	0.0	1000000.0	0.0	1000000.0	1000000.0
775	0.0	1000000.0	0.0	0.0	0.0	0.0	1000000.0	1000000.0	1000000.0	0.0	0.0	0.0	1000000.0	0.0	0.0	0.0	0.0	1000000.0	1000000.0	1000000.0	0.0	0.0	0.0	0.0	1000000.0	1000000.0	0.0	0.0	0.0	1000000.0	1000000.0	1000000.0	0.0	1000000.0	0.0	1000000.0	1000000.0	1000000.0	1000000.0	0.0	1000000.0	1000000.0	0.0	0.0	0.0	1000000.0	0.0	1000000.0	1000000.0
776	0.0	1000000.0	0.0	0.0	0.0	0.0	1000000.0	1000000.0	1000000.0	0.0	0.0	0.0	1000000.0	0.0	0.0	0.0	0.0	1000000.0	1000000.0	1000000.0	0.0	0.0	0.0	0.0	1000000.0	1000000.0	0.0	0.0	0.0	1000000.0	1000000.0	1000000.0	0.0	1000000.0	0.0	1000000.0	1000000.0	1000000.0	1000000.0	0.0	1000000.0	1000000.0	0.0	0.0	0.0	1000000.0	0.0	1000000.0	1000000.0
777	0.0	1000000.0	0.0	0.0	0.0	0.0	1000000.0	1000000.0	1000000.0	0.0	0.0	0.0	1000000.0	0.0	0.0	0.0	0.0	1000000.0	1000000.0	1000000.0	0.0	0.0	0.0	0.0	1000000.0	1000000.0	0.0	0.0	0.0	1000000.0	1000000.0	1000000.0	0.0	1000000.0	0.0	1000000.0	1000000.0	1000000.0	1000000.0	0.0	1000000.0	1000000.0	0.0	0.0	0.0	1000000.0	0.0	1000000.0	1000000.0
778	0.0	1000000.0	0.0	0.0	0.0	0.0	1000000.0	1000000.0	1000000.0	0.0	0.0	0.0	1000000.0	0.0	0.0	0.0	0.0	1000000.0	1000000.0	1000000.0	0.0	0.0	0.0	0.0	1000000.0	1000000.0	0.0	0.0	0.0	1000000.0	1000000.0	1000000.0	0.0	1000000.0	0.0	1000000.0	1000000.0	1000000.0	1000000.0	0.0	1000000.0	1000000.0	0.0	0.0	0.0	1000000.0	0.0	1000000.0	1000000.0
779	0.0	1000000.0	0.0	0.0	0.0	0.0	1000000.0	1000000.0	1000000.0	0.0	0.0	0.0	1000000.0	0.0	0.0	0.0	0.0	1000000.0	1000000.0	1000000.0	0.0	0.0	0.0	0.0	1000000.0	1000000.0	0.0	0.0	0.0	1000000.0	1000000.0	1000000.0	0.0	1000000.0	0.0	1000000.0	1000000.0	1000000.0	1000000.0	0.0	1000000.0	1000000.0	0.0	0.0	0.0	1000000.0	0.0	1000000.0	1000000.0
780	0.0	1000000.0	0.0	0.0	0.0	0.0	1000000.0	1000000.0	1000000.0	0.0	0.0	0.0	1000000.0	0.0	0.0	0.0	0.0	1000000.0	1000000.0	1000000.0	0.0	0.0	0.0	0.0	1000000.0	1000000.0	0.0	0.0	0.0	1000000.0	1000000.0	1000000.0	0.0	1000000.0	0.0	1000000.0	1000000.0	1000000.0	1000000.0	0.0	1000000.0	1000000.0	0.0	0.0	0.0	1000000.0	0.0	1000000.0	1000000.0
781	0.0	1000000.0	0.0	0.0	0.0	0.0	1000000.0	1000000.0	1000000.0	0.0	0.0	0.0	1000000.0	0.0	0.0	0.0	0.0	1000000.0	1000000.0	1000000.0	0.0	0.0	0.0	0.0	1000000.0	1000000.0	0.0	0.0	0.0	1000000.0	1000000.0	1000000.0	0.0	1000000.0	0.0	1000000.0	1000000.0	1000000.0	1000000.0	0.0	1000000.0	1000000.0	0.0	0.0	0.0	1000000.0	0.0	1000000.0	1000000.0
782	0.0	1000000.0	0.0	0.0	0.0	0.0	1000000.0	1000000.0	1000000.0	0.0	0.0	0.0	1000000.0	0.0	0.0	0.0	0.0	1000000.0	1000000.0	1000000.0	0.0	0.0	0.0	0.0	1000000.0	1000000.0	0.0	0.0	0.0	1000000.0	1000000.0	1000000.0	0.0	1000000.0	0.0	1000000.0	1000000.0	1000000.0	1000000.0	0.0	1000000.0	1000000.0	0.0	0.0	0.0	1000000.0	0.0	1000000.0	1000000.0
783	0.0	1000000.0	0.0	0.0	0.0	0.0	1000000.0	1000000.0	1000000.0	0.0	0.0	0.0	1000000.0	0.0	0.0	0.0	0.0	1000000.0	1000000.0	1000000.0	0.0	0.0	0.0	0.0	1000000.0	1000000.0	0.0	0.0	0.0	1000000.0	1000000.0	1000000.0	0.0	1000000.0	0.0	1000000.0	1000000.0	1000000.0	1000000.0	0.0	1000000.0	1000000.0	0.0	0.0	0.0	1000000.0	0.0	1000000.0	1000000.0
784	0.0	1000000.0	0.0	0.0	0.0	0.0	1000000.0	1000000.0	1000000.0	0.0	0.0	0.0	1000000.0	0.0	0.0	0.0	0.0	1000000.0	1000000.0	1000000.0	0.0	0.0	0.0	0.0	1000000.0	1000000.0	0.0	0.0	0.0	1000000.0	1000000.0	1000000.0	0.0	1000000.0	0.0	1000000.0	1000000.0	1000000.0	1000000.0	0.0	1000000.0	1000000.0	0.0	0.0	0.0	1000000.0	0.0	1000000.0	1000000.0
785	0.0	1000000.0	0.0	0.0	0.0	0.0	1000000.0	1000000.0	1000000.0	0.0	0.0	0.0	1000000.0	0.0	0.0	0.0	0.0	1000000.0	1000000.0	1000000.0	0.0	0.0	0.0	0.0	1000000.0	1000000.0	0.0	0.0	0.0	1000000.0	1000000.0	1000000.0	0.0	1000000.0	0.0	1000000.0	1000000.0	1000000.0	1000000.0	0.0	1000000.0	1000000.0	0.0	0.0	0.0	1000000.0	0.0	1000000.0	1000000.0
786	0.0	1000000.0	0.0	0.0	0.0	0.0	1000000.0	1000000.0	1000000.0	0.0	0.0	0.0	1000000.0	0.0	0.0	0.0	0.0	1000000.0	1000000.0	1000000.0	0.0	0.0	0.0	0.0	1000000.0	1000000.0	0.0	0.0	0.0	1000000.0	1000000.0	1000000.0	0.0	1000000.0	0.0	1000000.0	1000000.0	1000000.0	1000000.0	0.0	1000000.0	1000000.0	0.0	0.0	0.0	1000000.0	0.0	1000000.0	1000000.0
787	0.0	1000000.0	0.0	0.0	0.0	0.0	1000000.0	1000000.0	1000000.0	0.0	0.0	0.0	1000000.0	0.0	0.0	0.0	0.0	1000000.0	1000000.0	1000000.0	0.0	0.0	0.0	0.0	1000000.0	1000000.0	0.0	0.0	0.0	1000000.0	1000000.0	1000000.0	0.0	1000000.0	0.0	1000000.0	1000000.0	1000000.0	1000000.0	0.0	1000000.0	1000000.0	0.0	0.0	0.0	1000000.0	0.0	1000000.0	1000000.0
788	0.0	1000000.0	0.0	0.0	0.0	0.0	1000000.0	1000000.0	1000000.0	0.0	0.0	0.0	1000000.0	0.0	0.0	0.0	0.0	1000000.0	1000000.0	1000000.0	0.0	0.0	0.0	0.0	1000000.0	1000000.0	0.0	0.0	0.0	1000000.0	1000000.0	1000000.0	0.0	1000000.0	0.0	1000000.0	1000000.0	1000000.0	1000000.0	0.0	1000000.0	1000000.0	0.0	0.0	0.0	1000000.0	0.0	1000000.0	1000000.0
789	0.0	1000000.0	0.0	0.0	0.0	0.0	1000000.0	1000000.0	1000000.0	0.0	0.0	0.0	1000000.0	0.0	0.0	0.0	0.0	1000000.0	1000000.0	1000000.0	0.0	0.0	0.0	0.0	1000000.0	1000000.0	0.0	0.0	0.0	1000000.0	1000000.0	1000000.0	0.0	1000000.0	0.0	1000000.0	1000000.0	1000000.0	1000000.0	0.0	1000000.0	1000000.0	0.0	0.0	0.0	1000000.0	0.0	1000000.0	1000000.0
790	0.0	1000000.0	0.0	0.0	0.0	0.0	1000000.0	1000000.0	1000000.0	0.0	0.0	0.0	1000000.0	0.0	0.0	0.0	0.0	1000000.0	1000000.0	1000000.0	0.0	0.0	0.0	0.0	1000000.0	1000000.0	0.0	0.0	0.0	1000000.0	1000000.0	1000000.0	0.0	1000000.0	0.0	1000000.0	1000000.0	1000000.0	1000000.0	0.0	1000000.0	1000000.0	0.0	0.0	0.0	1000000.0	0.0	1000000.0	1000000.0
791	0.0	1000000.0	0.0	0.0	0.0	0.0	1000000.0	1000000.0	1000000.0	0.0	0.0	0.0	1000000.0	0.0	0.0	0.0	0.0	1000000.0	1000000.0	1000000.0	0.0	0.0	0.0	0.0	1000000.0	1000000.0	0.0	0.0	0.0	1000000.0	1000000.0	1000000.0	0.0	1000000.0	0.0	1000000.0	1000000.0	1000000.0	1000000.0	0.0	1000000.0	1000000.0	0.0	0.0	0.0	1000000.0	0.0	1000000.0	1000000.0
792	0.0	1000000.0	0.0	0.0	0.0	0.0	1000000.0	1000000.0	1000000.0	0.0	0.0	0.0	1000000.0	0.0	0.0	0.0	0.0	1000000.0	1000000.0	1000000.0	0.0	0.0	0.0	0.0	1000000.0	1000000.0	0.0	0.0	0.0	1000000.0	1000000.0	1000000.0	0.0	1000000.0	0.0	1000000.0	1000000.0	1000000.0	1000000.0	0.0	1000000.0	1000000.0	0.0	0.0	0.0	1000000.0	0.0	1000000.0	1000000.0
793	0.0	1000000.0	0.0	0.0	0.0	0.0	1000000.0	1000000.0	1000000.0	0.0	0.0	0.0	1000000.0	0.0	0.0	0.0	0.0	1000000.0	1000000.0	1000000.0	0.0	0.0	0.0	0.0	1000000.0	1000000.0	0.0	0.0	0.0	1000000.0	1000000.0	1000000.0	0.0	1000000.0	0.0	1000000.0	1000000.0	1000000.0	1000000.0	0.0	1000000.0	1000000.0	0.0	0.0	0.0	1000000.0	0.0	1000000.0	1000000.0
794	0.0	1000000.0	0.0	0.0	0.0	0.0	1000000.0	1000000.0	1000000.0	0.0	0.0	0.0	1000000.0	0.0	0.0	0.0	0.0	1000000.0	1000000.0	1000000.0	0.0	0.0	0.0	0.0	1000000.0	1000000.0	0.0	0.0	0.0	1000000.0	1000000.0	1000000.0	0.0	1000000.0	0.0	1000000.0	1000000.0	1000000.0	1000000.0	0.0	1000000.0	1000000.0	0.0	0.0	0.0	1000000.0	0.0	1000000.0	1000000.0
795	0.0	1000000.0	0.0	0.0	0.0	0.0	1000000.0	1000000.0	1000000.0	0.0	0.0	0.0	1000000.0	0.0	0.0	0.0	0.0	1000000.0	1000000.0	1000000.0	0.0	0.0	0.0	0.0	1000000.0	1000000.0	0.0	0.0	0.0	1000000.0	1000000.0	1000000.0	0.0	1000000.0	0.0	1000000.0	1000000.0	1000000.0	1000000.0	0.0	1000000.0	1000000.0	0.0	0.0	0.0	1000000.0	0.0	1000000.0	1000000.0
796	0.0	1000000.0	0.0	0.0	0.0	0.0	1000000.0	1000000.0	1000000.0	0.0	0.0	0.0	1000000.0	0.0	0.0	0.0	0.0	1000000.0	1000000.0	1000000.0	0.0	0.0	0.0	0.0	1000000.0	1000000.0	0.0	0.0	0.0	1000000.0	1000000.0	1000000.0	0.0	1000000.0	0.0	1000000.0	1000000.0	1000000.0	1000000.0	0.0	1000000.0	1000000.0	0.0	0.0	0.0	1000000.0	0.0	1000000.0	1000000.0
797	0.0	1000000.0	0.0	0.0	0.0	0.0	1000000.0	1000000.0	1000000.0	0.0	0.0	0.0	1000000.0	0.0	0.0	0.0	0.0	1000000.0	1000000.0	1000000.0	0.0	0.0	0.0	0.0	1000000.0	1000000.0	0.0	0.0	0.0	1000000.0	1000000.0	1000000.0	0.0	1000000.0	0.0	1000000.0	1000000.0	1000000.0	1000000.0	0.0	1000000.0	1000000.0	0.0	0.0	0.0	1000000.0	0.0	1000000.0	1000000.0
798	0.0	1000000.0	0.0	0.0	0.0	0.0	1000000.0	1000000.0	1000000.0	0.0	0.0	0.0	1000000.0	0.0	0.0	0.0	0.0	1000000.0	1000000.0	1000000.0	0.0	0.0	0.0	0.0	1000000.0	1000000.0	0.0	0.0	0.0	1000000.0	1000000.0	1000000.0	0.0	1000000.0	0.0	1000000.0	1000000.0	1000000.0	1000000.0	0.0	1000000.0	1000000.0	0.0	0.0	0.0	1000000.0	0.0	1000000.0	1000000.0
799	0.0	1000000.0	0.0	0.0	0.0	0.0	1000000.0	1000000.0	1000000.0	0.0	0.0	0.0	1000000.0	0.0	0.0	0.0	0.0	1000000.0	1000000.0	1000000.0	0.0	0.0	0.0	0.0	1000000.0	1000000.0	0.0	0.0	0.0	1000000.0	1000000.0	1000000.0	0.0	1000000.0	0.0	1000000.0	1000000.0	1000000.0	1000000.0	0.0	1000000.0	1000000.0	0.0	0.0	0.0	1000000.0	0.0	1000000.0	1000000.0
800	0.0	1000000.0	0.0	0.0	0.0	0.0	1000000.0	1000000.0	1000000.0	0.0	0.0	0.0	1000000.0	0.0	0.0	0.0	0.0	1000000.0	1000000.0	1000000.0	0.0	0.0	0.0	0.0	1000000.0	1000000.0	0.0	0.0	0.0	1000000.0	1000000.0	1000000.0	0.0	1000000.0	0.0	1000000.0	1000000.0	1000000.0	1000000.0	0.0	1000000.0	1000000.0	0.0	0.0	0.0	1000000.0	0.0	1000000.0	1000000.0
801	0.0	1000000.0	0.0	0.0	0.0	0.0	1000000.0	1000000.0	1000000.0	0.0	0.0	0.0	1000000.0	0.0	0.0	0.0	0.0	1000000.0	1000000.0	1000000.0	0.0	0.0	0.0	0.0	1000000.0	1000000.0	0.0	0.0	0.0	1000000.0	1000000.0	1000000.0	0.0	1000000.0	0.0	1000000.0	1000000.0	1000000.0	1000000.0	0.0	1000000.0	1000000.0	0.0	0.0	0.0	1000000.0	0.0	1000000.0	1000000.0
802	0.0	1000000.0	0.0	0.0	0.0	0.0	1000000.0	1000000.0	1000000.0	0.0	0.0	0.0	1000000.0	0.0	0.0	0.0	0.0	1000000.0	1000000.0	1000000.0	0.0	0.0	0.0	0.0	1000000.0	1000000.0	0.0	0.0	0.0	1000000.0	1000000.0	1000000.0	0.0	1000000.0	0.0	1000000.0	1000000.0	1000000.0	1000000.0	0.0	1000000.0	1000000.0	0.0	0.0	0.0	1000000.0	0.0	1000000.0	1000000.0
803	0.0	1000000.0	0.0	0.0	0.0	0.0	1000000.0	1000000.0	1000000.0	0.0	0.0	0.0	1000000.0	0.0	0.0	0.0	0.0	1000000.0	1000000.0	1000000.0	0.0	0.0	0.0	0.0	1000000.0	1000000.0	0.0	0.0	0.0	1000000.0	1000000.0	1000000.0	0.0	1000000.0	0.0	1000000.0	1000000.0	1000000.0	1000000.0	0.0	1000000.0	1000000.0	0.0	0.0	0.0	1000000.0	0.0	1000000.0	1000000.0
804	0.0	1000000.0	0.0	0.0	0.0	0.0	1000000.0	1000000.0	1000000.0	0.0	0.0	0.0	1000000.0	0.0	0.0	0.0	0.0	1000000.0	1000000.0	1000000.0	0.0	0.0	0.0	0.0	1000000.0	1000000.0	0.0	0.0	0.0	1000000.0	1000000.0	1000000.0	0.0	1000000.0	0.0	1000000.0	1000000.0	1000000.0	1000000.0	0.0	1000000.0	1000000.0	0.0	0.0	0.0	1000000.0	0.0	1000000.0	1000000.0
805	0.0	1000000.0	0.0	0.0	0.0	0.0	1000000.0	1000000.0	1000000.0	0.0	0.0	0.0	1000000.0	0.0	0.0	0.0	0.0	1000000.0	1000000.0	1000000.0	0.0	0.0	0.0	0.0	1000000.0	1000000.0	0.0	0.0	0.0	1000000.0	1000000.0	1000000.0	0.0	1000000.0	0.0	1000000.0	1000000.0	1000000.0	1000000.0	0.0	1000000.0	1000000.0	0.0	0.0	0.0	1000000.0	0.0	1000000.0	1000000.0
806	0.0	1000000.0	0.0	0.0	0.0	0.0	1000000.0	1000000.0	1000000.0	0.0	0.0	0.0	1000000.0	0.0	0.0	0.0	0.0	1000000.0	1000000.0	1000000.0	0.0	0.0	0.0	0.0	1000000.0	1000000.0	0.0	0.0	0.0	1000000.0	1000000.0	1000000.0	0.0	1000000.0	0.0	1000000.0	1000000.0	1000000.0	1000000.0	0.0	1000000.0	1000000.0	0.0	0.0	0.0	1000000.0	0.0	1000000.0	1000000.0
807	0.0	1000000.0	0.0	0.0	0.0	0.0	1000000.0	1000000.0	1000000.0	0.0	0.0	0.0	1000000.0	0.0	0.0	0.0	0.0	1000000.0	1000000.0	1000000.0	0.0	0.0	0.0	0.0	1000000.0	1000000.0	0.0	0.0	0.0	1000000.0	1000000.0	1000000.0	0.0	1000000.0	0.0	1000000.0	1000000.0	1000000.0	1000000.0	0.0	1000000.0	1000000.0	0.0	0.0	0.0	1000000.0	0.0	1000000.0	1000000.0
808	0.0	1000000.0	0.0	0.0	0.0	0.0	1000000.0	1000000.0	1000000.0	0.0	0.0	0.0	1000000.0	0.0	0.0	0.0	0.0	1000000.0	1000000.0	1000000.0	0.0	0.0	0.0	0.0	1000000.0	1000000.0	0.0	0.0	0.0	1000000.0	1000000.0	1000000.0	0.0	1000000.0	0.0	1000000.0	1000000.0	1000000.0	1000000.0	0.0	1000000.0	1000000.0	0.0	0.0	0.0	1000000.0	0.0	1000000.0	1000000.0
809	0.0	1000000.0	0.0	0.0	0.0	0.0	1000000.0	1000000.0	1000000.0	0.0	0.0	0.0	1000000.0	0.0	0.0	0.0	0.0	1000000.0	1000000.0	1000000.0	0.0	0.0	0.0	0.0	1000000.0	1000000.0	0.0	0.0	0.0	1000000.0	1000000.0	1000000.0	0.0	1000000.0	0.0	1000000.0	1000000.0	1000000.0	1000000.0	0.0	1000000.0	1000000.0	0.0	0.0	0.0	1000000.0	0.0	1000000.0	1000000.0
810	0.0	1000000.0	0.0	0.0	0.0	0.0	1000000.0	1000000.0	1000000.0	0.0	0.0	0.0	1000000.0	0.0	0.0	0.0	0.0	1000000.0	1000000.0	1000000.0	0.0	0.0	0.0	0.0	1000000.0	1000000.0	0.0	0.0	0.0	1000000.0	1000000.0	1000000.0	0.0	1000000.0	0.0	1000000.0	1000000.0	1000000.0	1000000.0	0.0	1000000.0	1000000.0	0.0	0.0	0.0	1000000.0	0.0	1000000.0	1000000.0
811	0.0	1000000.0	0.0	0.0	0.0	0.0	1000000.0	1000000.0	1000000.0	0.0	0.0	0.0	1000000.0	0.0	0.0	0.0	0.0	1000000.0	1000000.0	1000000.0	0.0	0.0	0.0	0.0	1000000.0	1000000.0	0.0	0.0	0.0	1000000.0	1000000.0	1000000.0	0.0	1000000.0	0.0	1000000.0	1000000.0	1000000.0	1000000.0	0.0	1000000.0	1000000.0	0.0	0.0	0.0	1000000.0	0.0	1000000.0	1000000.0
812	0.0	1000000.0	0.0	0.0	0.0	0.0	1000000.0	1000000.0	1000000.0	0.0	0.0	0.0	1000000.0	0.0	0.0	0.0	0.0	1000000.0	1000000.0	1000000.0	0.0	0.0	0.0	0.0	1000000.0	1000000.0	0.0	0.0	0.0	1000000.0	1000000.0	1000000.0	0.0	1000000.0	0.0	1000000.0	1000000.0	1000000.0	1000000.0	0.0	1000000.0	1000000.0	0.0	0.0	0.0	1000000.0	0.0	1000000.0	1000000.0
813	0.0	1000000.0	0.0	0.0	0.0	0.0	1000000.0	1000000.0	1000000.0	0.0	0.0	0.0	1000000.0	0.0	0.0	0.0	0.0	1000000.0	1000000.0	1000000.0	0.0	0.0	0.0	0.0	1000000.0	1000000.0	0.0	0.0	0.0	1000000.0	1000000.0	1000000.0	0.0	1000000.0	0.0	1000000.0	1000000.0	1000000.0	1000000.0	0.0	1000000.0	1000000.0	0.0	0.0	0.0	1000000.0	0.0	1000000.0	1000000.0
814	0.0	1000000.0	0.0	0.0	0.0	0.0	1000000.0	1000000.0	1000000.0	0.0	0.0	0.0	1000000.0	0.0	0.0	0.0	0.0	1000000.0	1000000.0	1000000.0	0.0	0.0	0.0	0.0	1000000.0	1000000.0	0.0	0.0	0.0	1000000.0	1000000.0	1000000.0	0.0	1000000.0	0.0	1000000.0	1000000.0	1000000.0	1000000.0	0.0	1000000.0	1000000.0	0.0	0.0	0.0	1000000.0	0.0	1000000.0	1000000.0
815	0.0	1000000.0	0.0	0.0	0.0	0.0	1000000.0	1000000.0	1000000.0	0.0	0.0	0.0	1000000.0	0.0	0.0	0.0	0.0	1000000.0	1000000.0	1000000.0	0.0	0.0	0.0	0.0	1000000.0	1000000.0	0.0	0.0	0.0	1000000.0	1000000.0	1000000.0	0.0	1000000.0	0.0	1000000.0	1000000.0	1000000.0	1000000.0	0.0	1000000.0	1000000.0	0.0	0.0	0.0	1000000.0	0.0	1000000.0	1000000.0
816	0.0	1000000.0	0.0	0.0	0.0	0.0	1000000.0	1000000.0	1000000.0	0.0	0.0	0.0	1000000.0	0.0	0.0	0.0	0.0	1000000.0	1000000.0	1000000.0	0.0	0.0	0.0	0.0	1000000.0	1000000.0	0.0	0.0	0.0	1000000.0	1000000.0	1000000.0	0.0	1000000.0	0.0	1000000.0	1000000.0	1000000.0	1000000.0	0.0	1000000.0	1000000.0	0.0	0.0	0.0	1000000.0	0.0	1000000.0	1000000.0
817	0.0	1000000.0	0.0	0.0	0.0	0.0	1000000.0	1000000.0	1000000.0	0.0	0.0	0.0	1000000.0	0.0	0.0	0.0	0.0	1000000.0	1000000.0	1000000.0	0.0	0.0	0.0	0.0	1000000.0	1000000.0	0.0	0.0	0.0	1000000.0	1000000.0	1000000.0	0.0	1000000.0	0.0	1000000.0	1000000.0	1000000.0	1000000.0	0.0	1000000.0	1000000.0	0.0	0.0	0.0	1000000.0	0.0	1000000.0	1000000.0
818	0.0	1000000.0	0.0	0.0	0.0	0.0	1000000.0	1000000.0	1000000.0	0.0	0.0	0.0	1000000.0	0.0	0.0	0.0	0.0	1000000.0	1000000.0	1000000.0	0.0	0.0	0.0	0.0	1000000.0	1000000.0	0.0	0.0	0.0	1000000.0	1000000.0	1000000.0	0.0	1000000.0	0.0	1000000.0	1000000.0	1000000.0	1000000.0	0.0	1000000.0	1000000.0	0.0	0.0	0.0	1000000.0	0.0	1000000.0	1000000.0
819	0.0	1000000.0	0.0	0.0	0.0	0.0	1000000.0	1000000.0	1000000.0	0.0	0.0	0.0	1000000.0	0.0	0.0	0.0	0.0	1000000.0	1000000.0	1000000.0	0.0	0.0	0.0	0.0	1000000.0	1000000.0	0.0	0.0	0.0	1000000.0	1000000.0	1000000.0	0.0	1000000.0	0.0	1000000.0	1000000.0	1000000.0	1000000.0	0.0	1000000.0	1000000.0	0.0	0.0	0.0	1000000.0	0.0	1000000.0	1000000.0
820	0.0	1000000.0	0.0	0.0	0.0	0.0	1000000.0	1000000.0	1000000.0	0.0	0.0	0.0	1000000.0	0.0	0.0	0.0	0.0	1000000.0	1000000.0	1000000.0	0.0	0.0	0.0	0.0	1000000.0	1000000.0	0.0	0.0	0.0	1000000.0	1000000.0	1000000.0	0.0	1000000.0	0.0	1000000.0	1000000.0	1000000.0	1000000.0	0.0	1000000.0	1000000.0	0.0	0.0	0.0	1000000.0	0.0	1000000.0	1000000.0
821	0.0	1000000.0	0.0	0.0	0.0	0.0	1000000.0	1000000.0	1000000.0	0.0	0.0	0.0	1000000.0	0.0	0.0	0.0	0.0	1000000.0	1000000.0	1000000.0	0.0	0.0	0.0	0.0	1000000.0	1000000.0	0.0	0.0	0.0	1000000.0	1000000.0	1000000.0	0.0	1000000.0	0.0	1000000.0	1000000.0	1000000.0	1000000.0	0.0	1000000.0	1000000.0	0.0	0.0	0.0	1000000.0	0.0	1000000.0	1000000.0
822	0.0	1000000.0	0.0	0.0	0.0	0.0	1000000.0	1000000.0	1000000.0	0.0	0.0	0.0	1000000.0	0.0	0.0	0.0	0.0	1000000.0	1000000.0	1000000.0	0.0	0.0	0.0	0.0	1000000.0	1000000.0	0.0	0.0	0.0	1000000.0	1000000.0	1000000.0	0.0	1000000.0	0.0	1000000.0	1000000.0	1000000.0	1000000.0	0.0	1000000.0	1000000.0	0.0	0.0	0.0	1000000.0	0.0	1000000.0	1000000.0
823	0.0	1000000.0	0.0	0.0	0.0	0.0	1000000.0	1000000.0	1000000.0	0.0	0.0	0.0	1000000.0	0.0	0.0	0.0	0.0	1000000.0	1000000.0	1000000.0	0.0	0.0	0.0	0.0	1000000.0	1000000.0	0.0	0.0	0.0	1000000.0	1000000.0	1000000.0	0.0	1000000.0	0.0	1000000.0	1000000.0	1000000.0	1000000.0	0.0	1000000.0	1000000.0	0.0	0.0	0.0	1000000.0	0.0	1000000.0	1000000.0
824	0.0	1000000.0	0.0	0.0	0.0	0.0	1000000.0	1000000.0	1000000.0	0.0	0.0	0.0	1000000.0	0.0	0.0	0.0	0.0	1000000.0	1000000.0	1000000.0	0.0	0.0	0.0	0.0	1000000.0	1000000.0	0.0	0.0	0.0	1000000.0	1000000.0	1000000.0	0.0	1000000.0	0.0	1000000.0	1000000.0	1000000.0	1000000.0	0.0	1000000.0	1000000.0	0.0	0.0	0.0	1000000.0	0.0	1000000.0	1000000.0
825	0.0	1000000.0	0.0	0.0	0.0	0.0	1000000.0	1000000.0	1000000.0	0.0	0.0	0.0	1000000.0	0.0	0.0	0.0	0.0	1000000.0	1000000.0	1000000.0	0.0	0.0	0.0	0.0	1000000.0	1000000.0	0.0	0.0	0.0	1000000.0	1000000.0	1000000.0	0.0	1000000.0	0.0	1000000.0	1000000.0	1000000.0	1000000.0	0.0	1000000.0	1000000.0	0.0	0.0	0.0	1000000.0	0.0	1000000.0	1000000.0
826	0.0	1000000.0	0.0	0.0	0.0	0.0	1000000.0	1000000.0	1000000.0	0.0	0.0	0.0	1000000.0	0.0	0.0	0.0	0.0	1000000.0	1000000.0	1000000.0	0.0	0.0	0.0	0.0	1000000.0	1000000.0	0.0	0.0	0.0	1000000.0	1000000.0	1000000.0	0.0	1000000.0	0.0	1000000.0	1000000.0	1000000.0	1000000.0	0.0	1000000.0	1000000.0	0.0	0.0	0.0	1000000.0	0.0	1000000.0	1000000.0
827	0.0	1000000.0	0.0	0.0	0.0	0.0	1000000.0	1000000.0	1000000.0	0.0	0.0	0.0	1000000.0	0.0	0.0	0.0	0.0	1000000.0	1000000.0	1000000.0	0.0	0.0	0.0	0.0	1000000.0	1000000.0	0.0	0.0	0.0	1000000.0	1000000.0	1000000.0	0.0	1000000.0	0.0	1000000.0	1000000.0	1000000.0	1000000.0	0.0	1000000.0	1000000.0	0.0	0.0	0.0	1000000.0	0.0	1000000.0	1000000.0
828	0.0	1000000.0	0.0	0.0	0.0	0.0	1000000.0	1000000.0	1000000.0	0.0	0.0	0.0	1000000.0	0.0	0.0	0.0	0.0	1000000.0	1000000.0	1000000.0	0.0	0.0	0.0	0.0	1000000.0	1000000.0	0.0	0.0	0.0	1000000.0	1000000.0	1000000.0	0.0	1000000.0	0.0	1000000.0	1000000.0	1000000.0	1000000.0	0.0	1000000.0	1000000.0	0.0	0.0	0.0	1000000.0	0.0	1000000.0	1000000.0
829	0.0	1000000.0	0.0	0.0	0.0	0.0	1000000.0	1000000.0	1000000.0	0.0	0.0	0.0	1000000.0	0.0	0.0	0.0	0.0	1000000.0	1000000.0	1000000.0	0.0	0.0	0.0	0.0	1000000.0	1000000.0	0.0	0.0	0.0	1000000.0	1000000.0	1000000.0	0.0	1000000.0	0.0	1000000.0	1000000.0	1000000.0	1000000.0	0.0	1000000.0	1000000.0	0.0	0.0	0.0	1000000.0	0.0	1000000.0	1000000.0
830	0.0	1000000.0	0.0	0.0	0.0	0.0	1000000.0	1000000.0	1000000.0	0.0	0.0	0.0	1000000.0	0.0	0.0	0.0	0.0	1000000.0	1000000.0	1000000.0	0.0	0.0	0.0	0.0	1000000.0	1000000.0	0.0	0.0	0.0	1000000.0	1000000.0	1000000.0	0.0	1000000.0	0.0	1000000.0	1000000.0	1000000.0	1000000.0	0.0	1000000.0	1000000.0	0.0	0.0	0.0	1000000.0	0.0	1000000.0	1000000.0
831	0.0	1000000.0	0.0	0.0	0.0	0.0	1000000.0	1000000.0	1000000.0	0.0	0.0	0.0	1000000.0	0.0	0.0	0.0	0.0	1000000.0	1000000.0	1000000.0	0.0	0.0	0.0	0.0	1000000.0	1000000.0	0.0	0.0	0.0	1000000.0	1000000.0	1000000.0	0.0	1000000.0	0.0	1000000.0	1000000.0	1000000.0	1000000.0	0.0	1000000.0	1000000.0	0.0	0.0	0.0	1000000.0	0.0	1000000.0	1000000.0
832	0.0	1000000.0	0.0	0.0	0.0	0.0	1000000.0	1000000.0	1000000.0	0.0	0.0	0.0	1000000.0	0.0	0.0	0.0	0.0	1000000.0	1000000.0	1000000.0	0.0	0.0	0.0	0.0	1000000.0	1000000.0	0.0	0.0	0.0	1000000.0	1000000.0	1000000.0	0.0	1000000.0	0.0	1000000.0	1000000.0	1000000.0	1000000.0	0.0	1000000.0	1000000.0	0.0	0.0	0.0	1000000.0	0.0	1000000.0	1000000.0
833	0.0	1000000.0	0.0	0.0	0.0	0.0	1000000.0	1000000.0	1000000.0	0.0	0.0	0.0	1000000.0	0.0	0.0	0.0	0.0	1000000.0	1000000.0	1000000.0	0.0	0.0	0.0	0.0	1000000.0	1000000.0	0.0	0.0	0.0	1000000.0	1000000.0	1000000.0	0.0	1000000.0	0.0	1000000.0	1000000.0	1000000.0	1000000.0	0.0	1000000.0	1000000.0	0.0	0.0	0.0	1000000.0	0.0	1000000.0	1000000.0
834	0.0	1000000.0	0.0	0.0	0.0	0.0	1000000.0	1000000.0	1000000.0	0.0	0.0	0.0	1000000.0	0.0	0.0	0.0	0.0	1000000.0	1000000.0	1000000.0	0.0	0.0	0.0	0.0	1000000.0	1000000.0	0.0	0.0	0.0	1000000.0	1000000.0	1000000.0	0.0	1000000.0	0.0	1000000.0	1000000.0	1000000.0	1000000.0	0.0	1000000.0	1000000.0	0.0	0.0	0.0	1000000.0	0.0	1000000.0	1000000.0
835	0.0	1000000.0	0.0	0.0	0.0	0.0	1000000.0	1000000.0	1000000.0	0.0	0.0	0.0	1000000.0	0.0	0.0	0.0	0.0	1000000.0	1000000.0	1000000.0	0.0	0.0	0.0	0.0	1000000.0	1000000.0	0.0	0.0	0.0	1000000.0	1000000.0	1000000.0	0.0	1000000.0	0.0	1000000.0	1000000.0	1000000.0	1000000.0	0.0	1000000.0	1000000.0	0.0	0.0	0.0	1000000.0	0.0	1000000.0	1000000.0
836	0.0	1000000.0	0.0	0.0	0.0	0.0	1000000.0	1000000.0	1000000.0	0.0	0.0	0.0	1000000.0	0.0	0.0	0.0	0.0	1000000.0	1000000.0	1000000.0	0.0	0.0	0.0	0.0	1000000.0	1000000.0	0.0	0.0	0.0	1000000.0	1000000.0	1000000.0	0.0	1000000.0	0.0	1000000.0	1000000.0	1000000.0	1000000.0	0.0	1000000.0	1000000.0	0.0	0.0	0.0	1000000.0	0.0	1000000.0	1000000.0
837	0.0	1000000.0	0.0	0.0	0.0	0.0	1000000.0	1000000.0	1000000.0	0.0	0.0	0.0	1000000.0	0.0	0.0	0.0	0.0	1000000.0	1000000.0	1000000.0	0.0	0.0	0.0	0.0	1000000.0	1000000.0	0.0	0.0	0.0	1000000.0	1000000.0	1000000.0	0.0	1000000.0	0.0	1000000.0	1000000.0	1000000.0	1000000.0	0.0	1000000.0	1000000.0	0.0	0.0	0.0	1000000.0	0.0	1000000.0	1000000.0
838	0.0	1000000.0	0.0	0.0	0.0	0.0	1000000.0	1000000.0	1000000.0	0.0	0.0	0.0	1000000.0	0.0	0.0	0.0	0.0	1000000.0	1000000.0	1000000.0	0.0	0.0	0.0	0.0	1000000.0	1000000.0	0.0	0.0	0.0	1000000.0	1000000.0	1000000.0	0.0	1000000.0	0.0	1000000.0	1000000.0	1000000.0	1000000.0	0.0	1000000.0	1000000.0	0.0	0.0	0.0	1000000.0	0.0	1000000.0	1000000.0
839	0.0	1000000.0	0.0	0.0	0.0	0.0	1000000.0	1000000.0	1000000.0	0.0	0.0	0.0	1000000.0	0.0	0.0	0.0	0.0	1000000.0	1000000.0	1000000.0	0.0	0.0	0.0	0.0	1000000.0	1000000.0	0.0	0.0	0.0	1000000.0	1000000.0	1000000.0	0.0	1000000.0	0.0	1000000.0	1000000.0	1000000.0	1000000.0	0.0	1000000.0	1000000.0	0.0	0.0	0.0	1000000.0	0.0	1000000.0	1000000.0
840	0.0	1000000.0	0.0	0.0	0.0	0.0	1000000.0	1000000.0	1000000.0	0.0	0.0	0.0	1000000.0	0.0	0.0	0.0	0.0	1000000.0	1000000.0	1000000.0	0.0	0.0	0.0	0.0	1000000.0	1000000.0	0.0	0.0	0.0	1000000.0	1000000.0	1000000.0	0.0	1000000.0	0.0	1000000.0	1000000.0	1000000.0	1000000.0	0.0	1000000.0	1000000.0	0.0	0.0	0.0	1000000.0	0.0	1000000.0	1000000.0
841	0.0	1000000.0	0.0	0.0	0.0	0.0	1000000.0	1000000.0	1000000.0	0.0	0.0	0.0	1000000.0	0.0	0.0	0.0	0.0	1000000.0	1000000.0	1000000.0	0.0	0.0	0.0	0.0	1000000.0	1000000.0	0.0	0.0	0.0	1000000.0	1000000.0	1000000.0	0.0	1000000.0	0.0	1000000.0	1000000.0	1000000.0	1000000.0	0.0	1000000.0	1000000.0	0.0	0.0	0.0	1000000.0	0.0	1000000.0	1000000.0
842	0.0	1000000.0	0.0	0.0	0.0	0.0	1000000.0	1000000.0	1000000.0	0.0	0.0	0.0	1000000.0	0.0	0.0	0.0	0.0	1000000.0	1000000.0	1000000.0	0.0	0.0	0.0	0.0	1000000.0	1000000.0	0.0	0.0	0.0	1000000.0	1000000.0	1000000.0	0.0	1000000.0	0.0	1000000.0	1000000.0	1000000.0	1000000.0	0.0	1000000.0	1000000.0	0.0	0.0	0.0	1000000.0	0.0	1000000.0	1000000.0
843	0.0	1000000.0	0.0	0.0	0.0	0.0	1000000.0	1000000.0	1000000.0	0.0	0.0	0.0	1000000.0	0.0	0.0	0.0	0.0	1000000.0	1000000.0	1000000.0	0.0	0.0	0.0	0.0	1000000.0	1000000.0	0.0	0.0	0.0	1000000.0	1000000.0	1000000.0	0.0	1000000.0	0.0	1000000.0	1000000.0	1000000.0	1000000.0	0.0	1000000.0	1000000.0	0.0	0.0	0.0	1000000.0	0.0	1000000.0	1000000.0
844	0.0	1000000.0	0.0	0.0	0.0	0.0	1000000.0	1000000.0	1000000.0	0.0	0.0	0.0	1000000.0	0.0	0.0	0.0	0.0	1000000.0	1000000.0	1000000.0	0.0	0.0	0.0	0.0	1000000.0	1000000.0	0.0	0.0	0.0	1000000.0	1000000.0	1000000.0	0.0	1000000.0	0.0	1000000.0	1000000.0	1000000.0	1000000.0	0.0	1000000.0	1000000.0	0.0	0.0	0.0	1000000.0	0.0	1000000.0	1000000.0
845	0.0	1000000.0	0.0	0.0	0.0	0.0	1000000.0	1000000.0	1000000.0	0.0	0.0	0.0	1000000.0	0.0	0.0	0.0	0.0	1000000.0	1000000.0	1000000.0	0.0	0.0	0.0	0.0	1000000.0	1000000.0	0.0	0.0	0.0	1000000.0	1000000.0	1000000.0	0.0	1000000.0	0.0	1000000.0	1000000.0	1000000.0	1000000.0	0.0	1000000.0	1000000.0	0.0	0.0	0.0	1000000.0	0.0	1000000.0	1000000.0
846	0.0	1000000.0	0.0	0.0	0.0	0.0	1000000.0	1000000.0	1000000.0	0.0	0.0	0.0	1000000.0	0.0	0.0	0.0	0.0	1000000.0	1000000.0	1000000.0	0.0	0.0	0.0	0.0	1000000.0	1000000.0	0.0	0.0	0.0	1000000.0	1000000.0	1000000.0	0.0	1000000.0	0.0	1000000.0	1000000.0	1000000.0	1000000.0	0.0	1000000.0	1000000.0	0.0	0.0	0.0	1000000.0	0.0	1000000.0	1000000.0
847	0.0	1000000.0	0.0	0.0	0.0	0.0	1000000.0	1000000.0	1000000.0	0.0	0.0	0.0	1000000.0	0.0	0.0	0.0	0.0	1000000.0	1000000.0	1000000.0	0.0	0.0	0.0	0.0	1000000.0	1000000.0	0.0	0.0	0.0	1000000.0	1000000.0	1000000.0	0.0	1000000.0	0.0	1000000.0	1000000.0	1000000.0	1000000.0	0.0	1000000.0	1000000.0	0.0	0.0	0.0	1000000.0	0.0	1000000.0	1000000.0
848	0.0	1000000.0	0.0	0.0	0.0	0.0	1000000.0	1000000.0	1000000.0	0.0	0.0	0.0	1000000.0	0.0	0.0	0.0	0.0	1000000.0	1000000.0	1000000.0	0.0	0.0	0.0	0.0	1000000.0	1000000.0	0.0	0.0	0.0	1000000.0	1000000.0	1000000.0	0.0	1000000.0	0.0	1000000.0	1000000.0	1000000.0	1000000.0	0.0	1000000.0	1000000.0	0.0	0.0	0.0	1000000.0	0.0	1000000.0	1000000.0
849	0.0	1000000.0	0.0	0.0	0.0	0.0	1000000.0	1000000.0	1000000.0	0.0	0.0	0.0	1000000.0	0.0	0.0	0.0	0.0	1000000.0	1000000.0	1000000.0	0.0	0.0	0.0	0.0	1000000.0	1000000.0	0.0	0.0	0.0	1000000.0	1000000.0	1000000.0	0.0	1000000.0	0.0	1000000.0	1000000.0	1000000.0	1000000.0	0.0	1000000.0	1000000.0	0.0	0.0	0.0	1000000.0	0.0	1000000.0	1000000.0
850	0.0	1000000.0	0.0	0.0	0.0	0.0	1000000.0	1000000.0	1000000.0	0.0	0.0	0.0	1000000.0	0.0	0.0	0.0	0.0	1000000.0	1000000.0	1000000.0	0.0	0.0	0.0	0.0	1000000.0	1000000.0	0.0	0.0	0.0	1000000.0	1000000.0	1000000.0	0.0	1000000.0	0.0	1000000.0	1000000.0	1000000.0	1000000.0	0.0	1000000.0	1000000.0	0.0	0.0	0.0	1000000.0	0.0	1000000.0	1000000.0
851	0.0	1000000.0	0.0	0.0	0.0	0.0	1000000.0	1000000.0	1000000.0	0.0	0.0	0.0	1000000.0	0.0	0.0	0.0	0.0	1000000.0	1000000.0	1000000.0	0.0	0.0	0.0	0.0	1000000.0	1000000.0	0.0	0.0	0.0	1000000.0	1000000.0	1000000.0	0.0	1000000.0	0.0	1000000.0	1000000.0	1000000.0	1000000.0	0.0	1000000.0	1000000.0	0.0	0.0	0.0	1000000.0	0.0	1000000.0	1000000.0
852	0.0	1000000.0	0.0	0.0	0.0	0.0	1000000.0	1000000.0	1000000.0	0.0	0.0	0.0	1000000.0	0.0	0.0	0.0	0.0	1000000.0	1000000.0	1000000.0	0.0	0.0	0.0	0.0	1000000.0	1000000.0	0.0	0.0	0.0	1000000.0	1000000.0	1000000.0	0.0	1000000.0	0.0	1000000.0	1000000.0	1000000.0	1000000.0	0.0	1000000.0	1000000.0	0.0	0.0	0.0	1000000.0	0.0	1000000.0	1000000.0
853	0.0	1000000.0	0.0	0.0	0.0	0.0	1000000.0	1000000.0	1000000.0	0.0	0.0	0.0	1000000.0	0.0	0.0	0.0	0.0	1000000.0	1000000.0	1000000.0	0.0	0.0	0.0	0.0	1000000.0	1000000.0	0.0	0.0	0.0	1000000.0	1000000.0	1000000.0	0.0	1000000.0	0.0	1000000.0	1000000.0	1000000.0	1000000.0	0.0	1000000.0	1000000.0	0.0	0.0	0.0	1000000.0	0.0	1000000.0	1000000.0
854	0.0	1000000.0	0.0	0.0	0.0	0.0	1000000.0	1000000.0	1000000.0	0.0	0.0	0.0	1000000.0	0.0	0.0	0.0	0.0	1000000.0	1000000.0	1000000.0	0.0	0.0	0.0	0.0	1000000.0	1000000.0	0.0	0.0	0.0	1000000.0	1000000.0	1000000.0	0.0	1000000.0	0.0	1000000.0	1000000.0	1000000.0	1000000.0	0.0	1000000.0	1000000.0	0.0	0.0	0.0	1000000.0	0.0	1000000.0	1000000.0
855	0.0	1000000.0	0.0	0.0	0.0	0.0	1000000.0	1000000.0	1000000.0	0.0	0.0	0.0	1000000.0	0.0	0.0	0.0	0.0	1000000.0	1000000.0	1000000.0	0.0	0.0	0.0	0.0	1000000.0	1000000.0	0.0	0.0	0.0	1000000.0	1000000.0	1000000.0	0.0	1000000.0	0.0	1000000.0	1000000.0	1000000.0	1000000.0	0.0	1000000.0	1000000.0	0.0	0.0	0.0	1000000.0	0.0	1000000.0	1000000.0
856	0.0	1000000.0	0.0	0.0	0.0	0.0	1000000.0	1000000.0	1000000.0	0.0	0.0	0.0	1000000.0	0.0	0.0	0.0	0.0	1000000.0	1000000.0	1000000.0	0.0	0.0	0.0	0.0	1000000.0	1000000.0	0.0	0.0	0.0	1000000.0	1000000.0	1000000.0	0.0	1000000.0	0.0	1000000.0	1000000.0	1000000.0	1000000.0	0.0	1000000.0	1000000.0	0.0	0.0	0.0	1000000.0	0.0	1000000.0	1000000.0
857	0.0	1000000.0	0.0	0.0	0.0	0.0	1000000.0	1000000.0	1000000.0	0.0	0.0	0.0	1000000.0	0.0	0.0	0.0	0.0	1000000.0	1000000.0	1000000.0	0.0	0.0	0.0	0.0	1000000.0	1000000.0	0.0	0.0	0.0	1000000.0	1000000.0	1000000.0	0.0	1000000.0	0.0	1000000.0	1000000.0	1000000.0	1000000.0	0.0	1000000.0	1000000.0	0.0	0.0	0.0	1000000.0	0.0	1000000.0	1000000.0
858	0.0	1000000.0	0.0	0.0	0.0	0.0	1000000.0	1000000.0	1000000.0	0.0	0.0	0.0	1000000.0	0.0	0.0	0.0	0.0	1000000.0	1000000.0	1000000.0	0.0	0.0	0.0	0.0	1000000.0	1000000.0	0.0	0.0	0.0	1000000.0	1000000.0	1000000.0	0.0	1000000.0	0.0	1000000.0	1000000.0	1000000.0	1000000.0	0.0	1000000.0	1000000.0	0.0	0.0	0.0	1000000.0	0.0	1000000.0	1000000.0
859	0.0	1000000.0	0.0	0.0	0.0	0.0	1000000.0	1000000.0	1000000.0	0.0	0.0	0.0	1000000.0	0.0	0.0	0.0	0.0	1000000.0	1000000.0	1000000.0	0.0	0.0	0.0	0.0	1000000.0	1000000.0	0.0	0.0	0.0	1000000.0	1000000.0	1000000.0	0.0	1000000.0	0.0	1000000.0	1000000.0	1000000.0	1000000.0	0.0	1000000.0	1000000.0	0.0	0.0	0.0	1000000.0	0.0	1000000.0	1000000.0
860	0.0	1000000.0	0.0	0.0	0.0	0.0	1000000.0	1000000.0	1000000.0	0.0	0.0	0.0	1000000.0	0.0	0.0	0.0	0.0	1000000.0	1000000.0	1000000.0	0.0	0.0	0.0	0.0	1000000.0	1000000.0	0.0	0.0	0.0	1000000.0	1000000.0	1000000.0	0.0	1000000.0	0.0	1000000.0	1000000.0	1000000.0	1000000.0	0.0	1000000.0	1000000.0	0.0	0.0	0.0	1000000.0	0.0	1000000.0	1000000.0
861	0.0	1000000.0	0.0	0.0	0.0	0.0	1000000.0	1000000.0	1000000.0	0.0	0.0	0.0	1000000.0	0.0	0.0	0.0	0.0	1000000.0	1000000.0	1000000.0	0.0	0.0	0.0	0.0	1000000.0	1000000.0	0.0	0.0	0.0	1000000.0	1000000.0	1000000.0	0.0	1000000.0	0.0	1000000.0	1000000.0	1000000.0	1000000.0	0.0	1000000.0	1000000.0	0.0	0.0	0.0	1000000.0	0.0	1000000.0	1000000.0
862	0.0	1000000.0	0.0	0.0	0.0	0.0	1000000.0	1000000.0	1000000.0	0.0	0.0	0.0	1000000.0	0.0	0.0	0.0	0.0	1000000.0	1000000.0	1000000.0	0.0	0.0	0.0	0.0	1000000.0	1000000.0	0.0	0.0	0.0	1000000.0	1000000.0	1000000.0	0.0	1000000.0	0.0	1000000.0	1000000.0	1000000.0	1000000.0	0.0	1000000.0	1000000.0	0.0	0.0	0.0	1000000.0	0.0	1000000.0	1000000.0
863	0.0	1000000.0	0.0	0.0	0.0	0.0	1000000.0	1000000.0	1000000.0	0.0	0.0	0.0	1000000.0	0.0	0.0	0.0	0.0	1000000.0	1000000.0	1000000.0	0.0	0.0	0.0	0.0	1000000.0	1000000.0	0.0	0.0	0.0	1000000.0	1000000.0	1000000.0	0.0	1000000.0	0.0	1000000.0	1000000.0	1000000.0	1000000.0	0.0	1000000.0	1000000.0	0.0	0.0	0.0	1000000.0	0.0	1000000.0	1000000.0
864	0.0	1000000.0	0.0	0.0	0.0	0.0	1000000.0	1000000.0	1000000.0	0.0	0.0	0.0	1000000.0	0.0	0.0	0.0	0.0	1000000.0	1000000.0	1000000.0	0.0	0.0	0.0	0.0	1000000.0	1000000.0	0.0	0.0	0.0	1000000.0	1000000.0	1000000.0	0.0	1000000.0	0.0	1000000.0	1000000.0	1000000.0	1000000.0	0.0	1000000.0	1000000.0	0.0	0.0	0.0	1000000.0	0.0	1000000.0	1000000.0
865	0.0	1000000.0	0.0	0.0	0.0	0.0	1000000.0	1000000.0	1000000.0	0.0	0.0	0.0	1000000.0	0.0	0.0	0.0	0.0	1000000.0	1000000.0	1000000.0	0.0	0.0	0.0	0.0	1000000.0	1000000.0	0.0	0.0	0.0	1000000.0	1000000.0	1000000.0	0.0	1000000.0	0.0	1000000.0	1000000.0	1000000.0	1000000.0	0.0	1000000.0	1000000.0	0.0	0.0	0.0	1000000.0	0.0	1000000.0	1000000.0
866	0.0	1000000.0	0.0	0.0	0.0	0.0	1000000.0	1000000.0	1000000.0	0.0	0.0	0.0	1000000.0	0.0	0.0	0.0	0.0	1000000.0	1000000.0	1000000.0	0.0	0.0	0.0	0.0	1000000.0	1000000.0	0.0	0.0	0.0	1000000.0	1000000.0	1000000.0	0.0	1000000.0	0.0	1000000.0	1000000.0	1000000.0	1000000.0	0.0	1000000.0	1000000.0	0.0	0.0	0.0	1000000.0	0.0	1000000.0	1000000.0
867	0.0	1000000.0	0.0	0.0	0.0	0.0	1000000.0	1000000.0	1000000.0	0.0	0.0	0.0	1000000.0	0.0	0.0	0.0	0.0	1000000.0	1000000.0	1000000.0	0.0	0.0	0.0	0.0	1000000.0	1000000.0	0.0	0.0	0.0	1000000.0	1000000.0	1000000.0	0.0	1000000.0	0.0	1000000.0	1000000.0	1000000.0	1000000.0	0.0	1000000.0	1000000.0	0.0	0.0	0.0	1000000.0	0.0	1000000.0	1000000.0
868	0.0	1000000.0	0.0	0.0	0.0	0.0	1000000.0	1000000.0	1000000.0	0.0	0.0	0.0	1000000.0	0.0	0.0	0.0	0.0	1000000.0	1000000.0	1000000.0	0.0	0.0	0.0	0.0	1000000.0	1000000.0	0.0	0.0	0.0	1000000.0	1000000.0	1000000.0	0.0	1000000.0	0.0	1000000.0	1000000.0	1000000.0	1000000.0	0.0	1000000.0	1000000.0	0.0	0.0	0.0	1000000.0	0.0	1000000.0	1000000.0
869	0.0	1000000.0	0.0	0.0	0.0	0.0	1000000.0	1000000.0	1000000.0	0.0	0.0	0.0	1000000.0	0.0	0.0	0.0	0.0	1000000.0	1000000.0	1000000.0	0.0	0.0	0.0	0.0	1000000.0	1000000.0	0.0	0.0	0.0	1000000.0	1000000.0	1000000.0	0.0	1000000.0	0.0	1000000.0	1000000.0	1000000.0	1000000.0	0.0	1000000.0	1000000.0	0.0	0.0	0.0	1000000.0	0.0	1000000.0	1000000.0
870	0.0	1000000.0	0.0	0.0	0.0	0.0	1000000.0	1000000.0	1000000.0	0.0	0.0	0.0	1000000.0	0.0	0.0	0.0	0.0	1000000.0	1000000.0	1000000.0	0.0	0.0	0.0	0.0	1000000.0	1000000.0	0.0	0.0	0.0	1000000.0	1000000.0	1000000.0	0.0	1000000.0	0.0	1000000.0	1000000.0	1000000.0	1000000.0	0.0	1000000.0	1000000.0	0.0	0.0	0.0	1000000.0	0.0	1000000.0	1000000.0
871	0.0	1000000.0	0.0	0.0	0.0	0.0	1000000.0	1000000.0	1000000.0	0.0	0.0	0.0	1000000.0	0.0	0.0	0.0	0.0	1000000.0	1000000.0	1000000.0	0.0	0.0	0.0	0.0	1000000.0	1000000.0	0.0	0.0	0.0	1000000.0	1000000.0	1000000.0	0.0	1000000.0	0.0	1000000.0	1000000.0	1000000.0	1000000.0	0.0	1000000.0	1000000.0	0.0	0.0	0.0	1000000.0	0.0	1000000.0	1000000.0
872	0.0	1000000.0	0.0	0.0	0.0	0.0	1000000.0	1000000.0	1000000.0	0.0	0.0	0.0	1000000.0	0.0	0.0	0.0	0.0	1000000.0	1000000.0	1000000.0	0.0	0.0	0.0	0.0	1000000.0	1000000.0	0.0	0.0	0.0	1000000.0	1000000.0	1000000.0	0.0	1000000.0	0.0	1000000.0	1000000.0	1000000.0	1000000.0	0.0	1000000.0	1000000.0	0.0	0.0	0.0	1000000.0	0.0	1000000.0	1000000.0
873	0.0	1000000.0	0.0	0.0	0.0	0.0	1000000.0	1000000.0	1000000.0	0.0	0.0	0.0	1000000.0	0.0	0.0	0.0	0.0	1000000.0	1000000.0	1000000.0	0.0	0.0	0.0	0.0	1000000.0	1000000.0	0.0	0.0	0.0	1000000.0	1000000.0	1000000.0	0.0	1000000.0	0.0	1000000.0	1000000.0	1000000.0	1000000.0	0.0	1000000.0	1000000.0	0.0	0.0	0.0	1000000.0	0.0	1000000.0	1000000.0
874	0.0	1000000.0	0.0	0.0	0.0	0.0	1000000.0	1000000.0	1000000.0	0.0	0.0	0.0	1000000.0	0.0	0.0	0.0	0.0	1000000.0	1000000.0	1000000.0	0.0	0.0	0.0	0.0	1000000.0	1000000.0	0.0	0.0	0.0	1000000.0	1000000.0	1000000.0	0.0	1000000.0	0.0	1000000.0	1000000.0	1000000.0	1000000.0	0.0	1000000.0	1000000.0	0.0	0.0	0.0	1000000.0	0.0	1000000.0	1000000.0
875	0.0	1000000.0	0.0	0.0	0.0	0.0	1000000.0	1000000.0	1000000.0	0.0	0.0	0.0	1000000.0	0.0	0.0	0.0	0.0	1000000.0	1000000.0	1000000.0	0.0	0.0	0.0	0.0	1000000.0	1000000.0	0.0	0.0	0.0	1000000.0	1000000.0	1000000.0	0.0	1000000.0	0.0	1000000.0	1000000.0	1000000.0	1000000.0	0.0	1000000.0	1000000.0	0.0	0.0	0.0	1000000.0	0.0	1000000.0	1000000.0
876	0.0	1000000.0	0.0	0.0	0.0	0.0	1000000.0	1000000.0	1000000.0	0.0	0.0	0.0	1000000.0	0.0	0.0	0.0	0.0	1000000.0	1000000.0	1000000.0	0.0	0.0	0.0	0.0	1000000.0	1000000.0	0.0	0.0	0.0	1000000.0	1000000.0	1000000.0	0.0	1000000.0	0.0	1000000.0	1000000.0	1000000.0	1000000.0	0.0	1000000.0	1000000.0	0.0	0.0	0.0	1000000.0	0.0	1000000.0	1000000.0
877	0.0	1000000.0	0.0	0.0	0.0	0.0	1000000.0	1000000.0	1000000.0	0.0	0.0	0.0	1000000.0	0.0	0.0	0.0	0.0	1000000.0	1000000.0	1000000.0	0.0	0.0	0.0	0.0	1000000.0	1000000.0	0.0	0.0	0.0	1000000.0	1000000.0	1000000.0	0.0	1000000.0	0.0	1000000.0	1000000.0	1000000.0	1000000.0	0.0	1000000.0	1000000.0	0.0	0.0	0.0	1000000.0	0.0	1000000.0	1000000.0
878	0.0	1000000.0	0.0	0.0	0.0	0.0	1000000.0	1000000.0	1000000.0	0.0	0.0	0.0	1000000.0	0.0	0.0	0.0	0.0	1000000.0	1000000.0	1000000.0	0.0	0.0	0.0	0.0	1000000.0	1000000.0	0.0	0.0	0.0	1000000.0	1000000.0	1000000.0	0.0	1000000.0	0.0	1000000.0	1000000.0	1000000.0	1000000.0	0.0	1000000.0	1000000.0	0.0	0.0	0.0	1000000.0	0.0	1000000.0	1000000.0
879	0.0	1000000.0	0.0	0.0	0.0	0.0	1000000.0	1000000.0	1000000.0	0.0	0.0	0.0	1000000.0	0.0	0.0	0.0	0.0	1000000.0	1000000.0	1000000.0	0.0	0.0	0.0	0.0	1000000.0	1000000.0	0.0	0.0	0.0	1000000.0	1000000.0	1000000.0	0.0	1000000.0	0.0	1000000.0	1000000.0	1000000.0	1000000.0	0.0	1000000.0	1000000.0	0.0	0.0	0.0	1000000.0	0.0	1000000.0	1000000.0
880	0.0	1000000.0	0.0	0.0	0.0	0.0	1000000.0	1000000.0	1000000.0	0.0	0.0	0.0	1000000.0	0.0	0.0	0.0	0.0	1000000.0	1000000.0	1000000.0	0.0	0.0	0.0	0.0	1000000.0	1000000.0	0.0	0.0	0.0	1000000.0	1000000.0	1000000.0	0.0	1000000.0	0.0	1000000.0	1000000.0	1000000.0	1000000.0	0.0	1000000.0	1000000.0	0.0	0.0	0.0	1000000.0	0.0	1000000.0	1000000.0
881	0.0	1000000.0	0.0	0.0	0.0	0.0	1000000.0	1000000.0	1000000.0	0.0	0.0	0.0	1000000.0	0.0	0.0	0.0	0.0	1000000.0	1000000.0	1000000.0	0.0	0.0	0.0	0.0	1000000.0	1000000.0	0.0	0.0	0.0	1000000.0	1000000.0	1000000.0	0.0	1000000.0	0.0	1000000.0	1000000.0	1000000.0	1000000.0	0.0	1000000.0	1000000.0	0.0	0.0	0.0	1000000.0	0.0	1000000.0	1000000.0
882	0.0	1000000.0	0.0	0.0	0.0	0.0	1000000.0	1000000.0	1000000.0	0.0	0.0	0.0	1000000.0	0.0	0.0	0.0	0.0	1000000.0	1000000.0	1000000.0	0.0	0.0	0.0	0.0	1000000.0	1000000.0	0.0	0.0	0.0	1000000.0	1000000.0	1000000.0	0.0	1000000.0	0.0	1000000.0	1000000.0	1000000.0	1000000.0	0.0	1000000.0	1000000.0	0.0	0.0	0.0	1000000.0	0.0	1000000.0	1000000.0
883	0.0	1000000.0	0.0	0.0	0.0	0.0	1000000.0	1000000.0	1000000.0	0.0	0.0	0.0	1000000.0	0.0	0.0	0.0	0.0	1000000.0	1000000.0	1000000.0	0.0	0.0	0.0	0.0	1000000.0	1000000.0	0.0	0.0	0.0	1000000.0	1000000.0	1000000.0	0.0	1000000.0	0.0	1000000.0	1000000.0	1000000.0	1000000.0	0.0	1000000.0	1000000.0	0.0	0.0	0.0	1000000.0	0.0	1000000.0	1000000.0
884	0.0	1000000.0	0.0	0.0	0.0	0.0	1000000.0	1000000.0	1000000.0	0.0	0.0	0.0	1000000.0	0.0	0.0	0.0	0.0	1000000.0	1000000.0	1000000.0	0.0	0.0	0.0	0.0	1000000.0	1000000.0	0.0	0.0	0.0	1000000.0	1000000.0	1000000.0	0.0	1000000.0	0.0	1000000.0	1000000.0	1000000.0	1000000.0	0.0	1000000.0	1000000.0	0.0	0.0	0.0	1000000.0	0.0	1000000.0	1000000.0
885	0.0	1000000.0	0.0	0.0	0.0	0.0	1000000.0	1000000.0	1000000.0	0.0	0.0	0.0	1000000.0	0.0	0.0	0.0	0.0	1000000.0	1000000.0	1000000.0	0.0	0.0	0.0	0.0	1000000.0	1000000.0	0.0	0.0	0.0	1000000.0	1000000.0	1000000.0	0.0	1000000.0	0.0	1000000.0	1000000.0	1000000.0	1000000.0	0.0	1000000.0	1000000.0	0.0	0.0	0.0	1000000.0	0.0	1000000.0	1000000.0
886	0.0	1000000.0	0.0	0.0	0.0	0.0	1000000.0	1000000.0	1000000.0	0.0	0.0	0.0	1000000.0	0.0	0.0	0.0	0.0	1000000.0	1000000.0	1000000.0	0.0	0.0	0.0	0.0	1000000.0	1000000.0	0.0	0.0	0.0	1000000.0	1000000.0	1000000.0	0.0	1000000.0	0.0	1000000.0	1000000.0	1000000.0	1000000.0	0.0	1000000.0	1000000.0	0.0	0.0	0.0	1000000.0	0.0	1000000.0	1000000.0
887	0.0	1000000.0	0.0	0.0	0.0	0.0	1000000.0	1000000.0	1000000.0	0.0	0.0	0.0	1000000.0	0.0	0.0	0.0	0.0	1000000.0	1000000.0	1000000.0	0.0	0.0	0.0	0.0	1000000.0	1000000.0	0.0	0.0	0.0	1000000.0	1000000.0	1000000.0	0.0	1000000.0	0.0	1000000.0	1000000.0	1000000.0	1000000.0	0.0	1000000.0	1000000.0	0.0	0.0	0.0	1000000.0	0.0	1000000.0	1000000.0
888	0.0	1000000.0	0.0	0.0	0.0	0.0	1000000.0	1000000.0	1000000.0	0.0	0.0	0.0	1000000.0	0.0	0.0	0.0	0.0	1000000.0	1000000.0	1000000.0	0.0	0.0	0.0	0.0	1000000.0	1000000.0	0.0	0.0	0.0	1000000.0	1000000.0	1000000.0	0.0	1000000.0	0.0	1000000.0	1000000.0	1000000.0	1000000.0	0.0	1000000.0	1000000.0	0.0	0.0	0.0	1000000.0	0.0	1000000.0	1000000.0
889	0.0	1000000.0	0.0	0.0	0.0	0.0	1000000.0	1000000.0	1000000.0	0.0	0.0	0.0	1000000.0	0.0	0.0	0.0	0.0	1000000.0	1000000.0	1000000.0	0.0	0.0	0.0	0.0	1000000.0	1000000.0	0.0	0.0	0.0	1000000.0	1000000.0	1000000.0	0.0	1000000.0	0.0	1000000.0	1000000.0	1000000.0	1000000.0	0.0	1000000.0	1000000.0	0.0	0.0	0.0	1000000.0	0.0	1000000.0	1000000.0
890	0.0	1000000.0	0.0	0.0	0.0	0.0	1000000.0	1000000.0	1000000.0	0.0	0.0	0.0	1000000.0	0.0	0.0	0.0	0.0	1000000.0	1000000.0	1000000.0	0.0	0.0	0.0	0.0	1000000.0	1000000.0	0.0	0.0	0.0	1000000.0	1000000.0	1000000.0	0.0	1000000.0	0.0	1000000.0	1000000.0	1000000.0	1000000.0	0.0	1000000.0	1000000.0	0.0	0.0	0.0	1000000.0	0.0	1000000.0	1000000.0
891	0.0	1000000.0	0.0	0.0	0.0	0.0	1000000.0	1000000.0	1000000.0	0.0	0.0	0.0	1000000.0	0.0	0.0	0.0	0.0	1000000.0	1000000.0	1000000.0	0.0	0.0	0.0	0.0	1000000.0	1000000.0	0.0	0.0	0.0	1000000.0	1000000.0	1000000.0	0.0	1000000.0	0.0	1000000.0	1000000.0	1000000.0	1000000.0	0.0	1000000.0	1000000.0	0.0	0.0	0.0	1000000.0	0.0	1000000.0	1000000.0
892	0.0	1000000.0	0.0	0.0	0.0	0.0	1000000.0	1000000.0	1000000.0	0.0	0.0	0.0	1000000.0	0.0	0.0	0.0	0.0	1000000.0	1000000.0	1000000.0	0.0	0.0	0.0	0.0	1000000.0	1000000.0	0.0	0.0	0.0	1000000.0	1000000.0	1000000.0	0.0	1000000.0	0.0	1000000.0	1000000.0	1000000.0	1000000.0	0.0	1000000.0	1000000.0	0.0	0.0	0.0	1000000.0	0.0	1000000.0	1000000.0
893	0.0	1000000.0	0.0	0.0	0.0	0.0	1000000.0	1000000.0	1000000.0	0.0	0.0	0.0	1000000.0	0.0	0.0	0.0	0.0	1000000.0	1000000.0	1000000.0	0.0	0.0	0.0	0.0	1000000.0	1000000.0	0.0	0.0	0.0	1000000.0	1000000.0	1000000.0	0.0	1000000.0	0.0	1000000.0	1000000.0	1000000.0	1000000.0	0.0	1000000.0	1000000.0	0.0	0.0	0.0	1000000.0	0.0	1000000.0	1000000.0
894	0.0	1000000.0	0.0	0.0	0.0	0.0	1000000.0	1000000.0	1000000.0	0.0	0.0	0.0	1000000.0	0.0	0.0	0.0	0.0	1000000.0	1000000.0	1000000.0	0.0	0.0	0.0	0.0	1000000.0	1000000.0	0.0	0.0	0.0	1000000.0	1000000.0	1000000.0	0.0	1000000.0	0.0	1000000.0	1000000.0	1000000.0	1000000.0	0.0	1000000.0	1000000.0	0.0	0.0	0.0	1000000.0	0.0	1000000.0	1000000.0
895	0.0	1000000.0	0.0	0.0	0.0	0.0	1000000.0	1000000.0	1000000.0	0.0	0.0	0.0	1000000.0	0.0	0.0	0.0	0.0	1000000.0	1000000.0	1000000.0	0.0	0.0	0.0	0.0	1000000.0	1000000.0	0.0	0.0	0.0	1000000.0	1000000.0	1000000.0	0.0	1000000.0	0.0	1000000.0	1000000.0	1000000.0	1000000.0	0.0	1000000.0	1000000.0	0.0	0.0	0.0	1000000.0	0.0	1000000.0	1000000.0
896	0.0	1000000.0	0.0	0.0	0.0	0.0	1000000.0	1000000.0	1000000.0	0.0	0.0	0.0	1000000.0	0.0	0.0	0.0	0.0	1000000.0	1000000.0	1000000.0	0.0	0.0	0.0	0.0	1000000.0	1000000.0	0.0	0.0	0.0	1000000.0	1000000.0	1000000.0	0.0	1000000.0	0.0	1000000.0	1000000.0	1000000.0	1000000.0	0.0	1000000.0	1000000.0	0.0	0.0	0.0	1000000.0	0.0	1000000.0	1000000.0
897	0.0	1000000.0	0.0	0.0	0.0	0.0	1000000.0	1000000.0	1000000.0	0.0	0.0	0.0	1000000.0	0.0	0.0	0.0	0.0	1000000.0	1000000.0	1000000.0	0.0	0.0	0.0	0.0	1000000.0	1000000.0	0.0	0.0	0.0	1000000.0	1000000.0	1000000.0	0.0	1000000.0	0.0	1000000.0	1000000.0	1000000.0	1000000.0	0.0	1000000.0	1000000.0	0.0	0.0	0.0	1000000.0	0.0	1000000.0	1000000.0
898	0.0	1000000.0	0.0	0.0	0.0	0.0	1000000.0	1000000.0	1000000.0	0.0	0.0	0.0	1000000.0	0.0	0.0	0.0	0.0	1000000.0	1000000.0	1000000.0	0.0	0.0	0.0	0.0	1000000.0	1000000.0	0.0	0.0	0.0	1000000.0	1000000.0	1000000.0	0.0	1000000.0	0.0	1000000.0	1000000.0	1000000.0	1000000.0	0.0	1000000.0	1000000.0	0.0	0.0	0.0	1000000.0	0.0	1000000.0	1000000.0
899	0.0	1000000.0	0.0	0.0	0.0	0.0	1000000.0	1000000.0	1000000.0	0.0	0.0	0.0	1000000.0	0.0	0.0	0.0	0.0	1000000.0	1000000.0	1000000.0	0.0	0.0	0.0	0.0	1000000.0	1000000.0	0.0	0.0	0.0	1000000.0	1000000.0	1000000.0	0.0	1000000.0	0.0	1000000.0	1000000.0	1000000.0	1000000.0	0.0	1000000.0	1000000.0	0.0	0.0	0.0	1000000.0	0.0	1000000.0	1000000.0
900	0.0	1000000.0	0.0	0.0	0.0	0.0	1000000.0	1000000.0	1000000.0	0.0	0.0	0.0	1000000.0	0.0	0.0	0.0	0.0	1000000.0	1000000.0	1000000.0	0.0	0.0	0.0	0.0	1000000.0	1000000.0	0.0	0.0	0.0	1000000.0	1000000.0	1000000.0	0.0	1000000.0	0.0	1000000.0	1000000.0	1000000.0	1000000.0	0.0	1000000.0	1000000.0	0.0	0.0	0.0	1000000.0	0.0	1000000.0	1000000.0
901	0.0	1000000.0	0.0	0.0	0.0	0.0	1000000.0	1000000.0	1000000.0	0.0	0.0	0.0	1000000.0	0.0	0.0	0.0	0.0	1000000.0	1000000.0	1000000.0	0.0	0.0	0.0	0.0	1000000.0	1000000.0	0.0	0.0	0.0	1000000.0	1000000.0	1000000.0	0.0	1000000.0	0.0	1000000.0	1000000.0	1000000.0	1000000.0	0.0	1000000.0	1000000.0	0.0	0.0	0.0	1000000.0	0.0	1000000.0	1000000.0
902	0.0	1000000.0	0.0	0.0	0.0	0.0	1000000.0	1000000.0	1000000.0	0.0	0.0	0.0	1000000.0	0.0	0.0	0.0	0.0	1000000.0	1000000.0	1000000.0	0.0	0.0	0.0	0.0	1000000.0	1000000.0	0.0	0.0	0.0	1000000.0	1000000.0	1000000.0	0.0	1000000.0	0.0	1000000.0	1000000.0	1000000.0	1000000.0	0.0	1000000.0	1000000.0	0.0	0.0	0.0	1000000.0	0.0	1000000.0	1000000.0
903	0.0	1000000.0	0.0	0.0	0.0	0.0	1000000.0	1000000.0	1000000.0	0.0	0.0	0.0	1000000.0	0.0	0.0	0.0	0.0	1000000.0	1000000.0	1000000.0	0.0	0.0	0.0	0.0	1000000.0	1000000.0	0.0	0.0	0.0	1000000.0	1000000.0	1000000.0	0.0	1000000.0	0.0	1000000.0	1000000.0	1000000.0	1000000.0	0.0	1000000.0	1000000.0	0.0	0.0	0.0	1000000.0	0.0	1000000.0	1000000.0
904	0.0	1000000.0	0.0	0.0	0.0	0.0	1000000.0	1000000.0	1000000.0	0.0	0.0	0.0	1000000.0	0.0	0.0	0.0	0.0	1000000.0	1000000.0	1000000.0	0.0	0.0	0.0	0.0	1000000.0	1000000.0	0.0	0.0	0.0	1000000.0	1000000.0	1000000.0	0.0	1000000.0	0.0	1000000.0	1000000.0	1000000.0	1000000.0	0.0	1000000.0	1000000.0	0.0	0.0	0.0	1000000.0	0.0	1000000.0	1000000.0
905	0.0	1000000.0	0.0	0.0	0.0	0.0	1000000.0	1000000.0	1000000.0	0.0	0.0	0.0	1000000.0	0.0	0.0	0.0	0.0	1000000.0	1000000.0	1000000.0	0.0	0.0	0.0	0.0	1000000.0	1000000.0	0.0	0.0	0.0	1000000.0	1000000.0	1000000.0	0.0	1000000.0	0.0	1000000.0	1000000.0	1000000.0	1000000.0	0.0	1000000.0	1000000.0	0.0	0.0	0.0	1000000.0	0.0	1000000.0	1000000.0
906	0.0	1000000.0	0.0	0.0	0.0	0.0	1000000.0	1000000.0	1000000.0	0.0	0.0	0.0	1000000.0	0.0	0.0	0.0	0.0	1000000.0	1000000.0	1000000.0	0.0	0.0	0.0	0.0	1000000.0	1000000.0	0.0	0.0	0.0	1000000.0	1000000.0	1000000.0	0.0	1000000.0	0.0	1000000.0	1000000.0	1000000.0	1000000.0	0.0	1000000.0	1000000.0	0.0	0.0	0.0	1000000.0	0.0	1000000.0	1000000.0
907	0.0	1000000.0	0.0	0.0	0.0	0.0	1000000.0	1000000.0	1000000.0	0.0	0.0	0.0	1000000.0	0.0	0.0	0.0	0.0	1000000.0	1000000.0	1000000.0	0.0	0.0	0.0	0.0	1000000.0	1000000.0	0.0	0.0	0.0	1000000.0	1000000.0	1000000.0	0.0	1000000.0	0.0	1000000.0	1000000.0	1000000.0	1000000.0	0.0	1000000.0	1000000.0	0.0	0.0	0.0	1000000.0	0.0	1000000.0	1000000.0
908	0.0	1000000.0	0.0	0.0	0.0	0.0	1000000.0	1000000.0	1000000.0	0.0	0.0	0.0	1000000.0	0.0	0.0	0.0	0.0	1000000.0	1000000.0	1000000.0	0.0	0.0	0.0	0.0	1000000.0	1000000.0	0.0	0.0	0.0	1000000.0	1000000.0	1000000.0	0.0	1000000.0	0.0	1000000.0	1000000.0	1000000.0	1000000.0	0.0	1000000.0	1000000.0	0.0	0.0	0.0	1000000.0	0.0	1000000.0	1000000.0
909	0.0	1000000.0	0.0	0.0	0.0	0.0	1000000.0	1000000.0	1000000.0	0.0	0.0	0.0	1000000.0	0.0	0.0	0.0	0.0	1000000.0	1000000.0	1000000.0	0.0	0.0	0.0	0.0	1000000.0	1000000.0	0.0	0.0	0.0	1000000.0	1000000.0	1000000.0	0.0	1000000.0	0.0	1000000.0	1000000.0	1000000.0	1000000.0	0.0	1000000.0	1000000.0	0.0	0.0	0.0	1000000.0	0.0	1000000.0	1000000.0
910	0.0	1000000.0	0.0	0.0	0.0	0.0	1000000.0	1000000.0	1000000.0	0.0	0.0	0.0	1000000.0	0.0	0.0	0.0	0.0	1000000.0	1000000.0	1000000.0	0.0	0.0	0.0	0.0	1000000.0	1000000.0	0.0	0.0	0.0	1000000.0	1000000.0	1000000.0	0.0	1000000.0	0.0	1000000.0	1000000.0	1000000.0	1000000.0	0.0	1000000.0	1000000.0	0.0	0.0	0.0	1000000.0	0.0	1000000.0	1000000.0
911	0.0	1000000.0	0.0	0.0	0.0	0.0	1000000.0	1000000.0	1000000.0	0.0	0.0	0.0	1000000.0	0.0	0.0	0.0	0.0	1000000.0	1000000.0	1000000.0	0.0	0.0	0.0	0.0	1000000.0	1000000.0	0.0	0.0	0.0	1000000.0	1000000.0	1000000.0	0.0	1000000.0	0.0	1000000.0	1000000.0	1000000.0	1000000.0	0.0	1000000.0	1000000.0	0.0	0.0	0.0	1000000.0	0.0	1000000.0	1000000.0
912	0.0	1000000.0	0.0	0.0	0.0	0.0	1000000.0	1000000.0	1000000.0	0.0	0.0	0.0	1000000.0	0.0	0.0	0.0	0.0	1000000.0	1000000.0	1000000.0	0.0	0.0	0.0	0.0	1000000.0	1000000.0	0.0	0.0	0.0	1000000.0	1000000.0	1000000.0	0.0	1000000.0	0.0	1000000.0	1000000.0	1000000.0	1000000.0	0.0	1000000.0	1000000.0	0.0	0.0	0.0	1000000.0	0.0	1000000.0	1000000.0
913	0.0	1000000.0	0.0	0.0	0.0	0.0	1000000.0	1000000.0	1000000.0	0.0	0.0	0.0	1000000.0	0.0	0.0	0.0	0.0	1000000.0	1000000.0	1000000.0	0.0	0.0	0.0	0.0	1000000.0	1000000.0	0.0	0.0	0.0	1000000.0	1000000.0	1000000.0	0.0	1000000.0	0.0	1000000.0	1000000.0	1000000.0	1000000.0	0.0	1000000.0	1000000.0	0.0	0.0	0.0	1000000.0	0.0	1000000.0	1000000.0
914	0.0	1000000.0	0.0	0.0	0.0	0.0	1000000.0	1000000.0	1000000.0	0.0	0.0	0.0	1000000.0	0.0	0.0	0.0	0.0	1000000.0	1000000.0	1000000.0	0.0	0.0	0.0	0.0	1000000.0	1000000.0	0.0	0.0	0.0	1000000.0	1000000.0	1000000.0	0.0	1000000.0	0.0	1000000.0	1000000.0	1000000.0	1000000.0	0.0	1000000.0	1000000.0	0.0	0.0	0.0	1000000.0	0.0	1000000.0	1000000.0
915	0.0	1000000.0	0.0	0.0	0.0	0.0	1000000.0	1000000.0	1000000.0	0.0	0.0	0.0	1000000.0	0.0	0.0	0.0	0.0	1000000.0	1000000.0	1000000.0	0.0	0.0	0.0	0.0	1000000.0	1000000.0	0.0	0.0	0.0	1000000.0	1000000.0	1000000.0	0.0	1000000.0	0.0	1000000.0	1000000.0	1000000.0	1000000.0	0.0	1000000.0	1000000.0	0.0	0.0	0.0	1000000.0	0.0	1000000.0	1000000.0
916	0.0	1000000.0	0.0	0.0	0.0	0.0	1000000.0	1000000.0	1000000.0	0.0	0.0	0.0	1000000.0	0.0	0.0	0.0	0.0	1000000.0	1000000.0	1000000.0	0.0	0.0	0.0	0.0	1000000.0	1000000.0	0.0	0.0	0.0	1000000.0	1000000.0	1000000.0	0.0	1000000.0	0.0	1000000.0	1000000.0	1000000.0	1000000.0	0.0	1000000.0	1000000.0	0.0	0.0	0.0	1000000.0	0.0	1000000.0	1000000.0
917	0.0	1000000.0	0.0	0.0	0.0	0.0	1000000.0	1000000.0	1000000.0	0.0	0.0	0.0	1000000.0	0.0	0.0	0.0	0.0	1000000.0	1000000.0	1000000.0	0.0	0.0	0.0	0.0	1000000.0	1000000.0	0.0	0.0	0.0	1000000.0	1000000.0	1000000.0	0.0	1000000.0	0.0	1000000.0	1000000.0	1000000.0	1000000.0	0.0	1000000.0	1000000.0	0.0	0.0	0.0	1000000.0	0.0	1000000.0	1000000.0
918	0.0	1000000.0	0.0	0.0	0.0	0.0	1000000.0	1000000.0	1000000.0	0.0	0.0	0.0	1000000.0	0.0	0.0	0.0	0.0	1000000.0	1000000.0	1000000.0	0.0	0.0	0.0	0.0	1000000.0	1000000.0	0.0	0.0	0.0	1000000.0	1000000.0	1000000.0	0.0	1000000.0	0.0	1000000.0	1000000.0	1000000.0	1000000.0	0.0	1000000.0	1000000.0	0.0	0.0	0.0	1000000.0	0.0	1000000.0	1000000.0
919	0.0	1000000.0	0.0	0.0	0.0	0.0	1000000.0	1000000.0	1000000.0	0.0	0.0	0.0	1000000.0	0.0	0.0	0.0	0.0	1000000.0	1000000.0	1000000.0	0.0	0.0	0.0	0.0	1000000.0	1000000.0	0.0	0.0	0.0	1000000.0	1000000.0	1000000.0	0.0	1000000.0	0.0	1000000.0	1000000.0	1000000.0	1000000.0	0.0	1000000.0	1000000.0	0.0	0.0	0.0	1000000.0	0.0	1000000.0	1000000.0
920	0.0	1000000.0	0.0	0.0	0.0	0.0	1000000.0	1000000.0	1000000.0	0.0	0.0	0.0	1000000.0	0.0	0.0	0.0	0.0	1000000.0	1000000.0	1000000.0	0.0	0.0	0.0	0.0	1000000.0	1000000.0	0.0	0.0	0.0	1000000.0	1000000.0	1000000.0	0.0	1000000.0	0.0	1000000.0	1000000.0	1000000.0	1000000.0	0.0	1000000.0	1000000.0	0.0	0.0	0.0	1000000.0	0.0	1000000.0	1000000.0
921	0.0	1000000.0	0.0	0.0	0.0	0.0	1000000.0	1000000.0	1000000.0	0.0	0.0	0.0	1000000.0	0.0	0.0	0.0	0.0	1000000.0	1000000.0	1000000.0	0.0	0.0	0.0	0.0	1000000.0	1000000.0	0.0	0.0	0.0	1000000.0	1000000.0	1000000.0	0.0	1000000.0	0.0	1000000.0	1000000.0	1000000.0	1000000.0	0.0	1000000.0	1000000.0	0.0	0.0	0.0	1000000.0	0.0	1000000.0	1000000.0
922	0.0	1000000.0	0.0	0.0	0.0	0.0	1000000.0	1000000.0	1000000.0	0.0	0.0	0.0	1000000.0	0.0	0.0	0.0	0.0	1000000.0	1000000.0	1000000.0	0.0	0.0	0.0	0.0	1000000.0	1000000.0	0.0	0.0	0.0	1000000.0	1000000.0	1000000.0	0.0	1000000.0	0.0	1000000.0	1000000.0	1000000.0	1000000.0	0.0	1000000.0	1000000.0	0.0	0.0	0.0	1000000.0	0.0	1000000.0	1000000.0
923	0.0	1000000.0	0.0	0.0	0.0	0.0	1000000.0	1000000.0	1000000.0	0.0	0.0	0.0	1000000.0	0.0	0.0	0.0	0.0	1000000.0	1000000.0	1000000.0	0.0	0.0	0.0	0.0	1000000.0	1000000.0	0.0	0.0	0.0	1000000.0	1000000.0	1000000.0	0.0	1000000.0	0.0	1000000.0	1000000.0	1000000.0	1000000.0	0.0	1000000.0	1000000.0	0.0	0.0	0.0	1000000.0	0.0	1000000.0	1000000.0
924	0.0	1000000.0	0.0	0.0	0.0	0.0	1000000.0	1000000.0	1000000.0	0.0	0.0	0.0	1000000.0	0.0	0.0	0.0	0.0	1000000.0	1000000.0	1000000.0	0.0	0.0	0.0	0.0	1000000.0	1000000.0	0.0	0.0	0.0	1000000.0	1000000.0	1000000.0	0.0	1000000.0	0.0	1000000.0	1000000.0	1000000.0	1000000.0	0.0	1000000.0	1000000.0	0.0	0.0	0.0	1000000.0	0.0	1000000.0	1000000.0
925	0.0	1000000.0	0.0	0.0	0.0	0.0	1000000.0	1000000.0	1000000.0	0.0	0.0	0.0	1000000.0	0.0	0.0	0.0	0.0	1000000.0	1000000.0	1000000.0	0.0	0.0	0.0	0.0	1000000.0	1000000.0	0.0	0.0	0.0	1000000.0	1000000.0	1000000.0	0.0	1000000.0	0.0	1000000.0	1000000.0	1000000.0	1000000.0	0.0	1000000.0	1000000.0	0.0	0.0	0.0	1000000.0	0.0	1000000.0	1000000.0
926	0.0	1000000.0	0.0	0.0	0.0	0.0	1000000.0	1000000.0	1000000.0	0.0	0.0	0.0	1000000.0	0.0	0.0	0.0	0.0	1000000.0	1000000.0	1000000.0	0.0	0.0	0.0	0.0	1000000.0	1000000.0	0.0	0.0	0.0	1000000.0	1000000.0	1000000.0	0.0	1000000.0	0.0	1000000.0	1000000.0	1000000.0	1000000.0	0.0	1000000.0	1000000.0	0.0	0.0	0.0	1000000.0	0.0	1000000.0	1000000.0
927	0.0	1000000.0	0.0	0.0	0.0	0.0	1000000.0	1000000.0	1000000.0	0.0	0.0	0.0	1000000.0	0.0	0.0	0.0	0.0	1000000.0	1000000.0	1000000.0	0.0	0.0	0.0	0.0	1000000.0	1000000.0	0.0	0.0	0.0	1000000.0	1000000.0	1000000.0	0.0	1000000.0	0.0	1000000.0	1000000.0	1000000.0	1000000.0	0.0	1000000.0	1000000.0	0.0	0.0	0.0	1000000.0	0.0	1000000.0	1000000.0
928	0.0	1000000.0	0.0	0.0	0.0	0.0	1000000.0	1000000.0	1000000.0	0.0	0.0	0.0	1000000.0	0.0	0.0	0.0	0.0	1000000.0	1000000.0	1000000.0	0.0	0.0	0.0	0.0	1000000.0	1000000.0	0.0	0.0	0.0	1000000.0	1000000.0	1000000.0	0.0	1000000.0	0.0	1000000.0	1000000.0	1000000.0	1000000.0	0.0	1000000.0	1000000.0	0.0	0.0	0.0	1000000.0	0.0	1000000.0	1000000.0
929	0.0	1000000.0	0.0	0.0	0.0	0.0	1000000.0	1000000.0	1000000.0	0.0	0.0	0.0	1000000.0	0.0	0.0	0.0	0.0	1000000.0	1000000.0	1000000.0	0.0	0.0	0.0	0.0	1000000.0	1000000.0	0.0	0.0	0.0	1000000.0	1000000.0	1000000.0	0.0	1000000.0	0.0	1000000.0	1000000.0	1000000.0	1000000.0	0.0	1000000.0	1000000.0	0.0	0.0	0.0	1000000.0	0.0	1000000.0	1000000.0
930	0.0	1000000.0	0.0	0.0	0.0	0.0	1000000.0	1000000.0	1000000.0	0.0	0.0	0.0	1000000.0	0.0	0.0	0.0	0.0	1000000.0	1000000.0	1000000.0	0.0	0.0	0.0	0.0	1000000.0	1000000.0	0.0	0.0	0.0	1000000.0	1000000.0	1000000.0	0.0	1000000.0	0.0	1000000.0	1000000.0	1000000.0	1000000.0	0.0	1000000.0	1000000.0	0.0	0.0	0.0	1000000.0	0.0	1000000.0	1000000.0
931	0.0	1000000.0	0.0	0.0	0.0	0.0	1000000.0	1000000.0	1000000.0	0.0	0.0	0.0	1000000.0	0.0	0.0	0.0	0.0	1000000.0	1000000.0	1000000.0	0.0	0.0	0.0	0.0	1000000.0	1000000.0	0.0	0.0	0.0	1000000.0	1000000.0	1000000.0	0.0	1000000.0	0.0	1000000.0	1000000.0	1000000.0	1000000.0	0.0	1000000.0	1000000.0	0.0	0.0	0.0	1000000.0	0.0	1000000.0	1000000.0
932	0.0	1000000.0	0.0	0.0	0.0	0.0	1000000.0	1000000.0	1000000.0	0.0	0.0	0.0	1000000.0	0.0	0.0	0.0	0.0	1000000.0	1000000.0	1000000.0	0.0	0.0	0.0	0.0	1000000.0	1000000.0	0.0	0.0	0.0	1000000.0	1000000.0	1000000.0	0.0	1000000.0	0.0	1000000.0	1000000.0	1000000.0	1000000.0	0.0	1000000.0	1000000.0	0.0	0.0	0.0	1000000.0	0.0	1000000.0	1000000.0
933	0.0	1000000.0	0.0	0.0	0.0	0.0	1000000.0	1000000.0	1000000.0	0.0	0.0	0.0	1000000.0	0.0	0.0	0.0	0.0	1000000.0	1000000.0	1000000.0	0.0	0.0	0.0	0.0	1000000.0	1000000.0	0.0	0.0	0.0	1000000.0	1000000.0	1000000.0	0.0	1000000.0	0.0	1000000.0	1000000.0	1000000.0	1000000.0	0.0	1000000.0	1000000.0	0.0	0.0	0.0	1000000.0	0.0	1000000.0	1000000.0
934	0.0	1000000.0	0.0	0.0	0.0	0.0	1000000.0	1000000.0	1000000.0	0.0	0.0	0.0	1000000.0	0.0	0.0	0.0	0.0	1000000.0	1000000.0	1000000.0	0.0	0.0	0.0	0.0	1000000.0	1000000.0	0.0	0.0	0.0	1000000.0	1000000.0	1000000.0	0.0	1000000.0	0.0	1000000.0	1000000.0	1000000.0	1000000.0	0.0	1000000.0	1000000.0	0.0	0.0	0.0	1000000.0	0.0	1000000.0	1000000.0
935	0.0	1000000.0	0.0	0.0	0.0	0.0	1000000.0	1000000.0	1000000.0	0.0	0.0	0.0	1000000.0	0.0	0.0	0.0	0.0	1000000.0	1000000.0	1000000.0	0.0	0.0	0.0	0.0	1000000.0	1000000.0	0.0	0.0	0.0	1000000.0	1000000.0	1000000.0	0.0	1000000.0	0.0	1000000.0	1000000.0	1000000.0	1000000.0	0.0	1000000.0	1000000.0	0.0	0.0	0.0	1000000.0	0.0	1000000.0	1000000.0
936	0.0	1000000.0	0.0	0.0	0.0	0.0	1000000.0	1000000.0	1000000.0	0.0	0.0	0.0	1000000.0	0.0	0.0	0.0	0.0	1000000.0	1000000.0	1000000.0	0.0	0.0	0.0	0.0	1000000.0	1000000.0	0.0	0.0	0.0	1000000.0	1000000.0	1000000.0	0.0	1000000.0	0.0	1000000.0	1000000.0	1000000.0	1000000.0	0.0	1000000.0	1000000.0	0.0	0.0	0.0	1000000.0	0.0	1000000.0	1000000.0
937	0.0	1000000.0	0.0	0.0	0.0	0.0	1000000.0	1000000.0	1000000.0	0.0	0.0	0.0	1000000.0	0.0	0.0	0.0	0.0	1000000.0	1000000.0	1000000.0	0.0	0.0	0.0	0.0	1000000.0	1000000.0	0.0	0.0	0.0	1000000.0	1000000.0	1000000.0	0.0	1000000.0	0.0	1000000.0	1000000.0	1000000.0	1000000.0	0.0	1000000.0	1000000.0	0.0	0.0	0.0	1000000.0	0.0	1000000.0	1000000.0
938	0.0	1000000.0	0.0	0.0	0.0	0.0	1000000.0	1000000.0	1000000.0	0.0	0.0	0.0	1000000.0	0.0	0.0	0.0	0.0	1000000.0	1000000.0	1000000.0	0.0	0.0	0.0	0.0	1000000.0	1000000.0	0.0	0.0	0.0	1000000.0	1000000.0	1000000.0	0.0	1000000.0	0.0	1000000.0	1000000.0	1000000.0	1000000.0	0.0	1000000.0	1000000.0	0.0	0.0	0.0	1000000.0	0.0	1000000.0	1000000.0
939	0.0	1000000.0	0.0	0.0	0.0	0.0	1000000.0	1000000.0	1000000.0	0.0	0.0	0.0	1000000.0	0.0	0.0	0.0	0.0	1000000.0	1000000.0	1000000.0	0.0	0.0	0.0	0.0	1000000.0	1000000.0	0.0	0.0	0.0	1000000.0	1000000.0	1000000.0	0.0	1000000.0	0.0	1000000.0	1000000.0	1000000.0	1000000.0	0.0	1000000.0	1000000.0	0.0	0.0	0.0	1000000.0	0.0	1000000.0	1000000.0
940	0.0	1000000.0	0.0	0.0	0.0	0.0	1000000.0	1000000.0	1000000.0	0.0	0.0	0.0	1000000.0	0.0	0.0	0.0	0.0	1000000.0	1000000.0	1000000.0	0.0	0.0	0.0	0.0	1000000.0	1000000.0	0.0	0.0	0.0	1000000.0	1000000.0	1000000.0	0.0	1000000.0	0.0	1000000.0	1000000.0	1000000.0	1000000.0	0.0	1000000.0	1000000.0	0.0	0.0	0.0	1000000.0	0.0	1000000.0	1000000.0
941	0.0	1000000.0	0.0	0.0	0.0	0.0	1000000.0	1000000.0	1000000.0	0.0	0.0	0.0	1000000.0	0.0	0.0	0.0	0.0	1000000.0	1000000.0	1000000.0	0.0	0.0	0.0	0.0	1000000.0	1000000.0	0.0	0.0	0.0	1000000.0	1000000.0	1000000.0	0.0	1000000.0	0.0	1000000.0	1000000.0	1000000.0	1000000.0	0.0	1000000.0	1000000.0	0.0	0.0	0.0	1000000.0	0.0	1000000.0	1000000.0
942	0.0	1000000.0	0.0	0.0	0.0	0.0	1000000.0	1000000.0	1000000.0	0.0	0.0	0.0	1000000.0	0.0	0.0	0.0	0.0	1000000.0	1000000.0	1000000.0	0.0	0.0	0.0	0.0	1000000.0	1000000.0	0.0	0.0	0.0	1000000.0	1000000.0	1000000.0	0.0	1000000.0	0.0	1000000.0	1000000.0	1000000.0	1000000.0	0.0	1000000.0	1000000.0	0.0	0.0	0.0	1000000.0	0.0	1000000.0	1000000.0
943	0.0	1000000.0	0.0	0.0	0.0	0.0	1000000.0	1000000.0	1000000.0	0.0	0.0	0.0	1000000.0	0.0	0.0	0.0	0.0	1000000.0	1000000.0	1000000.0	0.0	0.0	0.0	0.0	1000000.0	1000000.0	0.0	0.0	0.0	1000000.0	1000000.0	1000000.0	0.0	1000000.0	0.0	1000000.0	1000000.0	1000000.0	1000000.0	0.0	1000000.0	1000000.0	0.0	0.0	0.0	1000000.0	0.0	1000000.0	1000000.0
944	0.0	1000000.0	0.0	0.0	0.0	0.0	1000000.0	1000000.0	1000000.0	0.0	0.0	0.0	1000000.0	0.0	0.0	0.0	0.0	1000000.0	1000000.0	1000000.0	0.0	0.0	0.0	0.0	1000000.0	1000000.0	0.0	0.0	0.0	1000000.0	1000000.0	1000000.0	0.0	1000000.0	0.0	1000000.0	1000000.0	1000000.0	1000000.0	0.0	1000000.0	1000000.0	0.0	0.0	0.0	1000000.0	0.0	1000000.0	1000000.0
945	0.0	1000000.0	0.0	0.0	0.0	0.0	1000000.0	1000000.0	1000000.0	0.0	0.0	0.0	1000000.0	0.0	0.0	0.0	0.0	1000000.0	1000000.0	1000000.0	0.0	0.0	0.0	0.0	1000000.0	1000000.0	0.0	0.0	0.0	1000000.0	1000000.0	1000000.0	0.0	1000000.0	0.0	1000000.0	1000000.0	1000000.0	1000000.0	0.0	1000000.0	1000000.0	0.0	0.0	0.0	1000000.0	0.0	1000000.0	1000000.0
946	0.0	1000000.0	0.0	0.0	0.0	0.0	1000000.0	1000000.0	1000000.0	0.0	0.0	0.0	1000000.0	0.0	0.0	0.0	0.0	1000000.0	1000000.0	1000000.0	0.0	0.0	0.0	0.0	1000000.0	1000000.0	0.0	0.0	0.0	1000000.0	1000000.0	1000000.0	0.0	1000000.0	0.0	1000000.0	1000000.0	1000000.0	1000000.0	0.0	1000000.0	1000000.0	0.0	0.0	0.0	1000000.0	0.0	1000000.0	1000000.0
947	0.0	1000000.0	0.0	0.0	0.0	0.0	1000000.0	1000000.0	1000000.0	0.0	0.0	0.0	1000000.0	0.0	0.0	0.0	0.0	1000000.0	1000000.0	1000000.0	0.0	0.0	0.0	0.0	1000000.0	1000000.0	0.0	0.0	0.0	1000000.0	1000000.0	1000000.0	0.0	1000000.0	0.0	1000000.0	1000000.0	1000000.0	1000000.0	0.0	1000000.0	1000000.0	0.0	0.0	0.0	1000000.0	0.0	1000000.0	1000000.0
948	0.0	1000000.0	0.0	0.0	0.0	0.0	1000000.0	1000000.0	1000000.0	0.0	0.0	0.0	1000000.0	0.0	0.0	0.0	0.0	1000000.0	1000000.0	1000000.0	0.0	0.0	0.0	0.0	1000000.0	1000000.0	0.0	0.0	0.0	1000000.0	1000000.0	1000000.0	0.0	1000000.0	0.0	1000000.0	1000000.0	1000000.0	1000000.0	0.0	1000000.0	1000000.0	0.0	0.0	0.0	1000000.0	0.0	1000000.0	1000000.0
949	0.0	1000000.0	0.0	0.0	0.0	0.0	1000000.0	1000000.0	1000000.0	0.0	0.0	0.0	1000000.0	0.0	0.0	0.0	0.0	1000000.0	1000000.0	1000000.0	0.0	0.0	0.0	0.0	1000000.0	1000000.0	0.0	0.0	0.0	1000000.0	1000000.0	1000000.0	0.0	1000000.0	0.0	1000000.0	1000000.0	1000000.0	1000000.0	0.0	1000000.0	1000000.0	0.0	0.0	0.0	1000000.0	0.0	1000000.0	1000000.0
950	0.0	1000000.0	0.0	0.0	0.0	0.0	1000000.0	1000000.0	1000000.0	0.0	0.0	0.0	1000000.0	0.0	0.0	0.0	0.0	1000000.0	1000000.0	1000000.0	0.0	0.0	0.0	0.0	1000000.0	1000000.0	0.0	0.0	0.0	1000000.0	1000000.0	1000000.0	0.0	1000000.0	0.0	1000000.0	1000000.0	1000000.0	1000000.0	0.0	1000000.0	1000000.0	0.0	0.0	0.0	1000000.0	0.0	1000000.0	1000000.0
951	0.0	1000000.0	0.0	0.0	0.0	0.0	1000000.0	1000000.0	1000000.0	0.0	0.0	0.0	1000000.0	0.0	0.0	0.0	0.0	1000000.0	1000000.0	1000000.0	0.0	0.0	0.0	0.0	1000000.0	1000000.0	0.0	0.0	0.0	1000000.0	1000000.0	1000000.0	0.0	1000000.0	0.0	1000000.0	1000000.0	1000000.0	1000000.0	0.0	1000000.0	1000000.0	0.0	0.0	0.0	1000000.0	0.0	1000000.0	1000000.0
952	0.0	1000000.0	0.0	0.0	0.0	0.0	1000000.0	1000000.0	1000000.0	0.0	0.0	0.0	1000000.0	0.0	0.0	0.0	0.0	1000000.0	1000000.0	1000000.0	0.0	0.0	0.0	0.0	1000000.0	1000000.0	0.0	0.0	0.0	1000000.0	1000000.0	1000000.0	0.0	1000000.0	0.0	1000000.0	1000000.0	1000000.0	1000000.0	0.0	1000000.0	1000000.0	0.0	0.0	0.0	1000000.0	0.0	1000000.0	1000000.0
953	0.0	1000000.0	0.0	0.0	0.0	0.0	1000000.0	1000000.0	1000000.0	0.0	0.0	0.0	1000000.0	0.0	0.0	0.0	0.0	1000000.0	1000000.0	1000000.0	0.0	0.0	0.0	0.0	1000000.0	1000000.0	0.0	0.0	0.0	1000000.0	1000000.0	1000000.0	0.0	1000000.0	0.0	1000000.0	1000000.0	1000000.0	1000000.0	0.0	1000000.0	1000000.0	0.0	0.0	0.0	1000000.0	0.0	1000000.0	1000000.0
954	0.0	1000000.0	0.0	0.0	0.0	0.0	1000000.0	1000000.0	1000000.0	0.0	0.0	0.0	1000000.0	0.0	0.0	0.0	0.0	1000000.0	1000000.0	1000000.0	0.0	0.0	0.0	0.0	1000000.0	1000000.0	0.0	0.0	0.0	1000000.0	1000000.0	1000000.0	0.0	1000000.0	0.0	1000000.0	1000000.0	1000000.0	1000000.0	0.0	1000000.0	1000000.0	0.0	0.0	0.0	1000000.0	0.0	1000000.0	1000000.0
955	0.0	1000000.0	0.0	0.0	0.0	0.0	1000000.0	1000000.0	1000000.0	0.0	0.0	0.0	1000000.0	0.0	0.0	0.0	0.0	1000000.0	1000000.0	1000000.0	0.0	0.0	0.0	0.0	1000000.0	1000000.0	0.0	0.0	0.0	1000000.0	1000000.0	1000000.0	0.0	1000000.0	0.0	1000000.0	1000000.0	1000000.0	1000000.0	0.0	1000000.0	1000000.0	0.0	0.0	0.0	1000000.0	0.0	1000000.0	1000000.0
956	0.0	1000000.0	0.0	0.0	0.0	0.0	1000000.0	1000000.0	1000000.0	0.0	0.0	0.0	1000000.0	0.0	0.0	0.0	0.0	1000000.0	1000000.0	1000000.0	0.0	0.0	0.0	0.0	1000000.0	1000000.0	0.0	0.0	0.0	1000000.0	1000000.0	1000000.0	0.0	1000000.0	0.0	1000000.0	1000000.0	1000000.0	1000000.0	0.0	1000000.0	1000000.0	0.0	0.0	0.0	1000000.0	0.0	1000000.0	1000000.0
957	0.0	1000000.0	0.0	0.0	0.0	0.0	1000000.0	1000000.0	1000000.0	0.0	0.0	0.0	1000000.0	0.0	0.0	0.0	0.0	1000000.0	1000000.0	1000000.0	0.0	0.0	0.0	0.0	1000000.0	1000000.0	0.0	0.0	0.0	1000000.0	1000000.0	1000000.0	0.0	1000000.0	0.0	1000000.0	1000000.0	1000000.0	1000000.0	0.0	1000000.0	1000000.0	0.0	0.0	0.0	1000000.0	0.0	1000000.0	1000000.0
958	0.0	1000000.0	0.0	0.0	0.0	0.0	1000000.0	1000000.0	1000000.0	0.0	0.0	0.0	1000000.0	0.0	0.0	0.0	0.0	1000000.0	1000000.0	1000000.0	0.0	0.0	0.0	0.0	1000000.0	1000000.0	0.0	0.0	0.0	1000000.0	1000000.0	1000000.0	0.0	1000000.0	0.0	1000000.0	1000000.0	1000000.0	1000000.0	0.0	1000000.0	1000000.0	0.0	0.0	0.0	1000000.0	0.0	1000000.0	1000000.0
959	0.0	1000000.0	0.0	0.0	0.0	0.0	1000000.0	1000000.0	1000000.0	0.0	0.0	0.0	1000000.0	0.0	0.0	0.0	0.0	1000000.0	1000000.0	1000000.0	0.0	0.0	0.0	0.0	1000000.0	1000000.0	0.0	0.0	0.0	1000000.0	1000000.0	1000000.0	0.0	1000000.0	0.0	1000000.0	1000000.0	1000000.0	1000000.0	0.0	1000000.0	1000000.0	0.0	0.0	0.0	1000000.0	0.0	1000000.0	1000000.0
960	0.0	1000000.0	0.0	0.0	0.0	0.0	1000000.0	1000000.0	1000000.0	0.0	0.0	0.0	1000000.0	0.0	0.0	0.0	0.0	1000000.0	1000000.0	1000000.0	0.0	0.0	0.0	0.0	1000000.0	1000000.0	0.0	0.0	0.0	1000000.0	1000000.0	1000000.0	0.0	1000000.0	0.0	1000000.0	1000000.0	1000000.0	1000000.0	0.0	1000000.0	1000000.0	0.0	0.0	0.0	1000000.0	0.0	1000000.0	1000000.0
961	0.0	1000000.0	0.0	0.0	0.0	0.0	1000000.0	1000000.0	1000000.0	0.0	0.0	0.0	1000000.0	0.0	0.0	0.0	0.0	1000000.0	1000000.0	1000000.0	0.0	0.0	0.0	0.0	1000000.0	1000000.0	0.0	0.0	0.0	1000000.0	1000000.0	1000000.0	0.0	1000000.0	0.0	1000000.0	1000000.0	1000000.0	1000000.0	0.0	1000000.0	1000000.0	0.0	0.0	0.0	1000000.0	0.0	1000000.0	1000000.0
962	0.0	1000000.0	0.0	0.0	0.0	0.0	1000000.0	1000000.0	1000000.0	0.0	0.0	0.0	1000000.0	0.0	0.0	0.0	0.0	1000000.0	1000000.0	1000000.0	0.0	0.0	0.0	0.0	1000000.0	1000000.0	0.0	0.0	0.0	1000000.0	1000000.0	1000000.0	0.0	1000000.0	0.0	1000000.0	1000000.0	1000000.0	1000000.0	0.0	1000000.0	1000000.0	0.0	0.0	0.0	1000000.0	0.0	1000000.0	1000000.0
963	0.0	1000000.0	0.0	0.0	0.0	0.0	1000000.0	1000000.0	1000000.0	0.0	0.0	0.0	1000000.0	0.0	0.0	0.0	0.0	1000000.0	1000000.0	1000000.0	0.0	0.0	0.0	0.0	1000000.0	1000000.0	0.0	0.0	0.0	1000000.0	1000000.0	1000000.0	0.0	1000000.0	0.0	1000000.0	1000000.0	1000000.0	1000000.0	0.0	1000000.0	1000000.0	0.0	0.0	0.0	1000000.0	0.0	1000000.0	1000000.0
964	0.0	1000000.0	0.0	0.0	0.0	0.0	1000000.0	1000000.0	1000000.0	0.0	0.0	0.0	1000000.0	0.0	0.0	0.0	0.0	1000000.0	1000000.0	1000000.0	0.0	0.0	0.0	0.0	1000000.0	1000000.0	0.0	0.0	0.0	1000000.0	1000000.0	1000000.0	0.0	1000000.0	0.0	1000000.0	1000000.0	1000000.0	1000000.0	0.0	1000000.0	1000000.0	0.0	0.0	0.0	1000000.0	0.0	1000000.0	1000000.0
965	0.0	1000000.0	0.0	0.0	0.0	0.0	1000000.0	1000000.0	1000000.0	0.0	0.0	0.0	1000000.0	0.0	0.0	0.0	0.0	1000000.0	1000000.0	1000000.0	0.0	0.0	0.0	0.0	1000000.0	1000000.0	0.0	0.0	0.0	1000000.0	1000000.0	1000000.0	0.0	1000000.0	0.0	1000000.0	1000000.0	1000000.0	1000000.0	0.0	1000000.0	1000000.0	0.0	0.0	0.0	1000000.0	0.0	1000000.0	1000000.0
966	0.0	1000000.0	0.0	0.0	0.0	0.0	1000000.0	1000000.0	1000000.0	0.0	0.0	0.0	1000000.0	0.0	0.0	0.0	0.0	1000000.0	1000000.0	1000000.0	0.0	0.0	0.0	0.0	1000000.0	1000000.0	0.0	0.0	0.0	1000000.0	1000000.0	1000000.0	0.0	1000000.0	0.0	1000000.0	1000000.0	1000000.0	1000000.0	0.0	1000000.0	1000000.0	0.0	0.0	0.0	1000000.0	0.0	1000000.0	1000000.0
967	0.0	1000000.0	0.0	0.0	0.0	0.0	1000000.0	1000000.0	1000000.0	0.0	0.0	0.0	1000000.0	0.0	0.0	0.0	0.0	1000000.0	1000000.0	1000000.0	0.0	0.0	0.0	0.0	1000000.0	1000000.0	0.0	0.0	0.0	1000000.0	1000000.0	1000000.0	0.0	1000000.0	0.0	1000000.0	1000000.0	1000000.0	1000000.0	0.0	1000000.0	1000000.0	0.0	0.0	0.0	1000000.0	0.0	1000000.0	1000000.0
968	0.0	1000000.0	0.0	0.0	0.0	0.0	1000000.0	1000000.0	1000000.0	0.0	0.0	0.0	1000000.0	0.0	0.0	0.0	0.0	1000000.0	1000000.0	1000000.0	0.0	0.0	0.0	0.0	1000000.0	1000000.0	0.0	0.0	0.0	1000000.0	1000000.0	1000000.0	0.0	1000000.0	0.0	1000000.0	1000000.0	1000000.0	1000000.0	0.0	1000000.0	1000000.0	0.0	0.0	0.0	1000000.0	0.0	1000000.0	1000000.0
969	0.0	1000000.0	0.0	0.0	0.0	0.0	1000000.0	1000000.0	1000000.0	0.0	0.0	0.0	1000000.0	0.0	0.0	0.0	0.0	1000000.0	1000000.0	1000000.0	0.0	0.0	0.0	0.0	1000000.0	1000000.0	0.0	0.0	0.0	1000000.0	1000000.0	1000000.0	0.0	1000000.0	0.0	1000000.0	1000000.0	1000000.0	1000000.0	0.0	1000000.0	1000000.0	0.0	0.0	0.0	1000000.0	0.0	1000000.0	1000000.0
970	0.0	1000000.0	0.0	0.0	0.0	0.0	1000000.0	1000000.0	1000000.0	0.0	0.0	0.0	1000000.0	0.0	0.0	0.0	0.0	1000000.0	1000000.0	1000000.0	0.0	0.0	0.0	0.0	1000000.0	1000000.0	0.0	0.0	0.0	1000000.0	1000000.0	1000000.0	0.0	1000000.0	0.0	1000000.0	1000000.0	1000000.0	1000000.0	0.0	1000000.0	1000000.0	0.0	0.0	0.0	1000000.0	0.0	1000000.0	1000000.0
971	0.0	1000000.0	0.0	0.0	0.0	0.0	1000000.0	1000000.0	1000000.0	0.0	0.0	0.0	1000000.0	0.0	0.0	0.0	0.0	1000000.0	1000000.0	1000000.0	0.0	0.0	0.0	0.0	1000000.0	1000000.0	0.0	0.0	0.0	1000000.0	1000000.0	1000000.0	0.0	1000000.0	0.0	1000000.0	1000000.0	1000000.0	1000000.0	0.0	1000000.0	1000000.0	0.0	0.0	0.0	1000000.0	0.0	1000000.0	1000000.0
972	0.0	1000000.0	0.0	0.0	0.0	0.0	1000000.0	1000000.0	1000000.0	0.0	0.0	0.0	1000000.0	0.0	0.0	0.0	0.0	1000000.0	1000000.0	1000000.0	0.0	0.0	0.0	0.0	1000000.0	1000000.0	0.0	0.0	0.0	1000000.0	1000000.0	1000000.0	0.0	1000000.0	0.0	1000000.0	1000000.0	1000000.0	1000000.0	0.0	1000000.0	1000000.0	0.0	0.0	0.0	1000000.0	0.0	1000000.0	1000000.0
973	0.0	1000000.0	0.0	0.0	0.0	0.0	1000000.0	1000000.0	1000000.0	0.0	0.0	0.0	1000000.0	0.0	0.0	0.0	0.0	1000000.0	1000000.0	1000000.0	0.0	0.0	0.0	0.0	1000000.0	1000000.0	0.0	0.0	0.0	1000000.0	1000000.0	1000000.0	0.0	1000000.0	0.0	1000000.0	1000000.0	1000000.0	1000000.0	0.0	1000000.0	1000000.0	0.0	0.0	0.0	1000000.0	0.0	1000000.0	1000000.0
974	0.0	1000000.0	0.0	0.0	0.0	0.0	1000000.0	1000000.0	1000000.0	0.0	0.0	0.0	1000000.0	0.0	0.0	0.0	0.0	1000000.0	1000000.0	1000000.0	0.0	0.0	0.0	0.0	1000000.0	1000000.0	0.0	0.0	0.0	1000000.0	1000000.0	1000000.0	0.0	1000000.0	0.0	1000000.0	1000000.0	1000000.0	1000000.0	0.0	1000000.0	1000000.0	0.0	0.0	0.0	1000000.0	0.0	1000000.0	1000000.0
975	0.0	1000000.0	0.0	0.0	0.0	0.0	1000000.0	1000000.0	1000000.0	0.0	0.0	0.0	1000000.0	0.0	0.0	0.0	0.0	1000000.0	1000000.0	1000000.0	0.0	0.0	0.0	0.0	1000000.0	1000000.0	0.0	0.0	0.0	1000000.0	1000000.0	1000000.0	0.0	1000000.0	0.0	1000000.0	1000000.0	1000000.0	1000000.0	0.0	1000000.0	1000000.0	0.0	0.0	0.0	1000000.0	0.0	1000000.0	1000000.0
976	0.0	1000000.0	0.0	0.0	0.0	0.0	1000000.0	1000000.0	1000000.0	0.0	0.0	0.0	1000000.0	0.0	0.0	0.0	0.0	1000000.0	1000000.0	1000000.0	0.0	0.0	0.0	0.0	1000000.0	1000000.0	0.0	0.0	0.0	1000000.0	1000000.0	1000000.0	0.0	1000000.0	0.0	1000000.0	1000000.0	1000000.0	1000000.0	0.0	1000000.0	1000000.0	0.0	0.0	0.0	1000000.0	0.0	1000000.0	1000000.0
977	0.0	1000000.0	0.0	0.0	0.0	0.0	1000000.0	1000000.0	1000000.0	0.0	0.0	0.0	1000000.0	0.0	0.0	0.0	0.0	1000000.0	1000000.0	1000000.0	0.0	0.0	0.0	0.0	1000000.0	1000000.0	0.0	0.0	0.0	1000000.0	1000000.0	1000000.0	0.0	1000000.0	0.0	1000000.0	1000000.0	1000000.0	1000000.0	0.0	1000000.0	1000000.0	0.0	0.0	0.0	1000000.0	0.0	1000000.0	1000000.0
978	0.0	1000000.0	0.0	0.0	0.0	0.0	1000000.0	1000000.0	1000000.0	0.0	0.0	0.0	1000000.0	0.0	0.0	0.0	0.0	1000000.0	1000000.0	1000000.0	0.0	0.0	0.0	0.0	1000000.0	1000000.0	0.0	0.0	0.0	1000000.0	1000000.0	1000000.0	0.0	1000000.0	0.0	1000000.0	1000000.0	1000000.0	1000000.0	0.0	1000000.0	1000000.0	0.0	0.0	0.0	1000000.0	0.0	1000000.0	1000000.0
979	0.0	1000000.0	0.0	0.0	0.0	0.0	1000000.0	1000000.0	1000000.0	0.0	0.0	0.0	1000000.0	0.0	0.0	0.0	0.0	1000000.0	1000000.0	1000000.0	0.0	0.0	0.0	0.0	1000000.0	1000000.0	0.0	0.0	0.0	1000000.0	1000000.0	1000000.0	0.0	1000000.0	0.0	1000000.0	1000000.0	1000000.0	1000000.0	0.0	1000000.0	1000000.0	0.0	0.0	0.0	1000000.0	0.0	1000000.0	1000000.0
980	0.0	1000000.0	0.0	0.0	0.0	0.0	1000000.0	1000000.0	1000000.0	0.0	0.0	0.0	1000000.0	0.0	0.0	0.0	0.0	1000000.0	1000000.0	1000000.0	0.0	0.0	0.0	0.0	1000000.0	1000000.0	0.0	0.0	0.0	1000000.0	1000000.0	1000000.0	0.0	1000000.0	0.0	1000000.0	1000000.0	1000000.0	1000000.0	0.0	1000000.0	1000000.0	0.0	0.0	0.0	1000000.0	0.0	1000000.0	1000000.0
981	0.0	1000000.0	0.0	0.0	0.0	0.0	1000000.0	1000000.0	1000000.0	0.0	0.0	0.0	1000000.0	0.0	0.0	0.0	0.0	1000000.0	1000000.0	1000000.0	0.0	0.0	0.0	0.0	1000000.0	1000000.0	0.0	0.0	0.0	1000000.0	1000000.0	1000000.0	0.0	1000000.0	0.0	1000000.0	1000000.0	1000000.0	1000000.0	0.0	1000000.0	1000000.0	0.0	0.0	0.0	1000000.0	0.0	1000000.0	1000000.0
982	0.0	1000000.0	0.0	0.0	0.0	0.0	1000000.0	1000000.0	1000000.0	0.0	0.0	0.0	1000000.0	0.0	0.0	0.0	0.0	1000000.0	1000000.0	1000000.0	0.0	0.0	0.0	0.0	1000000.0	1000000.0	0.0	0.0	0.0	1000000.0	1000000.0	1000000.0	0.0	1000000.0	0.0	1000000.0	1000000.0	1000000.0	1000000.0	0.0	1000000.0	1000000.0	0.0	0.0	0.0	1000000.0	0.0	1000000.0	1000000.0
983	0.0	1000000.0	0.0	0.0	0.0	0.0	1000000.0	1000000.0	1000000.0	0.0	0.0	0.0	1000000.0	0.0	0.0	0.0	0.0	1000000.0	1000000.0	1000000.0	0.0	0.0	0.0	0.0	1000000.0	1000000.0	0.0	0.0	0.0	1000000.0	1000000.0	1000000.0	0.0	1000000.0	0.0	1000000.0	1000000.0	1000000.0	1000000.0	0.0	1000000.0	1000000.0	0.0	0.0	0.0	1000000.0	0.0	1000000.0	1000000.0
984	0.0	1000000.0	0.0	0.0	0.0	0.0	1000000.0	1000000.0	1000000.0	0.0	0.0	0.0	1000000.0	0.0	0.0	0.0	0.0	1000000.0	1000000.0	1000000.0	0.0	0.0	0.0	0.0	1000000.0	1000000.0	0.0	0.0	0.0	1000000.0	1000000.0	1000000.0	0.0	1000000.0	0.0	1000000.0	1000000.0	1000000.0	1000000.0	0.0	1000000.0	1000000.0	0.0	0.0	0.0	1000000.0	0.0	1000000.0	1000000.0
985	0.0	1000000.0	0.0	0.0	0.0	0.0	1000000.0	1000000.0	1000000.0	0.0	0.0	0.0	1000000.0	0.0	0.0	0.0	0.0	1000000.0	1000000.0	1000000.0	0.0	0.0	0.0	0.0	1000000.0	1000000.0	0.0	0.0	0.0	1000000.0	1000000.0	1000000.0	0.0	1000000.0	0.0	1000000.0	1000000.0	1000000.0	1000000.0	0.0	1000000.0	1000000.0	0.0	0.0	0.0	1000000.0	0.0	1000000.0	1000000.0
986	0.0	1000000.0	0.0	0.0	0.0	0.0	1000000.0	1000000.0	1000000.0	0.0	0.0	0.0	1000000.0	0.0	0.0	0.0	0.0	1000000.0	1000000.0	1000000.0	0.0	0.0	0.0	0.0	1000000.0	1000000.0	0.0	0.0	0.0	1000000.0	1000000.0	1000000.0	0.0	1000000.0	0.0	1000000.0	1000000.0	1000000.0	1000000.0	0.0	1000000.0	1000000.0	0.0	0.0	0.0	1000000.0	0.0	1000000.0	1000000.0
987	0.0	1000000.0	0.0	0.0	0.0	0.0	1000000.0	1000000.0	1000000.0	0.0	0.0	0.0	1000000.0	0.0	0.0	0.0	0.0	1000000.0	1000000.0	1000000.0	0.0	0.0	0.0	0.0	1000000.0	1000000.0	0.0	0.0	0.0	1000000.0	1000000.0	1000000.0	0.0	1000000.0	0.0	1000000.0	1000000.0	1000000.0	1000000.0	0.0	1000000.0	1000000.0	0.0	0.0	0.0	1000000.0	0.0	1000000.0	1000000.0
988	0.0	1000000.0	0.0	0.0	0.0	0.0	1000000.0	1000000.0	1000000.0	0.0	0.0	0.0	1000000.0	0.0	0.0	0.0	0.0	1000000.0	1000000.0	1000000.0	0.0	0.0	0.0	0.0	1000000.0	1000000.0	0.0	0.0	0.0	1000000.0	1000000.0	1000000.0	0.0	1000000.0	0.0	1000000.0	1000000.0	1000000.0	1000000.0	0.0	1000000.0	1000000.0	0.0	0.0	0.0	1000000.0	0.0	1000000.0	1000000.0
989	0.0	1000000.0	0.0	0.0	0.0	0.0	1000000.0	1000000.0	1000000.0	0.0	0.0	0.0	1000000.0	0.0	0.0	0.0	0.0	1000000.0	1000000.0	1000000.0	0.0	0.0	0.0	0.0	1000000.0	1000000.0	0.0	0.0	0.0	1000000.0	1000000.0	1000000.0	0.0	1000000.0	0.0	1000000.0	1000000.0	1000000.0	1000000.0	0.0	1000000.0	1000000.0	0.0	0.0	0.0	1000000.0	0.0	1000000.0	1000000.0
990	0.0	1000000.0	0.0	0.0	0.0	0.0	1000000.0	1000000.0	1000000.0	0.0	0.0	0.0	1000000.0	0.0	0.0	0.0	0.0	1000000.0	1000000.0	1000000.0	0.0	0.0	0.0	0.0	1000000.0	1000000.0	0.0	0.0	0.0	1000000.0	1000000.0	1000000.0	0.0	1000000.0	0.0	1000000.0	1000000.0	1000000.0	1000000.0	0.0	1000000.0	1000000.0	0.0	0.0	0.0	1000000.0	0.0	1000000.0	1000000.0
991	0.0	1000000.0	0.0	0.0	0.0	0.0	1000000.0	1000000.0	1000000.0	0.0	0.0	0.0	1000000.0	0.0	0.0	0.0	0.0	1000000.0	1000000.0	1000000.0	0.0	0.0	0.0	0.0	1000000.0	1000000.0	0.0	0.0	0.0	1000000.0	1000000.0	1000000.0	0.0	1000000.0	0.0	1000000.0	1000000.0	1000000.0	1000000.0	0.0	1000000.0	1000000.0	0.0	0.0	0.0	1000000.0	0.0	1000000.0	1000000.0
992	0.0	1000000.0	0.0	0.0	0.0	0.0	1000000.0	1000000.0	1000000.0	0.0	0.0	0.0	1000000.0	0.0	0.0	0.0	0.0	1000000.0	1000000.0	1000000.0	0.0	0.0	0.0	0.0	1000000.0	1000000.0	0.0	0.0	0.0	1000000.0	1000000.0	1000000.0	0.0	1000000.0	0.0	1000000.0	1000000.0	1000000.0	1000000.0	0.0	1000000.0	1000000.0	0.0	0.0	0.0	1000000.0	0.0	1000000.0	1000000.0
993	0.0	1000000.0	0.0	0.0	0.0	0.0	1000000.0	1000000.0	1000000.0	0.0	0.0	0.0	1000000.0	0.0	0.0	0.0	0.0	1000000.0	1000000.0	1000000.0	0.0	0.0	0.0	0.0	1000000.0	1000000.0	0.0	0.0	0.0	1000000.0	1000000.0	1000000.0	0.0	1000000.0	0.0	1000000.0	1000000.0	1000000.0	1000000.0	0.0	1000000.0	1000000.0	0.0	0.0	0.0	1000000.0	0.0	1000000.0	1000000.0
994	0.0	1000000.0	0.0	0.0	0.0	0.0	1000000.0	1000000.0	1000000.0	0.0	0.0	0.0	1000000.0	0.0	0.0	0.0	0.0	1000000.0	1000000.0	1000000.0	0.0	0.0	0.0	0.0	1000000.0	1000000.0	0.0	0.0	0.0	1000000.0	1000000.0	1000000.0	0.0	1000000.0	0.0	1000000.0	1000000.0	1000000.0	1000000.0	0.0	1000000.0	1000000.0	0.0	0.0	0.0	1000000.0	0.0	1000000.0	1000000.0
995	0.0	1000000.0	0.0	0.0	0.0	0.0	1000000.0	1000000.0	1000000.0	0.0	0.0	0.0	1000000.0	0.0	0.0	0.0	0.0	1000000.0	1000000.0	1000000.0	0.0	0.0	0.0	0.0	1000000.0	1000000.0	0.0	0.0	0.0	1000000.0	1000000.0	1000000.0	0.0	1000000.0	0.0	1000000.0	1000000.0	1000000.0	1000000.0	0.0	1000000.0	1000000.0	0.0	0.0	0.0	1000000.0	0.0	1000000.0	1000000.0
996	0.0	1000000.0	0.0	0.0	0.0	0.0	1000000.0	1000000.0	1000000.0	0.0	0.0	0.0	1000000.0	0.0	0.0	0.0	0.0	1000000.0	1000000.0	1000000.0	0.0	0.0	0.0	0.0	1000000.0	1000000.0	0.0	0.0	0.0	1000000.0	1000000.0	1000000.0	0.0	1000000.0	0.0	1000000.0	1000000.0	1000000.0	1000000.0	0.0	1000000.0	1000000.0	0.0	0.0	0.0	1000000.0	0.0	1000000.0	1000000.0
997	0.0	1000000.0	0.0	0.0	0.0	0.0	1000000.0	1000000.0	1000000.0	0.0	0.0	0.0	1000000.0	0.0	0.0	0.0	0.0	1000000.0	1000000.0	1000000.0	0.0	0.0	0.0	0.0	1000000.0	1000000.0	0.0	0.0	0.0	1000000.0	1000000.0	1000000.0	0.0	1000000.0	0.0	1000000.0	1000000.0	1000000.0	1000000.0	0.0	1000000.0	1000000.0	0.0	0.0	0.0	1000000.0	0.0	1000000.0	1000000.0
998	0.0	1000000.0	0.0	0.0	0.0	0.0	1000000.0	1000000.0	1000000.0	0.0	0.0	0.0	1000000.0	0.0	0.0	0.0	0.0	1000000.0	1000000.0	1000000.0	0.0	0.0	0.0	0.0	1000000.0	1000000.0	0.0	0.0	0.0	1000000.0	1000000.0	1000000.0	0.0	1000000.0	0.0	1000000.0	1000000.0	1000000.0	1000000.0	0.0	1000000.0	1000000.0	0.0	0.0	0.0	1000000.0	0.0	1000000.0	1000000.0
999	0.0	1000000.0	0.0	0.0	0.0	0.0	1000000.0	1000000.0	1000000.0	0.0	0.0	0.0	1000000.0	0.0	0.0	0.0	0.0	1000000.0	1000000.0	1000000.0	0.0	0.0	0.0	0.0	1000000.0	1000000.0	0.0	0.0	0.0	1000000.0	1000000.0	1000000.0	0.0	1000000.0	0.0	1000000.0	1000000.0	1000000.0	1000000.0	0.0	1000000.0	1000000.0	0.0	0.0	0.0	1000000.0	0.0	1000000.0	1000000.0
1000	0.0	1000000.0	0.0	0.0	0.0	0.0	1000000.0	1000000.0	1000000.0	0.0	0.0	0.0	1000000.0	0.0	0.0	0.0	0.0	1000000.0	1000000.0	1000000.0	0.0	0.0	0.0	0.0	1000000.0	1000000.0	0.0	0.0	0.0	1000000.0	1000000.0	1000000.0	0.0	1000000.0	0.0	1000000.0	1000000.0	1000000.0	1000000.0	0.0	1000000.0	1000000.0	0.0	0.0	0.0	1000000.0	0.0	1000000.0	1000000.0
1001	0.0	1000000.0	0.0	0.0	0.0	0.0	1000000.0	1000000.0	1000000.0	0.0	0.0	0.0	1000000.0	0.0	0.0	0.0	0.0	1000000.0	1000000.0	1000000.0	0.0	0.0	0.0	0.0	1000000.0	1000000.0	0.0	0.0	0.0	1000000.0	1000000.0	1000000.0	0.0	1000000.0	0.0	1000000.0	1000000.0	1000000.0	1000000.0	0.0	1000000.0	1000000.0	0.0	0.0	0.0	1000000.0	0.0	1000000.0	1000000.0
1002	0.0	1000000.0	0.0	0.0	0.0	0.0	1000000.0	1000000.0	1000000.0	0.0	0.0	0.0	1000000.0	0.0	0.0	0.0	0.0	1000000.0	1000000.0	1000000.0	0.0	0.0	0.0	0.0	1000000.0	1000000.0	0.0	0.0	0.0	1000000.0	1000000.0	1000000.0	0.0	1000000.0	0.0	1000000.0	1000000.0	1000000.0	1000000.0	0.0	1000000.0	1000000.0	0.0	0.0	0.0	1000000.0	0.0	1000000.0	1000000.0
1003	0.0	1000000.0	0.0	0.0	0.0	0.0	1000000.0	1000000.0	1000000.0	0.0	0.0	0.0	1000000.0	0.0	0.0	0.0	0.0	1000000.0	1000000.0	1000000.0	0.0	0.0	0.0	0.0	1000000.0	1000000.0	0.0	0.0	0.0	1000000.0	1000000.0	1000000.0	0.0	1000000.0	0.0	1000000.0	1000000.0	1000000.0	1000000.0	0.0	1000000.0	1000000.0	0.0	0.0	0.0	1000000.0	0.0	1000000.0	1000000.0
1004	0.0	1000000.0	0.0	0.0	0.0	0.0	1000000.0	1000000.0	1000000.0	0.0	0.0	0.0	1000000.0	0.0	0.0	0.0	0.0	1000000.0	1000000.0	1000000.0	0.0	0.0	0.0	0.0	1000000.0	1000000.0	0.0	0.0	0.0	1000000.0	1000000.0	1000000.0	0.0	1000000.0	0.0	1000000.0	1000000.0	1000000.0	1000000.0	0.0	1000000.0	1000000.0	0.0	0.0	0.0	1000000.0	0.0	1000000.0	1000000.0
1005	0.0	1000000.0	0.0	0.0	0.0	0.0	1000000.0	1000000.0	1000000.0	0.0	0.0	0.0	1000000.0	0.0	0.0	0.0	0.0	1000000.0	1000000.0	1000000.0	0.0	0.0	0.0	0.0	1000000.0	1000000.0	0.0	0.0	0.0	1000000.0	1000000.0	1000000.0	0.0	1000000.0	0.0	1000000.0	1000000.0	1000000.0	1000000.0	0.0	1000000.0	1000000.0	0.0	0.0	0.0	1000000.0	0.0	1000000.0	1000000.0
1006	0.0	1000000.0	0.0	0.0	0.0	0.0	1000000.0	1000000.0	1000000.0	0.0	0.0	0.0	1000000.0	0.0	0.0	0.0	0.0	1000000.0	1000000.0	1000000.0	0.0	0.0	0.0	0.0	1000000.0	1000000.0	0.0	0.0	0.0	1000000.0	1000000.0	1000000.0	0.0	1000000.0	0.0	1000000.0	1000000.0	1000000.0	1000000.0	0.0	1000000.0	1000000.0	0.0	0.0	0.0	1000000.0	0.0	1000000.0	1000000.0
1007	0.0	1000000.0	0.0	0.0	0.0	0.0	1000000.0	1000000.0	1000000.0	0.0	0.0	0.0	1000000.0	0.0	0.0	0.0	0.0	1000000.0	1000000.0	1000000.0	0.0	0.0	0.0	0.0	1000000.0	1000000.0	0.0	0.0	0.0	1000000.0	1000000.0	1000000.0	0.0	1000000.0	0.0	1000000.0	1000000.0	1000000.0	1000000.0	0.0	1000000.0	1000000.0	0.0	0.0	0.0	1000000.0	0.0	1000000.0	1000000.0
1008	0.0	1000000.0	0.0	0.0	0.0	0.0	1000000.0	1000000.0	1000000.0	0.0	0.0	0.0	1000000.0	0.0	0.0	0.0	0.0	1000000.0	1000000.0	1000000.0	0.0	0.0	0.0	0.0	1000000.0	1000000.0	0.0	0.0	0.0	1000000.0	1000000.0	1000000.0	0.0	1000000.0	0.0	1000000.0	1000000.0	1000000.0	1000000.0	0.0	1000000.0	1000000.0	0.0	0.0	0.0	1000000.0	0.0	1000000.0	1000000.0
1009	0.0	1000000.0	0.0	0.0	0.0	0.0	1000000.0	1000000.0	1000000.0	0.0	0.0	0.0	1000000.0	0.0	0.0	0.0	0.0	1000000.0	1000000.0	1000000.0	0.0	0.0	0.0	0.0	1000000.0	1000000.0	0.0	0.0	0.0	1000000.0	1000000.0	1000000.0	0.0	1000000.0	0.0	1000000.0	1000000.0	1000000.0	1000000.0	0.0	1000000.0	1000000.0	0.0	0.0	0.0	1000000.0	0.0	1000000.0	1000000.0
1010	0.0	1000000.0	0.0	0.0	0.0	0.0	1000000.0	1000000.0	1000000.0	0.0	0.0	0.0	1000000.0	0.0	0.0	0.0	0.0	1000000.0	1000000.0	1000000.0	0.0	0.0	0.0	0.0	1000000.0	1000000.0	0.0	0.0	0.0	1000000.0	1000000.0	1000000.0	0.0	1000000.0	0.0	1000000.0	1000000.0	1000000.0	1000000.0	0.0	1000000.0	1000000.0	0.0	0.0	0.0	1000000.0	0.0	1000000.0	1000000.0
1011	0.0	1000000.0	0.0	0.0	0.0	0.0	1000000.0	1000000.0	1000000.0	0.0	0.0	0.0	1000000.0	0.0	0.0	0.0	0.0	1000000.0	1000000.0	1000000.0	0.0	0.0	0.0	0.0	1000000.0	1000000.0	0.0	0.0	0.0	1000000.0	1000000.0	1000000.0	0.0	1000000.0	0.0	1000000.0	1000000.0	1000000.0	1000000.0	0.0	1000000.0	1000000.0	0.0	0.0	0.0	1000000.0	0.0	1000000.0	1000000.0
1012	0.0	1000000.0	0.0	0.0	0.0	0.0	1000000.0	1000000.0	1000000.0	0.0	0.0	0.0	1000000.0	0.0	0.0	0.0	0.0	1000000.0	1000000.0	1000000.0	0.0	0.0	0.0	0.0	1000000.0	1000000.0	0.0	0.0	0.0	1000000.0	1000000.0	1000000.0	0.0	1000000.0	0.0	1000000.0	1000000.0	1000000.0	1000000.0	0.0	1000000.0	1000000.0	0.0	0.0	0.0	1000000.0	0.0	1000000.0	1000000.0
1013	0.0	1000000.0	0.0	0.0	0.0	0.0	1000000.0	1000000.0	1000000.0	0.0	0.0	0.0	1000000.0	0.0	0.0	0.0	0.0	1000000.0	1000000.0	1000000.0	0.0	0.0	0.0	0.0	1000000.0	1000000.0	0.0	0.0	0.0	1000000.0	1000000.0	1000000.0	0.0	1000000.0	0.0	1000000.0	1000000.0	1000000.0	1000000.0	0.0	1000000.0	1000000.0	0.0	0.0	0.0	1000000.0	0.0	1000000.0	1000000.0
1014	0.0	1000000.0	0.0	0.0	0.0	0.0	1000000.0	1000000.0	1000000.0	0.0	0.0	0.0	1000000.0	0.0	0.0	0.0	0.0	1000000.0	1000000.0	1000000.0	0.0	0.0	0.0	0.0	1000000.0	1000000.0	0.0	0.0	0.0	1000000.0	1000000.0	1000000.0	0.0	1000000.0	0.0	1000000.0	1000000.0	1000000.0	1000000.0	0.0	1000000.0	1000000.0	0.0	0.0	0.0	1000000.0	0.0	1000000.0	1000000.0
1015	0.0	1000000.0	0.0	0.0	0.0	0.0	1000000.0	1000000.0	1000000.0	0.0	0.0	0.0	1000000.0	0.0	0.0	0.0	0.0	1000000.0	1000000.0	1000000.0	0.0	0.0	0.0	0.0	1000000.0	1000000.0	0.0	0.0	0.0	1000000.0	1000000.0	1000000.0	0.0	1000000.0	0.0	1000000.0	1000000.0	1000000.0	1000000.0	0.0	1000000.0	1000000.0	0.0	0.0	0.0	1000000.0	0.0	1000000.0	1000000.0
1016	0.0	1000000.0	0.0	0.0	0.0	0.0	1000000.0	1000000.0	1000000.0	0.0	0.0	0.0	1000000.0	0.0	0.0	0.0	0.0	1000000.0	1000000.0	1000000.0	0.0	0.0	0.0	0.0	1000000.0	1000000.0	0.0	0.0	0.0	1000000.0	1000000.0	1000000.0	0.0	1000000.0	0.0	1000000.0	1000000.0	1000000.0	1000000.0	0.0	1000000.0	1000000.0	0.0	0.0	0.0	1000000.0	0.0	1000000.0	1000000.0
1017	0.0	1000000.0	0.0	0.0	0.0	0.0	1000000.0	1000000.0	1000000.0	0.0	0.0	0.0	1000000.0	0.0	0.0	0.0	0.0	1000000.0	1000000.0	1000000.0	0.0	0.0	0.0	0.0	1000000.0	1000000.0	0.0	0.0	0.0	1000000.0	1000000.0	1000000.0	0.0	1000000.0	0.0	1000000.0	1000000.0	1000000.0	1000000.0	0.0	1000000.0	1000000.0	0.0	0.0	0.0	1000000.0	0.0	1000000.0	1000000.0
1018	0.0	1000000.0	0.0	0.0	0.0	0.0	1000000.0	1000000.0	1000000.0	0.0	0.0	0.0	1000000.0	0.0	0.0	0.0	0.0	1000000.0	1000000.0	1000000.0	0.0	0.0	0.0	0.0	1000000.0	1000000.0	0.0	0.0	0.0	1000000.0	1000000.0	1000000.0	0.0	1000000.0	0.0	1000000.0	1000000.0	1000000.0	1000000.0	0.0	1000000.0	1000000.0	0.0	0.0	0.0	1000000.0	0.0	1000000.0	1000000.0
1019	0.0	1000000.0	0.0	0.0	0.0	0.0	1000000.0	1000000.0	1000000.0	0.0	0.0	0.0	1000000.0	0.0	0.0	0.0	0.0	1000000.0	1000000.0	1000000.0	0.0	0.0	0.0	0.0	1000000.0	1000000.0	0.0	0.0	0.0	1000000.0	1000000.0	1000000.0	0.0	1000000.0	0.0	1000000.0	1000000.0	1000000.0	1000000.0	0.0	1000000.0	1000000.0	0.0	0.0	0.0	1000000.0	0.0	1000000.0	1000000.0
1020	0.0	1000000.0	0.0	0.0	0.0	0.0	1000000.0	1000000.0	1000000.0	0.0	0.0	0.0	1000000.0	0.0	0.0	0.0	0.0	1000000.0	1000000.0	1000000.0	0.0	0.0	0.0	0.0	1000000.0	1000000.0	0.0	0.0	0.0	1000000.0	1000000.0	1000000.0	0.0	1000000.0	0.0	1000000.0	1000000.0	1000000.0	1000000.0	0.0	1000000.0	1000000.0	0.0	0.0	0.0	1000000.0	0.0	1000000.0	1000000.0
1021	0.0	1000000.0	0.0	0.0	0.0	0.0	1000000.0	1000000.0	1000000.0	0.0	0.0	0.0	1000000.0	0.0	0.0	0.0	0.0	1000000.0	1000000.0	1000000.0	0.0	0.0	0.0	0.0	1000000.0	1000000.0	0.0	0.0	0.0	1000000.0	1000000.0	1000000.0	0.0	1000000.0	0.0	1000000.0	1000000.0	1000000.0	1000000.0	0.0	1000000.0	1000000.0	0.0	0.0	0.0	1000000.0	0.0	1000000.0	1000000.0
1022	0.0	1000000.0	0.0	0.0	0.0	0.0	1000000.0	1000000.0	1000000.0	0.0	0.0	0.0	1000000.0	0.0	0.0	0.0	0.0	1000000.0	1000000.0	1000000.0	0.0	0.0	0.0	0.0	1000000.0	1000000.0	0.0	0.0	0.0	1000000.0	1000000.0	1000000.0	0.0	1000000.0	0.0	1000000.0	1000000.0	1000000.0	1000000.0	0.0	1000000.0	1000000.0	0.0	0.0	0.0	1000000.0	0.0	1000000.0	1000000.0
1023	0.0	1000000.0	0.0	0.0	0.0	0.0	1000000.0	1000000.0	1000000.0	0.0	0.0	0.0	1000000.0	0.0	0.0	0.0	0.0	1000000.0	1000000.0	1000000.0	0.0	0.0	0.0	0.0	1000000.0	1000000.0	0.0	0.0	0.0	1000000.0	1000000.0	1000000.0	0.0	1000000.0	0.0	1000000.0	1000000.0	1000000.0	1000000.0	0.0	1000000.0	1000000.0	0.0	0.0	0.0	1000000.0	0.0	1000000.0	1000000.0
1024	0.0	1000000.0	0.0	0.0	0.0	0.0	1000000.0	1000000.0	1000000.0	0.0	0.0	0.0	1000000.0	0.0	0.0	0.0	0.0	1000000.0	1000000.0	1000000.0	0.0	0.0	0.0	0.0	1000000.0	1000000.0	0.0	0.0	0.0	1000000.0	1000000.0	1000000.0	0.0	1000000.0	0.0	1000000.0	1000000.0	1000000.0	1000000.0	0.0	1000000.0	1000000.0	0.0	0.0	0.0	1000000.0	0.0	1000000.0	1000000.0
1025	0.0	1000000.0	0.0	0.0	0.0	0.0	1000000.0	1000000.0	1000000.0	0.0	0.0	0.0	1000000.0	0.0	0.0	0.0	0.0	1000000.0	1000000.0	1000000.0	0.0	0.0	0.0	0.0	1000000.0	1000000.0	0.0	0.0	0.0	1000000.0	1000000.0	1000000.0	0.0	1000000.0	0.0	1000000.0	1000000.0	1000000.0	1000000.0	0.0	1000000.0	1000000.0	0.0	0.0	0.0	1000000.0	0.0	1000000.0	1000000.0
1026	0.0	1000000.0	0.0	0.0	0.0	0.0	1000000.0	1000000.0	1000000.0	0.0	0.0	0.0	1000000.0	0.0	0.0	0.0	0.0	1000000.0	1000000.0	1000000.0	0.0	0.0	0.0	0.0	1000000.0	1000000.0	0.0	0.0	0.0	1000000.0	1000000.0	1000000.0	0.0	1000000.0	0.0	1000000.0	1000000.0	1000000.0	1000000.0	0.0	1000000.0	1000000.0	0.0	0.0	0.0	1000000.0	0.0	1000000.0	1000000.0
1027	0.0	1000000.0	0.0	0.0	0.0	0.0	1000000.0	1000000.0	1000000.0	0.0	0.0	0.0	1000000.0	0.0	0.0	0.0	0.0	1000000.0	1000000.0	1000000.0	0.0	0.0	0.0	0.0	1000000.0	1000000.0	0.0	0.0	0.0	1000000.0	1000000.0	1000000.0	0.0	1000000.0	0.0	1000000.0	1000000.0	1000000.0	1000000.0	0.0	1000000.0	1000000.0	0.0	0.0	0.0	1000000.0	0.0	1000000.0	1000000.0
1028	0.0	1000000.0	0.0	0.0	0.0	0.0	1000000.0	1000000.0	1000000.0	0.0	0.0	0.0	1000000.0	0.0	0.0	0.0	0.0	1000000.0	1000000.0	1000000.0	0.0	0.0	0.0	0.0	1000000.0	1000000.0	0.0	0.0	0.0	1000000.0	1000000.0	1000000.0	0.0	1000000.0	0.0	1000000.0	1000000.0	1000000.0	1000000.0	0.0	1000000.0	1000000.0	0.0	0.0	0.0	1000000.0	0.0	1000000.0	1000000.0
1029	0.0	1000000.0	0.0	0.0	0.0	0.0	1000000.0	1000000.0	1000000.0	0.0	0.0	0.0	1000000.0	0.0	0.0	0.0	0.0	1000000.0	1000000.0	1000000.0	0.0	0.0	0.0	0.0	1000000.0	1000000.0	0.0	0.0	0.0	1000000.0	1000000.0	1000000.0	0.0	1000000.0	0.0	1000000.0	1000000.0	1000000.0	1000000.0	0.0	1000000.0	1000000.0	0.0	0.0	0.0	1000000.0	0.0	1000000.0	1000000.0
1030	0.0	1000000.0	0.0	0.0	0.0	0.0	1000000.0	1000000.0	1000000.0	0.0	0.0	0.0	1000000.0	0.0	0.0	0.0	0.0	1000000.0	1000000.0	1000000.0	0.0	0.0	0.0	0.0	1000000.0	1000000.0	0.0	0.0	0.0	1000000.0	1000000.0	1000000.0	0.0	1000000.0	0.0	1000000.0	1000000.0	1000000.0	1000000.0	0.0	1000000.0	1000000.0	0.0	0.0	0.0	1000000.0	0.0	1000000.0	1000000.0
1031	0.0	1000000.0	0.0	0.0	0.0	0.0	1000000.0	1000000.0	1000000.0	0.0	0.0	0.0	1000000.0	0.0	0.0	0.0	0.0	1000000.0	1000000.0	1000000.0	0.0	0.0	0.0	0.0	1000000.0	1000000.0	0.0	0.0	0.0	1000000.0	1000000.0	1000000.0	0.0	1000000.0	0.0	1000000.0	1000000.0	1000000.0	1000000.0	0.0	1000000.0	1000000.0	0.0	0.0	0.0	1000000.0	0.0	1000000.0	1000000.0
1032	0.0	1000000.0	0.0	0.0	0.0	0.0	1000000.0	1000000.0	1000000.0	0.0	0.0	0.0	1000000.0	0.0	0.0	0.0	0.0	1000000.0	1000000.0	1000000.0	0.0	0.0	0.0	0.0	1000000.0	1000000.0	0.0	0.0	0.0	1000000.0	1000000.0	1000000.0	0.0	1000000.0	0.0	1000000.0	1000000.0	1000000.0	1000000.0	0.0	1000000.0	1000000.0	0.0	0.0	0.0	1000000.0	0.0	1000000.0	1000000.0
1033	0.0	1000000.0	0.0	0.0	0.0	0.0	1000000.0	1000000.0	1000000.0	0.0	0.0	0.0	1000000.0	0.0	0.0	0.0	0.0	1000000.0	1000000.0	1000000.0	0.0	0.0	0.0	0.0	1000000.0	1000000.0	0.0	0.0	0.0	1000000.0	1000000.0	1000000.0	0.0	1000000.0	0.0	1000000.0	1000000.0	1000000.0	1000000.0	0.0	1000000.0	1000000.0	0.0	0.0	0.0	1000000.0	0.0	1000000.0	1000000.0
1034	0.0	1000000.0	0.0	0.0	0.0	0.0	1000000.0	1000000.0	1000000.0	0.0	0.0	0.0	1000000.0	0.0	0.0	0.0	0.0	1000000.0	1000000.0	1000000.0	0.0	0.0	0.0	0.0	1000000.0	1000000.0	0.0	0.0	0.0	1000000.0	1000000.0	1000000.0	0.0	1000000.0	0.0	1000000.0	1000000.0	1000000.0	1000000.0	0.0	1000000.0	1000000.0	0.0	0.0	0.0	1000000.0	0.0	1000000.0	1000000.0
1035	0.0	1000000.0	0.0	0.0	0.0	0.0	1000000.0	1000000.0	1000000.0	0.0	0.0	0.0	1000000.0	0.0	0.0	0.0	0.0	1000000.0	1000000.0	1000000.0	0.0	0.0	0.0	0.0	1000000.0	1000000.0	0.0	0.0	0.0	1000000.0	1000000.0	1000000.0	0.0	1000000.0	0.0	1000000.0	1000000.0	1000000.0	1000000.0	0.0	1000000.0	1000000.0	0.0	0.0	0.0	1000000.0	0.0	1000000.0	1000000.0
1036	0.0	1000000.0	0.0	0.0	0.0	0.0	1000000.0	1000000.0	1000000.0	0.0	0.0	0.0	1000000.0	0.0	0.0	0.0	0.0	1000000.0	1000000.0	1000000.0	0.0	0.0	0.0	0.0	1000000.0	1000000.0	0.0	0.0	0.0	1000000.0	1000000.0	1000000.0	0.0	1000000.0	0.0	1000000.0	1000000.0	1000000.0	1000000.0	0.0	1000000.0	1000000.0	0.0	0.0	0.0	1000000.0	0.0	1000000.0	1000000.0
1037	0.0	1000000.0	0.0	0.0	0.0	0.0	1000000.0	1000000.0	1000000.0	0.0	0.0	0.0	1000000.0	0.0	0.0	0.0	0.0	1000000.0	1000000.0	1000000.0	0.0	0.0	0.0	0.0	1000000.0	1000000.0	0.0	0.0	0.0	1000000.0	1000000.0	1000000.0	0.0	1000000.0	0.0	1000000.0	1000000.0	1000000.0	1000000.0	0.0	1000000.0	1000000.0	0.0	0.0	0.0	1000000.0	0.0	1000000.0	1000000.0
1038	0.0	1000000.0	0.0	0.0	0.0	0.0	1000000.0	1000000.0	1000000.0	0.0	0.0	0.0	1000000.0	0.0	0.0	0.0	0.0	1000000.0	1000000.0	1000000.0	0.0	0.0	0.0	0.0	1000000.0	1000000.0	0.0	0.0	0.0	1000000.0	1000000.0	1000000.0	0.0	1000000.0	0.0	1000000.0	1000000.0	1000000.0	1000000.0	0.0	1000000.0	1000000.0	0.0	0.0	0.0	1000000.0	0.0	1000000.0	1000000.0
1039	0.0	1000000.0	0.0	0.0	0.0	0.0	1000000.0	1000000.0	1000000.0	0.0	0.0	0.0	1000000.0	0.0	0.0	0.0	0.0	1000000.0	1000000.0	1000000.0	0.0	0.0	0.0	0.0	1000000.0	1000000.0	0.0	0.0	0.0	1000000.0	1000000.0	1000000.0	0.0	1000000.0	0.0	1000000.0	1000000.0	1000000.0	1000000.0	0.0	1000000.0	1000000.0	0.0	0.0	0.0	1000000.0	0.0	1000000.0	1000000.0
1040	0.0	1000000.0	0.0	0.0	0.0	0.0	1000000.0	1000000.0	1000000.0	0.0	0.0	0.0	1000000.0	0.0	0.0	0.0	0.0	1000000.0	1000000.0	1000000.0	0.0	0.0	0.0	0.0	1000000.0	1000000.0	0.0	0.0	0.0	1000000.0	1000000.0	1000000.0	0.0	1000000.0	0.0	1000000.0	1000000.0	1000000.0	1000000.0	0.0	1000000.0	1000000.0	0.0	0.0	0.0	1000000.0	0.0	1000000.0	1000000.0
1041	0.0	1000000.0	0.0	0.0	0.0	0.0	1000000.0	1000000.0	1000000.0	0.0	0.0	0.0	1000000.0	0.0	0.0	0.0	0.0	1000000.0	1000000.0	1000000.0	0.0	0.0	0.0	0.0	1000000.0	1000000.0	0.0	0.0	0.0	1000000.0	1000000.0	1000000.0	0.0	1000000.0	0.0	1000000.0	1000000.0	1000000.0	1000000.0	0.0	1000000.0	1000000.0	0.0	0.0	0.0	1000000.0	0.0	1000000.0	1000000.0
1042	0.0	1000000.0	0.0	0.0	0.0	0.0	1000000.0	1000000.0	1000000.0	0.0	0.0	0.0	1000000.0	0.0	0.0	0.0	0.0	1000000.0	1000000.0	1000000.0	0.0	0.0	0.0	0.0	1000000.0	1000000.0	0.0	0.0	0.0	1000000.0	1000000.0	1000000.0	0.0	1000000.0	0.0	1000000.0	1000000.0	1000000.0	1000000.0	0.0	1000000.0	1000000.0	0.0	0.0	0.0	1000000.0	0.0	1000000.0	1000000.0
1043	0.0	1000000.0	0.0	0.0	0.0	0.0	1000000.0	1000000.0	1000000.0	0.0	0.0	0.0	1000000.0	0.0	0.0	0.0	0.0	1000000.0	1000000.0	1000000.0	0.0	0.0	0.0	0.0	1000000.0	1000000.0	0.0	0.0	0.0	1000000.0	1000000.0	1000000.0	0.0	1000000.0	0.0	1000000.0	1000000.0	1000000.0	1000000.0	0.0	1000000.0	1000000.0	0.0	0.0	0.0	1000000.0	0.0	1000000.0	1000000.0
1044	0.0	1000000.0	0.0	0.0	0.0	0.0	1000000.0	1000000.0	1000000.0	0.0	0.0	0.0	1000000.0	0.0	0.0	0.0	0.0	1000000.0	1000000.0	1000000.0	0.0	0.0	0.0	0.0	1000000.0	1000000.0	0.0	0.0	0.0	1000000.0	1000000.0	1000000.0	0.0	1000000.0	0.0	1000000.0	1000000.0	1000000.0	1000000.0	0.0	1000000.0	1000000.0	0.0	0.0	0.0	1000000.0	0.0	1000000.0	1000000.0
1045	0.0	1000000.0	0.0	0.0	0.0	0.0	1000000.0	1000000.0	1000000.0	0.0	0.0	0.0	1000000.0	0.0	0.0	0.0	0.0	1000000.0	1000000.0	1000000.0	0.0	0.0	0.0	0.0	1000000.0	1000000.0	0.0	0.0	0.0	1000000.0	1000000.0	1000000.0	0.0	1000000.0	0.0	1000000.0	1000000.0	1000000.0	1000000.0	0.0	1000000.0	1000000.0	0.0	0.0	0.0	1000000.0	0.0	1000000.0	1000000.0
1046	0.0	1000000.0	0.0	0.0	0.0	0.0	1000000.0	1000000.0	1000000.0	0.0	0.0	0.0	1000000.0	0.0	0.0	0.0	0.0	1000000.0	1000000.0	1000000.0	0.0	0.0	0.0	0.0	1000000.0	1000000.0	0.0	0.0	0.0	1000000.0	1000000.0	1000000.0	0.0	1000000.0	0.0	1000000.0	1000000.0	1000000.0	1000000.0	0.0	1000000.0	1000000.0	0.0	0.0	0.0	1000000.0	0.0	1000000.0	1000000.0
1047	0.0	1000000.0	0.0	0.0	0.0	0.0	1000000.0	1000000.0	1000000.0	0.0	0.0	0.0	1000000.0	0.0	0.0	0.0	0.0	1000000.0	1000000.0	1000000.0	0.0	0.0	0.0	0.0	1000000.0	1000000.0	0.0	0.0	0.0	1000000.0	1000000.0	1000000.0	0.0	1000000.0	0.0	1000000.0	1000000.0	1000000.0	1000000.0	0.0	1000000.0	1000000.0	0.0	0.0	0.0	1000000.0	0.0	1000000.0	1000000.0
1048	0.0	1000000.0	0.0	0.0	0.0	0.0	1000000.0	1000000.0	1000000.0	0.0	0.0	0.0	1000000.0	0.0	0.0	0.0	0.0	1000000.0	1000000.0	1000000.0	0.0	0.0	0.0	0.0	1000000.0	1000000.0	0.0	0.0	0.0	1000000.0	1000000.0	1000000.0	0.0	1000000.0	0.0	1000000.0	1000000.0	1000000.0	1000000.0	0.0	1000000.0	1000000.0	0.0	0.0	0.0	1000000.0	0.0	1000000.0	1000000.0
1049	0.0	1000000.0	0.0	0.0	0.0	0.0	1000000.0	1000000.0	1000000.0	0.0	0.0	0.0	1000000.0	0.0	0.0	0.0	0.0	1000000.0	1000000.0	1000000.0	0.0	0.0	0.0	0.0	1000000.0	1000000.0	0.0	0.0	0.0	1000000.0	1000000.0	1000000.0	0.0	1000000.0	0.0	1000000.0	1000000.0	1000000.0	1000000.0	0.0	1000000.0	1000000.0	0.0	0.0	0.0	1000000.0	0.0	1000000.0	1000000.0
1050	0.0	1000000.0	0.0	0.0	0.0	0.0	1000000.0	1000000.0	1000000.0	0.0	0.0	0.0	1000000.0	0.0	0.0	0.0	0.0	1000000.0	1000000.0	1000000.0	0.0	0.0	0.0	0.0	1000000.0	1000000.0	0.0	0.0	0.0	1000000.0	1000000.0	1000000.0	0.0	1000000.0	0.0	1000000.0	1000000.0	1000000.0	1000000.0	0.0	1000000.0	1000000.0	0.0	0.0	0.0	1000000.0	0.0	1000000.0	1000000.0
1051	0.0	1000000.0	0.0	0.0	0.0	0.0	1000000.0	1000000.0	1000000.0	0.0	0.0	0.0	1000000.0	0.0	0.0	0.0	0.0	1000000.0	1000000.0	1000000.0	0.0	0.0	0.0	0.0	1000000.0	1000000.0	0.0	0.0	0.0	1000000.0	1000000.0	1000000.0	0.0	1000000.0	0.0	1000000.0	1000000.0	1000000.0	1000000.0	0.0	1000000.0	1000000.0	0.0	0.0	0.0	1000000.0	0.0	1000000.0	1000000.0
1052	0.0	1000000.0	0.0	0.0	0.0	0.0	1000000.0	1000000.0	1000000.0	0.0	0.0	0.0	1000000.0	0.0	0.0	0.0	0.0	1000000.0	1000000.0	1000000.0	0.0	0.0	0.0	0.0	1000000.0	1000000.0	0.0	0.0	0.0	1000000.0	1000000.0	1000000.0	0.0	1000000.0	0.0	1000000.0	1000000.0	1000000.0	1000000.0	0.0	1000000.0	1000000.0	0.0	0.0	0.0	1000000.0	0.0	1000000.0	1000000.0
1053	0.0	1000000.0	0.0	0.0	0.0	0.0	1000000.0	1000000.0	1000000.0	0.0	0.0	0.0	1000000.0	0.0	0.0	0.0	0.0	1000000.0	1000000.0	1000000.0	0.0	0.0	0.0	0.0	1000000.0	1000000.0	0.0	0.0	0.0	1000000.0	1000000.0	1000000.0	0.0	1000000.0	0.0	1000000.0	1000000.0	1000000.0	1000000.0	0.0	1000000.0	1000000.0	0.0	0.0	0.0	1000000.0	0.0	1000000.0	1000000.0
1054	0.0	1000000.0	0.0	0.0	0.0	0.0	1000000.0	1000000.0	1000000.0	0.0	0.0	0.0	1000000.0	0.0	0.0	0.0	0.0	1000000.0	1000000.0	1000000.0	0.0	0.0	0.0	0.0	1000000.0	1000000.0	0.0	0.0	0.0	1000000.0	1000000.0	1000000.0	0.0	1000000.0	0.0	1000000.0	1000000.0	1000000.0	1000000.0	0.0	1000000.0	1000000.0	0.0	0.0	0.0	1000000.0	0.0	1000000.0	1000000.0
1055	0.0	1000000.0	0.0	0.0	0.0	0.0	1000000.0	1000000.0	1000000.0	0.0	0.0	0.0	1000000.0	0.0	0.0	0.0	0.0	1000000.0	1000000.0	1000000.0	0.0	0.0	0.0	0.0	1000000.0	1000000.0	0.0	0.0	0.0	1000000.0	1000000.0	1000000.0	0.0	1000000.0	0.0	1000000.0	1000000.0	1000000.0	1000000.0	0.0	1000000.0	1000000.0	0.0	0.0	0.0	1000000.0	0.0	1000000.0	1000000.0
1056	0.0	1000000.0	0.0	0.0	0.0	0.0	1000000.0	1000000.0	1000000.0	0.0	0.0	0.0	1000000.0	0.0	0.0	0.0	0.0	1000000.0	1000000.0	1000000.0	0.0	0.0	0.0	0.0	1000000.0	1000000.0	0.0	0.0	0.0	1000000.0	1000000.0	1000000.0	0.0	1000000.0	0.0	1000000.0	1000000.0	1000000.0	1000000.0	0.0	1000000.0	1000000.0	0.0	0.0	0.0	1000000.0	0.0	1000000.0	1000000.0
1057	0.0	1000000.0	0.0	0.0	0.0	0.0	1000000.0	1000000.0	1000000.0	0.0	0.0	0.0	1000000.0	0.0	0.0	0.0	0.0	1000000.0	1000000.0	1000000.0	0.0	0.0	0.0	0.0	1000000.0	1000000.0	0.0	0.0	0.0	1000000.0	1000000.0	1000000.0	0.0	1000000.0	0.0	1000000.0	1000000.0	1000000.0	1000000.0	0.0	1000000.0	1000000.0	0.0	0.0	0.0	1000000.0	0.0	1000000.0	1000000.0
1058	0.0	1000000.0	0.0	0.0	0.0	0.0	1000000.0	1000000.0	1000000.0	0.0	0.0	0.0	1000000.0	0.0	0.0	0.0	0.0	1000000.0	1000000.0	1000000.0	0.0	0.0	0.0	0.0	1000000.0	1000000.0	0.0	0.0	0.0	1000000.0	1000000.0	1000000.0	0.0	1000000.0	0.0	1000000.0	1000000.0	1000000.0	1000000.0	0.0	1000000.0	1000000.0	0.0	0.0	0.0	1000000.0	0.0	1000000.0	1000000.0
1059	0.0	1000000.0	0.0	0.0	0.0	0.0	1000000.0	1000000.0	1000000.0	0.0	0.0	0.0	1000000.0	0.0	0.0	0.0	0.0	1000000.0	1000000.0	1000000.0	0.0	0.0	0.0	0.0	1000000.0	1000000.0	0.0	0.0	0.0	1000000.0	1000000.0	1000000.0	0.0	1000000.0	0.0	1000000.0	1000000.0	1000000.0	1000000.0	0.0	1000000.0	1000000.0	0.0	0.0	0.0	1000000.0	0.0	1000000.0	1000000.0
1060	0.0	1000000.0	0.0	0.0	0.0	0.0	1000000.0	1000000.0	1000000.0	0.0	0.0	0.0	1000000.0	0.0	0.0	0.0	0.0	1000000.0	1000000.0	1000000.0	0.0	0.0	0.0	0.0	1000000.0	1000000.0	0.0	0.0	0.0	1000000.0	1000000.0	1000000.0	0.0	1000000.0	0.0	1000000.0	1000000.0	1000000.0	1000000.0	0.0	1000000.0	1000000.0	0.0	0.0	0.0	1000000.0	0.0	1000000.0	1000000.0
1061	0.0	1000000.0	0.0	0.0	0.0	0.0	1000000.0	1000000.0	1000000.0	0.0	0.0	0.0	1000000.0	0.0	0.0	0.0	0.0	1000000.0	1000000.0	1000000.0	0.0	0.0	0.0	0.0	1000000.0	1000000.0	0.0	0.0	0.0	1000000.0	1000000.0	1000000.0	0.0	1000000.0	0.0	1000000.0	1000000.0	1000000.0	1000000.0	0.0	1000000.0	1000000.0	0.0	0.0	0.0	1000000.0	0.0	1000000.0	1000000.0
1062	0.0	1000000.0	0.0	0.0	0.0	0.0	1000000.0	1000000.0	1000000.0	0.0	0.0	0.0	1000000.0	0.0	0.0	0.0	0.0	1000000.0	1000000.0	1000000.0	0.0	0.0	0.0	0.0	1000000.0	1000000.0	0.0	0.0	0.0	1000000.0	1000000.0	1000000.0	0.0	1000000.0	0.0	1000000.0	1000000.0	1000000.0	1000000.0	0.0	1000000.0	1000000.0	0.0	0.0	0.0	1000000.0	0.0	1000000.0	1000000.0
1063	0.0	1000000.0	0.0	0.0	0.0	0.0	1000000.0	1000000.0	1000000.0	0.0	0.0	0.0	1000000.0	0.0	0.0	0.0	0.0	1000000.0	1000000.0	1000000.0	0.0	0.0	0.0	0.0	1000000.0	1000000.0	0.0	0.0	0.0	1000000.0	1000000.0	1000000.0	0.0	1000000.0	0.0	1000000.0	1000000.0	1000000.0	1000000.0	0.0	1000000.0	1000000.0	0.0	0.0	0.0	1000000.0	0.0	1000000.0	1000000.0
1064	0.0	1000000.0	0.0	0.0	0.0	0.0	1000000.0	1000000.0	1000000.0	0.0	0.0	0.0	1000000.0	0.0	0.0	0.0	0.0	1000000.0	1000000.0	1000000.0	0.0	0.0	0.0	0.0	1000000.0	1000000.0	0.0	0.0	0.0	1000000.0	1000000.0	1000000.0	0.0	1000000.0	0.0	1000000.0	1000000.0	1000000.0	1000000.0	0.0	1000000.0	1000000.0	0.0	0.0	0.0	1000000.0	0.0	1000000.0	1000000.0
1065	0.0	1000000.0	0.0	0.0	0.0	0.0	1000000.0	1000000.0	1000000.0	0.0	0.0	0.0	1000000.0	0.0	0.0	0.0	0.0	1000000.0	1000000.0	1000000.0	0.0	0.0	0.0	0.0	1000000.0	1000000.0	0.0	0.0	0.0	1000000.0	1000000.0	1000000.0	0.0	1000000.0	0.0	1000000.0	1000000.0	1000000.0	1000000.0	0.0	1000000.0	1000000.0	0.0	0.0	0.0	1000000.0	0.0	1000000.0	1000000.0
1066	0.0	1000000.0	0.0	0.0	0.0	0.0	1000000.0	1000000.0	1000000.0	0.0	0.0	0.0	1000000.0	0.0	0.0	0.0	0.0	1000000.0	1000000.0	1000000.0	0.0	0.0	0.0	0.0	1000000.0	1000000.0	0.0	0.0	0.0	1000000.0	1000000.0	1000000.0	0.0	1000000.0	0.0	1000000.0	1000000.0	1000000.0	1000000.0	0.0	1000000.0	1000000.0	0.0	0.0	0.0	1000000.0	0.0	1000000.0	1000000.0
1067	0.0	1000000.0	0.0	0.0	0.0	0.0	1000000.0	1000000.0	1000000.0	0.0	0.0	0.0	1000000.0	0.0	0.0	0.0	0.0	1000000.0	1000000.0	1000000.0	0.0	0.0	0.0	0.0	1000000.0	1000000.0	0.0	0.0	0.0	1000000.0	1000000.0	1000000.0	0.0	1000000.0	0.0	1000000.0	1000000.0	1000000.0	1000000.0	0.0	1000000.0	1000000.0	0.0	0.0	0.0	1000000.0	0.0	1000000.0	1000000.0
1068	0.0	1000000.0	0.0	0.0	0.0	0.0	1000000.0	1000000.0	1000000.0	0.0	0.0	0.0	1000000.0	0.0	0.0	0.0	0.0	1000000.0	1000000.0	1000000.0	0.0	0.0	0.0	0.0	1000000.0	1000000.0	0.0	0.0	0.0	1000000.0	1000000.0	1000000.0	0.0	1000000.0	0.0	1000000.0	1000000.0	1000000.0	1000000.0	0.0	1000000.0	1000000.0	0.0	0.0	0.0	1000000.0	0.0	1000000.0	1000000.0
1069	0.0	1000000.0	0.0	0.0	0.0	0.0	1000000.0	1000000.0	1000000.0	0.0	0.0	0.0	1000000.0	0.0	0.0	0.0	0.0	1000000.0	1000000.0	1000000.0	0.0	0.0	0.0	0.0	1000000.0	1000000.0	0.0	0.0	0.0	1000000.0	1000000.0	1000000.0	0.0	1000000.0	0.0	1000000.0	1000000.0	1000000.0	1000000.0	0.0	1000000.0	1000000.0	0.0	0.0	0.0	1000000.0	0.0	1000000.0	1000000.0
1070	0.0	1000000.0	0.0	0.0	0.0	0.0	1000000.0	1000000.0	1000000.0	0.0	0.0	0.0	1000000.0	0.0	0.0	0.0	0.0	1000000.0	1000000.0	1000000.0	0.0	0.0	0.0	0.0	1000000.0	1000000.0	0.0	0.0	0.0	1000000.0	1000000.0	1000000.0	0.0	1000000.0	0.0	1000000.0	1000000.0	1000000.0	1000000.0	0.0	1000000.0	1000000.0	0.0	0.0	0.0	1000000.0	0.0	1000000.0	1000000.0
1071	0.0	1000000.0	0.0	0.0	0.0	0.0	1000000.0	1000000.0	1000000.0	0.0	0.0	0.0	1000000.0	0.0	0.0	0.0	0.0	1000000.0	1000000.0	1000000.0	0.0	0.0	0.0	0.0	1000000.0	1000000.0	0.0	0.0	0.0	1000000.0	1000000.0	1000000.0	0.0	1000000.0	0.0	1000000.0	1000000.0	1000000.0	1000000.0	0.0	1000000.0	1000000.0	0.0	0.0	0.0	1000000.0	0.0	1000000.0	1000000.0
1072	0.0	1000000.0	0.0	0.0	0.0	0.0	1000000.0	1000000.0	1000000.0	0.0	0.0	0.0	1000000.0	0.0	0.0	0.0	0.0	1000000.0	1000000.0	1000000.0	0.0	0.0	0.0	0.0	1000000.0	1000000.0	0.0	0.0	0.0	1000000.0	1000000.0	1000000.0	0.0	1000000.0	0.0	1000000.0	1000000.0	1000000.0	1000000.0	0.0	1000000.0	1000000.0	0.0	0.0	0.0	1000000.0	0.0	1000000.0	1000000.0
1073	0.0	1000000.0	0.0	0.0	0.0	0.0	1000000.0	1000000.0	1000000.0	0.0	0.0	0.0	1000000.0	0.0	0.0	0.0	0.0	1000000.0	1000000.0	1000000.0	0.0	0.0	0.0	0.0	1000000.0	1000000.0	0.0	0.0	0.0	1000000.0	1000000.0	1000000.0	0.0	1000000.0	0.0	1000000.0	1000000.0	1000000.0	1000000.0	0.0	1000000.0	1000000.0	0.0	0.0	0.0	1000000.0	0.0	1000000.0	1000000.0
1074	0.0	1000000.0	0.0	0.0	0.0	0.0	1000000.0	1000000.0	1000000.0	0.0	0.0	0.0	1000000.0	0.0	0.0	0.0	0.0	1000000.0	1000000.0	1000000.0	0.0	0.0	0.0	0.0	1000000.0	1000000.0	0.0	0.0	0.0	1000000.0	1000000.0	1000000.0	0.0	1000000.0	0.0	1000000.0	1000000.0	1000000.0	1000000.0	0.0	1000000.0	1000000.0	0.0	0.0	0.0	1000000.0	0.0	1000000.0	1000000.0
1075	0.0	1000000.0	0.0	0.0	0.0	0.0	1000000.0	1000000.0	1000000.0	0.0	0.0	0.0	1000000.0	0.0	0.0	0.0	0.0	1000000.0	1000000.0	1000000.0	0.0	0.0	0.0	0.0	1000000.0	1000000.0	0.0	0.0	0.0	1000000.0	1000000.0	1000000.0	0.0	1000000.0	0.0	1000000.0	1000000.0	1000000.0	1000000.0	0.0	1000000.0	1000000.0	0.0	0.0	0.0	1000000.0	0.0	1000000.0	1000000.0
1076	0.0	1000000.0	0.0	0.0	0.0	0.0	1000000.0	1000000.0	1000000.0	0.0	0.0	0.0	1000000.0	0.0	0.0	0.0	0.0	1000000.0	1000000.0	1000000.0	0.0	0.0	0.0	0.0	1000000.0	1000000.0	0.0	0.0	0.0	1000000.0	1000000.0	1000000.0	0.0	1000000.0	0.0	1000000.0	1000000.0	1000000.0	1000000.0	0.0	1000000.0	1000000.0	0.0	0.0	0.0	1000000.0	0.0	1000000.0	1000000.0
1077	0.0	1000000.0	0.0	0.0	0.0	0.0	1000000.0	1000000.0	1000000.0	0.0	0.0	0.0	1000000.0	0.0	0.0	0.0	0.0	1000000.0	1000000.0	1000000.0	0.0	0.0	0.0	0.0	1000000.0	1000000.0	0.0	0.0	0.0	1000000.0	1000000.0	1000000.0	0.0	1000000.0	0.0	1000000.0	1000000.0	1000000.0	1000000.0	0.0	1000000.0	1000000.0	0.0	0.0	0.0	1000000.0	0.0	1000000.0	1000000.0
1078	0.0	1000000.0	0.0	0.0	0.0	0.0	1000000.0	1000000.0	1000000.0	0.0	0.0	0.0	1000000.0	0.0	0.0	0.0	0.0	1000000.0	1000000.0	1000000.0	0.0	0.0	0.0	0.0	1000000.0	1000000.0	0.0	0.0	0.0	1000000.0	1000000.0	1000000.0	0.0	1000000.0	0.0	1000000.0	1000000.0	1000000.0	1000000.0	0.0	1000000.0	1000000.0	0.0	0.0	0.0	1000000.0	0.0	1000000.0	1000000.0
1079	0.0	1000000.0	0.0	0.0	0.0	0.0	1000000.0	1000000.0	1000000.0	0.0	0.0	0.0	1000000.0	0.0	0.0	0.0	0.0	1000000.0	1000000.0	1000000.0	0.0	0.0	0.0	0.0	1000000.0	1000000.0	0.0	0.0	0.0	1000000.0	1000000.0	1000000.0	0.0	1000000.0	0.0	1000000.0	1000000.0	1000000.0	1000000.0	0.0	1000000.0	1000000.0	0.0	0.0	0.0	1000000.0	0.0	1000000.0	1000000.0
1080	0.0	1000000.0	0.0	0.0	0.0	0.0	1000000.0	1000000.0	1000000.0	0.0	0.0	0.0	1000000.0	0.0	0.0	0.0	0.0	1000000.0	1000000.0	1000000.0	0.0	0.0	0.0	0.0	1000000.0	1000000.0	0.0	0.0	0.0	1000000.0	1000000.0	1000000.0	0.0	1000000.0	0.0	1000000.0	1000000.0	1000000.0	1000000.0	0.0	1000000.0	1000000.0	0.0	0.0	0.0	1000000.0	0.0	1000000.0	1000000.0
1081	0.0	1000000.0	0.0	0.0	0.0	0.0	1000000.0	1000000.0	1000000.0	0.0	0.0	0.0	1000000.0	0.0	0.0	0.0	0.0	1000000.0	1000000.0	1000000.0	0.0	0.0	0.0	0.0	1000000.0	1000000.0	0.0	0.0	0.0	1000000.0	1000000.0	1000000.0	0.0	1000000.0	0.0	1000000.0	1000000.0	1000000.0	1000000.0	0.0	1000000.0	1000000.0	0.0	0.0	0.0	1000000.0	0.0	1000000.0	1000000.0
1082	0.0	1000000.0	0.0	0.0	0.0	0.0	1000000.0	1000000.0	1000000.0	0.0	0.0	0.0	1000000.0	0.0	0.0	0.0	0.0	1000000.0	1000000.0	1000000.0	0.0	0.0	0.0	0.0	1000000.0	1000000.0	0.0	0.0	0.0	1000000.0	1000000.0	1000000.0	0.0	1000000.0	0.0	1000000.0	1000000.0	1000000.0	1000000.0	0.0	1000000.0	1000000.0	0.0	0.0	0.0	1000000.0	0.0	1000000.0	1000000.0
1083	0.0	1000000.0	0.0	0.0	0.0	0.0	1000000.0	1000000.0	1000000.0	0.0	0.0	0.0	1000000.0	0.0	0.0	0.0	0.0	1000000.0	1000000.0	1000000.0	0.0	0.0	0.0	0.0	1000000.0	1000000.0	0.0	0.0	0.0	1000000.0	1000000.0	1000000.0	0.0	1000000.0	0.0	1000000.0	1000000.0	1000000.0	1000000.0	0.0	1000000.0	1000000.0	0.0	0.0	0.0	1000000.0	0.0	1000000.0	1000000.0
1084	0.0	1000000.0	0.0	0.0	0.0	0.0	1000000.0	1000000.0	1000000.0	0.0	0.0	0.0	1000000.0	0.0	0.0	0.0	0.0	1000000.0	1000000.0	1000000.0	0.0	0.0	0.0	0.0	1000000.0	1000000.0	0.0	0.0	0.0	1000000.0	1000000.0	1000000.0	0.0	1000000.0	0.0	1000000.0	1000000.0	1000000.0	1000000.0	0.0	1000000.0	1000000.0	0.0	0.0	0.0	1000000.0	0.0	1000000.0	1000000.0
1085	0.0	1000000.0	0.0	0.0	0.0	0.0	1000000.0	1000000.0	1000000.0	0.0	0.0	0.0	1000000.0	0.0	0.0	0.0	0.0	1000000.0	1000000.0	1000000.0	0.0	0.0	0.0	0.0	1000000.0	1000000.0	0.0	0.0	0.0	1000000.0	1000000.0	1000000.0	0.0	1000000.0	0.0	1000000.0	1000000.0	1000000.0	1000000.0	0.0	1000000.0	1000000.0	0.0	0.0	0.0	1000000.0	0.0	1000000.0	1000000.0
1086	0.0	1000000.0	0.0	0.0	0.0	0.0	1000000.0	1000000.0	1000000.0	0.0	0.0	0.0	1000000.0	0.0	0.0	0.0	0.0	1000000.0	1000000.0	1000000.0	0.0	0.0	0.0	0.0	1000000.0	1000000.0	0.0	0.0	0.0	1000000.0	1000000.0	1000000.0	0.0	1000000.0	0.0	1000000.0	1000000.0	1000000.0	1000000.0	0.0	1000000.0	1000000.0	0.0	0.0	0.0	1000000.0	0.0	1000000.0	1000000.0
1087	0.0	1000000.0	0.0	0.0	0.0	0.0	1000000.0	1000000.0	1000000.0	0.0	0.0	0.0	1000000.0	0.0	0.0	0.0	0.0	1000000.0	1000000.0	1000000.0	0.0	0.0	0.0	0.0	1000000.0	1000000.0	0.0	0.0	0.0	1000000.0	1000000.0	1000000.0	0.0	1000000.0	0.0	1000000.0	1000000.0	1000000.0	1000000.0	0.0	1000000.0	1000000.0	0.0	0.0	0.0	1000000.0	0.0	1000000.0	1000000.0
1088	0.0	1000000.0	0.0	0.0	0.0	0.0	1000000.0	1000000.0	1000000.0	0.0	0.0	0.0	1000000.0	0.0	0.0	0.0	0.0	1000000.0	1000000.0	1000000.0	0.0	0.0	0.0	0.0	1000000.0	1000000.0	0.0	0.0	0.0	1000000.0	1000000.0	1000000.0	0.0	1000000.0	0.0	1000000.0	1000000.0	1000000.0	1000000.0	0.0	1000000.0	1000000.0	0.0	0.0	0.0	1000000.0	0.0	1000000.0	1000000.0
1089	0.0	1000000.0	0.0	0.0	0.0	0.0	1000000.0	1000000.0	1000000.0	0.0	0.0	0.0	1000000.0	0.0	0.0	0.0	0.0	1000000.0	1000000.0	1000000.0	0.0	0.0	0.0	0.0	1000000.0	1000000.0	0.0	0.0	0.0	1000000.0	1000000.0	1000000.0	0.0	1000000.0	0.0	1000000.0	1000000.0	1000000.0	1000000.0	0.0	1000000.0	1000000.0	0.0	0.0	0.0	1000000.0	0.0	1000000.0	1000000.0
1090	0.0	1000000.0	0.0	0.0	0.0	0.0	1000000.0	1000000.0	1000000.0	0.0	0.0	0.0	1000000.0	0.0	0.0	0.0	0.0	1000000.0	1000000.0	1000000.0	0.0	0.0	0.0	0.0	1000000.0	1000000.0	0.0	0.0	0.0	1000000.0	1000000.0	1000000.0	0.0	1000000.0	0.0	1000000.0	1000000.0	1000000.0	1000000.0	0.0	1000000.0	1000000.0	0.0	0.0	0.0	1000000.0	0.0	1000000.0	1000000.0
1091	0.0	1000000.0	0.0	0.0	0.0	0.0	1000000.0	1000000.0	1000000.0	0.0	0.0	0.0	1000000.0	0.0	0.0	0.0	0.0	1000000.0	1000000.0	1000000.0	0.0	0.0	0.0	0.0	1000000.0	1000000.0	0.0	0.0	0.0	1000000.0	1000000.0	1000000.0	0.0	1000000.0	0.0	1000000.0	1000000.0	1000000.0	1000000.0	0.0	1000000.0	1000000.0	0.0	0.0	0.0	1000000.0	0.0	1000000.0	1000000.0
1092	0.0	1000000.0	0.0	0.0	0.0	0.0	1000000.0	1000000.0	1000000.0	0.0	0.0	0.0	1000000.0	0.0	0.0	0.0	0.0	1000000.0	1000000.0	1000000.0	0.0	0.0	0.0	0.0	1000000.0	1000000.0	0.0	0.0	0.0	1000000.0	1000000.0	1000000.0	0.0	1000000.0	0.0	1000000.0	1000000.0	1000000.0	1000000.0	0.0	1000000.0	1000000.0	0.0	0.0	0.0	1000000.0	0.0	1000000.0	1000000.0
1093	0.0	1000000.0	0.0	0.0	0.0	0.0	1000000.0	1000000.0	1000000.0	0.0	0.0	0.0	1000000.0	0.0	0.0	0.0	0.0	1000000.0	1000000.0	1000000.0	0.0	0.0	0.0	0.0	1000000.0	1000000.0	0.0	0.0	0.0	1000000.0	1000000.0	1000000.0	0.0	1000000.0	0.0	1000000.0	1000000.0	1000000.0	1000000.0	0.0	1000000.0	1000000.0	0.0	0.0	0.0	1000000.0	0.0	1000000.0	1000000.0
1094	0.0	1000000.0	0.0	0.0	0.0	0.0	1000000.0	1000000.0	1000000.0	0.0	0.0	0.0	1000000.0	0.0	0.0	0.0	0.0	1000000.0	1000000.0	1000000.0	0.0	0.0	0.0	0.0	1000000.0	1000000.0	0.0	0.0	0.0	1000000.0	1000000.0	1000000.0	0.0	1000000.0	0.0	1000000.0	1000000.0	1000000.0	1000000.0	0.0	1000000.0	1000000.0	0.0	0.0	0.0	1000000.0	0.0	1000000.0	1000000.0
1095	0.0	1000000.0	0.0	0.0	0.0	0.0	1000000.0	1000000.0	1000000.0	0.0	0.0	0.0	1000000.0	0.0	0.0	0.0	0.0	1000000.0	1000000.0	1000000.0	0.0	0.0	0.0	0.0	1000000.0	1000000.0	0.0	0.0	0.0	1000000.0	1000000.0	1000000.0	0.0	1000000.0	0.0	1000000.0	1000000.0	1000000.0	1000000.0	0.0	1000000.0	1000000.0	0.0	0.0	0.0	1000000.0	0.0	1000000.0	1000000.0
1096	0.0	1000000.0	0.0	0.0	0.0	0.0	1000000.0	1000000.0	1000000.0	0.0	0.0	0.0	1000000.0	0.0	0.0	0.0	0.0	1000000.0	1000000.0	1000000.0	0.0	0.0	0.0	0.0	1000000.0	1000000.0	0.0	0.0	0.0	1000000.0	1000000.0	1000000.0	0.0	1000000.0	0.0	1000000.0	1000000.0	1000000.0	1000000.0	0.0	1000000.0	1000000.0	0.0	0.0	0.0	1000000.0	0.0	1000000.0	1000000.0
1097	0.0	1000000.0	0.0	0.0	0.0	0.0	1000000.0	1000000.0	1000000.0	0.0	0.0	0.0	1000000.0	0.0	0.0	0.0	0.0	1000000.0	1000000.0	1000000.0	0.0	0.0	0.0	0.0	1000000.0	1000000.0	0.0	0.0	0.0	1000000.0	1000000.0	1000000.0	0.0	1000000.0	0.0	1000000.0	1000000.0	1000000.0	1000000.0	0.0	1000000.0	1000000.0	0.0	0.0	0.0	1000000.0	0.0	1000000.0	1000000.0
1098	0.0	1000000.0	0.0	0.0	0.0	0.0	1000000.0	1000000.0	1000000.0	0.0	0.0	0.0	1000000.0	0.0	0.0	0.0	0.0	1000000.0	1000000.0	1000000.0	0.0	0.0	0.0	0.0	1000000.0	1000000.0	0.0	0.0	0.0	1000000.0	1000000.0	1000000.0	0.0	1000000.0	0.0	1000000.0	1000000.0	1000000.0	1000000.0	0.0	1000000.0	1000000.0	0.0	0.0	0.0	1000000.0	0.0	1000000.0	1000000.0
1099	0.0	1000000.0	0.0	0.0	0.0	0.0	1000000.0	1000000.0	1000000.0	0.0	0.0	0.0	1000000.0	0.0	0.0	0.0	0.0	1000000.0	1000000.0	1000000.0	0.0	0.0	0.0	0.0	1000000.0	1000000.0	0.0	0.0	0.0	1000000.0	1000000.0	1000000.0	0.0	1000000.0	0.0	1000000.0	1000000.0	1000000.0	1000000.0	0.0	1000000.0	1000000.0	0.0	0.0	0.0	1000000.0	0.0	1000000.0	1000000.0
1100	0.0	1000000.0	0.0	0.0	0.0	0.0	1000000.0	1000000.0	1000000.0	0.0	0.0	0.0	1000000.0	0.0	0.0	0.0	0.0	1000000.0	1000000.0	1000000.0	0.0	0.0	0.0	0.0	1000000.0	1000000.0	0.0	0.0	0.0	1000000.0	1000000.0	1000000.0	0.0	1000000.0	0.0	1000000.0	1000000.0	1000000.0	1000000.0	0.0	1000000.0	1000000.0	0.0	0.0	0.0	1000000.0	0.0	1000000.0	1000000.0
1101	0.0	1000000.0	0.0	0.0	0.0	0.0	1000000.0	1000000.0	1000000.0	0.0	0.0	0.0	1000000.0	0.0	0.0	0.0	0.0	1000000.0	1000000.0	1000000.0	0.0	0.0	0.0	0.0	1000000.0	1000000.0	0.0	0.0	0.0	1000000.0	1000000.0	1000000.0	0.0	1000000.0	0.0	1000000.0	1000000.0	1000000.0	1000000.0	0.0	1000000.0	1000000.0	0.0	0.0	0.0	1000000.0	0.0	1000000.0	1000000.0
1102	0.0	1000000.0	0.0	0.0	0.0	0.0	1000000.0	1000000.0	1000000.0	0.0	0.0	0.0	1000000.0	0.0	0.0	0.0	0.0	1000000.0	1000000.0	1000000.0	0.0	0.0	0.0	0.0	1000000.0	1000000.0	0.0	0.0	0.0	1000000.0	1000000.0	1000000.0	0.0	1000000.0	0.0	1000000.0	1000000.0	1000000.0	1000000.0	0.0	1000000.0	1000000.0	0.0	0.0	0.0	1000000.0	0.0	1000000.0	1000000.0
1103	0.0	1000000.0	0.0	0.0	0.0	0.0	1000000.0	1000000.0	1000000.0	0.0	0.0	0.0	1000000.0	0.0	0.0	0.0	0.0	1000000.0	1000000.0	1000000.0	0.0	0.0	0.0	0.0	1000000.0	1000000.0	0.0	0.0	0.0	1000000.0	1000000.0	1000000.0	0.0	1000000.0	0.0	1000000.0	1000000.0	1000000.0	1000000.0	0.0	1000000.0	1000000.0	0.0	0.0	0.0	1000000.0	0.0	1000000.0	1000000.0
1104	0.0	1000000.0	0.0	0.0	0.0	0.0	1000000.0	1000000.0	1000000.0	0.0	0.0	0.0	1000000.0	0.0	0.0	0.0	0.0	1000000.0	1000000.0	1000000.0	0.0	0.0	0.0	0.0	1000000.0	1000000.0	0.0	0.0	0.0	1000000.0	1000000.0	1000000.0	0.0	1000000.0	0.0	1000000.0	1000000.0	1000000.0	1000000.0	0.0	1000000.0	1000000.0	0.0	0.0	0.0	1000000.0	0.0	1000000.0	1000000.0
1105	0.0	1000000.0	0.0	0.0	0.0	0.0	1000000.0	1000000.0	1000000.0	0.0	0.0	0.0	1000000.0	0.0	0.0	0.0	0.0	1000000.0	1000000.0	1000000.0	0.0	0.0	0.0	0.0	1000000.0	1000000.0	0.0	0.0	0.0	1000000.0	1000000.0	1000000.0	0.0	1000000.0	0.0	1000000.0	1000000.0	1000000.0	1000000.0	0.0	1000000.0	1000000.0	0.0	0.0	0.0	1000000.0	0.0	1000000.0	1000000.0
1106	0.0	1000000.0	0.0	0.0	0.0	0.0	1000000.0	1000000.0	1000000.0	0.0	0.0	0.0	1000000.0	0.0	0.0	0.0	0.0	1000000.0	1000000.0	1000000.0	0.0	0.0	0.0	0.0	1000000.0	1000000.0	0.0	0.0	0.0	1000000.0	1000000.0	1000000.0	0.0	1000000.0	0.0	1000000.0	1000000.0	1000000.0	1000000.0	0.0	1000000.0	1000000.0	0.0	0.0	0.0	1000000.0	0.0	1000000.0	1000000.0
1107	0.0	1000000.0	0.0	0.0	0.0	0.0	1000000.0	1000000.0	1000000.0	0.0	0.0	0.0	1000000.0	0.0	0.0	0.0	0.0	1000000.0	1000000.0	1000000.0	0.0	0.0	0.0	0.0	1000000.0	1000000.0	0.0	0.0	0.0	1000000.0	1000000.0	1000000.0	0.0	1000000.0	0.0	1000000.0	1000000.0	1000000.0	1000000.0	0.0	1000000.0	1000000.0	0.0	0.0	0.0	1000000.0	0.0	1000000.0	1000000.0
1108	0.0	1000000.0	0.0	0.0	0.0	0.0	1000000.0	1000000.0	1000000.0	0.0	0.0	0.0	1000000.0	0.0	0.0	0.0	0.0	1000000.0	1000000.0	1000000.0	0.0	0.0	0.0	0.0	1000000.0	1000000.0	0.0	0.0	0.0	1000000.0	1000000.0	1000000.0	0.0	1000000.0	0.0	1000000.0	1000000.0	1000000.0	1000000.0	0.0	1000000.0	1000000.0	0.0	0.0	0.0	1000000.0	0.0	1000000.0	1000000.0
1109	0.0	1000000.0	0.0	0.0	0.0	0.0	1000000.0	1000000.0	1000000.0	0.0	0.0	0.0	1000000.0	0.0	0.0	0.0	0.0	1000000.0	1000000.0	1000000.0	0.0	0.0	0.0	0.0	1000000.0	1000000.0	0.0	0.0	0.0	1000000.0	1000000.0	1000000.0	0.0	1000000.0	0.0	1000000.0	1000000.0	1000000.0	1000000.0	0.0	1000000.0	1000000.0	0.0	0.0	0.0	1000000.0	0.0	1000000.0	1000000.0
1110	0.0	1000000.0	0.0	0.0	0.0	0.0	1000000.0	1000000.0	1000000.0	0.0	0.0	0.0	1000000.0	0.0	0.0	0.0	0.0	1000000.0	1000000.0	1000000.0	0.0	0.0	0.0	0.0	1000000.0	1000000.0	0.0	0.0	0.0	1000000.0	1000000.0	1000000.0	0.0	1000000.0	0.0	1000000.0	1000000.0	1000000.0	1000000.0	0.0	1000000.0	1000000.0	0.0	0.0	0.0	1000000.0	0.0	1000000.0	1000000.0
1111	0.0	1000000.0	0.0	0.0	0.0	0.0	1000000.0	1000000.0	1000000.0	0.0	0.0	0.0	1000000.0	0.0	0.0	0.0	0.0	1000000.0	1000000.0	1000000.0	0.0	0.0	0.0	0.0	1000000.0	1000000.0	0.0	0.0	0.0	1000000.0	1000000.0	1000000.0	0.0	1000000.0	0.0	1000000.0	1000000.0	1000000.0	1000000.0	0.0	1000000.0	1000000.0	0.0	0.0	0.0	1000000.0	0.0	1000000.0	1000000.0
1112	0.0	1000000.0	0.0	0.0	0.0	0.0	1000000.0	1000000.0	1000000.0	0.0	0.0	0.0	1000000.0	0.0	0.0	0.0	0.0	1000000.0	1000000.0	1000000.0	0.0	0.0	0.0	0.0	1000000.0	1000000.0	0.0	0.0	0.0	1000000.0	1000000.0	1000000.0	0.0	1000000.0	0.0	1000000.0	1000000.0	1000000.0	1000000.0	0.0	1000000.0	1000000.0	0.0	0.0	0.0	1000000.0	0.0	1000000.0	1000000.0
1113	0.0	1000000.0	0.0	0.0	0.0	0.0	1000000.0	1000000.0	1000000.0	0.0	0.0	0.0	1000000.0	0.0	0.0	0.0	0.0	1000000.0	1000000.0	1000000.0	0.0	0.0	0.0	0.0	1000000.0	1000000.0	0.0	0.0	0.0	1000000.0	1000000.0	1000000.0	0.0	1000000.0	0.0	1000000.0	1000000.0	1000000.0	1000000.0	0.0	1000000.0	1000000.0	0.0	0.0	0.0	1000000.0	0.0	1000000.0	1000000.0
1114	0.0	1000000.0	0.0	0.0	0.0	0.0	1000000.0	1000000.0	1000000.0	0.0	0.0	0.0	1000000.0	0.0	0.0	0.0	0.0	1000000.0	1000000.0	1000000.0	0.0	0.0	0.0	0.0	1000000.0	1000000.0	0.0	0.0	0.0	1000000.0	1000000.0	1000000.0	0.0	1000000.0	0.0	1000000.0	1000000.0	1000000.0	1000000.0	0.0	1000000.0	1000000.0	0.0	0.0	0.0	1000000.0	0.0	1000000.0	1000000.0
1115	0.0	1000000.0	0.0	0.0	0.0	0.0	1000000.0	1000000.0	1000000.0	0.0	0.0	0.0	1000000.0	0.0	0.0	0.0	0.0	1000000.0	1000000.0	1000000.0	0.0	0.0	0.0	0.0	1000000.0	1000000.0	0.0	0.0	0.0	1000000.0	1000000.0	1000000.0	0.0	1000000.0	0.0	1000000.0	1000000.0	1000000.0	1000000.0	0.0	1000000.0	1000000.0	0.0	0.0	0.0	1000000.0	0.0	1000000.0	1000000.0
1116	0.0	1000000.0	0.0	0.0	0.0	0.0	1000000.0	1000000.0	1000000.0	0.0	0.0	0.0	1000000.0	0.0	0.0	0.0	0.0	1000000.0	1000000.0	1000000.0	0.0	0.0	0.0	0.0	1000000.0	1000000.0	0.0	0.0	0.0	1000000.0	1000000.0	1000000.0	0.0	1000000.0	0.0	1000000.0	1000000.0	1000000.0	1000000.0	0.0	1000000.0	1000000.0	0.0	0.0	0.0	1000000.0	0.0	1000000.0	1000000.0
1117	0.0	1000000.0	0.0	0.0	0.0	0.0	1000000.0	1000000.0	1000000.0	0.0	0.0	0.0	1000000.0	0.0	0.0	0.0	0.0	1000000.0	1000000.0	1000000.0	0.0	0.0	0.0	0.0	1000000.0	1000000.0	0.0	0.0	0.0	1000000.0	1000000.0	1000000.0	0.0	1000000.0	0.0	1000000.0	1000000.0	1000000.0	1000000.0	0.0	1000000.0	1000000.0	0.0	0.0	0.0	1000000.0	0.0	1000000.0	1000000.0
1118	0.0	1000000.0	0.0	0.0	0.0	0.0	1000000.0	1000000.0	1000000.0	0.0	0.0	0.0	1000000.0	0.0	0.0	0.0	0.0	1000000.0	1000000.0	1000000.0	0.0	0.0	0.0	0.0	1000000.0	1000000.0	0.0	0.0	0.0	1000000.0	1000000.0	1000000.0	0.0	1000000.0	0.0	1000000.0	1000000.0	1000000.0	1000000.0	0.0	1000000.0	1000000.0	0.0	0.0	0.0	1000000.0	0.0	1000000.0	1000000.0
1119	0.0	1000000.0	0.0	0.0	0.0	0.0	1000000.0	1000000.0	1000000.0	0.0	0.0	0.0	1000000.0	0.0	0.0	0.0	0.0	1000000.0	1000000.0	1000000.0	0.0	0.0	0.0	0.0	1000000.0	1000000.0	0.0	0.0	0.0	1000000.0	1000000.0	1000000.0	0.0	1000000.0	0.0	1000000.0	1000000.0	1000000.0	1000000.0	0.0	1000000.0	1000000.0	0.0	0.0	0.0	1000000.0	0.0	1000000.0	1000000.0
1120	0.0	1000000.0	0.0	0.0	0.0	0.0	1000000.0	1000000.0	1000000.0	0.0	0.0	0.0	1000000.0	0.0	0.0	0.0	0.0	1000000.0	1000000.0	1000000.0	0.0	0.0	0.0	0.0	1000000.0	1000000.0	0.0	0.0	0.0	1000000.0	1000000.0	1000000.0	0.0	1000000.0	0.0	1000000.0	1000000.0	1000000.0	1000000.0	0.0	1000000.0	1000000.0	0.0	0.0	0.0	1000000.0	0.0	1000000.0	1000000.0
1121	0.0	1000000.0	0.0	0.0	0.0	0.0	1000000.0	1000000.0	1000000.0	0.0	0.0	0.0	1000000.0	0.0	0.0	0.0	0.0	1000000.0	1000000.0	1000000.0	0.0	0.0	0.0	0.0	1000000.0	1000000.0	0.0	0.0	0.0	1000000.0	1000000.0	1000000.0	0.0	1000000.0	0.0	1000000.0	1000000.0	1000000.0	1000000.0	0.0	1000000.0	1000000.0	0.0	0.0	0.0	1000000.0	0.0	1000000.0	1000000.0
1122	0.0	1000000.0	0.0	0.0	0.0	0.0	1000000.0	1000000.0	1000000.0	0.0	0.0	0.0	1000000.0	0.0	0.0	0.0	0.0	1000000.0	1000000.0	1000000.0	0.0	0.0	0.0	0.0	1000000.0	1000000.0	0.0	0.0	0.0	1000000.0	1000000.0	1000000.0	0.0	1000000.0	0.0	1000000.0	1000000.0	1000000.0	1000000.0	0.0	1000000.0	1000000.0	0.0	0.0	0.0	1000000.0	0.0	1000000.0	1000000.0
1123	0.0	1000000.0	0.0	0.0	0.0	0.0	1000000.0	1000000.0	1000000.0	0.0	0.0	0.0	1000000.0	0.0	0.0	0.0	0.0	1000000.0	1000000.0	1000000.0	0.0	0.0	0.0	0.0	1000000.0	1000000.0	0.0	0.0	0.0	1000000.0	1000000.0	1000000.0	0.0	1000000.0	0.0	1000000.0	1000000.0	1000000.0	1000000.0	0.0	1000000.0	1000000.0	0.0	0.0	0.0	1000000.0	0.0	1000000.0	1000000.0
1124	0.0	1000000.0	0.0	0.0	0.0	0.0	1000000.0	1000000.0	1000000.0	0.0	0.0	0.0	1000000.0	0.0	0.0	0.0	0.0	1000000.0	1000000.0	1000000.0	0.0	0.0	0.0	0.0	1000000.0	1000000.0	0.0	0.0	0.0	1000000.0	1000000.0	1000000.0	0.0	1000000.0	0.0	1000000.0	1000000.0	1000000.0	1000000.0	0.0	1000000.0	1000000.0	0.0	0.0	0.0	1000000.0	0.0	1000000.0	1000000.0
1125	0.0	1000000.0	0.0	0.0	0.0	0.0	1000000.0	1000000.0	1000000.0	0.0	0.0	0.0	1000000.0	0.0	0.0	0.0	0.0	1000000.0	1000000.0	1000000.0	0.0	0.0	0.0	0.0	1000000.0	1000000.0	0.0	0.0	0.0	1000000.0	1000000.0	1000000.0	0.0	1000000.0	0.0	1000000.0	1000000.0	1000000.0	1000000.0	0.0	1000000.0	1000000.0	0.0	0.0	0.0	1000000.0	0.0	1000000.0	1000000.0
1126	0.0	1000000.0	0.0	0.0	0.0	0.0	1000000.0	1000000.0	1000000.0	0.0	0.0	0.0	1000000.0	0.0	0.0	0.0	0.0	1000000.0	1000000.0	1000000.0	0.0	0.0	0.0	0.0	1000000.0	1000000.0	0.0	0.0	0.0	1000000.0	1000000.0	1000000.0	0.0	1000000.0	0.0	1000000.0	1000000.0	1000000.0	1000000.0	0.0	1000000.0	1000000.0	0.0	0.0	0.0	1000000.0	0.0	1000000.0	1000000.0
1127	0.0	1000000.0	0.0	0.0	0.0	0.0	1000000.0	1000000.0	1000000.0	0.0	0.0	0.0	1000000.0	0.0	0.0	0.0	0.0	1000000.0	1000000.0	1000000.0	0.0	0.0	0.0	0.0	1000000.0	1000000.0	0.0	0.0	0.0	1000000.0	1000000.0	1000000.0	0.0	1000000.0	0.0	1000000.0	1000000.0	1000000.0	1000000.0	0.0	1000000.0	1000000.0	0.0	0.0	0.0	1000000.0	0.0	1000000.0	1000000.0
1128	0.0	1000000.0	0.0	0.0	0.0	0.0	1000000.0	1000000.0	1000000.0	0.0	0.0	0.0	1000000.0	0.0	0.0	0.0	0.0	1000000.0	1000000.0	1000000.0	0.0	0.0	0.0	0.0	1000000.0	1000000.0	0.0	0.0	0.0	1000000.0	1000000.0	1000000.0	0.0	1000000.0	0.0	1000000.0	1000000.0	1000000.0	1000000.0	0.0	1000000.0	1000000.0	0.0	0.0	0.0	1000000.0	0.0	1000000.0	1000000.0
1129	0.0	1000000.0	0.0	0.0	0.0	0.0	1000000.0	1000000.0	1000000.0	0.0	0.0	0.0	1000000.0	0.0	0.0	0.0	0.0	1000000.0	1000000.0	1000000.0	0.0	0.0	0.0	0.0	1000000.0	1000000.0	0.0	0.0	0.0	1000000.0	1000000.0	1000000.0	0.0	1000000.0	0.0	1000000.0	1000000.0	1000000.0	1000000.0	0.0	1000000.0	1000000.0	0.0	0.0	0.0	1000000.0	0.0	1000000.0	1000000.0
1130	0.0	1000000.0	0.0	0.0	0.0	0.0	1000000.0	1000000.0	1000000.0	0.0	0.0	0.0	1000000.0	0.0	0.0	0.0	0.0	1000000.0	1000000.0	1000000.0	0.0	0.0	0.0	0.0	1000000.0	1000000.0	0.0	0.0	0.0	1000000.0	1000000.0	1000000.0	0.0	1000000.0	0.0	1000000.0	1000000.0	1000000.0	1000000.0	0.0	1000000.0	1000000.0	0.0	0.0	0.0	1000000.0	0.0	1000000.0	1000000.0
1131	0.0	1000000.0	0.0	0.0	0.0	0.0	1000000.0	1000000.0	1000000.0	0.0	0.0	0.0	1000000.0	0.0	0.0	0.0	0.0	1000000.0	1000000.0	1000000.0	0.0	0.0	0.0	0.0	1000000.0	1000000.0	0.0	0.0	0.0	1000000.0	1000000.0	1000000.0	0.0	1000000.0	0.0	1000000.0	1000000.0	1000000.0	1000000.0	0.0	1000000.0	1000000.0	0.0	0.0	0.0	1000000.0	0.0	1000000.0	1000000.0
1132	0.0	1000000.0	0.0	0.0	0.0	0.0	1000000.0	1000000.0	1000000.0	0.0	0.0	0.0	1000000.0	0.0	0.0	0.0	0.0	1000000.0	1000000.0	1000000.0	0.0	0.0	0.0	0.0	1000000.0	1000000.0	0.0	0.0	0.0	1000000.0	1000000.0	1000000.0	0.0	1000000.0	0.0	1000000.0	1000000.0	1000000.0	1000000.0	0.0	1000000.0	1000000.0	0.0	0.0	0.0	1000000.0	0.0	1000000.0	1000000.0
1133	0.0	1000000.0	0.0	0.0	0.0	0.0	1000000.0	1000000.0	1000000.0	0.0	0.0	0.0	1000000.0	0.0	0.0	0.0	0.0	1000000.0	1000000.0	1000000.0	0.0	0.0	0.0	0.0	1000000.0	1000000.0	0.0	0.0	0.0	1000000.0	1000000.0	1000000.0	0.0	1000000.0	0.0	1000000.0	1000000.0	1000000.0	1000000.0	0.0	1000000.0	1000000.0	0.0	0.0	0.0	1000000.0	0.0	1000000.0	1000000.0
1134	0.0	1000000.0	0.0	0.0	0.0	0.0	1000000.0	1000000.0	1000000.0	0.0	0.0	0.0	1000000.0	0.0	0.0	0.0	0.0	1000000.0	1000000.0	1000000.0	0.0	0.0	0.0	0.0	1000000.0	1000000.0	0.0	0.0	0.0	1000000.0	1000000.0	1000000.0	0.0	1000000.0	0.0	1000000.0	1000000.0	1000000.0	1000000.0	0.0	1000000.0	1000000.0	0.0	0.0	0.0	1000000.0	0.0	1000000.0	1000000.0
1135	0.0	1000000.0	0.0	0.0	0.0	0.0	1000000.0	1000000.0	1000000.0	0.0	0.0	0.0	1000000.0	0.0	0.0	0.0	0.0	1000000.0	1000000.0	1000000.0	0.0	0.0	0.0	0.0	1000000.0	1000000.0	0.0	0.0	0.0	1000000.0	1000000.0	1000000.0	0.0	1000000.0	0.0	1000000.0	1000000.0	1000000.0	1000000.0	0.0	1000000.0	1000000.0	0.0	0.0	0.0	1000000.0	0.0	1000000.0	1000000.0
1136	0.0	1000000.0	0.0	0.0	0.0	0.0	1000000.0	1000000.0	1000000.0	0.0	0.0	0.0	1000000.0	0.0	0.0	0.0	0.0	1000000.0	1000000.0	1000000.0	0.0	0.0	0.0	0.0	1000000.0	1000000.0	0.0	0.0	0.0	1000000.0	1000000.0	1000000.0	0.0	1000000.0	0.0	1000000.0	1000000.0	1000000.0	1000000.0	0.0	1000000.0	1000000.0	0.0	0.0	0.0	1000000.0	0.0	1000000.0	1000000.0
1137	0.0	1000000.0	0.0	0.0	0.0	0.0	1000000.0	1000000.0	1000000.0	0.0	0.0	0.0	1000000.0	0.0	0.0	0.0	0.0	1000000.0	1000000.0	1000000.0	0.0	0.0	0.0	0.0	1000000.0	1000000.0	0.0	0.0	0.0	1000000.0	1000000.0	1000000.0	0.0	1000000.0	0.0	1000000.0	1000000.0	1000000.0	1000000.0	0.0	1000000.0	1000000.0	0.0	0.0	0.0	1000000.0	0.0	1000000.0	1000000.0
1138	0.0	1000000.0	0.0	0.0	0.0	0.0	1000000.0	1000000.0	1000000.0	0.0	0.0	0.0	1000000.0	0.0	0.0	0.0	0.0	1000000.0	1000000.0	1000000.0	0.0	0.0	0.0	0.0	1000000.0	1000000.0	0.0	0.0	0.0	1000000.0	1000000.0	1000000.0	0.0	1000000.0	0.0	1000000.0	1000000.0	1000000.0	1000000.0	0.0	1000000.0	1000000.0	0.0	0.0	0.0	1000000.0	0.0	1000000.0	1000000.0
1139	0.0	1000000.0	0.0	0.0	0.0	0.0	1000000.0	1000000.0	1000000.0	0.0	0.0	0.0	1000000.0	0.0	0.0	0.0	0.0	1000000.0	1000000.0	1000000.0	0.0	0.0	0.0	0.0	1000000.0	1000000.0	0.0	0.0	0.0	1000000.0	1000000.0	1000000.0	0.0	1000000.0	0.0	1000000.0	1000000.0	1000000.0	1000000.0	0.0	1000000.0	1000000.0	0.0	0.0	0.0	1000000.0	0.0	1000000.0	1000000.0
1140	0.0	1000000.0	0.0	0.0	0.0	0.0	1000000.0	1000000.0	1000000.0	0.0	0.0	0.0	1000000.0	0.0	0.0	0.0	0.0	1000000.0	1000000.0	1000000.0	0.0	0.0	0.0	0.0	1000000.0	1000000.0	0.0	0.0	0.0	1000000.0	1000000.0	1000000.0	0.0	1000000.0	0.0	1000000.0	1000000.0	1000000.0	1000000.0	0.0	1000000.0	1000000.0	0.0	0.0	0.0	1000000.0	0.0	1000000.0	1000000.0
1141	0.0	1000000.0	0.0	0.0	0.0	0.0	1000000.0	1000000.0	1000000.0	0.0	0.0	0.0	1000000.0	0.0	0.0	0.0	0.0	1000000.0	1000000.0	1000000.0	0.0	0.0	0.0	0.0	1000000.0	1000000.0	0.0	0.0	0.0	1000000.0	1000000.0	1000000.0	0.0	1000000.0	0.0	1000000.0	1000000.0	1000000.0	1000000.0	0.0	1000000.0	1000000.0	0.0	0.0	0.0	1000000.0	0.0	1000000.0	1000000.0
1142	0.0	1000000.0	0.0	0.0	0.0	0.0	1000000.0	1000000.0	1000000.0	0.0	0.0	0.0	1000000.0	0.0	0.0	0.0	0.0	1000000.0	1000000.0	1000000.0	0.0	0.0	0.0	0.0	1000000.0	1000000.0	0.0	0.0	0.0	1000000.0	1000000.0	1000000.0	0.0	1000000.0	0.0	1000000.0	1000000.0	1000000.0	1000000.0	0.0	1000000.0	1000000.0	0.0	0.0	0.0	1000000.0	0.0	1000000.0	1000000.0
[truncated: 3,858 more rows]
[truncated: 951 more columns]
