# Supplementary material for: Constitutive expression of the Type VI Secretion System carries no measurable fitness cost in Vibrio cholerae
Source: Ecol Evol. 2024 Mar 1;14(3):e11081. doi: 10.1002/ece3.11081 (PMC10905242; doi:10.1002/ece3.11081)
Supplement: Supplementary file 9 — Table S6 [file ECE3-14-e11081-s007.csv]

	0	1	2	3	4	5	6	7	8	9	10	11	12	13	14	15	16	17	18	19	20	21	22	23	24	25	26	27	28	29	30	31	32	33	34	35	36	37	38	39	40	41	42	43	44	45	46	47	48
0	500000.0	500000.0	500000.0	500000.0	500000.0	500000.0	500000.0	500000.0	500000.0	500000.0	500000.0	500000.0	500000.0	500000.0	500000.0	500000.0	500000.0	500000.0	500000.0	500000.0	500000.0	500000.0	500000.0	500000.0	500000.0	500000.0	500000.0	500000.0	500000.0	500000.0	500000.0	500000.0	500000.0	500000.0	500000.0	500000.0	500000.0	500000.0	500000.0	500000.0	500000.0	500000.0	500000.0	500000.0	500000.0	500000.0	500000.0	500000.0	500000.0
1	498983.0	498953.0	499089.0	498462.0	498126.0	499366.0	499160.0	498846.0	499404.0	498621.0	498856.0	498379.0	498507.0	498734.0	498093.0	498038.0	499223.0	499296.0	498342.0	499272.0	498675.0	499153.0	498216.0	499511.0	499185.0	499033.0	498511.0	497434.0	498816.0	499404.0	497821.0	499472.0	499685.0	498929.0	498693.0	498600.0	498402.0	498703.0	498864.0	499000.0	498098.0	498678.0	498175.0	499680.0	498558.0	499477.0	498782.0	498960.0	498133.0
2	498122.0	497038.0	498378.0	497327.0	497237.0	498591.0	498559.0	497161.0	497745.0	496224.0	496869.0	496866.0	497242.0	497543.0	497461.0	496825.0	497907.0	498826.0	496540.0	498294.0	497973.0	497839.0	496878.0	498547.0	497089.0	497700.0	497271.0	496766.0	498253.0	496428.0	496906.0	499078.0	497532.0	497689.0	497718.0	497413.0	496943.0	497296.0	497342.0	496734.0	496424.0	497506.0	496543.0	498206.0	497132.0	498256.0	497520.0	497160.0	496273.0
3	497851.0	495319.0	497135.0	496658.0	495459.0	497302.0	497661.0	496048.0	497816.0	494871.0	495302.0	495064.0	496585.0	496172.0	495652.0	495612.0	496291.0	497502.0	495316.0	497061.0	497177.0	496354.0	495703.0	497017.0	496419.0	496606.0	496490.0	495688.0	497023.0	495472.0	494586.0	497857.0	495995.0	495425.0	496279.0	496329.0	495551.0	495617.0	496459.0	495916.0	495303.0	496031.0	495338.0	497276.0	495714.0	497469.0	496597.0	495974.0	494783.0
4	496839.0	493320.0	495857.0	495312.0	494455.0	496793.0	496981.0	494748.0	496527.0	493750.0	493952.0	493806.0	495839.0	495266.0	495262.0	493431.0	495322.0	495587.0	493162.0	495242.0	496423.0	495552.0	495137.0	495530.0	495317.0	495637.0	496025.0	494279.0	496126.0	494521.0	492963.0	496039.0	494874.0	494440.0	496038.0	494914.0	493191.0	494033.0	495685.0	494436.0	493568.0	495351.0	494146.0	496489.0	494127.0	495646.0	495606.0	494465.0	493755.0
5	495562.0	491211.0	495046.0	494902.0	492501.0	496011.0	496036.0	493935.0	494851.0	493126.0	493142.0	492286.0	494559.0	493359.0	493890.0	492409.0	493525.0	494423.0	491687.0	493902.0	494872.0	495018.0	494146.0	493954.0	494124.0	493435.0	494761.0	492806.0	493994.0	493198.0	492569.0	494268.0	493387.0	492227.0	494503.0	494066.0	491803.0	492765.0	494321.0	492430.0	491900.0	494024.0	491891.0	494517.0	493407.0	492952.0	493904.0	493274.0	492647.0
6	493993.0	490282.0	493130.0	493657.0	491845.0	493485.0	494428.0	492684.0	492889.0	492281.0	491782.0	491615.0	492456.0	492320.0	492643.0	490638.0	491648.0	492448.0	491061.0	492665.0	493859.0	493658.0	493111.0	493935.0	493161.0	492295.0	493089.0	491750.0	492991.0	491618.0	491905.0	493168.0	492355.0	490804.0	492957.0	492592.0	490802.0	492469.0	493015.0	490987.0	490803.0	492626.0	490493.0	492860.0	492012.0	491586.0	492505.0	491911.0	491161.0
7	492315.0	488867.0	491800.0	491766.0	490929.0	491428.0	493158.0	491870.0	491729.0	491060.0	491001.0	489729.0	491028.0	491158.0	491785.0	489905.0	490279.0	490970.0	490594.0	491729.0	492763.0	491387.0	491324.0	493171.0	492537.0	491514.0	492172.0	490521.0	491587.0	490596.0	490992.0	492280.0	490578.0	489940.0	490771.0	491930.0	489468.0	491377.0	491621.0	488962.0	488943.0	491240.0	488902.0	492465.0	489831.0	490005.0	491355.0	489574.0	490916.0
8	490728.0	487909.0	490767.0	490295.0	489508.0	490097.0	491852.0	490579.0	490593.0	489735.0	489825.0	488225.0	489913.0	489909.0	490389.0	488405.0	489110.0	489968.0	489030.0	491220.0	492323.0	490038.0	491215.0	491643.0	490595.0	490802.0	491115.0	489643.0	491144.0	489121.0	489180.0	491070.0	489056.0	488131.0	489916.0	490353.0	488555.0	490607.0	490936.0	488092.0	487682.0	490026.0	487299.0	491673.0	487811.0	488997.0	490497.0	487785.0	489767.0
9	489243.0	487460.0	489697.0	489330.0	488859.0	488834.0	490791.0	489146.0	489108.0	488075.0	488786.0	487224.0	489406.0	489039.0	487626.0	488167.0	487890.0	488451.0	486807.0	489192.0	491059.0	488716.0	489393.0	490290.0	489048.0	490310.0	489588.0	489038.0	489333.0	487495.0	487826.0	489992.0	488615.0	486097.0	488312.0	489729.0	487490.0	489655.0	489125.0	487406.0	485857.0	488794.0	484965.0	490378.0	486677.0	487409.0	489376.0	486919.0	488884.0
10	488426.0	485849.0	488515.0	487494.0	487900.0	487292.0	489833.0	488172.0	487797.0	486988.0	488789.0	485715.0	489198.0	488011.0	486824.0	486535.0	486436.0	486897.0	485313.0	487767.0	489475.0	488098.0	487820.0	489206.0	487655.0	489069.0	487982.0	487446.0	488005.0	487128.0	486156.0	489134.0	487511.0	484389.0	486654.0	488136.0	486918.0	487678.0	487665.0	486235.0	484494.0	487825.0	483036.0	489136.0	486260.0	486934.0	488297.0	486067.0	487050.0
11	486861.0	485754.0	487456.0	486184.0	487565.0	485532.0	488873.0	487165.0	485956.0	485222.0	487131.0	484767.0	487496.0	486169.0	485092.0	485489.0	484587.0	485363.0	483519.0	486326.0	487981.0	486287.0	487352.0	487174.0	486361.0	487821.0	486596.0	485961.0	487347.0	486176.0	485251.0	487865.0	485356.0	482435.0	485753.0	487104.0	484552.0	487095.0	487358.0	485081.0	483149.0	485768.0	481468.0	488447.0	484294.0	486143.0	487698.0	485708.0	485542.0
12	486083.0	484130.0	486045.0	485155.0	486667.0	484063.0	487109.0	485600.0	484673.0	483765.0	485835.0	482875.0	485942.0	485297.0	483762.0	484441.0	482843.0	483274.0	481807.0	485790.0	485841.0	485516.0	485680.0	486301.0	485184.0	486526.0	484532.0	484021.0	485790.0	484256.0	483852.0	486899.0	483951.0	480623.0	484389.0	485926.0	482555.0	485812.0	486380.0	484416.0	482418.0	484038.0	479951.0	487613.0	482732.0	485044.0	486942.0	484951.0	485220.0
13	484433.0	482904.0	484237.0	483421.0	485273.0	483348.0	485064.0	484619.0	483674.0	481647.0	484419.0	481410.0	484661.0	484117.0	483250.0	483520.0	482364.0	482138.0	480819.0	484368.0	484011.0	484541.0	484770.0	484641.0	483292.0	485471.0	483179.0	482688.0	484630.0	482529.0	482375.0	485496.0	482700.0	479119.0	483351.0	483715.0	481087.0	484790.0	485163.0	483755.0	480435.0	483190.0	478223.0	486980.0	481425.0	484229.0	486035.0	483718.0	483381.0
14	482917.0	481795.0	482077.0	482167.0	483924.0	482838.0	484497.0	483182.0	481659.0	479966.0	483058.0	480065.0	483056.0	482251.0	481566.0	482433.0	481559.0	480662.0	479320.0	482807.0	483734.0	482628.0	483205.0	484426.0	482075.0	484346.0	480963.0	480415.0	483430.0	481168.0	480688.0	484792.0	481599.0	477885.0	482465.0	483423.0	480442.0	483313.0	482837.0	482574.0	479687.0	482093.0	476775.0	485514.0	479353.0	482595.0	485507.0	482301.0	482268.0
15	480554.0	480758.0	480672.0	481295.0	482269.0	480947.0	483887.0	483058.0	480974.0	478943.0	482158.0	478759.0	481464.0	479854.0	480011.0	480815.0	480596.0	480328.0	478042.0	481078.0	482467.0	481902.0	481710.0	483822.0	481437.0	483059.0	479873.0	479477.0	482255.0	480037.0	478615.0	483885.0	480626.0	476698.0	480896.0	482232.0	478843.0	481397.0	481496.0	481211.0	478255.0	480514.0	475668.0	484991.0	478236.0	482164.0	484006.0	481357.0	481024.0
16	478960.0	479320.0	479616.0	480123.0	481576.0	479637.0	482051.0	481415.0	480200.0	478031.0	480269.0	477463.0	479775.0	478598.0	479328.0	479334.0	478818.0	479204.0	476471.0	479189.0	480747.0	480401.0	480292.0	482438.0	479668.0	481529.0	477885.0	477941.0	479843.0	479105.0	477271.0	482869.0	479400.0	475088.0	479746.0	480445.0	477864.0	480384.0	479940.0	479939.0	476827.0	479493.0	475141.0	483624.0	476516.0	481332.0	483457.0	479216.0	480791.0
17	477291.0	478276.0	478137.0	479477.0	479540.0	478107.0	480197.0	480252.0	479670.0	477058.0	478339.0	475634.0	478155.0	477069.0	477585.0	478454.0	478018.0	477598.0	474916.0	477903.0	478908.0	479615.0	479292.0	481069.0	478274.0	480626.0	476953.0	476414.0	479524.0	477593.0	476069.0	482298.0	478804.0	474677.0	477779.0	479640.0	477177.0	479107.0	479037.0	479516.0	476195.0	477967.0	474064.0	482829.0	475717.0	479795.0	482634.0	477756.0	478793.0
18	476378.0	477621.0	476045.0	478208.0	478548.0	476992.0	479129.0	479197.0	478419.0	476448.0	477191.0	475099.0	476912.0	475509.0	476634.0	476695.0	476876.0	476182.0	473816.0	476768.0	477524.0	478146.0	478481.0	480026.0	476540.0	479231.0	475374.0	475293.0	478317.0	475936.0	474670.0	481601.0	476959.0	472975.0	476532.0	478230.0	475814.0	478416.0	477510.0	478480.0	475404.0	477722.0	472053.0	481514.0	474647.0	478364.0	481035.0	476917.0	478386.0
19	475000.0	476844.0	474446.0	477369.0	476931.0	475710.0	477961.0	477813.0	477532.0	475204.0	476268.0	473248.0	476179.0	473938.0	475101.0	475776.0	475405.0	475203.0	472561.0	475917.0	475846.0	476719.0	477392.0	478553.0	474906.0	477448.0	474679.0	474382.0	476990.0	474749.0	473589.0	479952.0	475492.0	472076.0	475227.0	476691.0	473260.0	476370.0	475843.0	477147.0	473280.0	476166.0	471914.0	480381.0	473080.0	477004.0	480436.0	475968.0	477089.0
20	473204.0	475230.0	472477.0	476260.0	476430.0	474231.0	477202.0	477411.0	475915.0	474315.0	474386.0	471015.0	474362.0	472629.0	474283.0	474138.0	474225.0	474652.0	470518.0	474962.0	473615.0	475215.0	475352.0	478412.0	473445.0	475977.0	474212.0	473030.0	474826.0	473305.0	472854.0	479154.0	474301.0	471471.0	474230.0	474899.0	472104.0	475294.0	473911.0	475540.0	472672.0	474470.0	471280.0	478833.0	471005.0	475029.0	478966.0	474385.0	475632.0
21	471297.0	473813.0	470517.0	475275.0	476124.0	473603.0	476242.0	476534.0	474576.0	473277.0	472790.0	469100.0	473358.0	472078.0	472797.0	473312.0	472168.0	473685.0	469454.0	473435.0	472649.0	473784.0	474919.0	476762.0	472078.0	474343.0	472990.0	473130.0	473456.0	472380.0	471623.0	478012.0	472949.0	470371.0	473517.0	473902.0	470991.0	473316.0	472921.0	474405.0	471641.0	472745.0	470887.0	477623.0	469254.0	474267.0	478221.0	473042.0	473347.0
22	469830.0	472497.0	468994.0	473574.0	474405.0	472257.0	474182.0	475664.0	473199.0	471333.0	471707.0	468025.0	472743.0	471062.0	471293.0	471814.0	471356.0	472012.0	468209.0	472428.0	471044.0	471299.0	473440.0	475157.0	470690.0	472450.0	473003.0	471610.0	471663.0	470875.0	469071.0	476386.0	472331.0	469408.0	472400.0	473201.0	469711.0	472168.0	471086.0	472797.0	470446.0	471494.0	469565.0	475388.0	468186.0	472605.0	476443.0	472495.0	471599.0
23	468789.0	471393.0	467249.0	471740.0	473129.0	470459.0	473248.0	474650.0	471781.0	470188.0	469882.0	466678.0	471491.0	469440.0	469904.0	470421.0	470086.0	470858.0	467480.0	470932.0	469210.0	470117.0	471576.0	474576.0	469664.0	471808.0	472199.0	470161.0	470803.0	469941.0	467801.0	474832.0	471165.0	468060.0	470568.0	471837.0	468340.0	471041.0	469216.0	471611.0	469919.0	470424.0	468316.0	474052.0	466762.0	471643.0	475120.0	470591.0	470089.0
24	467353.0	471108.0	466070.0	470001.0	471825.0	469552.0	472246.0	473876.0	470019.0	468688.0	467501.0	465351.0	471206.0	468813.0	468679.0	467916.0	468592.0	469261.0	466584.0	469840.0	467944.0	468802.0	471128.0	472917.0	469243.0	471490.0	471838.0	468143.0	469064.0	468620.0	467318.0	473798.0	471116.0	467144.0	469528.0	469363.0	467668.0	469765.0	467672.0	470070.0	468874.0	468644.0	466598.0	472972.0	466199.0	470354.0	473727.0	468653.0	468328.0
25	465798.0	471136.0	464183.0	469513.0	469699.0	468156.0	471796.0	472105.0	468151.0	466414.0	465959.0	463764.0	470029.0	467649.0	467206.0	467687.0	466003.0	468458.0	465787.0	468191.0	466864.0	466931.0	469838.0	471339.0	468564.0	471323.0	470181.0	466665.0	467355.0	468075.0	465786.0	471950.0	470403.0	466884.0	467782.0	467881.0	467504.0	468260.0	466483.0	468833.0	467773.0	467443.0	464825.0	471953.0	465058.0	468300.0	472331.0	467972.0	467441.0
26	464598.0	470493.0	463149.0	468894.0	468291.0	467470.0	470748.0	470980.0	466762.0	465592.0	465663.0	462685.0	467881.0	466112.0	465135.0	466561.0	465007.0	467741.0	465511.0	466497.0	466556.0	466432.0	468629.0	469698.0	466789.0	469408.0	469474.0	464948.0	465642.0	467089.0	465119.0	471627.0	469220.0	466350.0	467209.0	467162.0	466970.0	466364.0	465386.0	467572.0	466864.0	466372.0	462845.0	469701.0	463498.0	467193.0	470126.0	466824.0	466834.0
27	463461.0	469112.0	462522.0	467536.0	466161.0	467276.0	470083.0	469792.0	465629.0	464732.0	463995.0	461608.0	466614.0	465371.0	463277.0	465651.0	464031.0	466606.0	464522.0	464954.0	464873.0	465816.0	466705.0	467645.0	464972.0	467369.0	467647.0	463719.0	465008.0	467823.0	464726.0	470664.0	467256.0	466365.0	465461.0	466211.0	466307.0	465111.0	464802.0	465739.0	464940.0	464911.0	462048.0	468398.0	462605.0	465896.0	469924.0	465365.0	465428.0
28	462194.0	467152.0	461324.0	466523.0	464162.0	466870.0	469766.0	468854.0	463915.0	463190.0	463019.0	460885.0	464602.0	464727.0	462700.0	464999.0	462981.0	465359.0	463650.0	463455.0	463678.0	463604.0	465752.0	466229.0	463017.0	465938.0	467087.0	463782.0	464070.0	466458.0	462888.0	469137.0	466308.0	465173.0	464676.0	465589.0	465052.0	464714.0	462983.0	464729.0	463497.0	463483.0	461516.0	467256.0	462077.0	464536.0	468940.0	464381.0	464319.0
29	460878.0	465199.0	459759.0	464935.0	462924.0	465126.0	469080.0	467079.0	463375.0	461691.0	462352.0	459431.0	463130.0	464226.0	460362.0	464261.0	461607.0	463805.0	462814.0	462193.0	462220.0	463696.0	464196.0	464892.0	461586.0	464500.0	465385.0	462031.0	462542.0	465002.0	462316.0	468034.0	465147.0	464046.0	464038.0	464812.0	463696.0	462795.0	461542.0	463951.0	461841.0	462964.0	460511.0	465521.0	460727.0	461892.0	467924.0	464095.0	461853.0
30	459847.0	463453.0	459397.0	463031.0	462244.0	463600.0	466880.0	466113.0	462652.0	460207.0	460587.0	457613.0	461644.0	463099.0	459246.0	462986.0	460243.0	463034.0	461776.0	461501.0	460544.0	462214.0	462768.0	463588.0	461195.0	462778.0	464041.0	460871.0	460931.0	464379.0	460538.0	466522.0	463030.0	462967.0	462917.0	464123.0	462993.0	462012.0	461355.0	462583.0	460978.0	460947.0	459300.0	465142.0	459252.0	461147.0	466230.0	462674.0	460909.0
31	458388.0	463048.0	457637.0	461162.0	461120.0	462637.0	465519.0	465025.0	462129.0	458780.0	459212.0	456212.0	460109.0	461056.0	457794.0	462113.0	459484.0	462007.0	460143.0	460138.0	459227.0	461366.0	461423.0	462320.0	459212.0	461888.0	462866.0	459549.0	459414.0	463057.0	458996.0	465067.0	462736.0	461965.0	460736.0	462298.0	462576.0	460439.0	459543.0	461268.0	459832.0	458897.0	458484.0	462687.0	458159.0	460496.0	464441.0	461481.0	459732.0
32	457182.0	462074.0	455693.0	460095.0	459771.0	461267.0	463796.0	463663.0	460313.0	458167.0	457638.0	454282.0	458881.0	458918.0	457159.0	460819.0	458095.0	461018.0	458224.0	458576.0	458982.0	459509.0	460407.0	460811.0	457625.0	461424.0	462496.0	457627.0	458794.0	461712.0	457826.0	463515.0	461603.0	461305.0	460152.0	460410.0	461207.0	459204.0	457578.0	459963.0	457907.0	456842.0	457596.0	460925.0	457026.0	459467.0	462456.0	461031.0	458122.0
33	455790.0	460885.0	453668.0	459881.0	458484.0	459964.0	462856.0	462890.0	459530.0	456498.0	456385.0	454080.0	457657.0	458112.0	456301.0	459199.0	456921.0	459758.0	456353.0	456699.0	457187.0	457651.0	459115.0	460553.0	455558.0	460463.0	461073.0	456113.0	457202.0	459837.0	456334.0	461550.0	460004.0	458708.0	458494.0	458358.0	460031.0	457958.0	455853.0	459227.0	456369.0	456662.0	455806.0	459556.0	455540.0	458461.0	460561.0	459518.0	456463.0
34	454078.0	459735.0	453409.0	458746.0	456611.0	458202.0	462151.0	462419.0	458097.0	455064.0	454877.0	451821.0	456592.0	456621.0	455094.0	457823.0	455571.0	458381.0	454207.0	455555.0	455678.0	456549.0	458346.0	459441.0	454273.0	459141.0	459858.0	455191.0	455932.0	457944.0	454993.0	459746.0	458897.0	457288.0	456831.0	457588.0	459637.0	456882.0	454291.0	458732.0	456024.0	455357.0	454337.0	458126.0	454647.0	456409.0	458822.0	458312.0	454905.0
35	453410.0	458724.0	452493.0	457809.0	454659.0	456693.0	459957.0	460548.0	456325.0	453905.0	453679.0	449618.0	455293.0	455530.0	452998.0	455712.0	454455.0	457282.0	452117.0	453774.0	453889.0	454790.0	456953.0	458687.0	453205.0	457843.0	458398.0	453573.0	454424.0	456496.0	453575.0	458412.0	457507.0	456001.0	454894.0	456909.0	458537.0	455344.0	453955.0	457458.0	454496.0	453322.0	453444.0	457151.0	453563.0	455647.0	457436.0	456737.0	453639.0
36	452197.0	458137.0	451261.0	455986.0	453018.0	455694.0	458450.0	458837.0	454996.0	452002.0	452593.0	448077.0	454831.0	454291.0	451493.0	454883.0	453093.0	455036.0	452009.0	453223.0	451685.0	453037.0	456666.0	457091.0	452075.0	455832.0	457689.0	452516.0	452417.0	454670.0	451685.0	457004.0	456591.0	453300.0	454149.0	456505.0	457159.0	453869.0	452659.0	456396.0	453956.0	452336.0	451999.0	456007.0	451976.0	453700.0	455986.0	455375.0	452661.0
37	450443.0	456980.0	449793.0	454739.0	451255.0	454656.0	456802.0	457359.0	453697.0	449985.0	450979.0	447359.0	454233.0	452457.0	449489.0	453095.0	451740.0	453255.0	451156.0	451781.0	451055.0	451369.0	456022.0	456228.0	450719.0	454882.0	456562.0	451735.0	452015.0	453399.0	450390.0	455363.0	454293.0	451390.0	452929.0	455660.0	456334.0	452496.0	451311.0	455501.0	452741.0	450828.0	451155.0	455292.0	450157.0	452600.0	454676.0	454935.0	450825.0
38	449230.0	455399.0	448840.0	453823.0	449306.0	452974.0	455440.0	456500.0	452692.0	448578.0	449939.0	446616.0	453179.0	451173.0	450046.0	451857.0	450460.0	451603.0	449776.0	451026.0	449158.0	450016.0	454725.0	454896.0	449579.0	453781.0	455300.0	450916.0	450439.0	452502.0	448905.0	454886.0	453163.0	449177.0	451259.0	454291.0	454776.0	451126.0	451249.0	453960.0	450735.0	448702.0	450594.0	454483.0	448982.0	452399.0	453120.0	454354.0	448419.0
39	448371.0	453361.0	447508.0	452897.0	447421.0	451491.0	454409.0	455142.0	451045.0	448015.0	449079.0	445841.0	451772.0	449760.0	448393.0	450271.0	448936.0	450831.0	448173.0	449876.0	449086.0	449098.0	454286.0	453431.0	447871.0	452849.0	453518.0	449613.0	449428.0	451553.0	448348.0	453707.0	452428.0	447870.0	449428.0	453013.0	453637.0	450108.0	450719.0	453640.0	450316.0	447540.0	449476.0	453135.0	448597.0	451057.0	452096.0	453889.0	447296.0
40	446157.0	451458.0	446350.0	450930.0	446245.0	450644.0	452990.0	453717.0	449584.0	447339.0	448902.0	445020.0	450223.0	448077.0	447197.0	448890.0	447957.0	449783.0	446698.0	448874.0	448141.0	446599.0	453723.0	451979.0	446476.0	451852.0	452721.0	448062.0	448866.0	450631.0	446649.0	453230.0	451741.0	447014.0	447807.0	450876.0	451867.0	449627.0	449768.0	451953.0	449565.0	446605.0	447586.0	451942.0	447217.0	450264.0	450914.0	452890.0	445706.0
41	445354.0	451299.0	443796.0	449079.0	444416.0	449739.0	451851.0	452545.0	447865.0	447038.0	448000.0	443885.0	449466.0	446886.0	445797.0	447018.0	447291.0	448516.0	445390.0	448290.0	446428.0	445560.0	453043.0	450845.0	444839.0	450043.0	451696.0	446836.0	448084.0	449470.0	444821.0	452427.0	450578.0	445947.0	446514.0	449920.0	451274.0	448464.0	448785.0	451220.0	448283.0	446075.0	445808.0	450233.0	446141.0	448776.0	449142.0	451414.0	443804.0
42	444042.0	449934.0	442967.0	447750.0	442200.0	447954.0	449702.0	452119.0	446493.0	445698.0	446998.0	443549.0	447482.0	445018.0	444670.0	445602.0	445553.0	447084.0	444536.0	447103.0	445796.0	444069.0	451280.0	449350.0	443311.0	448294.0	450739.0	445266.0	447384.0	447237.0	443812.0	451727.0	449062.0	445232.0	445296.0	448109.0	449386.0	447379.0	447758.0	449684.0	446757.0	445409.0	445205.0	449080.0	445646.0	447315.0	446950.0	450142.0	441473.0
43	443419.0	449236.0	441270.0	447397.0	440640.0	446794.0	448315.0	451054.0	445557.0	444461.0	446127.0	442648.0	445018.0	444428.0	443420.0	444538.0	444621.0	446103.0	443506.0	446058.0	444968.0	442805.0	449291.0	448380.0	441871.0	446749.0	449309.0	442886.0	446378.0	446686.0	443155.0	450230.0	447890.0	443975.0	445038.0	446503.0	447423.0	445420.0	446313.0	448399.0	446720.0	444147.0	444182.0	448475.0	443736.0	446052.0	446083.0	448715.0	439369.0
44	442595.0	448343.0	440213.0	445801.0	439061.0	446483.0	446630.0	449298.0	444163.0	442972.0	443842.0	441762.0	443543.0	444022.0	443407.0	443881.0	442559.0	445307.0	441749.0	444877.0	444106.0	441716.0	448074.0	446770.0	440502.0	445919.0	448337.0	441459.0	445106.0	444939.0	442184.0	448798.0	447234.0	443254.0	443998.0	445508.0	447636.0	444191.0	445171.0	447058.0	445173.0	443457.0	443180.0	447514.0	443389.0	444879.0	444485.0	447106.0	438290.0
45	441758.0	447917.0	438838.0	444214.0	438084.0	445533.0	445616.0	446941.0	443439.0	441520.0	442455.0	441009.0	442209.0	442165.0	442089.0	442079.0	441364.0	443965.0	441065.0	444075.0	443472.0	440958.0	446772.0	446856.0	439673.0	445276.0	447491.0	439437.0	444225.0	443528.0	441128.0	447174.0	445331.0	441460.0	443655.0	443099.0	446679.0	443147.0	443595.0	445249.0	444524.0	442107.0	441878.0	445051.0	443072.0	444209.0	443467.0	445531.0	436684.0
46	440573.0	446139.0	438262.0	443743.0	436990.0	444512.0	444469.0	445514.0	440742.0	439775.0	441023.0	439168.0	441035.0	441153.0	441567.0	440761.0	440385.0	442427.0	440305.0	442362.0	441511.0	439509.0	444934.0	444928.0	437936.0	443802.0	446335.0	438093.0	443064.0	442475.0	439308.0	445873.0	444011.0	440083.0	442608.0	441503.0	445489.0	441967.0	441899.0	443683.0	442914.0	440645.0	440047.0	443635.0	441412.0	442987.0	441920.0	445126.0	435751.0
47	438808.0	444406.0	436781.0	442376.0	435637.0	443180.0	442699.0	444161.0	439264.0	439504.0	439643.0	437249.0	439436.0	440777.0	439924.0	439740.0	438999.0	440690.0	439137.0	440498.0	440993.0	438054.0	443508.0	443433.0	437566.0	442794.0	444616.0	437056.0	441402.0	441821.0	438806.0	444553.0	443167.0	438560.0	441919.0	441429.0	443311.0	441484.0	440701.0	442588.0	441880.0	439283.0	439737.0	442471.0	439455.0	441357.0	441086.0	444322.0	434572.0
48	436978.0	443982.0	435676.0	441473.0	434959.0	441307.0	441395.0	443126.0	438554.0	439510.0	437867.0	435956.0	437620.0	439693.0	438732.0	438273.0	438303.0	439730.0	438037.0	438786.0	439472.0	436819.0	442487.0	442022.0	436964.0	441467.0	443286.0	435570.0	439895.0	440375.0	437710.0	442688.0	442360.0	437785.0	440734.0	439819.0	441930.0	440664.0	439498.0	441279.0	440367.0	438203.0	438173.0	441262.0	438027.0	440091.0	439956.0	443711.0	432936.0
49	435857.0	442378.0	434118.0	440237.0	434292.0	440404.0	440447.0	442188.0	437427.0	438470.0	435735.0	435553.0	436312.0	438416.0	436865.0	437262.0	437253.0	439136.0	437416.0	437576.0	437936.0	435756.0	440990.0	440286.0	435839.0	439333.0	442541.0	434535.0	438906.0	439619.0	436503.0	441364.0	441324.0	436500.0	439439.0	437716.0	441115.0	439294.0	439670.0	439682.0	439698.0	436473.0	437969.0	439830.0	436533.0	438526.0	438712.0	442294.0	431655.0
50	434932.0	440254.0	433777.0	439760.0	432694.0	439290.0	439643.0	440716.0	435342.0	437241.0	434549.0	434141.0	434492.0	436886.0	435708.0	435908.0	436421.0	437617.0	436114.0	435803.0	436470.0	434116.0	439650.0	438428.0	434871.0	438976.0	441284.0	432041.0	437099.0	437882.0	435434.0	440176.0	440126.0	436024.0	438392.0	436077.0	439195.0	437453.0	438581.0	438194.0	439015.0	435549.0	437653.0	438657.0	434373.0	436861.0	437313.0	441330.0	431431.0
51	433595.0	438677.0	432593.0	438142.0	431290.0	438482.0	438257.0	439930.0	433997.0	436227.0	433100.0	433693.0	432939.0	436397.0	434615.0	433919.0	435049.0	436650.0	434453.0	434680.0	435027.0	433116.0	437387.0	437054.0	434688.0	437047.0	439634.0	431615.0	436191.0	436284.0	433947.0	438898.0	439918.0	434392.0	437260.0	435897.0	437528.0	436387.0	437054.0	436860.0	437537.0	434735.0	436622.0	437864.0	432733.0	435097.0	436067.0	440277.0	429647.0
52	432773.0	437625.0	431545.0	437033.0	429911.0	436710.0	437281.0	438208.0	432830.0	435190.0	431284.0	432336.0	432159.0	434863.0	433026.0	432540.0	434126.0	435582.0	432800.0	433656.0	433338.0	431837.0	435809.0	435555.0	433112.0	435496.0	438568.0	430066.0	434995.0	434640.0	432855.0	437234.0	438305.0	432768.0	436938.0	434455.0	435949.0	435359.0	436166.0	434978.0	435997.0	433296.0	435191.0	436964.0	430615.0	433558.0	434811.0	438506.0	428529.0
53	431432.0	436798.0	430629.0	435500.0	428763.0	435624.0	436209.0	437410.0	431895.0	433298.0	430189.0	430901.0	430989.0	433955.0	431999.0	431872.0	433282.0	435048.0	431728.0	432034.0	432277.0	431161.0	433967.0	434236.0	432546.0	434946.0	437692.0	429049.0	433439.0	433415.0	431606.0	435907.0	436437.0	430355.0	435543.0	431808.0	434740.0	434119.0	435129.0	433479.0	435454.0	432113.0	434523.0	435680.0	429485.0	433018.0	433521.0	436382.0	427020.0
54	430563.0	435649.0	429358.0	434367.0	426987.0	433746.0	435118.0	436342.0	429845.0	431672.0	429320.0	429344.0	429842.0	433346.0	430523.0	430780.0	431890.0	433923.0	430462.0	430555.0	430754.0	429905.0	432655.0	432701.0	431583.0	434363.0	436408.0	427551.0	432083.0	432906.0	430626.0	434423.0	435724.0	428779.0	434737.0	430832.0	431568.0	433360.0	433528.0	432123.0	434026.0	430456.0	432887.0	434620.0	427909.0	431120.0	432616.0	434241.0	425630.0
55	429536.0	433193.0	427663.0	433409.0	425911.0	432413.0	433244.0	434809.0	429044.0	431088.0	428455.0	428001.0	428700.0	431672.0	428837.0	430181.0	430532.0	432927.0	429513.0	428896.0	430189.0	429384.0	431134.0	430689.0	429350.0	433437.0	434543.0	426277.0	429812.0	432243.0	429368.0	432935.0	434408.0	427344.0	433420.0	428742.0	430627.0	432023.0	432567.0	430438.0	433302.0	429271.0	432046.0	432528.0	426079.0	429938.0	431179.0	433412.0	424955.0
56	427916.0	432057.0	426298.0	432186.0	424414.0	431815.0	432337.0	433170.0	427546.0	429254.0	427350.0	426623.0	428030.0	430962.0	426694.0	428930.0	429032.0	431121.0	428598.0	427400.0	428331.0	427094.0	429667.0	429409.0	427450.0	432579.0	432935.0	425603.0	427634.0	430178.0	427450.0	431332.0	434101.0	425867.0	432372.0	427108.0	429161.0	431279.0	430528.0	428603.0	432165.0	427559.0	431346.0	431377.0	424633.0	428200.0	429901.0	433069.0	423816.0
57	426881.0	431584.0	425680.0	431091.0	421882.0	430762.0	431022.0	432403.0	426192.0	427602.0	426531.0	424711.0	427018.0	429051.0	426641.0	427419.0	427605.0	429621.0	426905.0	426546.0	427295.0	425360.0	428021.0	428082.0	425581.0	432063.0	431452.0	424948.0	426112.0	429018.0	425616.0	430216.0	433119.0	424643.0	431397.0	427079.0	427549.0	430503.0	428912.0	426881.0	431027.0	426164.0	429657.0	430158.0	423943.0	426918.0	428846.0	432160.0	422817.0
58	425435.0	430347.0	424359.0	429337.0	420515.0	430398.0	429054.0	431904.0	425110.0	426255.0	425764.0	422880.0	426349.0	428092.0	425389.0	425664.0	426601.0	427989.0	425782.0	426234.0	426118.0	424599.0	426759.0	427290.0	424191.0	430701.0	430176.0	423528.0	424521.0	428005.0	423637.0	428288.0	432064.0	423277.0	430417.0	424475.0	426531.0	428952.0	428118.0	426078.0	430138.0	424427.0	427751.0	428948.0	422574.0	425802.0	427089.0	430638.0	421424.0
59	424577.0	429451.0	422752.0	428312.0	419351.0	429426.0	428494.0	431007.0	423472.0	425045.0	423098.0	421497.0	425603.0	426610.0	423533.0	424528.0	425077.0	427352.0	423793.0	424200.0	425041.0	423534.0	425497.0	425764.0	422618.0	429459.0	429208.0	422286.0	423510.0	426502.0	422729.0	427715.0	430598.0	421771.0	429367.0	423120.0	425070.0	427998.0	427146.0	425677.0	429124.0	422450.0	427285.0	428111.0	421374.0	424957.0	426467.0	430615.0	420615.0
60	422649.0	428031.0	421415.0	425817.0	417948.0	428145.0	426976.0	429687.0	422064.0	424509.0	421781.0	420475.0	425619.0	424580.0	421678.0	424677.0	422559.0	425483.0	422043.0	423742.0	424720.0	422013.0	424940.0	424473.0	420700.0	428256.0	428220.0	421049.0	422710.0	425325.0	421756.0	426531.0	429337.0	420161.0	428061.0	421801.0	423326.0	426699.0	425861.0	425110.0	427595.0	420188.0	425801.0	426553.0	420103.0	423969.0	425242.0	428691.0	419193.0
61	421655.0	426662.0	420911.0	423994.0	416241.0	427322.0	425261.0	427901.0	420940.0	423360.0	419715.0	418913.0	424114.0	423173.0	419836.0	423443.0	421907.0	423513.0	420512.0	422166.0	422888.0	421792.0	424571.0	423663.0	419965.0	426901.0	426925.0	419835.0	421233.0	424160.0	420594.0	424163.0	427720.0	419507.0	426772.0	421411.0	421627.0	424712.0	424670.0	424361.0	426785.0	418524.0	424364.0	425227.0	419426.0	422155.0	424426.0	427053.0	416534.0
62	419827.0	425771.0	420101.0	422358.0	414170.0	425668.0	423794.0	426349.0	419507.0	421897.0	418904.0	417470.0	422416.0	422256.0	419979.0	421395.0	420519.0	422911.0	419216.0	420972.0	420993.0	420429.0	423082.0	421714.0	418834.0	425330.0	424083.0	418226.0	419278.0	422777.0	419412.0	423566.0	426980.0	418252.0	425458.0	419765.0	419746.0	423418.0	424295.0	423163.0	425522.0	417489.0	423259.0	423803.0	418206.0	422003.0	423424.0	425332.0	414719.0
63	418470.0	424654.0	418869.0	421429.0	412872.0	424065.0	422026.0	424941.0	418672.0	420435.0	418594.0	415980.0	421487.0	421845.0	419352.0	421050.0	420224.0	421394.0	417073.0	419742.0	418908.0	420192.0	422549.0	420239.0	417228.0	423640.0	423640.0	417308.0	417444.0	421515.0	417616.0	421977.0	426528.0	417419.0	423806.0	418726.0	419352.0	422072.0	422477.0	422000.0	424723.0	415807.0	421825.0	422524.0	417229.0	419705.0	422609.0	424270.0	413484.0
64	416602.0	423923.0	416584.0	419264.0	411831.0	422861.0	420828.0	423900.0	416777.0	418891.0	417025.0	415202.0	419787.0	420034.0	417508.0	419429.0	418592.0	419440.0	415724.0	418180.0	418639.0	419742.0	420095.0	418799.0	416608.0	422924.0	421705.0	415661.0	416416.0	421137.0	416539.0	420952.0	425767.0	416892.0	422250.0	417446.0	418634.0	420201.0	421994.0	420435.0	423281.0	414475.0	421029.0	421584.0	415796.0	418406.0	421274.0	423094.0	412215.0
65	415247.0	422454.0	415496.0	418240.0	410617.0	420494.0	419789.0	423250.0	415946.0	417612.0	415359.0	414268.0	418256.0	419319.0	415767.0	418359.0	417238.0	417597.0	415086.0	416529.0	416814.0	418674.0	418907.0	416958.0	416176.0	421579.0	420234.0	416278.0	415702.0	420596.0	416091.0	419081.0	424548.0	415464.0	421339.0	416477.0	417564.0	420282.0	419806.0	419164.0	422205.0	413299.0	419238.0	420510.0	415279.0	417241.0	419692.0	422007.0	410760.0
66	413400.0	420626.0	414782.0	417592.0	409839.0	419376.0	418422.0	422055.0	415402.0	416621.0	414138.0	413611.0	417381.0	417473.0	413829.0	417508.0	416451.0	416039.0	413924.0	415077.0	415971.0	416386.0	417561.0	415295.0	414921.0	419680.0	418718.0	414708.0	414735.0	419911.0	414280.0	418665.0	423986.0	413876.0	420725.0	413992.0	415322.0	419036.0	418918.0	418342.0	421046.0	412079.0	417098.0	418967.0	414645.0	416049.0	418611.0	421055.0	409042.0
67	412025.0	420108.0	413596.0	416199.0	409189.0	418824.0	416080.0	420909.0	413627.0	414819.0	412158.0	412835.0	416429.0	415226.0	411586.0	415877.0	416418.0	415535.0	412366.0	413852.0	415001.0	414434.0	416456.0	413747.0	413239.0	419077.0	417147.0	413464.0	413576.0	419067.0	413220.0	417350.0	422913.0	412327.0	419530.0	413624.0	414939.0	418591.0	417438.0	417260.0	420870.0	410660.0	416959.0	418249.0	412772.0	414795.0	418157.0	418160.0	407507.0
68	410575.0	419164.0	412102.0	415032.0	407103.0	417600.0	413637.0	419562.0	412236.0	413559.0	410498.0	411312.0	415828.0	413500.0	410801.0	415075.0	414813.0	414776.0	411294.0	412047.0	414154.0	413238.0	415520.0	411754.0	413514.0	417921.0	417017.0	411165.0	411391.0	418476.0	412449.0	416054.0	421870.0	410922.0	418347.0	412099.0	413468.0	417676.0	416514.0	416419.0	419936.0	408933.0	416288.0	417886.0	412324.0	413645.0	417419.0	417004.0	406399.0
69	408701.0	417483.0	410727.0	414229.0	405800.0	416192.0	412874.0	418122.0	411666.0	412502.0	409666.0	409828.0	415139.0	412799.0	410301.0	414553.0	413000.0	414242.0	410092.0	410972.0	412208.0	411609.0	414780.0	411325.0	411735.0	416884.0	415864.0	409486.0	409981.0	416710.0	411565.0	415062.0	420687.0	409961.0	416916.0	410837.0	412312.0	416589.0	414910.0	414041.0	418740.0	407427.0	415100.0	417307.0	411187.0	412252.0	416027.0	416619.0	405277.0
70	407411.0	416835.0	410452.0	412814.0	404050.0	415540.0	411723.0	417250.0	410936.0	411619.0	408504.0	408386.0	415019.0	411560.0	408896.0	413277.0	411530.0	412390.0	408794.0	410452.0	410976.0	410284.0	413792.0	410871.0	411066.0	416363.0	414859.0	408248.0	409484.0	416186.0	410412.0	414173.0	418425.0	408243.0	416398.0	410635.0	411008.0	415934.0	414614.0	412893.0	418034.0	406511.0	413780.0	415955.0	409981.0	411216.0	414707.0	414215.0	404452.0
71	406373.0	415051.0	409621.0	411780.0	402535.0	414640.0	409806.0	415999.0	409670.0	410544.0	407257.0	407401.0	414922.0	410678.0	408029.0	411846.0	410579.0	410120.0	407102.0	409494.0	409299.0	409246.0	412854.0	409816.0	410422.0	415003.0	412936.0	407175.0	408399.0	414711.0	408586.0	413146.0	417594.0	408126.0	414848.0	409669.0	409688.0	414150.0	413977.0	411902.0	417239.0	405407.0	413263.0	415076.0	408395.0	409929.0	413129.0	412697.0	403905.0
72	405303.0	414143.0	407874.0	411732.0	401134.0	413142.0	409088.0	414183.0	407977.0	409331.0	406893.0	405635.0	413884.0	409163.0	406309.0	410935.0	409806.0	408678.0	404891.0	408009.0	409545.0	408213.0	411003.0	409053.0	409462.0	414282.0	411410.0	406440.0	407500.0	412918.0	407956.0	411551.0	415779.0	406288.0	413628.0	409255.0	407902.0	412825.0	412328.0	411067.0	416802.0	403641.0	413014.0	414104.0	407151.0	407626.0	410482.0	411318.0	402772.0
73	404550.0	413510.0	406149.0	410995.0	399913.0	412094.0	407894.0	412523.0	406788.0	407552.0	406054.0	404190.0	412776.0	407685.0	405616.0	408840.0	409140.0	407382.0	403602.0	407214.0	409306.0	406502.0	409808.0	407629.0	407165.0	412777.0	409790.0	405797.0	406436.0	411551.0	407175.0	410427.0	414811.0	404357.0	412154.0	408154.0	406269.0	411293.0	410366.0	409865.0	416123.0	402527.0	411453.0	412443.0	405442.0	405998.0	409513.0	411304.0	401791.0
74	402699.0	412165.0	404868.0	409734.0	398216.0	410555.0	406312.0	411972.0	405211.0	406433.0	404776.0	403047.0	411187.0	407431.0	404009.0	407307.0	408300.0	406454.0	402494.0	405495.0	407943.0	404889.0	407569.0	406189.0	405985.0	411988.0	408821.0	404838.0	405418.0	410029.0	405566.0	408514.0	413529.0	403374.0	410408.0	406997.0	404294.0	409993.0	409208.0	409952.0	414307.0	401238.0	411038.0	411527.0	404562.0	404681.0	407885.0	408996.0	399716.0
75	402058.0	411119.0	404094.0	409750.0	397960.0	408923.0	405248.0	410956.0	403877.0	404440.0	403757.0	401795.0	410445.0	406266.0	402821.0	406219.0	407414.0	405721.0	401380.0	403994.0	406617.0	403154.0	405691.0	404725.0	405697.0	409907.0	406918.0	403352.0	403791.0	408401.0	404279.0	407642.0	412649.0	402872.0	410027.0	406390.0	403577.0	408779.0	408542.0	408737.0	414220.0	399902.0	409774.0	410400.0	403408.0	403864.0	406486.0	407534.0	398350.0
76	401079.0	409824.0	402757.0	408172.0	396693.0	407591.0	403836.0	408916.0	402765.0	402326.0	402800.0	400356.0	409634.0	404881.0	401830.0	404729.0	406117.0	404370.0	399548.0	402535.0	405777.0	401465.0	403356.0	402575.0	404767.0	407613.0	405699.0	401710.0	402710.0	406951.0	403383.0	406184.0	410923.0	400685.0	408391.0	405349.0	402671.0	407878.0	406920.0	407986.0	413152.0	398690.0	408870.0	410479.0	401977.0	403161.0	405835.0	406720.0	396312.0
77	399947.0	408404.0	401329.0	406614.0	395704.0	407315.0	402797.0	407601.0	401177.0	401777.0	402442.0	399707.0	408773.0	404352.0	400280.0	403547.0	404600.0	403353.0	398413.0	401717.0	405407.0	400701.0	401346.0	401595.0	403735.0	406286.0	404525.0	400600.0	401511.0	405788.0	401881.0	403801.0	409978.0	399894.0	407318.0	403924.0	401506.0	405524.0	405645.0	407122.0	412066.0	396869.0	408340.0	408784.0	401272.0	402271.0	403599.0	405785.0	395927.0
78	399486.0	406823.0	399960.0	404653.0	394350.0	405382.0	401115.0	405542.0	400408.0	400965.0	401284.0	398695.0	407459.0	403084.0	399042.0	401088.0	403546.0	402695.0	396445.0	400006.0	403570.0	399136.0	399991.0	400774.0	401723.0	405126.0	403445.0	399268.0	401233.0	404419.0	400185.0	402576.0	408902.0	398732.0	406352.0	402855.0	400336.0	404937.0	403703.0	405573.0	410534.0	394942.0	406774.0	406786.0	399086.0	401388.0	401920.0	404645.0	394497.0
79	397971.0	404837.0	399587.0	403356.0	393415.0	403785.0	400562.0	405185.0	398557.0	399634.0	400025.0	398371.0	406826.0	401591.0	397469.0	400107.0	401623.0	401690.0	395179.0	398903.0	402648.0	398857.0	398495.0	400006.0	400039.0	404548.0	402821.0	397567.0	400544.0	404237.0	398756.0	402037.0	408637.0	397089.0	405362.0	401696.0	398867.0	403069.0	402332.0	405153.0	409019.0	393677.0	405476.0	404705.0	398269.0	400071.0	400830.0	403465.0	393158.0
80	396252.0	403271.0	398302.0	401976.0	392207.0	402343.0	398966.0	404414.0	397014.0	397499.0	398648.0	397327.0	406390.0	401363.0	396514.0	399128.0	401028.0	400200.0	394169.0	396695.0	401476.0	397846.0	397289.0	398790.0	398968.0	403011.0	401812.0	396527.0	398766.0	403255.0	397213.0	400600.0	406883.0	395331.0	404342.0	400089.0	398053.0	401780.0	400838.0	404349.0	408210.0	392878.0	404654.0	404186.0	397141.0	399126.0	399041.0	402193.0	391905.0
81	394167.0	401514.0	396729.0	400297.0	391629.0	401241.0	397711.0	403296.0	395353.0	396995.0	397393.0	395640.0	405584.0	399598.0	395535.0	397526.0	398497.0	398646.0	392652.0	395109.0	400148.0	397588.0	396128.0	397517.0	396673.0	401587.0	400711.0	395074.0	397513.0	401164.0	395719.0	400740.0	406289.0	394658.0	403860.0	399406.0	396638.0	400238.0	399509.0	402806.0	407635.0	391875.0	404042.0	402670.0	396510.0	398734.0	398270.0	401346.0	391182.0
82	393359.0	399854.0	394897.0	399097.0	389806.0	400508.0	396590.0	402224.0	394733.0	395708.0	396034.0	393847.0	404778.0	398654.0	395519.0	395542.0	398042.0	396811.0	390797.0	393970.0	398096.0	395439.0	394740.0	396955.0	396568.0	400390.0	400070.0	393903.0	396675.0	399556.0	394608.0	399017.0	405237.0	393228.0	403547.0	398796.0	394817.0	398989.0	398527.0	402678.0	407272.0	391163.0	402770.0	402235.0	395268.0	397297.0	397192.0	400354.0	389386.0
83	391453.0	399226.0	393641.0	397069.0	389220.0	400051.0	395168.0	401445.0	393572.0	394642.0	394990.0	393686.0	403429.0	397034.0	395225.0	394079.0	397131.0	395340.0	390317.0	392370.0	396712.0	393680.0	393177.0	395963.0	395559.0	398657.0	398634.0	392988.0	396260.0	399039.0	394017.0	397347.0	403762.0	391503.0	402107.0	397262.0	393263.0	398093.0	397040.0	400810.0	405053.0	390674.0	401412.0	400180.0	394011.0	395707.0	395701.0	398120.0	388149.0
84	391244.0	398594.0	392999.0	396976.0	387465.0	399093.0	394088.0	400764.0	392740.0	394385.0	393463.0	393203.0	402637.0	396614.0	393720.0	392567.0	395099.0	393365.0	388780.0	390849.0	395271.0	391591.0	393044.0	395408.0	393644.0	397593.0	398055.0	391862.0	395139.0	398160.0	393359.0	396098.0	402004.0	389884.0	401063.0	395755.0	392464.0	397356.0	395389.0	400081.0	403956.0	389479.0	400238.0	399287.0	392752.0	395274.0	394424.0	396746.0	386518.0
85	389306.0	397702.0	390828.0	396392.0	385767.0	398420.0	393620.0	399496.0	391659.0	392196.0	393030.0	391742.0	401613.0	395441.0	392506.0	391062.0	392608.0	392304.0	387340.0	388566.0	393858.0	390971.0	391353.0	394041.0	392150.0	396348.0	396761.0	390746.0	393733.0	397022.0	391245.0	395092.0	400991.0	388967.0	399815.0	394980.0	391220.0	395810.0	394368.0	398953.0	402204.0	388366.0	398963.0	397560.0	391838.0	393426.0	393028.0	394933.0	385587.0
86	388074.0	395767.0	389519.0	395010.0	384800.0	397533.0	392261.0	398500.0	390181.0	390680.0	391874.0	389777.0	400724.0	394388.0	391058.0	389001.0	392044.0	390818.0	385767.0	387213.0	391984.0	389364.0	390879.0	393168.0	391348.0	395062.0	396362.0	389767.0	392285.0	395591.0	390064.0	394552.0	400338.0	387551.0	399300.0	393947.0	389631.0	394747.0	391928.0	397523.0	400583.0	386825.0	398646.0	396651.0	390267.0	391707.0	392379.0	393696.0	384370.0
87	386928.0	393920.0	387990.0	394497.0	382828.0	395919.0	391237.0	396588.0	389101.0	389643.0	390088.0	387628.0	399413.0	393007.0	390649.0	387524.0	390559.0	389553.0	383978.0	385788.0	390991.0	387816.0	389992.0	391697.0	389697.0	394671.0	395683.0	388324.0	390521.0	395062.0	388527.0	392251.0	399037.0	385521.0	397709.0	392666.0	388497.0	393628.0	390666.0	395743.0	399332.0	386116.0	397903.0	394619.0	390022.0	389851.0	391245.0	393052.0	383025.0
88	386344.0	392697.0	386755.0	392583.0	381355.0	394214.0	390317.0	395181.0	387290.0	388394.0	387947.0	386362.0	399153.0	391747.0	389179.0	386020.0	388914.0	388618.0	383458.0	385657.0	389760.0	386584.0	388148.0	390400.0	389260.0	393157.0	394364.0	386426.0	389774.0	394794.0	387027.0	390079.0	397239.0	384735.0	396380.0	391225.0	386493.0	392936.0	389611.0	395459.0	397874.0	384563.0	396525.0	393635.0	388712.0	388556.0	390105.0	391980.0	381715.0
89	384199.0	392061.0	385459.0	390796.0	379848.0	392910.0	388539.0	394595.0	386584.0	387075.0	386859.0	384495.0	397803.0	390396.0	387451.0	384411.0	388667.0	387264.0	382927.0	384911.0	387934.0	385542.0	387457.0	389611.0	387710.0	393078.0	394078.0	385367.0	387783.0	393042.0	385623.0	388399.0	395788.0	382544.0	394726.0	389256.0	384938.0	391587.0	388519.0	394570.0	396567.0	382691.0	394885.0	392642.0	386559.0	386432.0	388798.0	391529.0	380473.0
90	383025.0	391459.0	384398.0	389049.0	378665.0	392301.0	386062.0	394306.0	386028.0	385036.0	386351.0	383199.0	396667.0	389598.0	386842.0	383293.0	386981.0	385317.0	382372.0	383265.0	386859.0	384710.0	386561.0	388721.0	387047.0	392313.0	393077.0	383993.0	386588.0	391869.0	385236.0	387721.0	394350.0	381123.0	393431.0	387666.0	383571.0	389828.0	386838.0	393806.0	394959.0	381229.0	393179.0	391154.0	386185.0	385950.0	387791.0	390363.0	379343.0
91	381639.0	389658.0	382851.0	388078.0	377192.0	390762.0	385010.0	393310.0	385185.0	383643.0	385155.0	382620.0	396291.0	388672.0	386000.0	382163.0	386021.0	384306.0	381176.0	382504.0	386417.0	383135.0	386138.0	387503.0	385952.0	390571.0	392554.0	383442.0	384902.0	389824.0	384708.0	386247.0	392887.0	379797.0	391830.0	386429.0	382243.0	388727.0	384841.0	392656.0	393871.0	379946.0	390908.0	389545.0	384938.0	384545.0	387000.0	390273.0	377634.0
92	379453.0	388191.0	381439.0	387312.0	375450.0	388796.0	384046.0	392528.0	384032.0	382823.0	383715.0	381329.0	394954.0	386943.0	384242.0	380500.0	385589.0	382854.0	380300.0	381360.0	384978.0	382115.0	384271.0	386253.0	385246.0	389548.0	391875.0	382062.0	384100.0	387825.0	382902.0	384651.0	392256.0	379253.0	390950.0	385563.0	381343.0	387522.0	383248.0	391392.0	391974.0	377880.0	391386.0	388957.0	383863.0	383325.0	385313.0	389211.0	376476.0
93	378543.0	386880.0	379804.0	384966.0	374185.0	387644.0	383484.0	390414.0	382164.0	381401.0	382766.0	380100.0	393819.0	385648.0	383849.0	379488.0	383902.0	382457.0	379480.0	379122.0	384463.0	380872.0	383148.0	384773.0	383557.0	388121.0	390647.0	380290.0	382526.0	386932.0	381758.0	383136.0	390508.0	377411.0	389339.0	383947.0	378921.0	386019.0	381542.0	390663.0	390589.0	376461.0	389730.0	388183.0	383022.0	382976.0	383953.0	388625.0	374959.0
94	377402.0	386625.0	379392.0	383757.0	373829.0	386338.0	381661.0	388883.0	381290.0	380190.0	381512.0	378485.0	391739.0	385551.0	383001.0	378518.0	381856.0	381387.0	377990.0	378367.0	382638.0	379557.0	381444.0	383960.0	382379.0	387131.0	389418.0	378904.0	381763.0	386186.0	379801.0	381628.0	389156.0	377063.0	388292.0	382722.0	377039.0	385225.0	380188.0	389968.0	389951.0	375877.0	388099.0	386071.0	381897.0	380909.0	382880.0	386738.0	372630.0
95	375427.0	385796.0	377502.0	383499.0	372422.0	385035.0	380523.0	387968.0	380207.0	378739.0	379747.0	378300.0	390132.0	385295.0	381178.0	377600.0	380637.0	380505.0	376204.0	377139.0	381106.0	378060.0	379734.0	383223.0	380671.0	385209.0	388508.0	378402.0	381063.0	384991.0	378488.0	380883.0	387725.0	376137.0	387689.0	381642.0	375006.0	383855.0	379500.0	389277.0	388813.0	375249.0	386887.0	384466.0	380824.0	379759.0	381946.0	385347.0	371806.0
96	374378.0	384093.0	376469.0	382826.0	370945.0	383614.0	379295.0	386678.0	378998.0	377845.0	377945.0	377020.0	388979.0	383162.0	380429.0	375751.0	379373.0	378987.0	375367.0	376137.0	379468.0	376278.0	378422.0	381613.0	379824.0	384398.0	387004.0	376941.0	379896.0	383287.0	376834.0	380099.0	386184.0	374253.0	387162.0	380607.0	373878.0	382803.0	377641.0	388277.0	387631.0	374186.0	385528.0	383690.0	379608.0	378475.0	381172.0	384209.0	370781.0
97	372957.0	383544.0	376138.0	381958.0	369867.0	382317.0	378382.0	385464.0	377668.0	375608.0	376892.0	375673.0	387168.0	382195.0	379663.0	373874.0	377838.0	377392.0	375110.0	375434.0	379090.0	375097.0	378169.0	380986.0	379056.0	383194.0	384878.0	375926.0	378710.0	382276.0	375457.0	379231.0	384200.0	372601.0	386425.0	378654.0	372139.0	381468.0	376193.0	386647.0	386917.0	372481.0	383790.0	382598.0	377771.0	377624.0	380286.0	382609.0	369580.0
98	372080.0	383113.0	375457.0	380600.0	368774.0	379860.0	377680.0	383937.0	376520.0	373824.0	376002.0	374525.0	385276.0	380585.0	378256.0	372817.0	377402.0	376597.0	374115.0	374870.0	377026.0	372887.0	376736.0	380379.0	377843.0	382237.0	383670.0	374704.0	377321.0	380579.0	373506.0	377918.0	382677.0	371668.0	385630.0	377025.0	370717.0	379923.0	375087.0	386110.0	385875.0	371342.0	383583.0	380352.0	376797.0	375505.0	379787.0	381568.0	367602.0
99	371230.0	382368.0	374375.0	379360.0	367570.0	378616.0	375370.0	384069.0	375681.0	372178.0	375145.0	373383.0	383781.0	379372.0	377871.0	371493.0	376452.0	375416.0	372338.0	374006.0	375694.0	371710.0	375023.0	379085.0	376316.0	381658.0	381870.0	373168.0	376419.0	379353.0	372905.0	377421.0	381476.0	370749.0	384143.0	375272.0	369344.0	378976.0	373970.0	384742.0	384921.0	370555.0	382496.0	379144.0	374944.0	374797.0	379378.0	380435.0	367462.0
100	369817.0	380579.0	373642.0	378671.0	366586.0	377547.0	373853.0	381906.0	373945.0	371362.0	374177.0	372618.0	382791.0	378443.0	376873.0	370547.0	375504.0	374191.0	370900.0	372724.0	374856.0	370753.0	373297.0	377456.0	374820.0	380865.0	380136.0	371699.0	375241.0	378492.0	372005.0	376085.0	379935.0	368970.0	383146.0	373972.0	368404.0	378405.0	372987.0	383023.0	383315.0	369546.0	381281.0	376862.0	373978.0	374028.0	378012.0	379221.0	365986.0
101	368796.0	379864.0	372274.0	377967.0	365927.0	375432.0	372310.0	380946.0	372132.0	369619.0	373003.0	372387.0	381576.0	377484.0	374783.0	370167.0	373788.0	373892.0	369638.0	371110.0	373767.0	369043.0	371530.0	375478.0	374106.0	379558.0	378935.0	371090.0	373904.0	377185.0	370146.0	375331.0	379106.0	368166.0	382588.0	373576.0	365867.0	377365.0	372117.0	382411.0	382063.0	369309.0	380112.0	375628.0	372060.0	372881.0	377648.0	378247.0	364812.0
102	366361.0	378864.0	371116.0	376564.0	364711.0	374077.0	371123.0	378491.0	371511.0	368447.0	371629.0	370112.0	381012.0	376964.0	373880.0	368866.0	371928.0	372461.0	368182.0	369696.0	372581.0	367666.0	370397.0	374505.0	373220.0	379104.0	377795.0	369241.0	373196.0	376304.0	368817.0	373795.0	377528.0	367567.0	381384.0	372346.0	363516.0	375986.0	370744.0	381072.0	380706.0	367411.0	379216.0	373236.0	370799.0	371580.0	376849.0	377180.0	363918.0
103	364896.0	376783.0	370343.0	374354.0	363540.0	372736.0	369756.0	376910.0	370097.0	367414.0	370794.0	367815.0	379483.0	375723.0	372813.0	367249.0	371002.0	371278.0	367358.0	368902.0	371982.0	366951.0	368830.0	373806.0	371943.0	377269.0	377127.0	367440.0	372306.0	375066.0	367432.0	372887.0	376264.0	367266.0	381012.0	371123.0	360940.0	373119.0	368760.0	380629.0	379488.0	366384.0	378472.0	371965.0	369003.0	370647.0	374960.0	376637.0	362212.0
104	363933.0	376214.0	369885.0	374036.0	362185.0	370991.0	368783.0	375508.0	368534.0	366149.0	369692.0	367122.0	377123.0	374855.0	371961.0	365278.0	370305.0	369951.0	366393.0	367902.0	370137.0	365667.0	366874.0	373178.0	370633.0	375901.0	375721.0	366347.0	371183.0	374088.0	366530.0	371616.0	374379.0	366386.0	379592.0	370131.0	359466.0	371801.0	367484.0	379572.0	379035.0	365211.0	377462.0	371126.0	367796.0	368415.0	373877.0	375737.0	360411.0
105	361947.0	374430.0	368870.0	373312.0	361563.0	369426.0	367728.0	374399.0	367942.0	365164.0	368660.0	366111.0	376121.0	373252.0	370471.0	364245.0	367897.0	368149.0	365296.0	366184.0	368268.0	364527.0	366230.0	371743.0	369398.0	375559.0	374541.0	365484.0	370346.0	372787.0	365612.0	370667.0	372776.0	364879.0	378157.0	369016.0	358050.0	371452.0	366761.0	378408.0	377913.0	363332.0	376335.0	369864.0	366967.0	367396.0	373057.0	375293.0	359207.0
106	360623.0	373560.0	368179.0	372836.0	360655.0	368207.0	365731.0	373097.0	366702.0	363861.0	366194.0	365738.0	374852.0	372845.0	369009.0	362892.0	366115.0	366655.0	363879.0	364387.0	367336.0	363394.0	364305.0	370884.0	368883.0	373598.0	373145.0	364776.0	370044.0	371816.0	365468.0	369372.0	371364.0	363593.0	376621.0	367968.0	356844.0	370376.0	365687.0	377592.0	376756.0	362196.0	375372.0	368048.0	365656.0	366338.0	371379.0	373667.0	357460.0
107	359892.0	371987.0	367208.0	372066.0	359477.0	367162.0	364048.0	371259.0	366257.0	362819.0	364376.0	365087.0	373705.0	372098.0	367334.0	362379.0	365031.0	365662.0	363986.0	363295.0	367287.0	362366.0	363476.0	370144.0	368322.0	372470.0	372490.0	364319.0	369740.0	370647.0	363886.0	368408.0	369955.0	362912.0	376097.0	366573.0	354380.0	369821.0	365555.0	375975.0	374884.0	360960.0	373774.0	366159.0	364630.0	365012.0	370365.0	372131.0	356723.0
108	359033.0	370597.0	366510.0	371020.0	358727.0	365711.0	362985.0	370618.0	365875.0	361528.0	362928.0	363526.0	372767.0	370635.0	366475.0	361721.0	365101.0	364464.0	363066.0	362245.0	365300.0	361991.0	361713.0	369623.0	367470.0	370799.0	370918.0	362900.0	368772.0	369554.0	362766.0	367809.0	368340.0	361797.0	376234.0	365131.0	352755.0	368261.0	364231.0	374677.0	373032.0	359302.0	372410.0	364651.0	362109.0	364188.0	369048.0	370612.0	355849.0
109	357268.0	369024.0	365421.0	369208.0	357327.0	364828.0	361614.0	369139.0	363986.0	360355.0	361422.0	362423.0	371292.0	368624.0	365219.0	361776.0	364630.0	363700.0	363173.0	360489.0	364626.0	360872.0	360744.0	367944.0	366105.0	370021.0	369764.0	361005.0	367625.0	368603.0	361291.0	366921.0	367359.0	360482.0	374318.0	363798.0	350115.0	368009.0	362390.0	372674.0	371697.0	359284.0	371145.0	361487.0	360266.0	363067.0	367694.0	368899.0	355452.0
110	356067.0	368130.0	363754.0	368077.0	356934.0	362702.0	361133.0	368355.0	362205.0	358349.0	360723.0	361421.0	370108.0	368165.0	364269.0	360753.0	364397.0	362866.0	362217.0	359472.0	363771.0	360504.0	358714.0	366384.0	365062.0	367931.0	368842.0	359149.0	367432.0	367070.0	360559.0	366215.0	366540.0	359683.0	372086.0	362374.0	347846.0	366960.0	361001.0	371579.0	371075.0	358664.0	370376.0	360105.0	359016.0	362416.0	367319.0	367625.0	354412.0
111	355024.0	366841.0	362326.0	367202.0	355651.0	360694.0	359006.0	367524.0	360634.0	357979.0	358950.0	361265.0	368377.0	365667.0	363839.0	359924.0	363543.0	361949.0	361524.0	358687.0	361974.0	359459.0	357649.0	364815.0	363702.0	367375.0	367124.0	357465.0	366704.0	365695.0	359945.0	364924.0	365684.0	357914.0	370740.0	361932.0	345963.0	365809.0	359923.0	370364.0	369502.0	358513.0	369530.0	358681.0	358173.0	361745.0	365828.0	366364.0	353002.0
112	353966.0	366561.0	362325.0	365959.0	353516.0	359238.0	357177.0	367306.0	359966.0	356583.0	358338.0	360019.0	366315.0	364137.0	363266.0	358885.0	362412.0	360548.0	360334.0	356743.0	361666.0	358002.0	356624.0	363264.0	363037.0	366130.0	364581.0	357035.0	365488.0	364538.0	359465.0	363249.0	365530.0	357511.0	369436.0	361310.0	342996.0	364798.0	358982.0	369015.0	368289.0	356997.0	367528.0	356169.0	358098.0	360543.0	365775.0	365567.0	351122.0
113	353712.0	365616.0	361507.0	365173.0	352259.0	357297.0	355807.0	366094.0	359185.0	356214.0	357628.0	359036.0	365071.0	362471.0	361486.0	357020.0	360787.0	359116.0	359548.0	355762.0	360497.0	356448.0	354551.0	362354.0	362045.0	365391.0	363402.0	355727.0	364397.0	362805.0	357524.0	361514.0	365024.0	357133.0	368428.0	360997.0	340690.0	364126.0	358062.0	367447.0	367466.0	355586.0	366145.0	353863.0	356369.0	359148.0	364428.0	364948.0	350368.0
114	353131.0	364258.0	361282.0	363321.0	351166.0	355890.0	354493.0	365009.0	358762.0	355991.0	356845.0	357653.0	364329.0	361020.0	361209.0	355120.0	358991.0	358001.0	357783.0	355237.0	359295.0	355169.0	353409.0	361784.0	360884.0	364607.0	362326.0	354435.0	363496.0	361772.0	356158.0	359912.0	363840.0	355405.0	367626.0	359293.0	338103.0	362611.0	356994.0	365776.0	365596.0	354230.0	364381.0	351759.0	356529.0	357487.0	363235.0	364018.0	350080.0
115	351653.0	362272.0	359836.0	362838.0	350179.0	354734.0	353656.0	364345.0	358200.0	354104.0	356187.0	356830.0	363542.0	359740.0	360160.0	354141.0	358022.0	357040.0	356519.0	354113.0	358746.0	353862.0	352575.0	360881.0	360097.0	363415.0	361048.0	353012.0	361992.0	360705.0	354724.0	358669.0	362750.0	354339.0	366089.0	358247.0	335559.0	361377.0	356377.0	364095.0	363970.0	352859.0	363497.0	348877.0	355991.0	356461.0	361007.0	363326.0	349038.0
116	351207.0	360810.0	358670.0	360511.0	349515.0	353092.0	352331.0	363284.0	357210.0	352934.0	355598.0	356098.0	362142.0	358263.0	359367.0	352699.0	356602.0	355248.0	355211.0	352614.0	357944.0	352243.0	351607.0	359769.0	358828.0	362187.0	359502.0	351524.0	361031.0	359632.0	352844.0	357140.0	362203.0	352435.0	364647.0	357339.0	333490.0	360901.0	354978.0	362766.0	362993.0	352036.0	362604.0	347011.0	355054.0	355050.0	359350.0	362406.0	347803.0
117	350753.0	359007.0	357021.0	358737.0	349014.0	352198.0	350607.0	361996.0	356140.0	351995.0	355387.0	354111.0	361359.0	356554.0	358326.0	352180.0	355818.0	354623.0	354127.0	351045.0	356958.0	350673.0	350421.0	357827.0	357503.0	361486.0	358918.0	349923.0	360303.0	359162.0	352209.0	356142.0	361102.0	351362.0	363102.0	356374.0	330704.0	359621.0	353488.0	361615.0	362017.0	350609.0	362108.0	344320.0	353561.0	354233.0	358566.0	361289.0	346594.0
118	348803.0	357811.0	356389.0	357648.0	348093.0	350322.0	349604.0	361163.0	355918.0	350493.0	353940.0	353190.0	360083.0	355169.0	357447.0	350284.0	354993.0	354357.0	353189.0	349985.0	355743.0	349955.0	348383.0	356561.0	355636.0	360057.0	358223.0	347774.0	359500.0	357676.0	350147.0	354931.0	360268.0	350411.0	361369.0	354859.0	327451.0	358185.0	352772.0	359505.0	360695.0	349889.0	360968.0	341267.0	352108.0	352751.0	356918.0	360900.0	345509.0
119	347132.0	357113.0	353709.0	356504.0	348336.0	348133.0	348033.0	360215.0	354983.0	349956.0	352433.0	353100.0	359231.0	354559.0	356536.0	349226.0	354468.0	352597.0	352474.0	348484.0	355093.0	348884.0	347863.0	356480.0	354027.0	358948.0	357070.0	346611.0	358582.0	356683.0	349104.0	354185.0	359562.0	349266.0	360615.0	353970.0	323943.0	356928.0	351809.0	358302.0	359750.0	348380.0	360532.0	338156.0	351481.0	351520.0	355960.0	360611.0	343391.0
120	345869.0	355926.0	352242.0	355639.0	348185.0	346076.0	347275.0	358903.0	354011.0	349450.0	350330.0	352179.0	357760.0	353456.0	355572.0	347874.0	353412.0	351993.0	351048.0	347441.0	353020.0	347382.0	346643.0	354889.0	353129.0	357907.0	356156.0	345129.0	356114.0	356023.0	348139.0	353441.0	358085.0	348696.0	358985.0	352199.0	320506.0	355757.0	351677.0	358220.0	358937.0	347801.0	359923.0	334619.0	349760.0	350507.0	354775.0	359250.0	342372.0
121	344258.0	355304.0	351467.0	354546.0	347290.0	343832.0	345332.0	358128.0	353397.0	348043.0	349743.0	351120.0	356483.0	352274.0	354629.0	346779.0	352272.0	350906.0	350431.0	346455.0	351808.0	345986.0	346381.0	354568.0	353361.0	356765.0	355292.0	344242.0	354401.0	354585.0	346608.0	352542.0	357684.0	347818.0	357748.0	351242.0	316892.0	354333.0	349953.0	356528.0	358219.0	346071.0	358791.0	331348.0	348531.0	349418.0	353715.0	356882.0	340705.0
122	342795.0	354468.0	350333.0	353200.0	346474.0	342912.0	344300.0	357380.0	351962.0	347040.0	348537.0	350529.0	356082.0	350768.0	353959.0	345215.0	350711.0	350365.0	349329.0	344956.0	351262.0	345657.0	344707.0	353743.0	352341.0	355752.0	354758.0	343697.0	353802.0	353655.0	345243.0	351290.0	357327.0	346790.0	356154.0	350309.0	313567.0	353302.0	347904.0	356488.0	357089.0	344789.0	357199.0	328391.0	347475.0	347873.0	352113.0	356388.0	339036.0
123	341595.0	353660.0	348829.0	351876.0	345330.0	341090.0	343160.0	356112.0	349813.0	346494.0	346637.0	348771.0	353988.0	349950.0	352917.0	343457.0	348751.0	350307.0	348322.0	343425.0	350184.0	344424.0	343825.0	352286.0	350571.0	354581.0	352819.0	343289.0	352696.0	352653.0	343252.0	349878.0	356763.0	345277.0	354266.0	348827.0	309983.0	352546.0	347107.0	355923.0	355859.0	342915.0	355716.0	324594.0	346318.0	346820.0	351436.0	355043.0	338063.0
124	340057.0	352817.0	347270.0	351214.0	344002.0	339601.0	342161.0	355226.0	348542.0	345609.0	345089.0	348165.0	352460.0	349563.0	351706.0	342371.0	347462.0	349257.0	346122.0	343267.0	348903.0	343082.0	342160.0	351199.0	348690.0	353264.0	350810.0	341507.0	351375.0	351582.0	342034.0	348811.0	355364.0	344394.0	353972.0	346993.0	306392.0	351953.0	346051.0	354804.0	355256.0	341864.0	353969.0	321984.0	344784.0	346124.0	349602.0	354072.0	336943.0
125	339074.0	351742.0	345502.0	350052.0	343423.0	337444.0	340383.0	354576.0	347120.0	344983.0	343504.0	347067.0	351715.0	348294.0	350189.0	341081.0	346400.0	348348.0	345285.0	343313.0	347774.0	342428.0	341477.0	349883.0	347808.0	351978.0	350118.0	340729.0	348969.0	350725.0	341985.0	347481.0	354113.0	343578.0	352340.0	346238.0	302057.0	350837.0	344384.0	353636.0	354090.0	340340.0	351974.0	319060.0	344005.0	344689.0	348379.0	352673.0	335675.0
126	338374.0	351011.0	343614.0	349366.0	342531.0	336151.0	338681.0	353699.0	344981.0	344548.0	342223.0	345876.0	350277.0	347115.0	349906.0	339204.0	345120.0	347004.0	344294.0	341671.0	346968.0	341087.0	340092.0	348953.0	347094.0	349991.0	348101.0	339732.0	347622.0	350105.0	340894.0	346058.0	353499.0	342136.0	350858.0	344817.0	297631.0	349627.0	343603.0	352080.0	352799.0	338903.0	350427.0	314684.0	343467.0	343779.0	347555.0	352275.0	334030.0
127	337485.0	349882.0	341608.0	348233.0	341342.0	334487.0	336601.0	352230.0	342956.0	343971.0	341618.0	345085.0	349630.0	346335.0	348473.0	338340.0	344747.0	346103.0	343293.0	339894.0	346323.0	339798.0	339626.0	348602.0	345395.0	348848.0	346736.0	338466.0	346778.0	349736.0	339455.0	344683.0	352867.0	340778.0	350000.0	343372.0	293303.0	348167.0	342390.0	350187.0	351621.0	338872.0	349952.0	310321.0	342530.0	342694.0	345963.0	350765.0	333405.0
128	335957.0	348548.0	340668.0	346991.0	340078.0	332584.0	335258.0	350901.0	341101.0	342771.0	340022.0	344205.0	347977.0	345046.0	347419.0	337339.0	343754.0	343954.0	341653.0	338469.0	346120.0	338774.0	338585.0	346861.0	344556.0	347330.0	346128.0	337035.0	345875.0	348349.0	338917.0	342644.0	351344.0	339829.0	349746.0	342555.0	288854.0	347196.0	341072.0	348855.0	350676.0	338510.0	349400.0	304974.0	342434.0	342218.0	344909.0	349398.0	332610.0
129	335157.0	347943.0	339488.0	347017.0	339085.0	331021.0	333934.0	350136.0	339788.0	342705.0	338157.0	343415.0	346702.0	344099.0	345780.0	336698.0	343187.0	342558.0	340028.0	337912.0	344946.0	337178.0	337074.0	344492.0	342965.0	345957.0	343917.0	335672.0	344527.0	346810.0	336904.0	342095.0	350931.0	338393.0	347799.0	341131.0	284054.0	345589.0	339958.0	348125.0	348965.0	337058.0	348399.0	299757.0	341474.0	340952.0	344266.0	347807.0	331470.0
130	333365.0	346818.0	338385.0	346179.0	337673.0	329511.0	333551.0	349441.0	337841.0	340521.0	335987.0	342096.0	344962.0	342565.0	344696.0	334982.0	342090.0	341388.0	339330.0	336604.0	343620.0	336214.0	336193.0	342765.0	341520.0	344708.0	342349.0	334403.0	343068.0	345281.0	335945.0	340710.0	350318.0	336379.0	346612.0	340008.0	278358.0	345032.0	339456.0	346835.0	347344.0	335818.0	346713.0	294362.0	339970.0	339800.0	343566.0	346838.0	330652.0
131	332763.0	346369.0	337497.0	344929.0	336850.0	328231.0	333473.0	347490.0	335219.0	339332.0	335271.0	340587.0	343094.0	341105.0	343529.0	334602.0	340910.0	340686.0	338021.0	335294.0	342233.0	334962.0	334769.0	341090.0	339993.0	343603.0	339346.0	333167.0	342725.0	343551.0	334807.0	339026.0	348673.0	335341.0	345662.0	338967.0	272752.0	343828.0	337743.0	345783.0	346634.0	334377.0	345604.0	287922.0	338724.0	338287.0	341966.0	345840.0	328975.0
132	331497.0	345072.0	336132.0	343597.0	336049.0	326534.0	331993.0	346025.0	334143.0	338237.0	334210.0	339023.0	341842.0	339239.0	342623.0	333918.0	339450.0	339117.0	336659.0	333239.0	340735.0	333528.0	333829.0	339513.0	338209.0	341868.0	337095.0	331806.0	341542.0	342957.0	333349.0	337753.0	346885.0	333694.0	344904.0	337352.0	266693.0	341971.0	336511.0	344992.0	345437.0	333477.0	344124.0	281582.0	336732.0	336735.0	340120.0	344697.0	328162.0
133	330208.0	343599.0	335756.0	342576.0	334655.0	324627.0	330791.0	344104.0	333127.0	336480.0	333534.0	338107.0	340191.0	337608.0	341775.0	333146.0	338050.0	338525.0	335257.0	331310.0	339658.0	332539.0	332901.0	339302.0	337494.0	340942.0	334636.0	331180.0	340410.0	342519.0	332598.0	336238.0	345067.0	332970.0	344563.0	336412.0	260505.0	340888.0	335860.0	344428.0	345331.0	332301.0	343300.0	274710.0	335504.0	336709.0	339361.0	344422.0	327183.0
134	328751.0	343055.0	335162.0	341443.0	333191.0	322382.0	330139.0	342922.0	332013.0	335820.0	331534.0	336328.0	339031.0	335804.0	340296.0	332949.0	336441.0	336978.0	333745.0	330005.0	339023.0	331922.0	331890.0	338420.0	335963.0	340122.0	333247.0	329972.0	339531.0	340706.0	331961.0	335186.0	344105.0	331730.0	343501.0	335573.0	254510.0	338654.0	335291.0	344412.0	345179.0	330754.0	342517.0	269056.0	334496.0	335842.0	338937.0	343407.0	326690.0
135	326855.0	341514.0	333285.0	340521.0	332083.0	320931.0	328990.0	341756.0	330377.0	335115.0	331042.0	335484.0	339022.0	335235.0	339365.0	331436.0	335057.0	335974.0	332536.0	327904.0	337937.0	330850.0	331121.0	336923.0	334673.0	339117.0	331837.0	328625.0	339052.0	340770.0	329558.0	333451.0	343429.0	330866.0	342002.0	334799.0	247775.0	337590.0	334257.0	343664.0	344913.0	330187.0	341488.0	262560.0	333284.0	333812.0	337981.0	341925.0	326396.0
136	325858.0	340105.0	331964.0	339119.0	330643.0	318813.0	328131.0	340142.0	329820.0	333754.0	329772.0	334373.0	337807.0	333398.0	338775.0	330518.0	334421.0	334594.0	331408.0	326045.0	337106.0	329235.0	329299.0	336257.0	333635.0	338040.0	330023.0	326930.0	337616.0	339964.0	328754.0	332383.0	341515.0	330124.0	340298.0	334638.0	240870.0	335987.0	333258.0	342789.0	343703.0	329153.0	340010.0	256013.0	332658.0	332881.0	336587.0	340130.0	325348.0
137	324892.0	338883.0	330536.0	338985.0	329823.0	316900.0	326613.0	339186.0	328324.0	332990.0	329031.0	333532.0	337925.0	331945.0	337410.0	330124.0	332982.0	333574.0	330312.0	324812.0	336765.0	328814.0	327774.0	335591.0	333162.0	336263.0	328909.0	325304.0	336286.0	338826.0	328451.0	330607.0	340685.0	329463.0	339742.0	333269.0	233755.0	335682.0	332578.0	342043.0	342473.0	327963.0	338676.0	248251.0	331760.0	331716.0	335581.0	339300.0	324171.0
138	323607.0	337216.0	328877.0	337806.0	328000.0	315797.0	325483.0	337769.0	326399.0	331821.0	328164.0	333005.0	336774.0	330424.0	336167.0	329111.0	331334.0	332171.0	329677.0	323464.0	335479.0	328614.0	326744.0	333997.0	331582.0	334669.0	327307.0	324962.0	334639.0	337274.0	327029.0	329327.0	339378.0	328670.0	338072.0	332013.0	225612.0	334216.0	331743.0	340215.0	341138.0	326633.0	337984.0	240421.0	331284.0	330621.0	333814.0	337861.0	322807.0
139	322367.0	336271.0	327555.0	337656.0	326569.0	314646.0	323908.0	336440.0	324702.0	331118.0	327249.0	332109.0	335404.0	328797.0	334515.0	327782.0	329824.0	331249.0	328497.0	322077.0	333804.0	327154.0	325605.0	333028.0	330552.0	333711.0	326220.0	324475.0	332743.0	335882.0	326649.0	328386.0	337670.0	328240.0	336949.0	331389.0	218663.0	333574.0	330099.0	338881.0	339941.0	325476.0	337110.0	233023.0	330343.0	330303.0	332929.0	336468.0	321643.0
140	321333.0	335219.0	326936.0	336743.0	325015.0	312587.0	322295.0	335718.0	323900.0	328811.0	325112.0	330068.0	333545.0	327660.0	333209.0	326831.0	327935.0	329585.0	327932.0	321505.0	333065.0	326254.0	324847.0	331649.0	329041.0	332110.0	324204.0	323893.0	331517.0	334858.0	324509.0	327044.0	335786.0	327720.0	336724.0	330547.0	211431.0	332612.0	328540.0	337254.0	338926.0	324713.0	336164.0	224427.0	328529.0	328685.0	332051.0	334768.0	320935.0
141	319726.0	334399.0	324655.0	335558.0	323154.0	309530.0	321229.0	334873.0	323711.0	327537.0	322912.0	328937.0	331567.0	326469.0	332483.0	324936.0	326797.0	328655.0	326747.0	319773.0	332405.0	325801.0	323591.0	330203.0	328223.0	331398.0	322189.0	323540.0	329733.0	334526.0	322840.0	325736.0	334645.0	326464.0	336013.0	328808.0	204725.0	331859.0	326943.0	335864.0	337276.0	323533.0	335495.0	215129.0	326872.0	327302.0	330728.0	333307.0	320055.0
142	318952.0	333890.0	323043.0	334819.0	322788.0	307540.0	320057.0	333986.0	322914.0	326200.0	321683.0	327509.0	330609.0	325147.0	331768.0	323968.0	325369.0	327491.0	325727.0	318880.0	332227.0	324449.0	322784.0	329586.0	326984.0	330318.0	319548.0	322194.0	328591.0	333435.0	322008.0	325274.0	333529.0	324833.0	335376.0	327978.0	197250.0	330902.0	326552.0	335373.0	336467.0	322678.0	334498.0	206427.0	325519.0	326066.0	329655.0	332333.0	319010.0
143	319361.0	332046.0	321336.0	333911.0	322139.0	304850.0	319539.0	332350.0	321830.0	324594.0	320823.0	325778.0	329665.0	324090.0	330559.0	323176.0	323156.0	327405.0	324823.0	317890.0	331095.0	323366.0	321033.0	328448.0	326635.0	329314.0	316747.0	320698.0	326825.0	332222.0	321088.0	323616.0	331423.0	324251.0	334345.0	326610.0	189194.0	329486.0	324417.0	333758.0	335842.0	322248.0	333551.0	197784.0	324577.0	325810.0	328329.0	330723.0	318575.0
144	317996.0	330985.0	320906.0	332578.0	321354.0	303108.0	318669.0	331464.0	321527.0	322798.0	319476.0	324952.0	328444.0	323697.0	328720.0	321849.0	322143.0	327349.0	323603.0	316153.0	329539.0	322069.0	320322.0	326934.0	325556.0	328581.0	314486.0	319857.0	324970.0	332007.0	319428.0	323755.0	329774.0	322951.0	332827.0	324850.0	181518.0	328033.0	323469.0	332598.0	334967.0	322092.0	332090.0	188556.0	322755.0	324020.0	326244.0	330117.0	317506.0
145	317716.0	329819.0	320122.0	331609.0	320184.0	301067.0	317049.0	329898.0	320235.0	321327.0	318605.0	323711.0	326873.0	321496.0	328058.0	320743.0	320795.0	327130.0	322787.0	315095.0	328038.0	320070.0	319519.0	325352.0	324720.0	327593.0	311801.0	318578.0	324464.0	331039.0	318600.0	323059.0	328126.0	322228.0	332271.0	324120.0	174360.0	326969.0	321684.0	331656.0	332984.0	321727.0	330506.0	179407.0	321294.0	322942.0	325502.0	329585.0	316108.0
146	317198.0	328368.0	318712.0	331583.0	318981.0	298879.0	316109.0	328132.0	320012.0	320081.0	317785.0	323359.0	325962.0	320552.0	327484.0	319469.0	319080.0	325128.0	320783.0	313912.0	327347.0	319006.0	317927.0	323941.0	323119.0	326148.0	309474.0	317746.0	323263.0	328941.0	318568.0	321254.0	326650.0	320889.0	331697.0	323646.0	166347.0	326166.0	320055.0	331261.0	332303.0	320946.0	328993.0	170362.0	320573.0	322198.0	323686.0	328491.0	315107.0
147	315801.0	327020.0	317502.0	329786.0	317491.0	296015.0	315721.0	326756.0	319671.0	318755.0	315705.0	322812.0	325155.0	319354.0	325494.0	318399.0	318109.0	324103.0	319943.0	312730.0	325428.0	318343.0	316459.0	322054.0	321875.0	325285.0	306625.0	316942.0	321981.0	328131.0	317868.0	319670.0	325964.0	319636.0	330945.0	321804.0	158558.0	326422.0	318357.0	330272.0	331789.0	319866.0	328263.0	161141.0	319014.0	320817.0	321892.0	327208.0	313438.0
148	314354.0	325676.0	316944.0	328480.0	316073.0	293859.0	313885.0	326429.0	318063.0	318301.0	314634.0	321929.0	324413.0	317980.0	324221.0	317156.0	316438.0	323167.0	319651.0	311400.0	323967.0	317149.0	315308.0	321688.0	320777.0	325059.0	304671.0	315634.0	320918.0	326516.0	315601.0	319546.0	324392.0	319197.0	329570.0	319882.0	150918.0	326103.0	317407.0	329685.0	330353.0	318737.0	326863.0	151743.0	317598.0	319338.0	319535.0	326154.0	312804.0
149	313020.0	324121.0	315573.0	326905.0	315014.0	292483.0	312571.0	325973.0	317059.0	317541.0	313840.0	321323.0	323012.0	317203.0	322758.0	316841.0	315921.0	322644.0	318771.0	309698.0	322352.0	316111.0	313562.0	320354.0	320719.0	324036.0	302081.0	315485.0	319354.0	324891.0	313900.0	319032.0	323145.0	317397.0	327818.0	319086.0	143384.0	325602.0	315688.0	328934.0	329700.0	317743.0	326151.0	142960.0	315592.0	318223.0	317995.0	324762.0	311656.0
150	312311.0	322925.0	313636.0	326080.0	313922.0	290121.0	311823.0	324914.0	316105.0	317111.0	312080.0	321171.0	321990.0	316088.0	321549.0	315262.0	315598.0	321893.0	317714.0	308064.0	321375.0	315571.0	312927.0	318311.0	319672.0	322937.0	299786.0	313764.0	318413.0	323350.0	312651.0	317416.0	321496.0	315461.0	326413.0	317547.0	136238.0	325330.0	314459.0	328323.0	329470.0	316675.0	325428.0	134425.0	313688.0	317676.0	316606.0	323484.0	309061.0
151	310757.0	321718.0	312987.0	326144.0	312227.0	287912.0	310100.0	323285.0	315076.0	315858.0	310270.0	319784.0	321436.0	315765.0	320800.0	314108.0	314234.0	320407.0	315689.0	307174.0	320141.0	314536.0	311974.0	316686.0	318261.0	321433.0	297601.0	313183.0	317743.0	322772.0	311655.0	315629.0	319744.0	314583.0	325249.0	316283.0	128763.0	324890.0	312809.0	327091.0	328287.0	315520.0	323723.0	126223.0	312066.0	316207.0	315162.0	322231.0	308139.0
152	309321.0	320750.0	312332.0	325074.0	310339.0	285700.0	309097.0	322417.0	314723.0	314916.0	308883.0	319224.0	320863.0	315079.0	320391.0	312641.0	313281.0	319842.0	315062.0	305060.0	318294.0	313788.0	311359.0	316375.0	317526.0	319325.0	294796.0	311604.0	316350.0	321680.0	310918.0	314318.0	318520.0	312826.0	323918.0	315582.0	120529.0	323290.0	311530.0	326358.0	326653.0	314205.0	321266.0	117522.0	309981.0	314834.0	313712.0	321232.0	306790.0
153	308426.0	320451.0	311128.0	323602.0	309043.0	282498.0	307568.0	320878.0	314082.0	314313.0	306814.0	318849.0	318998.0	314921.0	320033.0	312430.0	312223.0	319271.0	314047.0	303681.0	316763.0	311727.0	309990.0	314977.0	316842.0	317835.0	292070.0	310642.0	315754.0	321059.0	309856.0	313976.0	316825.0	311764.0	322007.0	314688.0	113001.0	322795.0	310621.0	325536.0	325751.0	313480.0	320725.0	109973.0	308631.0	313830.0	312517.0	320538.0	305506.0
154	307612.0	318719.0	309755.0	322152.0	307102.0	279546.0	306663.0	319630.0	313243.0	313642.0	305908.0	317939.0	317672.0	313802.0	319564.0	311535.0	312280.0	318499.0	312578.0	303766.0	315076.0	310871.0	308918.0	313821.0	315979.0	317147.0	289192.0	309033.0	315181.0	320336.0	308674.0	312984.0	315958.0	309772.0	321370.0	313879.0	106292.0	321507.0	309618.0	324462.0	324781.0	312146.0	321146.0	102264.0	307812.0	313092.0	310915.0	320136.0	304255.0
155	306140.0	317782.0	308588.0	320591.0	306104.0	276559.0	304830.0	318407.0	311862.0	312260.0	304735.0	316720.0	316177.0	312754.0	318495.0	310322.0	310777.0	317935.0	311120.0	302622.0	313930.0	309826.0	307856.0	312828.0	314187.0	316059.0	285489.0	308623.0	313883.0	318867.0	307697.0	311610.0	314308.0	309001.0	320013.0	313081.0	99731.0	320681.0	307725.0	323602.0	323080.0	311324.0	319996.0	95316.0	307356.0	312512.0	309531.0	319189.0	303498.0
156	305290.0	316181.0	307162.0	319640.0	305488.0	273705.0	303240.0	317961.0	310948.0	311400.0	303337.0	314954.0	315137.0	311961.0	318016.0	309354.0	309116.0	317401.0	309857.0	301782.0	313365.0	308812.0	307639.0	311398.0	313499.0	314748.0	281971.0	307624.0	312967.0	318305.0	305957.0	310438.0	312701.0	307893.0	319215.0	312079.0	92916.0	320117.0	306722.0	322403.0	322466.0	311279.0	318301.0	88206.0	306040.0	311784.0	307645.0	318109.0	302534.0
157	303762.0	314298.0	306233.0	318406.0	304376.0	270867.0	302752.0	316486.0	309999.0	310114.0	300709.0	313710.0	313968.0	310552.0	316722.0	307551.0	307685.0	317153.0	308219.0	300667.0	311950.0	307599.0	306343.0	310196.0	312622.0	313078.0	278585.0	307488.0	311697.0	316238.0	305078.0	308975.0	311818.0	306357.0	317665.0	311572.0	86947.0	319555.0	305130.0	321433.0	321493.0	310504.0	317809.0	81243.0	305177.0	311298.0	306130.0	316221.0	301185.0
158	302715.0	313063.0	304517.0	317703.0	303385.0	267947.0	302407.0	315813.0	308403.0	310036.0	298719.0	312748.0	312674.0	309335.0	316117.0	306224.0	306164.0	316736.0	306868.0	298842.0	311331.0	306700.0	305333.0	308769.0	311221.0	311858.0	274255.0	306329.0	311167.0	315208.0	303791.0	307916.0	310458.0	305910.0	315660.0	311013.0	81234.0	318097.0	303876.0	321154.0	321242.0	309578.0	316739.0	75079.0	304841.0	311101.0	304561.0	315479.0	299454.0
159	301514.0	311150.0	303122.0	316625.0	302427.0	264807.0	300662.0	315420.0	307824.0	308218.0	297152.0	311865.0	312054.0	308642.0	315589.0	304476.0	305348.0	316495.0	305915.0	297543.0	310702.0	305861.0	304247.0	307976.0	311270.0	310590.0	270890.0	305441.0	310838.0	314171.0	303275.0	306497.0	309388.0	304048.0	314112.0	310544.0	75853.0	318460.0	302835.0	320004.0	320877.0	309461.0	316077.0	69001.0	304584.0	309770.0	302973.0	314292.0	298723.0
160	300009.0	309029.0	301861.0	315429.0	301542.0	262384.0	300217.0	314520.0	306482.0	307265.0	295248.0	311000.0	311873.0	307243.0	314021.0	303307.0	304395.0	315873.0	305215.0	296937.0	310034.0	305067.0	302833.0	307518.0	309361.0	308757.0	266624.0	303884.0	309743.0	312625.0	302730.0	305914.0	307790.0	303143.0	314505.0	309208.0	70697.0	317562.0	301334.0	319461.0	320402.0	308545.0	315909.0	63137.0	303356.0	308288.0	300454.0	313486.0	297221.0
161	298970.0	308434.0	300365.0	314959.0	300052.0	259630.0	298691.0	313319.0	305340.0	306152.0	294571.0	309523.0	310517.0	305456.0	312422.0	303157.0	303610.0	315064.0	304104.0	295512.0	309672.0	303390.0	301563.0	305902.0	308814.0	307717.0	263538.0	303580.0	308889.0	310972.0	301887.0	305492.0	306606.0	301441.0	313173.0	308027.0	65766.0	316820.0	300602.0	318828.0	318817.0	307459.0	314541.0	57701.0	302256.0	306409.0	299248.0	312881.0	295817.0
162	297560.0	307085.0	298588.0	314217.0	299647.0	257012.0	297647.0	312112.0	303761.0	304001.0	292768.0	308363.0	309263.0	303958.0	312142.0	301820.0	302802.0	315112.0	303950.0	294805.0	309897.0	302497.0	300499.0	305013.0	307399.0	307000.0	258935.0	301743.0	307113.0	310054.0	300621.0	304122.0	305939.0	300067.0	312539.0	307369.0	60767.0	315562.0	300061.0	318422.0	317442.0	306981.0	313461.0	52892.0	300646.0	305315.0	296918.0	311994.0	294600.0
163	296708.0	305680.0	297278.0	313268.0	298843.0	253918.0	296898.0	310694.0	303548.0	303102.0	290136.0	308493.0	307555.0	303573.0	311880.0	301208.0	301498.0	314837.0	303408.0	293684.0	309241.0	302065.0	298352.0	304008.0	305723.0	306578.0	254264.0	300913.0	305869.0	308757.0	299747.0	302904.0	305783.0	299038.0	312087.0	305889.0	56310.0	314317.0	299293.0	318001.0	315992.0	306175.0	312947.0	48257.0	300436.0	303916.0	294427.0	310684.0	293304.0
164	295087.0	304340.0	295872.0	312298.0	298006.0	250477.0	295831.0	309501.0	302862.0	302502.0	288266.0	307116.0	306343.0	302336.0	310317.0	300900.0	300227.0	314027.0	301734.0	292449.0	308296.0	300749.0	297910.0	302364.0	304442.0	305405.0	249446.0	299904.0	304873.0	307108.0	298254.0	301739.0	303257.0	297643.0	310923.0	305192.0	52222.0	313636.0	297867.0	316931.0	314746.0	305678.0	312151.0	43915.0	299412.0	303171.0	292228.0	310444.0	292259.0
165	294492.0	303536.0	294971.0	310619.0	297001.0	247581.0	294976.0	308079.0	302051.0	301405.0	286715.0	306348.0	305814.0	301623.0	310062.0	299837.0	299022.0	313812.0	300567.0	291190.0	306919.0	299545.0	297456.0	300882.0	303018.0	303695.0	244687.0	299576.0	304486.0	305857.0	296935.0	301260.0	302120.0	295491.0	310427.0	304454.0	47935.0	312103.0	297019.0	316754.0	313850.0	305634.0	311135.0	40263.0	297518.0	301398.0	289556.0	309446.0	291254.0
166	294388.0	302795.0	293855.0	309641.0	296208.0	244543.0	294193.0	307365.0	300972.0	299861.0	284808.0	305735.0	304764.0	300696.0	309487.0	298494.0	298697.0	313688.0	299299.0	289514.0	306520.0	298564.0	296349.0	299343.0	301704.0	302901.0	238960.0	298347.0	303502.0	304264.0	296939.0	300499.0	300352.0	294487.0	309607.0	303896.0	44267.0	311672.0	297147.0	316513.0	313408.0	304546.0	309981.0	36690.0	296516.0	300638.0	287558.0	308530.0	289634.0
167	293142.0	301818.0	291834.0	309552.0	295461.0	241368.0	292799.0	305671.0	299842.0	299297.0	282333.0	305043.0	303397.0	299556.0	309130.0	297442.0	297863.0	314162.0	298168.0	288837.0	304995.0	297550.0	295613.0	297189.0	300525.0	302297.0	234425.0	296925.0	302347.0	303461.0	295928.0	299888.0	299634.0	293248.0	308249.0	302798.0	41000.0	311018.0	296215.0	315660.0	312634.0	304630.0	308676.0	33375.0	295803.0	299167.0	285623.0	307685.0	288788.0
168	292132.0	299380.0	291031.0	308622.0	294077.0	237882.0	291861.0	304382.0	298117.0	298423.0	279495.0	304262.0	302984.0	298571.0	309092.0	296657.0	297305.0	313329.0	297732.0	287584.0	303215.0	296565.0	294065.0	295612.0	299222.0	300857.0	228686.0	296178.0	301811.0	302715.0	295263.0	298937.0	297806.0	292323.0	307162.0	302069.0	37789.0	310266.0	294764.0	314977.0	311934.0	304908.0	307859.0	30275.0	294688.0	297998.0	283847.0	306593.0	288151.0
169	291768.0	298239.0	290133.0	307304.0	292969.0	234700.0	290958.0	302105.0	296771.0	296818.0	277716.0	304104.0	302699.0	296775.0	309021.0	296070.0	296306.0	312910.0	296352.0	286335.0	303150.0	295824.0	293586.0	294432.0	298205.0	300463.0	223484.0	295050.0	300867.0	302073.0	294794.0	298282.0	295656.0	291265.0	306575.0	301571.0	34879.0	309474.0	293970.0	315322.0	310256.0	304968.0	306438.0	27510.0	294055.0	297346.0	282080.0	304868.0	286896.0
170	290110.0	296541.0	289481.0	307002.0	291982.0	231268.0	289894.0	300254.0	296133.0	295403.0	275665.0	303915.0	301588.0	295686.0	308468.0	295548.0	294972.0	312556.0	295424.0	285002.0	301994.0	294854.0	292682.0	292867.0	297013.0	299603.0	217173.0	293960.0	299996.0	300907.0	293295.0	297339.0	293278.0	290903.0	305299.0	300660.0	32065.0	308531.0	292921.0	314826.0	309219.0	305019.0	305230.0	25044.0	292630.0	296098.0	279693.0	302912.0	286198.0
171	289613.0	295639.0	287954.0	306668.0	291659.0	227413.0	289667.0	299246.0	294851.0	294487.0	273716.0	303337.0	300800.0	294560.0	307736.0	293735.0	293859.0	311686.0	294636.0	283559.0	301514.0	292984.0	291831.0	290559.0	295958.0	298309.0	211680.0	293386.0	299589.0	300360.0	292357.0	296057.0	291826.0	289889.0	303712.0	299260.0	29258.0	307469.0	291905.0	314654.0	307921.0	304139.0	304153.0	22544.0	291399.0	294667.0	277617.0	302592.0	286031.0
172	288449.0	293915.0	286504.0	306301.0	290125.0	223609.0	288141.0	297777.0	294485.0	294113.0	272206.0	302755.0	300538.0	293389.0	307350.0	293867.0	292973.0	310967.0	293948.0	282171.0	300710.0	292518.0	290507.0	289053.0	294985.0	296563.0	206691.0	292058.0	298903.0	299016.0	290481.0	295036.0	290168.0	288872.0	303247.0	297468.0	26698.0	306608.0	291058.0	314861.0	307949.0	303307.0	303388.0	20473.0	290570.0	293119.0	274823.0	301776.0	284549.0
173	287781.0	291426.0	285303.0	305367.0	289287.0	219950.0	287145.0	296644.0	293470.0	292249.0	269816.0	301308.0	300230.0	292253.0	305495.0	292852.0	292330.0	310029.0	293951.0	281431.0	299475.0	290931.0	288887.0	287887.0	293525.0	296049.0	200969.0	291119.0	297486.0	298460.0	289305.0	293826.0	289549.0	287275.0	301729.0	296152.0	24624.0	305889.0	290224.0	314509.0	307684.0	302803.0	302280.0	18284.0	289138.0	291594.0	272757.0	301231.0	283274.0
174	286430.0	290126.0	284116.0	304846.0	288313.0	216820.0	285505.0	294760.0	292359.0	291658.0	267935.0	300457.0	299370.0	292404.0	304613.0	291371.0	291211.0	309940.0	292166.0	281195.0	299144.0	289459.0	287541.0	286608.0	293206.0	295173.0	195391.0	289531.0	295749.0	296929.0	288906.0	292993.0	288178.0	286436.0	300611.0	295988.0	22605.0	305219.0	288865.0	314766.0	306984.0	302092.0	299852.0	16466.0	287876.0	290246.0	270950.0	299351.0	282084.0
175	285581.0	288799.0	283055.0	303197.0	287270.0	213065.0	283990.0	293128.0	290686.0	290561.0	266549.0	299924.0	298318.0	291227.0	303477.0	290437.0	290247.0	309799.0	291039.0	280150.0	297490.0	288196.0	286767.0	284724.0	292075.0	294751.0	189711.0	288708.0	294126.0	296816.0	288615.0	292239.0	286804.0	285158.0	299137.0	295183.0	20764.0	304213.0	288042.0	315686.0	306254.0	301282.0	298843.0	14742.0	287030.0	288911.0	268426.0	298474.0	281665.0
176	283965.0	287321.0	281756.0	301680.0	285436.0	208974.0	282911.0	291942.0	289810.0	290166.0	264619.0	299427.0	296918.0	290896.0	303063.0	289770.0	289528.0	310448.0	290592.0	279406.0	296247.0	286689.0	285769.0	284004.0	290737.0	293868.0	183706.0	287960.0	292769.0	295610.0	288598.0	291167.0	286040.0	284236.0	298042.0	293337.0	19170.0	303049.0	287837.0	315128.0	305557.0	300320.0	298324.0	13306.0	285561.0	287537.0	266067.0	297081.0	280848.0
177	283448.0	286721.0	279857.0	299937.0	283842.0	205564.0	281415.0	290585.0	288857.0	288825.0	262510.0	298138.0	295465.0	288860.0	302382.0	288754.0	289283.0	310257.0	289880.0	278519.0	295694.0	285168.0	284779.0	282483.0	289386.0	293426.0	177347.0	286723.0	292199.0	294938.0	287544.0	290363.0	284529.0	282493.0	296254.0	292825.0	17656.0	302838.0	287251.0	314921.0	304743.0	299636.0	297603.0	12213.0	285524.0	286383.0	263085.0	295733.0	280213.0
178	282540.0	285788.0	278009.0	298877.0	283347.0	202502.0	280857.0	289610.0	287455.0	288362.0	260429.0	296983.0	294536.0	287314.0	302352.0	288302.0	288527.0	309750.0	289600.0	277228.0	294980.0	283356.0	283704.0	281590.0	288360.0	292990.0	171213.0	285259.0	290817.0	294796.0	286791.0	289597.0	282767.0	282071.0	295503.0	292293.0	16200.0	301848.0	286655.0	314156.0	303127.0	299172.0	297587.0	11007.0	285586.0	286186.0	260849.0	294608.0	278886.0
179	280558.0	284190.0	277354.0	297730.0	282145.0	199289.0	279670.0	288852.0	286429.0	287547.0	257910.0	295936.0	293799.0	286056.0	301924.0	288076.0	287996.0	310504.0	287449.0	277650.0	294265.0	282424.0	282615.0	280568.0	287652.0	291549.0	164091.0	283381.0	290029.0	293434.0	285672.0	288419.0	281213.0	280863.0	294865.0	291444.0	14856.0	300328.0	285782.0	314234.0	301211.0	298763.0	296931.0	9958.0	285163.0	284561.0	258767.0	293366.0	278069.0
180	279396.0	283417.0	275450.0	296686.0	281120.0	195928.0	277992.0	287725.0	285318.0	285852.0	255925.0	295061.0	292470.0	286181.0	301387.0	286782.0	287337.0	310472.0	286526.0	277089.0	293480.0	282005.0	282045.0	279083.0	286121.0	290960.0	157614.0	282338.0	288419.0	292168.0	284252.0	287421.0	279431.0	280686.0	293632.0	290487.0	13608.0	299338.0	285538.0	314328.0	299242.0	298677.0	296870.0	8871.0	283886.0	283093.0	256903.0	292338.0	277340.0
181	279278.0	282913.0	273566.0	295908.0	280063.0	192512.0	277575.0	286059.0	284260.0	284392.0	252881.0	294609.0	291120.0	286128.0	301005.0	285597.0	287163.0	310544.0	285610.0	276606.0	293230.0	280271.0	281448.0	278530.0	285420.0	289944.0	150801.0	281747.0	287588.0	291391.0	283690.0	287859.0	278064.0	279394.0	292756.0	289146.0	12421.0	298978.0	285090.0	314067.0	298619.0	298348.0	295351.0	7807.0	282110.0	282361.0	254125.0	291442.0	277371.0
182	278525.0	280863.0	271836.0	295306.0	278458.0	189031.0	276101.0	284607.0	282803.0	283302.0	249739.0	294103.0	290345.0	284725.0	299761.0	284440.0	286891.0	310392.0	283788.0	275841.0	292348.0	278911.0	280495.0	277556.0	283777.0	288833.0	144501.0	281697.0	287543.0	290234.0	282920.0	287603.0	277268.0	278171.0	291818.0	287581.0	11278.0	298986.0	284549.0	314292.0	297515.0	297283.0	294623.0	6974.0	280740.0	281369.0	251252.0	290761.0	275152.0
183	277719.0	280105.0	270417.0	294675.0	276838.0	185306.0	274870.0	283105.0	281912.0	281253.0	247496.0	294443.0	289192.0	283425.0	298898.0	283451.0	285763.0	309899.0	282352.0	274640.0	291678.0	276966.0	280340.0	276327.0	282718.0	287686.0	138130.0	280263.0	286110.0	288585.0	281234.0	286648.0	275792.0	277104.0	290562.0	286720.0	10175.0	298522.0	283479.0	314380.0	297196.0	297355.0	293378.0	6261.0	280148.0	281325.0	248202.0	290364.0	273852.0
184	277579.0	278620.0	268544.0	293783.0	276245.0	180934.0	273829.0	281522.0	280974.0	280239.0	244352.0	294819.0	287608.0	281369.0	297636.0	281890.0	285071.0	310173.0	280464.0	273183.0	291131.0	276520.0	278488.0	274805.0	281579.0	286748.0	131929.0	279366.0	285534.0	286979.0	280295.0	285595.0	274539.0	276323.0	289179.0	285332.0	9425.0	298757.0	282492.0	314353.0	295508.0	297525.0	292112.0	5743.0	278480.0	280375.0	245585.0	289380.0	272806.0
185	276822.0	276835.0	266876.0	293260.0	275585.0	176940.0	272750.0	278963.0	279514.0	279488.0	242380.0	294368.0	287848.0	280701.0	297028.0	281243.0	283990.0	310871.0	280168.0	272351.0	290517.0	275284.0	277169.0	273566.0	280782.0	286228.0	125779.0	278066.0	284382.0	285448.0	280388.0	285582.0	273384.0	275962.0	288308.0	284034.0	8796.0	298021.0	281718.0	314770.0	295312.0	297174.0	291478.0	5108.0	277992.0	279653.0	242655.0	288744.0	272514.0
186	275549.0	275784.0	265132.0	292042.0	274008.0	173108.0	271618.0	276824.0	278325.0	278811.0	240085.0	294280.0	286535.0	280191.0	296451.0	280322.0	282930.0	310306.0	279756.0	271663.0	289875.0	274451.0	276092.0	272839.0	279182.0	285278.0	119640.0	277469.0	283658.0	284203.0	279763.0	284551.0	271699.0	274580.0	287234.0	283089.0	8065.0	297662.0	281430.0	315484.0	294741.0	297613.0	290855.0	4569.0	277401.0	278644.0	239707.0	287571.0	270979.0
187	274724.0	273932.0	264089.0	289869.0	273578.0	169049.0	271042.0	274526.0	277567.0	278462.0	237055.0	294296.0	285195.0	279742.0	296026.0	279514.0	282835.0	311290.0	278549.0	270845.0	288302.0	273036.0	275175.0	271521.0	278227.0	283883.0	113768.0	276334.0	282696.0	282558.0	278877.0	283866.0	270956.0	272977.0	286705.0	281238.0	7452.0	297938.0	279907.0	316129.0	293586.0	298005.0	289745.0	4105.0	276273.0	277434.0	237143.0	286900.0	270578.0
188	273493.0	272386.0	261863.0	288476.0	272597.0	164691.0	270272.0	272011.0	275688.0	276605.0	234318.0	293839.0	284793.0	278576.0	295279.0	278162.0	282763.0	312322.0	277603.0	269440.0	287110.0	272447.0	274133.0	270621.0	277632.0	282238.0	108241.0	276188.0	281975.0	280905.0	277872.0	283277.0	269216.0	272002.0	285269.0	280152.0	6759.0	297044.0	278797.0	316309.0	292794.0	297784.0	288923.0	3672.0	274994.0	275829.0	233372.0	285242.0	269637.0
189	272576.0	271452.0	259786.0	287625.0	271080.0	160854.0	268991.0	270003.0	275314.0	275696.0	232077.0	294065.0	284012.0	277468.0	295213.0	277298.0	282405.0	312855.0	276604.0	268008.0	286848.0	271097.0	273612.0	268931.0	276986.0	281869.0	102589.0	275181.0	281172.0	279299.0	276931.0	282524.0	268222.0	270783.0	284559.0	279673.0	6153.0	297164.0	278403.0	316806.0	292003.0	297376.0	288022.0	3334.0	274086.0	275291.0	229512.0	284204.0	268646.0
190	271269.0	270419.0	257243.0	286624.0	269847.0	157537.0	268232.0	268143.0	273582.0	274174.0	229798.0	294804.0	282908.0	276457.0	295972.0	276861.0	281819.0	313340.0	275234.0	267576.0	286038.0	270308.0	272424.0	267257.0	276219.0	281112.0	97629.0	274188.0	279546.0	277662.0	276016.0	282177.0	266725.0	269808.0	284095.0	278710.0	5629.0	295504.0	278079.0	317936.0	292259.0	296737.0	287420.0	3101.0	272651.0	274282.0	225909.0	283193.0	267715.0
191	270112.0	268742.0	254450.0	286641.0	268265.0	153122.0	267788.0	266459.0	272704.0	273737.0	226351.0	295663.0	282532.0	275200.0	295687.0	275847.0	281090.0	314425.0	273934.0	265923.0	284630.0	268880.0	271185.0	266215.0	275236.0	279290.0	92416.0	273172.0	278716.0	277036.0	274864.0	281674.0	264564.0	268775.0	282384.0	277739.0	5227.0	295515.0	277704.0	317930.0	291822.0	296930.0	287579.0	2836.0	270871.0	273503.0	221726.0	282025.0	266882.0
192	269545.0	267847.0	251534.0	285732.0	266459.0	149314.0	267201.0	265329.0	271443.0	272728.0	223055.0	296491.0	282867.0	273893.0	296010.0	274697.0	279851.0	315107.0	273386.0	263940.0	283393.0	267912.0	270283.0	265108.0	274119.0	277950.0	87071.0	272927.0	276775.0	275218.0	274425.0	280349.0	262763.0	267517.0	281265.0	275434.0	4802.0	294010.0	276826.0	318820.0	291505.0	297111.0	287265.0	2590.0	270252.0	272690.0	218179.0	281935.0	265026.0
193	268716.0	265682.0	250135.0	284562.0	265450.0	145252.0	265716.0	262832.0	270104.0	271860.0	220452.0	296504.0	281517.0	272694.0	295793.0	273562.0	279047.0	315813.0	272316.0	263137.0	282650.0	266653.0	269875.0	263383.0	272651.0	276720.0	81895.0	272900.0	274917.0	273575.0	273030.0	279115.0	261835.0	266920.0	280962.0	274418.0	4306.0	294049.0	276727.0	318715.0	290327.0	296982.0	286191.0	2269.0	269079.0	271314.0	214211.0	281537.0	264790.0
194	267697.0	264108.0	247766.0	283081.0	263644.0	141166.0	264573.0	260082.0	268661.0	272001.0	217004.0	295963.0	279756.0	271977.0	295781.0	273440.0	278377.0	316222.0	271048.0	262820.0	281722.0	265088.0	268769.0	262464.0	271789.0	275612.0	76723.0	272240.0	274753.0	271919.0	272253.0	278104.0	260110.0	265652.0	281090.0	273313.0	3911.0	293829.0	276204.0	318871.0	288747.0	296608.0	284983.0	2143.0	267880.0	270255.0	210786.0	280456.0	264332.0
195	267350.0	263449.0	245496.0	282577.0	262788.0	137898.0	264954.0	258157.0	267035.0	270942.0	213767.0	295708.0	278633.0	270992.0	296191.0	272567.0	278148.0	318081.0	270419.0	261833.0	281661.0	264292.0	268629.0	260885.0	271254.0	274690.0	72377.0	271335.0	273970.0	271051.0	271142.0	277037.0	259028.0	264932.0	280029.0	271606.0	3677.0	293313.0	274580.0	319786.0	287149.0	297147.0	284668.0	1939.0	266378.0	268633.0	207265.0	279583.0	262729.0
196	266243.0	262295.0	243071.0	281894.0	261104.0	134038.0	264219.0	255500.0	265728.0	270993.0	210093.0	297133.0	277921.0	269499.0	296522.0	271429.0	277980.0	319197.0	269365.0	260468.0	280553.0	263597.0	267101.0	259786.0	269642.0	274223.0	68377.0	270220.0	274103.0	269109.0	270002.0	276616.0	257222.0	262767.0	279072.0	270154.0	3341.0	292702.0	273453.0	320947.0	286675.0	296163.0	283425.0	1708.0	264764.0	266992.0	203637.0	278990.0	261948.0
197	264827.0	261103.0	240458.0	280341.0	259191.0	130461.0	262623.0	252642.0	264489.0	270076.0	206989.0	297778.0	276744.0	268276.0	295845.0	271250.0	277851.0	319883.0	268389.0	260569.0	280078.0	262284.0	265705.0	258488.0	268914.0	273528.0	64299.0	268813.0	273277.0	268027.0	269744.0	276020.0	256140.0	261883.0	277525.0	268784.0	3001.0	291305.0	273146.0	321433.0	285230.0	296575.0	282662.0	1549.0	263701.0	265806.0	200162.0	278067.0	260919.0
198	263931.0	260172.0	237991.0	278564.0	257356.0	126605.0	261597.0	249439.0	264383.0	268470.0	204335.0	298878.0	275483.0	266720.0	295898.0	270799.0	276537.0	320286.0	267553.0	260511.0	279504.0	260555.0	264367.0	257243.0	267781.0	272692.0	60519.0	268243.0	272660.0	266777.0	268190.0	276007.0	254314.0	260379.0	276335.0	267639.0	2731.0	290613.0	272717.0	322152.0	284462.0	297160.0	280971.0	1384.0	262032.0	264806.0	196662.0	277123.0	260127.0
199	262913.0	259353.0	235984.0	277967.0	256506.0	123090.0	260429.0	246062.0	263637.0	267238.0	201339.0	300012.0	274510.0	265830.0	296824.0	270975.0	275949.0	321413.0	266547.0	260119.0	279948.0	259297.0	264466.0	255893.0	266732.0	271464.0	56967.0	267482.0	272151.0	265695.0	268058.0	275250.0	252234.0	258939.0	274608.0	266356.0	2537.0	290045.0	271445.0	323565.0	283109.0	297329.0	281273.0	1163.0	260125.0	264067.0	192419.0	276523.0	259724.0
200	262107.0	257705.0	234310.0	277253.0	254754.0	118920.0	259461.0	243174.0	262380.0	265974.0	197556.0	301220.0	273984.0	264210.0	296874.0	270728.0	275302.0	321908.0	265298.0	259678.0	278690.0	257253.0	263503.0	254547.0	265691.0	270386.0	53391.0	266102.0	271580.0	264410.0	267368.0	274595.0	250354.0	257910.0	273066.0	264850.0	2380.0	289514.0	270274.0	324546.0	282709.0	298091.0	280594.0	1057.0	258378.0	263408.0	188450.0	275899.0	259338.0
201	261333.0	256112.0	231730.0	276476.0	253368.0	115654.0	257996.0	240477.0	261009.0	265517.0	193577.0	303200.0	272674.0	262903.0	297204.0	270467.0	274337.0	323122.0	263988.0	258708.0	277763.0	255581.0	262590.0	253641.0	264292.0	269421.0	50001.0	264902.0	270748.0	262805.0	265588.0	273641.0	248609.0	256628.0	272184.0	264378.0	2210.0	288626.0	269004.0	325426.0	281885.0	298016.0	279975.0	961.0	258113.0	262744.0	184392.0	274932.0	258136.0
202	260252.0	254393.0	228684.0	275544.0	250137.0	112273.0	256743.0	237399.0	260281.0	264306.0	190332.0	304534.0	271535.0	262009.0	297201.0	270029.0	273461.0	324001.0	262021.0	257656.0	276928.0	254195.0	262332.0	252736.0	263854.0	268410.0	46814.0	264795.0	270270.0	261195.0	264301.0	272815.0	246891.0	255154.0	271467.0	263927.0	1954.0	288813.0	267635.0	327125.0	281322.0	298627.0	278736.0	925.0	256960.0	262476.0	180798.0	274124.0	257571.0
203	259416.0	253186.0	225859.0	274260.0	247952.0	108805.0	255329.0	234190.0	259040.0	263200.0	187436.0	305670.0	271200.0	260707.0	298443.0	269540.0	273504.0	325658.0	259991.0	257271.0	276530.0	252843.0	261270.0	251135.0	262196.0	268100.0	43629.0	263822.0	269384.0	259417.0	263294.0	271685.0	244823.0	253961.0	270092.0	262723.0	1792.0	289183.0	267092.0	328969.0	280771.0	299219.0	277111.0	807.0	255697.0	261410.0	176470.0	273300.0	256998.0
204	258597.0	251657.0	223502.0	273215.0	246718.0	105346.0	255488.0	230805.0	257941.0	261533.0	184237.0	307009.0	269894.0	259572.0	299016.0	269188.0	272627.0	327574.0	259052.0	256602.0	276217.0	251639.0	260370.0	250030.0	260914.0	266031.0	40223.0	263373.0	268766.0	257758.0	262624.0	270698.0	242222.0	252711.0	268619.0	261446.0	1607.0	288686.0	266830.0	329888.0	280627.0	299928.0	275603.0	685.0	254582.0	260279.0	172661.0	273148.0	255675.0
205	258308.0	250584.0	221047.0	271472.0	245793.0	101859.0	254687.0	227085.0	256958.0	261301.0	180831.0	309942.0	269192.0	258285.0	298872.0	268694.0	272828.0	329458.0	258300.0	256065.0	275670.0	250907.0	259095.0	248666.0	260160.0	265105.0	37383.0	262813.0	267819.0	256691.0	261491.0	270130.0	240335.0	251760.0	267631.0	260380.0	1414.0	288365.0	264906.0	331673.0	280307.0	300566.0	274589.0	625.0	253362.0	259204.0	169076.0	272368.0	255192.0
206	257095.0	249267.0	218275.0	270699.0	244498.0	98415.0	253755.0	224123.0	255604.0	260584.0	178075.0	312226.0	267948.0	257500.0	299707.0	267819.0	273496.0	331121.0	256633.0	254400.0	275408.0	249224.0	257607.0	246987.0	258614.0	263375.0	35113.0	261661.0	266811.0	254348.0	260742.0	269185.0	237896.0	250723.0	266010.0	259794.0	1231.0	288372.0	263816.0	333072.0	279151.0	300215.0	273578.0	551.0	252179.0	258291.0	165372.0	271299.0	255318.0
207	256562.0	247593.0	215558.0	269336.0	242931.0	94490.0	253022.0	221157.0	254910.0	259689.0	175526.0	314981.0	266498.0	255978.0	300804.0	268069.0	273571.0	332841.0	255169.0	253676.0	274721.0	248583.0	256561.0	245219.0	257036.0	262899.0	32848.0	261075.0	266009.0	252570.0	259384.0	268380.0	236051.0	249107.0	265048.0	259321.0	1107.0	287899.0	262886.0	334804.0	278029.0	301246.0	272629.0	525.0	250258.0	256677.0	161062.0	270981.0	253960.0
208	256716.0	246547.0	212766.0	267775.0	241922.0	91058.0	251411.0	217981.0	253687.0	258296.0	171950.0	317168.0	266426.0	255637.0	301713.0	268445.0	273486.0	335136.0	254817.0	252946.0	274552.0	246841.0	255276.0	243880.0	255587.0	261513.0	30486.0	260262.0	266292.0	250817.0	258949.0	266668.0	234055.0	247837.0	263579.0	258357.0	1004.0	288176.0	262123.0	337620.0	277072.0	301783.0	271611.0	442.0	248612.0	255532.0	156727.0	270969.0	253209.0
209	256130.0	245423.0	209591.0	266343.0	240900.0	88078.0	251065.0	213762.0	253213.0	257100.0	168683.0	319636.0	265955.0	254373.0	301567.0	267706.0	274156.0	337772.0	253045.0	252607.0	273763.0	245665.0	254692.0	242242.0	254185.0	260468.0	28184.0	260073.0	265419.0	249127.0	257936.0	266430.0	232336.0	246750.0	262812.0	257369.0	892.0	287703.0	260715.0	338605.0	275954.0	302775.0	271149.0	410.0	247440.0	255102.0	151971.0	269912.0	252292.0
210	255341.0	243648.0	207131.0	266043.0	239878.0	85039.0	249249.0	210201.0	251986.0	256567.0	165374.0	322413.0	265431.0	254099.0	302432.0	267234.0	273915.0	339717.0	252322.0	252001.0	273415.0	244084.0	254681.0	240932.0	253067.0	259811.0	26356.0	259787.0	264668.0	247421.0	256675.0	265296.0	231006.0	245904.0	261973.0	257061.0	813.0	287707.0	260380.0	340466.0	275310.0	303238.0	269848.0	367.0	245898.0	254300.0	148187.0	269205.0	250866.0
211	254719.0	241889.0	204000.0	264882.0	238519.0	81888.0	249061.0	205921.0	250620.0	256378.0	161831.0	325916.0	265263.0	252770.0	302486.0	267288.0	274435.0	340912.0	251787.0	251338.0	272789.0	242562.0	254047.0	239279.0	252117.0	259184.0	24440.0	258788.0	263689.0	246082.0	255325.0	264125.0	229559.0	245132.0	262013.0	257188.0	711.0	287647.0	259506.0	341755.0	274928.0	304790.0	268592.0	370.0	244337.0	253381.0	144404.0	268589.0	250703.0
212	254537.0	239637.0	200433.0	263981.0	237380.0	78718.0	248006.0	202269.0	249118.0	255351.0	158032.0	330070.0	264194.0	252142.0	302550.0	266790.0	274954.0	342943.0	250605.0	250364.0	272272.0	241290.0	253316.0	237809.0	251416.0	258092.0	22608.0	258287.0	262209.0	244340.0	253653.0	263754.0	227617.0	244245.0	260404.0	256382.0	614.0	287551.0	257725.0	343798.0	274242.0	305932.0	267269.0	351.0	242754.0	252409.0	140257.0	267324.0	249662.0
213	253497.0	237825.0	197566.0	262230.0	236354.0	75775.0	247389.0	197772.0	248034.0	254110.0	154950.0	332967.0	263987.0	251119.0	303132.0	266908.0	275401.0	345331.0	250250.0	249424.0	272412.0	240436.0	252429.0	236015.0	250077.0	257416.0	20760.0	258126.0	260955.0	242742.0	252640.0	262665.0	225973.0	243337.0	259538.0	255290.0	567.0	287261.0	257069.0	345496.0	273688.0	307550.0	266628.0	335.0	241211.0	252531.0	135809.0	267079.0	248338.0
214	252673.0	235884.0	193982.0	261056.0	235101.0	72986.0	246442.0	193821.0	246734.0	252807.0	152281.0	336276.0	263597.0	250119.0	304035.0	266624.0	274877.0	348390.0	249390.0	248493.0	271512.0	239642.0	251577.0	234436.0	248985.0	256494.0	19460.0	257369.0	259666.0	240247.0	251707.0	261843.0	224123.0	241647.0	258451.0	254582.0	500.0	287626.0	255775.0	347440.0	273654.0	308780.0	265703.0	293.0	240085.0	251504.0	131734.0	266211.0	247249.0
215	251712.0	233581.0	190939.0	259234.0	233309.0	70373.0	245591.0	189290.0	245392.0	252326.0	149121.0	339674.0	263529.0	248910.0	305665.0	266085.0	275026.0	351453.0	247864.0	246475.0	271402.0	239420.0	250047.0	233041.0	247399.0	254575.0	17854.0	256211.0	258737.0	238259.0	250750.0	260492.0	222322.0	241403.0	256887.0	254302.0	479.0	288243.0	254301.0	349502.0	272979.0	310153.0	263966.0	264.0	238788.0	250577.0	127782.0	266499.0	246596.0
216	250532.0	230685.0	188295.0	258147.0	231756.0	67788.0	244263.0	185071.0	245262.0	250942.0	145549.0	344591.0	262629.0	247872.0	306819.0	266858.0	274996.0	354857.0	246741.0	245650.0	271304.0	237580.0	248329.0	231130.0	246334.0	253678.0	16546.0	255587.0	258301.0	236492.0	249594.0	259595.0	220623.0	240858.0	255450.0	253733.0	435.0	288332.0	253571.0	351572.0	272070.0	311027.0	262185.0	250.0	237480.0	249644.0	123759.0	265780.0	246109.0
217	250220.0	228955.0	184691.0	257556.0	229735.0	65419.0	243123.0	180277.0	243676.0	249536.0	141534.0	348881.0	261656.0	247503.0	307592.0	266678.0	275090.0	356537.0	246138.0	244836.0	270945.0	237589.0	247400.0	229376.0	245450.0	252710.0	15479.0	254511.0	256623.0	234961.0	248411.0	258589.0	218800.0	240127.0	255164.0	252597.0	385.0	288988.0	252426.0	353946.0	271469.0	312089.0	261624.0	231.0	236662.0	248450.0	119288.0	265380.0	244778.0
218	249156.0	226720.0	180814.0	256112.0	228174.0	62714.0	241747.0	176022.0	242562.0	248249.0	137837.0	353319.0	260460.0	246085.0	308674.0	266465.0	275687.0	359162.0	244659.0	245011.0	271654.0	236488.0	246437.0	227723.0	244618.0	251523.0	14327.0	254583.0	255309.0	232661.0	247257.0	258521.0	216958.0	238910.0	253996.0	251223.0	344.0	290017.0	251752.0	356929.0	270869.0	313393.0	260875.0	195.0	235574.0	247307.0	115700.0	264670.0	244140.0
219	248530.0	224873.0	177109.0	255461.0	225687.0	60570.0	240831.0	171498.0	241740.0	246437.0	134244.0	358187.0	258967.0	245121.0	309772.0	266704.0	275973.0	362745.0	244269.0	244097.0	271917.0	234797.0	245279.0	225337.0	243119.0	251313.0	13220.0	254178.0	253691.0	230634.0	246965.0	258448.0	215182.0	238345.0	253157.0	250585.0	351.0	290993.0	250324.0	360114.0	270004.0	315672.0	259394.0	172.0	234390.0	246681.0	111844.0	264206.0	243179.0
220	247487.0	222686.0	173164.0	254539.0	223680.0	58251.0	240278.0	167206.0	241183.0	245934.0	131159.0	363824.0	258226.0	244013.0	311796.0	266724.0	275713.0	365760.0	243979.0	242500.0	271676.0	233459.0	243939.0	224172.0	241865.0	250194.0	12184.0	253454.0	253019.0	228492.0	246697.0	258614.0	213405.0	236666.0	252697.0	249427.0	335.0	291663.0	248844.0	362985.0	270114.0	317367.0	259259.0	147.0	233728.0	245380.0	107289.0	263665.0	242612.0
221	247145.0	220320.0	169972.0	254042.0	221607.0	56109.0	239414.0	162696.0	240259.0	245775.0	127720.0	370118.0	257492.0	242540.0	312118.0	266514.0	276686.0	368320.0	242648.0	241887.0	272074.0	232401.0	243178.0	222757.0	241652.0	248688.0	11275.0	253164.0	252028.0	227065.0	245902.0	258379.0	211750.0	235788.0	251615.0	248339.0	328.0	292715.0	248167.0	366279.0	269807.0	319613.0	258367.0	122.0	232284.0	244040.0	103508.0	262365.0	241639.0
222	246610.0	218799.0	166464.0	253405.0	220262.0	53899.0	238860.0	158589.0	239692.0	244560.0	124377.0	375509.0	256996.0	241634.0	313868.0	267033.0	277202.0	371826.0	241866.0	240642.0	272503.0	231375.0	241847.0	221454.0	240752.0	247689.0	10467.0	252720.0	251334.0	225286.0	245422.0	258002.0	210489.0	234063.0	250564.0	247635.0	308.0	293625.0	246785.0	369857.0	269226.0	321128.0	257107.0	100.0	230940.0	242540.0	100108.0	261959.0	240534.0
223	246241.0	216279.0	162467.0	252510.0	218241.0	51872.0	236730.0	153901.0	238967.0	244001.0	120993.0	381415.0	255931.0	240376.0	316004.0	266874.0	277940.0	375383.0	240331.0	240432.0	272511.0	230226.0	240266.0	220187.0	239453.0	247073.0	9609.0	251793.0	250147.0	222823.0	244979.0	257900.0	208553.0	233070.0	249076.0	246844.0	293.0	294631.0	246009.0	373775.0	268154.0	323214.0	255962.0	85.0	229376.0	240931.0	96738.0	261453.0	239983.0
224	245714.0	213830.0	159111.0	251439.0	215214.0	49780.0	235994.0	149183.0	238100.0	243161.0	117817.0	387482.0	255241.0	239327.0	318276.0	267913.0	277879.0	378267.0	238814.0	240226.0	272809.0	228858.0	239050.0	217896.0	238740.0	247276.0	8827.0	251131.0	249962.0	220377.0	244182.0	257837.0	207047.0	232046.0	247713.0	245648.0	255.0	295351.0	245124.0	376657.0	267458.0	325876.0	254457.0	74.0	228031.0	240501.0	92976.0	260232.0	238579.0
225	245236.0	211471.0	155666.0	250947.0	212761.0	47794.0	234951.0	144571.0	237022.0	242010.0	114060.0	393560.0	254103.0	238242.0	320172.0	268377.0	277798.0	381712.0	238661.0	239532.0	273392.0	227959.0	237939.0	215292.0	237730.0	246962.0	8094.0	251156.0	248751.0	218110.0	242683.0	257849.0	205250.0	231059.0	246957.0	244642.0	233.0	296285.0	244388.0	379871.0	267528.0	327792.0	253197.0	67.0	225533.0	239593.0	89548.0	259748.0	238055.0
226	244639.0	209668.0	152052.0	250369.0	210005.0	45726.0	233855.0	140127.0	235795.0	240897.0	110934.0	401559.0	253578.0	237075.0	322074.0	268466.0	278739.0	385312.0	237814.0	238341.0	273564.0	226008.0	237137.0	213217.0	237148.0	245639.0	7518.0	250782.0	248241.0	215970.0	242073.0	257349.0	203991.0	230883.0	246378.0	244015.0	208.0	297340.0	243124.0	383932.0	267231.0	329082.0	251840.0	65.0	225318.0	238261.0	86165.0	259558.0	237545.0
227	244147.0	207367.0	147959.0	248904.0	207284.0	43714.0	233267.0	134971.0	235505.0	240467.0	107398.0	408424.0	252319.0	235629.0	324530.0	269410.0	279253.0	389677.0	237531.0	237248.0	273957.0	224705.0	235609.0	211353.0	236064.0	244572.0	6939.0	249964.0	247684.0	213714.0	241069.0	257100.0	202389.0	229439.0	246059.0	243606.0	195.0	298752.0	241698.0	388077.0	267203.0	330722.0	250938.0	62.0	224392.0	237536.0	82465.0	259187.0	236610.0
228	243851.0	205636.0	143748.0	247278.0	204616.0	42094.0	232122.0	130017.0	235062.0	239648.0	104338.0	417366.0	251779.0	234262.0	326184.0	270160.0	279528.0	394894.0	236907.0	236228.0	274693.0	222780.0	233811.0	209244.0	235276.0	244005.0	6389.0	248601.0	246279.0	211206.0	240569.0	256214.0	199992.0	227787.0	244212.0	242336.0	184.0	300037.0	240290.0	391326.0	267219.0	333369.0	249174.0	55.0	223061.0	236572.0	79210.0	258515.0	235156.0
229	243581.0	202578.0	140347.0	245606.0	202724.0	41032.0	231679.0	125637.0	234731.0	239823.0	100944.0	425412.0	250859.0	233418.0	328434.0	270953.0	279989.0	399278.0	235225.0	235343.0	275655.0	221221.0	232407.0	207030.0	234773.0	242686.0	5957.0	248710.0	245370.0	208232.0	239003.0	254960.0	198194.0	226682.0	243639.0	241433.0	156.0	301845.0	238359.0	395739.0	266713.0	335958.0	248574.0	54.0	221785.0	234863.0	75996.0	257329.0	234354.0
230	243150.0	200045.0	136897.0	244069.0	199461.0	39135.0	230649.0	121246.0	233927.0	239127.0	98034.0	433344.0	250752.0	232421.0	331256.0	271318.0	281625.0	403933.0	234352.0	235172.0	276170.0	220004.0	231330.0	205222.0	234380.0	241542.0	5402.0	248516.0	244682.0	204897.0	238328.0	254274.0	195459.0	225810.0	242301.0	240484.0	132.0	303724.0	236789.0	400684.0	266236.0	338763.0	246969.0	41.0	220927.0	233171.0	72842.0	256664.0	233584.0
231	242428.0	197396.0	132567.0	241836.0	196906.0	37265.0	229012.0	116418.0	232714.0	237733.0	95434.0	442324.0	250062.0	231797.0	333480.0	272145.0	281770.0	407875.0	233630.0	234320.0	276620.0	219045.0	230421.0	202824.0	233864.0	240953.0	4777.0	247954.0	243493.0	202124.0	236918.0	253097.0	193359.0	224610.0	241563.0	238815.0	102.0	305461.0	235189.0	405099.0	266082.0	341650.0	245516.0	48.0	219206.0	231671.0	69635.0	255335.0	233038.0
232	241826.0	195169.0	128607.0	241250.0	193573.0	35591.0	227587.0	111736.0	231751.0	236903.0	92279.0	450957.0	249437.0	230339.0	336152.0	272818.0	282737.0	412584.0	232434.0	234306.0	277460.0	218377.0	229694.0	199686.0	233626.0	240297.0	4408.0	247134.0	241974.0	198749.0	236732.0	252314.0	191634.0	222329.0	240302.0	237480.0	104.0	306622.0	233964.0	410207.0	265612.0	344160.0	243968.0	44.0	216729.0	230734.0	67178.0	254712.0	233321.0
233	241795.0	192601.0	125181.0	240015.0	191248.0	34035.0	226559.0	107192.0	230402.0	235149.0	89858.0	460502.0	249041.0	230263.0	338744.0	273590.0	283194.0	416911.0	231882.0	233193.0	277823.0	216852.0	228362.0	198088.0	232899.0	239255.0	4065.0	246496.0	242335.0	195714.0	235773.0	252120.0	189263.0	221214.0	240083.0	236489.0	102.0	307510.0	232217.0	414747.0	265363.0	346440.0	242544.0	40.0	214823.0	230389.0	64249.0	254273.0	232025.0
234	241490.0	189227.0	121644.0	239346.0	188535.0	32647.0	226485.0	102243.0	228656.0	234105.0	87001.0	469187.0	248081.0	229369.0	342354.0	274988.0	284203.0	421446.0	231086.0	232171.0	279212.0	214930.0	227313.0	195906.0	232517.0	238265.0	3727.0	246739.0	240556.0	192519.0	234774.0	251775.0	187643.0	220535.0	239635.0	234831.0	111.0	309334.0	230346.0	419486.0	265646.0	348720.0	241138.0	44.0	213864.0	228750.0	61319.0	253102.0	231174.0
235	240441.0	185770.0	118236.0	237920.0	185268.0	31062.0	225390.0	97648.0	227459.0	233489.0	84164.0	478302.0	248219.0	229010.0	344454.0	276662.0	285012.0	426645.0	229883.0	231236.0	281055.0	212754.0	226675.0	193263.0	231451.0	237365.0	3457.0	246223.0	240592.0	188804.0	234072.0	250710.0	185815.0	219984.0	238092.0	233451.0	113.0	311738.0	228207.0	424731.0	265529.0	352440.0	239360.0	34.0	211880.0	227787.0	58836.0	252133.0	230524.0
236	240312.0	182401.0	114408.0	235869.0	182667.0	29753.0	224174.0	93382.0	227204.0	232548.0	81535.0	488401.0	247464.0	227220.0	347210.0	278075.0	286808.0	430850.0	228310.0	230444.0	282169.0	211025.0	225630.0	190739.0	230985.0	236205.0	3239.0	245850.0	239822.0	185969.0	232847.0	249958.0	184055.0	219176.0	237680.0	232274.0	106.0	313710.0	226307.0	429904.0	264982.0	354982.0	237533.0	33.0	210497.0	225944.0	56375.0	251959.0	229647.0
237	239278.0	179144.0	111089.0	234739.0	179942.0	28604.0	223227.0	89073.0	226163.0	232028.0	78793.0	497499.0	247045.0	226457.0	349875.0	279125.0	287297.0	435594.0	226940.0	229702.0	283785.0	209691.0	224620.0	187795.0	230890.0	236050.0	2921.0	245022.0	238935.0	182816.0	232591.0	249493.0	182205.0	218501.0	236044.0	230765.0	100.0	316113.0	224443.0	435078.0	265041.0	359033.0	235606.0	32.0	208845.0	225126.0	54076.0	251471.0	228817.0
238	238629.0	176907.0	107565.0	233637.0	177612.0	27199.0	222305.0	84898.0	225513.0	230563.0	76063.0	507595.0	246393.0	225689.0	353515.0	281021.0	287446.0	440436.0	226442.0	228587.0	284894.0	207907.0	223430.0	186085.0	230358.0	235837.0	2623.0	244154.0	238211.0	180082.0	232385.0	249582.0	180077.0	218035.0	235838.0	230243.0	104.0	317957.0	222388.0	440255.0	265890.0	362725.0	233576.0	30.0	206885.0	224364.0	51570.0	251545.0	227718.0
239	237916.0	174284.0	104049.0	232029.0	174762.0	25989.0	221076.0	80447.0	225084.0	228553.0	73354.0	517403.0	246825.0	223735.0	355917.0	281531.0	288343.0	445635.0	225418.0	227581.0	286449.0	206677.0	222790.0	184075.0	229342.0	235413.0	2418.0	243384.0	237470.0	176196.0	231246.0	249577.0	177891.0	217118.0	235244.0	230255.0	84.0	319136.0	220675.0	445228.0	265681.0	365995.0	232427.0	26.0	204829.0	222509.0	49312.0	250504.0	227065.0
240	237986.0	171423.0	100385.0	230297.0	170999.0	24966.0	220125.0	77022.0	224307.0	228037.0	70830.0	527799.0	247162.0	222634.0	359479.0	283055.0	288522.0	451229.0	224505.0	225986.0	287892.0	205419.0	221366.0	181611.0	229369.0	235305.0	2219.0	242480.0	236409.0	173583.0	230038.0	249312.0	175748.0	215395.0	234245.0	229807.0	76.0	321657.0	218501.0	450910.0	265994.0	369901.0	230833.0	26.0	203211.0	221509.0	47209.0	250125.0	226185.0
241	237661.0	167538.0	97101.0	229170.0	168445.0	23743.0	219055.0	73534.0	223999.0	227696.0	67877.0	539251.0	246686.0	221146.0	362849.0	284358.0	290236.0	456411.0	223363.0	224743.0	289538.0	204237.0	220121.0	179167.0	229171.0	233660.0	2068.0	242376.0	234929.0	170615.0	228778.0	249159.0	174551.0	214294.0	233111.0	228761.0	76.0	323625.0	216633.0	455846.0	266189.0	372887.0	229510.0	27.0	201756.0	220659.0	45212.0	249231.0	225608.0
242	237904.0	163736.0	93888.0	228480.0	164925.0	22640.0	217441.0	70407.0	223519.0	226668.0	65438.0	549116.0	246659.0	219770.0	366277.0	286504.0	291762.0	462523.0	222021.0	224190.0	291491.0	202644.0	218959.0	176716.0	228685.0	232299.0	1922.0	242780.0	233483.0	167446.0	228098.0	248277.0	173196.0	213356.0	232626.0	228287.0	67.0	325989.0	213900.0	461223.0	265390.0	376011.0	227808.0	25.0	199799.0	219119.0	43375.0	249122.0	224412.0
243	237337.0	161120.0	91042.0	227414.0	161878.0	21350.0	216395.0	67038.0	222877.0	226219.0	62940.0	560746.0	246287.0	218199.0	369905.0	288601.0	292594.0	467789.0	221474.0	222905.0	293633.0	201705.0	217651.0	174145.0	228341.0	231240.0	1838.0	241613.0	232555.0	163437.0	227071.0	248159.0	171445.0	211683.0	232094.0	227543.0	65.0	329194.0	212237.0	465521.0	266094.0	379761.0	225634.0	17.0	198874.0	217980.0	41615.0	248793.0	224321.0
244	237027.0	158529.0	87381.0	226917.0	158073.0	20242.0	214426.0	63572.0	221512.0	224782.0	60560.0	572233.0	245902.0	217526.0	373382.0	290346.0	294555.0	473239.0	220485.0	222824.0	296031.0	200445.0	216497.0	171107.0	226870.0	231219.0	1750.0	240987.0	232167.0	159932.0	226422.0	247302.0	170195.0	210866.0	231853.0	226122.0	63.0	331061.0	209122.0	471162.0	266225.0	383412.0	224021.0	14.0	196689.0	216453.0	40001.0	248739.0	223911.0
245	236716.0	154799.0	84142.0	225601.0	154186.0	19505.0	212747.0	60208.0	221300.0	224097.0	57752.0	583084.0	245507.0	215766.0	378004.0	292251.0	296546.0	479136.0	219440.0	222358.0	297590.0	198499.0	215148.0	168425.0	226429.0	230725.0	1617.0	240855.0	231734.0	156157.0	225554.0	246712.0	168874.0	210492.0	230976.0	226105.0	60.0	333949.0	206623.0	477149.0	266100.0	387325.0	222081.0	12.0	195437.0	215674.0	38263.0	248403.0	222720.0
246	236262.0	151769.0	81222.0	223922.0	150532.0	18816.0	210636.0	57601.0	220068.0	223689.0	55668.0	593567.0	245345.0	214802.0	381408.0	295457.0	297655.0	485261.0	218378.0	221046.0	299466.0	197532.0	214232.0	165366.0	225140.0	230357.0	1554.0	240251.0	231271.0	152184.0	224959.0	247657.0	167243.0	209807.0	230193.0	225156.0	51.0	336952.0	204695.0	483367.0	266250.0	390454.0	220503.0	15.0	193487.0	214711.0	36505.0	248320.0	222524.0
247	235638.0	148379.0	78102.0	222160.0	146536.0	17881.0	208764.0	54305.0	219247.0	222717.0	53243.0	605261.0	245335.0	213784.0	386012.0	297829.0	299396.0	490789.0	218044.0	220081.0	302385.0	196202.0	212205.0	162498.0	224414.0	229641.0	1443.0	239772.0	230394.0	148484.0	224374.0	247790.0	165764.0	208238.0	229280.0	224381.0	48.0	340153.0	202141.0	489106.0	266698.0	394058.0	218930.0	18.0	192476.0	213505.0	34765.0	247717.0	222107.0
248	235316.0	145699.0	74796.0	221205.0	142722.0	16671.0	208023.0	51092.0	219193.0	222066.0	51457.0	615263.0	245531.0	212795.0	389868.0	300671.0	301292.0	496687.0	217486.0	218628.0	304743.0	194879.0	210501.0	160151.0	223106.0	228517.0	1316.0	239237.0	229193.0	144792.0	224335.0	246812.0	164624.0	207263.0	227863.0	223031.0	33.0	343551.0	199466.0	496401.0	266927.0	398120.0	217352.0	13.0	190940.0	212702.0	33056.0	247331.0	221217.0
249	234151.0	142036.0	72114.0	219747.0	138890.0	15892.0	206858.0	48355.0	218769.0	221988.0	49112.0	625606.0	246033.0	210944.0	394565.0	302820.0	302914.0	502783.0	216784.0	217346.0	307872.0	194240.0	209301.0	157401.0	222044.0	227818.0	1192.0	239640.0	228981.0	140892.0	223689.0	246883.0	162625.0	206257.0	227229.0	221973.0	42.0	347122.0	197514.0	503513.0	266603.0	402734.0	215504.0	9.0	189852.0	212107.0	31035.0	248109.0	220866.0
250	233589.0	139105.0	69001.0	218788.0	135100.0	15212.0	205036.0	45601.0	218964.0	220423.0	47495.0	636030.0	246095.0	210580.0	398818.0	305487.0	304271.0	508027.0	215859.0	216241.0	310936.0	193551.0	208025.0	153960.0	221688.0	226894.0	1106.0	239456.0	228152.0	137382.0	222775.0	246924.0	161178.0	204987.0	226885.0	220848.0	34.0	350418.0	195249.0	509430.0	266600.0	407436.0	214046.0	9.0	188514.0	210553.0	29744.0	247650.0	220740.0
251	234010.0	135913.0	65968.0	217383.0	131614.0	14498.0	203592.0	42648.0	219040.0	219599.0	45664.0	646996.0	246156.0	209501.0	403510.0	307989.0	305732.0	514319.0	214709.0	215042.0	314424.0	192164.0	206762.0	150362.0	220855.0	225941.0	1039.0	238898.0	227418.0	134126.0	222216.0	246980.0	159930.0	203221.0	226013.0	219859.0	45.0	353318.0	192785.0	516537.0	267730.0	412558.0	212697.0	15.0	186610.0	209682.0	28382.0	247660.0	219565.0
252	233588.0	132617.0	63368.0	215795.0	127942.0	13609.0	202378.0	40060.0	218538.0	218339.0	43664.0	657851.0	246585.0	207917.0	408814.0	310880.0	308504.0	521224.0	213994.0	213945.0	318189.0	191408.0	205067.0	147442.0	219461.0	225533.0	949.0	238901.0	227156.0	130256.0	221532.0	246495.0	158886.0	201767.0	225511.0	219142.0	41.0	355400.0	190391.0	522923.0	269141.0	417164.0	211389.0	13.0	184987.0	208445.0	27041.0	247163.0	218005.0
253	233639.0	129507.0	60870.0	214745.0	124283.0	12958.0	200605.0	37700.0	218694.0	217037.0	42473.0	667889.0	247088.0	207107.0	413488.0	313956.0	310518.0	527480.0	212845.0	213005.0	321312.0	190269.0	203726.0	144313.0	219214.0	224568.0	864.0	239430.0	225819.0	126372.0	220866.0	245810.0	157786.0	200951.0	224324.0	217660.0	48.0	359057.0	187737.0	529456.0	269868.0	420646.0	210012.0	11.0	183133.0	206882.0	25976.0	247192.0	217781.0
254	233210.0	126522.0	58381.0	213330.0	121077.0	12404.0	199318.0	36020.0	218284.0	215953.0	40780.0	678622.0	247048.0	206317.0	417593.0	317224.0	312796.0	533349.0	211169.0	212747.0	325392.0	188731.0	202788.0	141224.0	218999.0	222886.0	870.0	239631.0	225167.0	122888.0	220136.0	246047.0	155919.0	199302.0	223210.0	216327.0	43.0	362839.0	184795.0	535744.0	269806.0	424737.0	208423.0	8.0	181554.0	205338.0	24538.0	246382.0	216994.0
255	231949.0	122732.0	55993.0	212283.0	117357.0	11849.0	198537.0	33797.0	217950.0	214918.0	38889.0	689406.0	247063.0	205196.0	423408.0	320358.0	315171.0	539829.0	209977.0	211622.0	329460.0	187282.0	201542.0	138218.0	219014.0	222289.0	796.0	238914.0	224962.0	119373.0	220653.0	246364.0	154769.0	197985.0	221919.0	215542.0	40.0	366289.0	182199.0	541065.0	270071.0	429052.0	207272.0	7.0	179189.0	204544.0	23598.0	246240.0	217041.0
256	231558.0	119338.0	53818.0	211295.0	112802.0	11201.0	197225.0	31650.0	217420.0	213544.0	37439.0	699439.0	247119.0	203792.0	428513.0	323687.0	317768.0	546666.0	209366.0	210653.0	333441.0	186093.0	200100.0	135382.0	218222.0	221566.0	744.0	239505.0	223938.0	115618.0	219926.0	245639.0	153684.0	196629.0	221543.0	213903.0	55.0	369879.0	179088.0	547744.0	270080.0	432996.0	206394.0	5.0	177251.0	202868.0	22534.0	245664.0	216584.0
257	231229.0	116342.0	51736.0	210564.0	109448.0	10762.0	196201.0	29847.0	216637.0	212791.0	35697.0	709187.0	247860.0	202519.0	434710.0	327717.0	320412.0	553385.0	207595.0	209784.0	336150.0	184563.0	198426.0	132638.0	217126.0	220895.0	664.0	238638.0	223357.0	112357.0	219738.0	245400.0	152905.0	195099.0	220866.0	213112.0	57.0	374101.0	176885.0	554686.0	271172.0	437434.0	204989.0	4.0	175710.0	202366.0	21701.0	245891.0	216252.0
258	230876.0	112996.0	49453.0	208739.0	105538.0	10246.0	195385.0	28258.0	216406.0	211582.0	34318.0	718972.0	248383.0	201334.0	440932.0	332382.0	323106.0	559174.0	206440.0	209340.0	341045.0	183464.0	197036.0	130378.0	216656.0	219973.0	603.0	238533.0	222799.0	108959.0	218970.0	245771.0	151917.0	193843.0	220111.0	211957.0	52.0	377936.0	174371.0	560383.0	271540.0	442188.0	203133.0	3.0	173519.0	201262.0	20777.0	245850.0	215934.0
259	230122.0	110151.0	47051.0	208299.0	102102.0	9755.0	193275.0	26561.0	216053.0	210649.0	32934.0	729206.0	248467.0	199656.0	446505.0	335808.0	325895.0	565057.0	205282.0	208959.0	345421.0	181801.0	195730.0	126669.0	216719.0	219361.0	598.0	238656.0	221384.0	105749.0	218553.0	245637.0	150890.0	192341.0	219401.0	210377.0	29.0	381596.0	171593.0	566441.0	271764.0	447371.0	200785.0	1.0	171529.0	200095.0	19873.0	245508.0	214884.0
260	229963.0	106524.0	45311.0	207208.0	98508.0	9365.0	191737.0	24965.0	214999.0	209417.0	31657.0	737621.0	247861.0	198166.0	452098.0	339839.0	328375.0	571848.0	204620.0	208109.0	349799.0	180626.0	194030.0	123938.0	215536.0	218806.0	542.0	238978.0	221649.0	102366.0	218681.0	245861.0	149460.0	191278.0	218521.0	209359.0	29.0	385329.0	168949.0	572851.0	271997.0	451681.0	199763.0	0.0	169337.0	199238.0	19070.0	244789.0	214530.0
261	229690.0	103083.0	43468.0	206171.0	94830.0	9166.0	190193.0	23345.0	214649.0	207672.0	30147.0	747279.0	248044.0	196794.0	458101.0	342610.0	331149.0	578249.0	203605.0	207208.0	354332.0	179317.0	192731.0	121128.0	215440.0	218614.0	490.0	238607.0	220855.0	99289.0	218332.0	245345.0	148119.0	190353.0	218394.0	207889.0	30.0	389433.0	166885.0	579250.0	272005.0	456678.0	198559.0	0.0	167433.0	198186.0	18172.0	244531.0	214196.0
262	229507.0	99460.0	41687.0	204245.0	91073.0	8663.0	189043.0	21763.0	213594.0	206304.0	28726.0	755879.0	247303.0	194823.0	464063.0	346723.0	333802.0	583601.0	203014.0	206127.0	358663.0	178037.0	191119.0	118489.0	214193.0	217950.0	443.0	238753.0	220449.0	96414.0	217260.0	245231.0	147272.0	188817.0	217810.0	206575.0	31.0	393729.0	163823.0	585374.0	272492.0	461733.0	197362.0	0.0	165024.0	196814.0	17413.0	244602.0	213741.0
263	229196.0	95864.0	40253.0	203139.0	87360.0	8195.0	187423.0	20650.0	213535.0	204375.0	27628.0	764924.0	247682.0	194184.0	469207.0	350961.0	336817.0	588288.0	202194.0	205275.0	363883.0	176494.0	190167.0	115584.0	213745.0	217182.0	435.0	239517.0	219445.0	92836.0	217222.0	245444.0	146186.0	187257.0	217500.0	204617.0	37.0	398994.0	160875.0	592976.0	273860.0	466951.0	195822.0	0.0	162933.0	195442.0	16751.0	245040.0	213594.0
264	228380.0	92673.0	38214.0	201474.0	83543.0	7565.0	186524.0	19314.0	213267.0	202932.0	26639.0	772451.0	248005.0	192682.0	475271.0	355028.0	339554.0	593634.0	201165.0	204869.0	369389.0	174476.0	189256.0	112662.0	212704.0	215396.0	442.0	240131.0	219272.0	89604.0	216703.0	245435.0	145378.0	186145.0	217446.0	203581.0	34.0	404724.0	158089.0	598218.0	275693.0	472160.0	194386.0	0.0	160953.0	193765.0	16036.0	244544.0	213227.0
265	228323.0	89090.0	36601.0	199408.0	80219.0	7100.0	184954.0	17989.0	213589.0	201308.0	25414.0	780753.0	248164.0	191196.0	480415.0	360156.0	342427.0	598558.0	201026.0	203515.0	375340.0	173545.0	188359.0	109657.0	211974.0	214491.0	430.0	240519.0	218711.0	86553.0	216672.0	245046.0	144574.0	184794.0	216935.0	201444.0	27.0	409709.0	155503.0	604308.0	277053.0	475976.0	193090.0	0.0	159056.0	192091.0	15192.0	244399.0	212729.0
266	227389.0	86013.0	34894.0	198210.0	76773.0	6884.0	183563.0	16705.0	213173.0	200442.0	24225.0	788770.0	247730.0	189641.0	486523.0	365053.0	345726.0	603691.0	200546.0	202344.0	381391.0	172617.0	187127.0	106839.0	211355.0	213776.0	400.0	241091.0	218118.0	83868.0	216850.0	244890.0	143463.0	183450.0	216710.0	200061.0	24.0	414422.0	152735.0	610241.0	278878.0	481189.0	192278.0	0.0	156860.0	191007.0	14353.0	244737.0	212681.0
267	227089.0	82429.0	33329.0	197160.0	73395.0	6600.0	182024.0	15691.0	212528.0	199155.0	23121.0	796975.0	248129.0	188018.0	491778.0	369844.0	349640.0	609846.0	199029.0	202054.0	387862.0	171504.0	185218.0	104174.0	211397.0	213741.0	364.0	241058.0	216849.0	80826.0	217009.0	244594.0	141814.0	182335.0	215894.0	199381.0	24.0	419103.0	150037.0	615894.0	280205.0	486369.0	190358.0	0.0	154201.0	189718.0	13572.0	244357.0	212495.0
268	225989.0	79433.0	31894.0	195447.0	70373.0	6204.0	180768.0	14869.0	212223.0	198348.0	22154.0	804071.0	247867.0	187430.0	498482.0	375099.0	353073.0	616260.0	198603.0	200966.0	394020.0	169820.0	183246.0	100937.0	211004.0	213024.0	347.0	241780.0	216005.0	77475.0	217534.0	245049.0	140378.0	181522.0	215641.0	197412.0	23.0	423353.0	147021.0	621866.0	281681.0	491023.0	188590.0	0.0	151959.0	188332.0	12934.0	243927.0	212847.0
269	224734.0	76584.0	30272.0	194674.0	67217.0	5933.0	179338.0	13934.0	211822.0	196817.0	21136.0	812161.0	248637.0	186004.0	504195.0	380072.0	357858.0	621909.0	198161.0	200711.0	399720.0	168832.0	181408.0	98756.0	210408.0	211614.0	342.0	242655.0	215512.0	74536.0	217427.0	245510.0	139510.0	180376.0	215513.0	195974.0	23.0	428403.0	144269.0	626414.0	282488.0	495989.0	187456.0	0.0	150244.0	186678.0	12312.0	243458.0	212411.0
270	223631.0	73735.0	28957.0	193142.0	64063.0	5625.0	178219.0	12901.0	212750.0	195509.0	20281.0	818977.0	249345.0	185550.0	510876.0	385467.0	361395.0	626877.0	197170.0	200300.0	407073.0	167899.0	179305.0	95889.0	209604.0	210480.0	319.0	243086.0	215438.0	72187.0	217464.0	245389.0	138597.0	179287.0	215028.0	195134.0	23.0	432470.0	141149.0	632659.0	284587.0	501729.0	185818.0	0.0	148131.0	184996.0	11544.0	243237.0	212463.0
271	222910.0	71136.0	27280.0	191831.0	61422.0	5301.0	176384.0	12013.0	213118.0	193612.0	19291.0	825732.0	249350.0	183360.0	516959.0	391535.0	364920.0	632834.0	196901.0	199583.0	413107.0	166742.0	177627.0	92723.0	209349.0	209445.0	277.0	242818.0	214926.0	69104.0	216855.0	245613.0	137773.0	177616.0	213836.0	193995.0	27.0	437539.0	138020.0	637830.0	285753.0	506806.0	183850.0	0.0	145630.0	183981.0	11115.0	243722.0	211901.0
272	222611.0	68570.0	26038.0	190881.0	58608.0	5082.0	174557.0	11277.0	212673.0	192294.0	18575.0	831933.0	249826.0	182542.0	522521.0	398291.0	368132.0	637376.0	195719.0	198382.0	419817.0	165688.0	175719.0	89420.0	208014.0	207980.0	249.0	243464.0	214338.0	66611.0	216788.0	246086.0	136947.0	176085.0	213349.0	193038.0	23.0	442271.0	135292.0	643895.0	288055.0	511633.0	182875.0	0.0	144407.0	182557.0	10834.0	244318.0	211861.0
273	221745.0	65227.0	24667.0	189831.0	56194.0	4851.0	173532.0	10434.0	212155.0	191524.0	17722.0	838479.0	250486.0	180924.0	528739.0	404334.0	372539.0	642575.0	195727.0	197940.0	426707.0	164926.0	174216.0	86146.0	207662.0	206724.0	227.0	243725.0	213901.0	64009.0	215895.0	245883.0	136857.0	175250.0	212867.0	192177.0	22.0	447492.0	132646.0	648720.0	290037.0	516480.0	181377.0	0.0	142645.0	180766.0	10439.0	243558.0	212727.0
274	220600.0	62634.0	23636.0	188338.0	53750.0	4661.0	171999.0	9631.0	211448.0	189685.0	16889.0	844611.0	250415.0	179291.0	534504.0	409413.0	376979.0	646509.0	195236.0	197021.0	434412.0	163669.0	172496.0	83941.0	206518.0	205682.0	196.0	244381.0	213142.0	61153.0	215752.0	246993.0	136488.0	174460.0	212353.0	190273.0	23.0	451956.0	129377.0	654596.0	291203.0	522173.0	179581.0	0.0	140612.0	179731.0	9892.0	244128.0	212796.0
275	220332.0	60231.0	22672.0	187518.0	51560.0	4469.0	169676.0	9047.0	211606.0	189199.0	16102.0	850931.0	250815.0	177297.0	540547.0	415138.0	381249.0	650222.0	194998.0	196015.0	441581.0	162907.0	170359.0	81879.0	204889.0	204311.0	176.0	244888.0	212670.0	58806.0	216532.0	247726.0	135458.0	173913.0	212346.0	189245.0	28.0	456816.0	127013.0	660184.0	293351.0	527222.0	177790.0	0.0	138066.0	178606.0	9490.0	244595.0	212119.0
276	219356.0	57926.0	21665.0	186522.0	48858.0	4246.0	168232.0	8644.0	211230.0	187816.0	15407.0	856426.0	251058.0	176133.0	547543.0	421611.0	385869.0	654681.0	193987.0	195053.0	448735.0	162025.0	167695.0	78873.0	203281.0	203288.0	149.0	245015.0	211508.0	56320.0	216232.0	247835.0	134623.0	173179.0	212155.0	187645.0	20.0	460732.0	124312.0	665289.0	295618.0	532311.0	176574.0	0.0	135952.0	176642.0	8958.0	245391.0	212302.0
277	218264.0	55737.0	20539.0	185386.0	46671.0	4038.0	165835.0	8104.0	211148.0	186567.0	14833.0	861793.0	251521.0	174846.0	554262.0	427694.0	389673.0	659495.0	193371.0	194230.0	456235.0	161480.0	166388.0	76529.0	202275.0	202422.0	128.0	245260.0	210320.0	53770.0	215758.0	248548.0	134004.0	171694.0	212020.0	186322.0	21.0	465825.0	122042.0	670172.0	297190.0	537270.0	174990.0	0.0	133996.0	174766.0	8690.0	246141.0	212780.0
278	217100.0	53250.0	19688.0	183831.0	44402.0	3827.0	163867.0	7509.0	210760.0	186111.0	14231.0	867392.0	251779.0	173095.0	560373.0	434698.0	394423.0	663361.0	192436.0	193509.0	464410.0	160689.0	164162.0	74004.0	200560.0	201459.0	110.0	245853.0	209773.0	51452.0	215781.0	248532.0	133328.0	170820.0	212425.0	185477.0	15.0	472064.0	119683.0	675813.0	299365.0	543009.0	173419.0	0.0	131625.0	172994.0	8449.0	246557.0	213202.0
279	216602.0	51271.0	18993.0	182851.0	42065.0	3687.0	162441.0	7060.0	210725.0	184978.0	13414.0	872540.0	252616.0	171717.0	566404.0	441384.0	399500.0	667130.0	191501.0	192303.0	472524.0	159050.0	162414.0	71612.0	199937.0	200494.0	99.0	246679.0	209249.0	49217.0	215926.0	248969.0	132971.0	169584.0	212712.0	184738.0	13.0	477141.0	117194.0	680999.0	301207.0	547949.0	172264.0	0.0	129135.0	171420.0	8119.0	246944.0	213147.0
280	216335.0	49319.0	18057.0	181217.0	39748.0	3644.0	161078.0	6577.0	210892.0	184354.0	12821.0	876723.0	252865.0	169993.0	572507.0	447521.0	404454.0	671784.0	190400.0	191955.0	480334.0	158332.0	160501.0	68981.0	198425.0	198992.0	110.0	247089.0	208414.0	47224.0	216486.0	249149.0	132048.0	168942.0	212499.0	183166.0	3.0	482478.0	114821.0	686208.0	303570.0	552558.0	169893.0	0.0	127417.0	169898.0	7645.0	247213.0	213044.0
281	215261.0	47100.0	17236.0	179773.0	38019.0	3537.0	158858.0	6185.0	211234.0	183129.0	12152.0	881378.0	252869.0	168279.0	579239.0	454271.0	409095.0	674859.0	189839.0	191216.0	488418.0	157290.0	158545.0	66681.0	197597.0	197836.0	103.0	247717.0	207924.0	45616.0	216793.0	248606.0	131187.0	167999.0	212433.0	181320.0	2.0	487830.0	112490.0	691215.0	305830.0	557666.0	168879.0	0.0	125019.0	168206.0	7317.0	248007.0	213788.0
282	214776.0	44840.0	16242.0	178672.0	35892.0	3369.0	157297.0	5709.0	211682.0	181856.0	11679.0	885327.0	253159.0	166039.0	584997.0	460817.0	414778.0	677229.0	189330.0	190023.0	496657.0	156820.0	156726.0	64380.0	196619.0	197236.0	88.0	249113.0	207564.0	43534.0	216676.0	248629.0	130325.0	166162.0	211932.0	179924.0	3.0	493373.0	110318.0	696239.0	308285.0	563202.0	168312.0	0.0	123291.0	165641.0	6908.0	248947.0	213674.0
283	213621.0	42830.0	15658.0	177151.0	33889.0	3218.0	155712.0	5329.0	212494.0	180812.0	11120.0	889873.0	253553.0	164257.0	590444.0	466586.0	419819.0	680025.0	188706.0	188834.0	504976.0	155988.0	154910.0	62245.0	195857.0	196150.0	63.0	249810.0	206513.0	41818.0	217669.0	248325.0	129912.0	164332.0	211706.0	178675.0	3.0	499290.0	108045.0	701171.0	311048.0	568379.0	167030.0	0.0	121436.0	164023.0	6622.0	249110.0	213855.0
284	213303.0	40689.0	15021.0	175426.0	32031.0	3157.0	153414.0	4928.0	212547.0	179568.0	10539.0	893867.0	254127.0	162612.0	596515.0	472028.0	425082.0	681864.0	189009.0	188405.0	513015.0	155094.0	152556.0	59915.0	193698.0	195326.0	64.0	251948.0	205682.0	40092.0	218758.0	247605.0	129479.0	163084.0	211608.0	177352.0	0.0	504556.0	105975.0	704965.0	314062.0	572797.0	166233.0	0.0	119541.0	161235.0	6407.0	249695.0	213919.0
285	212469.0	39062.0	14279.0	173639.0	30263.0	2934.0	151900.0	4521.0	212336.0	178642.0	10048.0	897424.0	254069.0	160543.0	601797.0	478672.0	430216.0	683854.0	188441.0	187082.0	521477.0	154861.0	149948.0	58060.0	192739.0	194159.0	65.0	254066.0	204501.0	38704.0	219063.0	247780.0	129397.0	161524.0	211796.0	176725.0	0.0	510007.0	103503.0	709719.0	316525.0	578236.0	165402.0	0.0	117636.0	159041.0	6134.0	250145.0	214167.0
286	211601.0	37365.0	13530.0	171794.0	28650.0	2793.0	150225.0	4245.0	212683.0	177279.0	9526.0	901429.0	253877.0	158263.0	607855.0	484791.0	435671.0	686116.0	187751.0	185611.0	529982.0	153988.0	147595.0	56672.0	192436.0	193413.0	39.0	255070.0	203395.0	37112.0	219170.0	247910.0	128733.0	159796.0	211295.0	175285.0	0.0	516210.0	101214.0	714051.0	318804.0	582800.0	163952.0	0.0	115767.0	157259.0	5846.0	251090.0	213757.0
287	210951.0	35573.0	12917.0	170086.0	26839.0	2651.0	147894.0	3959.0	213170.0	176277.0	9170.0	905240.0	253808.0	156826.0	613733.0	490889.0	441269.0	686772.0	186322.0	184543.0	537590.0	153090.0	145605.0	54737.0	191116.0	192500.0	31.0	255521.0	202087.0	35669.0	219922.0	247564.0	128274.0	158477.0	211572.0	173735.0	0.0	521488.0	98607.0	718923.0	321339.0	587658.0	161918.0	0.0	113759.0	155653.0	5560.0	251630.0	213743.0
288	210291.0	33756.0	12418.0	168431.0	25379.0	2559.0	145911.0	3649.0	213642.0	175027.0	8667.0	909031.0	253428.0	154449.0	618839.0	496682.0	446738.0	686634.0	186477.0	183865.0	546806.0	152636.0	143381.0	52768.0	190232.0	191213.0	26.0	257004.0	200577.0	34361.0	219636.0	248054.0	127898.0	157628.0	211433.0	172514.0	0.0	526286.0	96180.0	723629.0	324125.0	592946.0	160832.0	0.0	111999.0	153859.0	5332.0	252225.0	213431.0
289	209235.0	31835.0	11854.0	166544.0	23945.0	2486.0	143909.0	3305.0	214800.0	173846.0	8271.0	912174.0	253310.0	153151.0	624613.0	503822.0	452343.0	686681.0	186876.0	182778.0	555854.0	152006.0	140787.0	50620.0	188934.0	190422.0	23.0	258285.0	200063.0	33051.0	220716.0	247501.0	127048.0	156186.0	211901.0	171490.0	0.0	531184.0	93893.0	728109.0	327416.0	598178.0	159254.0	0.0	110651.0	152590.0	5015.0	254452.0	213286.0
290	208499.0	30500.0	11185.0	164998.0	22537.0	2326.0	141694.0	3033.0	215295.0	172458.0	7938.0	915602.0	253395.0	151107.0	629248.0	511190.0	457535.0	687197.0	186585.0	181351.0	565129.0	151804.0	138824.0	48326.0	188182.0	188485.0	27.0	258709.0	199732.0	31337.0	221419.0	247842.0	126157.0	154434.0	212566.0	169945.0	0.0	535879.0	91702.0	731593.0	330685.0	603577.0	157654.0	0.0	108879.0	151237.0	4889.0	254873.0	213892.0
291	207424.0	28751.0	10781.0	163629.0	21293.0	2206.0	140068.0	2821.0	215787.0	171117.0	7544.0	918786.0	253481.0	149350.0	635072.0	517709.0	463750.0	686259.0	185418.0	180483.0	573853.0	151041.0	136458.0	46316.0	187026.0	188060.0	22.0	259075.0	197789.0	30149.0	222326.0	248190.0	125707.0	152772.0	212882.0	168286.0	0.0	541946.0	89647.0	735838.0	333299.0	608651.0	156581.0	0.0	107274.0	149417.0	4767.0	256038.0	214553.0
292	206430.0	27334.0	10413.0	162437.0	19951.0	2026.0	137677.0	2644.0	216694.0	169733.0	7274.0	921946.0	253219.0	147636.0	640407.0	525110.0	470070.0	684705.0	184040.0	179730.0	582680.0	149957.0	134508.0	44441.0	186624.0	186581.0	15.0	260088.0	197585.0	29035.0	222497.0	248641.0	125450.0	151342.0	213988.0	166314.0	0.0	546877.0	87883.0	739395.0	336444.0	614152.0	155551.0	0.0	105190.0	147429.0	4498.0	256780.0	214416.0
293	206917.0	25893.0	10039.0	160526.0	18826.0	1883.0	135986.0	2526.0	217252.0	168531.0	6991.0	924532.0	252513.0	146032.0	645769.0	531348.0	476030.0	683714.0	183135.0	178783.0	592366.0	149449.0	131843.0	42564.0	185742.0	185650.0	17.0	262028.0	196638.0	27963.0	222850.0	249304.0	124689.0	149652.0	214133.0	164832.0	0.0	551923.0	85977.0	743463.0	340065.0	618615.0	153691.0	0.0	103201.0	145512.0	4185.0	258031.0	214397.0
294	205747.0	24505.0	9513.0	158755.0	17943.0	1748.0	133619.0	2367.0	218202.0	166744.0	6627.0	926663.0	252744.0	144220.0	651702.0	538419.0	481688.0	682384.0	182325.0	177873.0	601309.0	148776.0	129649.0	40955.0	184384.0	184749.0	17.0	263770.0	196354.0	26764.0	223608.0	249634.0	124113.0	148420.0	214306.0	163261.0	0.0	557089.0	83890.0	746699.0	342649.0	622532.0	151995.0	0.0	101589.0	142993.0	4048.0	258750.0	214476.0
295	204165.0	23205.0	9104.0	157189.0	16972.0	1614.0	132575.0	2187.0	218947.0	165310.0	6244.0	928927.0	252662.0	143144.0	656940.0	544641.0	487436.0	679475.0	181188.0	176252.0	609608.0	148509.0	128227.0	39483.0	183036.0	183368.0	9.0	264730.0	195717.0	25836.0	224723.0	250792.0	123660.0	147219.0	214257.0	161702.0	0.0	563247.0	82319.0	749875.0	346371.0	627280.0	150571.0	0.0	99768.0	140436.0	3842.0	259759.0	214780.0
296	203080.0	21899.0	8605.0	154862.0	16265.0	1551.0	129946.0	2014.0	219520.0	163740.0	5769.0	931056.0	252827.0	141273.0	662114.0	550662.0	493525.0	676526.0	179782.0	174889.0	618325.0	148560.0	125833.0	37552.0	182127.0	181976.0	9.0	266304.0	195190.0	24928.0	226361.0	251070.0	123559.0	145404.0	214554.0	160673.0	0.0	569712.0	80359.0	753798.0	350282.0	632208.0	148977.0	0.0	97689.0	138237.0	3726.0	260729.0	215618.0
297	202213.0	20744.0	8118.0	153786.0	15383.0	1499.0	127888.0	1863.0	220623.0	162648.0	5445.0	933293.0	252253.0	139429.0	666811.0	557834.0	499882.0	672396.0	179843.0	173371.0	626896.0	148025.0	123284.0	35802.0	181541.0	180512.0	11.0	267589.0	194633.0	24127.0	227743.0	251796.0	123866.0	143877.0	214218.0	159007.0	0.0	574760.0	78940.0	756713.0	354228.0	637062.0	147636.0	0.0	96137.0	136032.0	3637.0	261964.0	215879.0
298	201039.0	19604.0	7688.0	152250.0	14324.0	1342.0	125792.0	1732.0	221999.0	161997.0	5137.0	935286.0	252338.0	137442.0	671945.0	563815.0	507503.0	667818.0	179546.0	172205.0	635632.0	147377.0	121005.0	34132.0	180208.0	179346.0	11.0	268955.0	194234.0	23168.0	228848.0	252218.0	123956.0	142189.0	214516.0	158086.0	0.0	579797.0	77308.0	759962.0	358611.0	641839.0	146669.0	0.0	94568.0	134131.0	3384.0	264391.0	215974.0
299	200776.0	18465.0	7240.0	150879.0	13249.0	1330.0	123873.0	1551.0	223925.0	161320.0	4827.0	937553.0	252246.0	135811.0	677049.0	570541.0	513465.0	662707.0	178127.0	171052.0	644327.0	146813.0	118842.0	32606.0	178635.0	177580.0	15.0	270188.0	193602.0	22466.0	229644.0	252959.0	124117.0	140461.0	214592.0	156868.0	0.0	585379.0	75606.0	763151.0	361739.0	645129.0	145445.0	0.0	93119.0	132301.0	3244.0	266142.0	216349.0
300	199175.0	17641.0	6930.0	148918.0	12399.0	1285.0	122280.0	1417.0	224770.0	159894.0	4549.0	939591.0	251713.0	134150.0	682282.0	576772.0	519942.0	656895.0	177577.0	169104.0	652299.0	146267.0	116805.0	31020.0	176800.0	176085.0	9.0	271254.0	193349.0	21796.0	230737.0	253185.0	124034.0	138691.0	214834.0	155076.0	0.0	590252.0	74130.0	765877.0	365697.0	650356.0	144122.0	0.0	91639.0	130666.0	3164.0	267786.0	217733.0
301	197803.0	16692.0	6581.0	147277.0	11794.0	1264.0	120538.0	1307.0	225961.0	159217.0	4281.0	941331.0	250699.0	132394.0	686258.0	582443.0	526440.0	650562.0	177847.0	167988.0	660889.0	146169.0	114784.0	29869.0	174159.0	174691.0	6.0	272636.0	191920.0	20993.0	231571.0	253253.0	123821.0	137446.0	214368.0	153299.0	0.0	594063.0	72548.0	768941.0	369203.0	654353.0	142937.0	0.0	89518.0	128526.0	3032.0	269135.0	219044.0
302	197330.0	15598.0	6361.0	145159.0	11038.0	1213.0	118182.0	1180.0	226769.0	158254.0	4039.0	943223.0	249321.0	130517.0	691060.0	589302.0	532822.0	642417.0	177608.0	166601.0	669383.0	145950.0	112725.0	28626.0	171819.0	173276.0	4.0	274838.0	190697.0	20014.0	232619.0	253100.0	123216.0	136302.0	214310.0	151843.0	0.0	599010.0	71398.0	772258.0	374116.0	659201.0	141909.0	0.0	87833.0	126757.0	2842.0	270847.0	219785.0
303	197121.0	14704.0	6240.0	143278.0	10364.0	1187.0	116366.0	1069.0	227075.0	156945.0	3789.0	945227.0	248434.0	128077.0	695919.0	594945.0	539553.0	634659.0	176978.0	165633.0	677157.0	145889.0	110582.0	27255.0	170418.0	172764.0	3.0	276309.0	190155.0	19169.0	233468.0	253693.0	123629.0	134699.0	215154.0	150652.0	0.0	602544.0	69663.0	775030.0	377982.0	662570.0	140953.0	0.0	86150.0	124788.0	2654.0	272424.0	220403.0
304	196101.0	14031.0	5991.0	141357.0	9702.0	1125.0	114171.0	952.0	229040.0	156113.0	3583.0	947237.0	247205.0	126016.0	699968.0	600589.0	545922.0	625984.0	176487.0	163641.0	685283.0	145772.0	108036.0	26183.0	169636.0	171623.0	1.0	277906.0	189297.0	18586.0	234939.0	253845.0	123484.0	132601.0	215337.0	149069.0	0.0	606613.0	67680.0	777879.0	382771.0	666144.0	139093.0	0.0	84919.0	122705.0	2523.0	274405.0	221834.0
305	194909.0	13310.0	5805.0	139670.0	9182.0	1053.0	112193.0	881.0	230717.0	155226.0	3366.0	948746.0	245699.0	124125.0	704186.0	606406.0	552114.0	617347.0	175515.0	162262.0	693303.0	145626.0	105774.0	24921.0	168512.0	170324.0	3.0	279575.0	188663.0	17815.0	236090.0	254139.0	122870.0	131102.0	215683.0	148095.0	0.0	611151.0	66639.0	780648.0	387465.0	669405.0	138123.0	0.0	83539.0	120639.0	2478.0	275988.0	223159.0
306	193891.0	12586.0	5527.0	138486.0	8560.0	1046.0	109715.0	829.0	232310.0	153792.0	3062.0	950359.0	244409.0	121903.0	708417.0	612709.0	557985.0	606778.0	175068.0	160667.0	701590.0	145891.0	103655.0	24192.0	167083.0	168989.0	6.0	281670.0	187686.0	17205.0	237578.0	254185.0	122772.0	129608.0	215999.0	146575.0	0.0	615751.0	65051.0	782682.0	392574.0	673071.0	137578.0	0.0	82462.0	118726.0	2406.0	278307.0	223800.0
307	193015.0	11915.0	5220.0	137067.0	8083.0	1004.0	107616.0	852.0	234364.0	152816.0	2929.0	952091.0	243128.0	119918.0	712533.0	618261.0	563723.0	595824.0	174931.0	159675.0	708925.0	145308.0	101325.0	23261.0	165759.0	167520.0	4.0	283559.0	186593.0	16517.0	238764.0	255458.0	122744.0	128041.0	216034.0	144883.0	0.0	620071.0	63565.0	785058.0	396714.0	676383.0	136687.0	0.0	81488.0	116939.0	2394.0	280721.0	224992.0
308	192454.0	11381.0	4958.0	135487.0	7681.0	980.0	105546.0	776.0	237019.0	151302.0	2722.0	953638.0	241671.0	117857.0	716686.0	623331.0	569636.0	584075.0	175145.0	158378.0	716976.0	144929.0	98891.0	22049.0	163373.0	165459.0	1.0	285987.0	185664.0	15912.0	240613.0	255801.0	122768.0	126109.0	215731.0	143174.0	0.0	624510.0	62001.0	787483.0	401522.0	680421.0	135440.0	0.0	80298.0	115684.0	2281.0	282419.0	226298.0
309	191669.0	10788.0	4633.0	133417.0	7343.0	944.0	103635.0	752.0	240149.0	150898.0	2521.0	954859.0	240620.0	115990.0	720820.0	628891.0	575776.0	571501.0	173885.0	156950.0	724204.0	144500.0	96219.0	21222.0	161420.0	164026.0	2.0	288009.0	184845.0	15242.0	242412.0	255898.0	122886.0	124630.0	215973.0	142126.0	0.0	628819.0	61208.0	790443.0	406807.0	684186.0	133809.0	0.0	78839.0	113232.0	2238.0	284586.0	226559.0
310	191039.0	10211.0	4450.0	131195.0	6882.0	895.0	101312.0	712.0	243032.0	149978.0	2302.0	956164.0	238703.0	114238.0	724758.0	633414.0	581637.0	558716.0	172709.0	155316.0	731686.0	144889.0	93906.0	20205.0	159407.0	162521.0	2.0	290672.0	183883.0	14678.0	244445.0	255935.0	123078.0	123273.0	215620.0	141225.0	0.0	632471.0	59524.0	792688.0	412267.0	688137.0	132601.0	0.0	77473.0	111231.0	2175.0	286783.0	228129.0
311	190450.0	9731.0	4220.0	129288.0	6445.0	860.0	99237.0	657.0	245570.0	149036.0	2177.0	957416.0	237048.0	111409.0	728540.0	638518.0	588053.0	544436.0	172460.0	153584.0	739281.0	144478.0	91925.0	19393.0	157742.0	161129.0	3.0	293067.0	183237.0	13963.0	246476.0	256798.0	123095.0	122034.0	215363.0	139946.0	0.0	635314.0	58112.0	794515.0	417391.0	691538.0	131677.0	0.0	76312.0	109184.0	2115.0	289669.0	229371.0
312	189059.0	9129.0	4032.0	127310.0	6051.0	860.0	97903.0	605.0	247528.0	147907.0	2079.0	958301.0	235236.0	109331.0	732236.0	643454.0	594330.0	530040.0	172238.0	152506.0	745933.0	144177.0	89881.0	18480.0	155579.0	159895.0	7.0	295804.0	182643.0	13519.0	248346.0	257000.0	123318.0	120090.0	215528.0	138170.0	0.0	639728.0	57161.0	796911.0	422998.0	693984.0	130210.0	0.0	75399.0	107547.0	2118.0	292849.0	230389.0
313	188362.0	8666.0	3871.0	125415.0	5808.0	861.0	95752.0	588.0	250161.0	146404.0	1993.0	959507.0	233245.0	107757.0	736354.0	648908.0	601236.0	515114.0	172030.0	151400.0	752491.0	144345.0	87928.0	17672.0	154090.0	159082.0	7.0	298515.0	181894.0	12959.0	249771.0	257494.0	123666.0	119293.0	215975.0	136646.0	0.0	642369.0	55495.0	798561.0	427973.0	696894.0	128844.0	0.0	74025.0	105544.0	1995.0	295356.0	231992.0
314	187742.0	8212.0	3715.0	123771.0	5449.0	783.0	93917.0	559.0	252480.0	144744.0	1911.0	960587.0	230712.0	105828.0	739128.0	653248.0	607705.0	500143.0	171912.0	150151.0	759074.0	144464.0	85721.0	16915.0	152225.0	157863.0	7.0	301504.0	181409.0	12539.0	251465.0	258245.0	124061.0	117775.0	215697.0	134809.0	0.0	646455.0	54420.0	800854.0	432938.0	699526.0	127854.0	0.0	72897.0	103951.0	1928.0	297204.0	233249.0
315	187047.0	7813.0	3516.0	122001.0	5192.0	760.0	91847.0	517.0	255085.0	143258.0	1851.0	961417.0	229081.0	103695.0	742674.0	658453.0	614233.0	483473.0	171773.0	148534.0	765698.0	144534.0	83950.0	16389.0	150451.0	156665.0	10.0	304275.0	180325.0	12206.0	252980.0	258078.0	123664.0	116400.0	216473.0	133344.0	0.0	649378.0	53215.0	802512.0	438141.0	702438.0	126646.0	0.0	71587.0	101586.0	1930.0	300032.0	234141.0
316	186310.0	7337.0	3328.0	119812.0	4842.0	740.0	90001.0	474.0	258049.0	141590.0	1762.0	962531.0	226936.0	101675.0	746287.0	663131.0	620765.0	468360.0	171873.0	146599.0	771592.0	144332.0	82268.0	15657.0	148531.0	155105.0	14.0	306752.0	178742.0	11676.0	254589.0	259039.0	124093.0	114876.0	216277.0	131796.0	0.0	652537.0	52136.0	804944.0	443432.0	705548.0	125669.0	0.0	70377.0	99717.0	1936.0	302288.0	236102.0
317	185374.0	6879.0	3207.0	117469.0	4596.0	674.0	87686.0	429.0	261492.0	140860.0	1657.0	963352.0	225780.0	99927.0	749579.0	667750.0	627484.0	451780.0	171575.0	144899.0	778097.0	143891.0	80161.0	14931.0	147019.0	154577.0	17.0	310112.0	177646.0	11328.0	255960.0	259746.0	123661.0	113279.0	216152.0	130188.0	0.0	656144.0	51490.0	806867.0	450056.0	709269.0	125294.0	0.0	68793.0	98036.0	1853.0	304411.0	236927.0
318	185201.0	6580.0	3130.0	115973.0	4235.0	635.0	85706.0	408.0	264700.0	140118.0	1569.0	964069.0	223940.0	97788.0	752830.0	672465.0	634566.0	433847.0	171209.0	143749.0	783917.0	144062.0	78192.0	14289.0	144886.0	153390.0	14.0	313145.0	176842.0	10816.0	258295.0	260172.0	123595.0	112143.0	216606.0	128962.0	0.0	659561.0	50412.0	808444.0	456195.0	712095.0	124462.0	0.0	67917.0	95896.0	1805.0	306928.0	238196.0
319	184864.0	6238.0	2972.0	114248.0	3973.0	583.0	83398.0	356.0	269155.0	139461.0	1415.0	965574.0	221892.0	96076.0	756030.0	677067.0	640406.0	417441.0	170678.0	142324.0	790128.0	144177.0	76260.0	13906.0	142814.0	151726.0	12.0	317497.0	175786.0	10421.0	260199.0	259889.0	123616.0	111078.0	217359.0	127645.0	0.0	662662.0	49268.0	810091.0	461671.0	714185.0	123303.0	0.0	67151.0	93956.0	1800.0	309694.0	240519.0
320	183491.0	5973.0	2870.0	112587.0	3663.0	510.0	81198.0	332.0	272737.0	138616.0	1357.0	966615.0	219494.0	94269.0	759082.0	681121.0	646119.0	400286.0	170317.0	140909.0	796124.0	144015.0	74307.0	13568.0	140854.0	150114.0	14.0	320857.0	175322.0	9950.0	262256.0	260190.0	123533.0	109576.0	217453.0	125729.0	0.0	666519.0	48462.0	812295.0	468190.0	716495.0	121950.0	0.0	65716.0	92482.0	1720.0	312131.0	242301.0
321	183141.0	5593.0	2694.0	110651.0	3335.0	490.0	79513.0	293.0	276949.0	137160.0	1261.0	967121.0	217609.0	92285.0	762698.0	684518.0	652157.0	383045.0	169983.0	139247.0	801928.0	144398.0	72192.0	12931.0	139367.0	149304.0	15.0	323880.0	175055.0	9783.0	263856.0	260572.0	123058.0	108585.0	217257.0	124232.0	0.0	670533.0	47370.0	813528.0	474664.0	718869.0	121180.0	0.0	64665.0	90811.0	1667.0	315711.0	244033.0
322	182081.0	5311.0	2560.0	108772.0	3072.0	476.0	77493.0	273.0	281239.0	136575.0	1173.0	967997.0	215326.0	90076.0	765332.0	688258.0	658366.0	365175.0	168986.0	137398.0	807208.0	144238.0	70425.0	12492.0	136729.0	148006.0	15.0	326736.0	174109.0	9511.0	265619.0	260659.0	123320.0	106632.0	217282.0	122819.0	0.0	673698.0	45941.0	814957.0	480084.0	721480.0	120034.0	0.0	63896.0	89058.0	1634.0	318668.0	245709.0
323	181913.0	4902.0	2465.0	106985.0	2888.0	463.0	75902.0	263.0	284710.0	135219.0	1123.0	969141.0	213349.0	88453.0	767602.0	692201.0	664051.0	347525.0	169128.0	135908.0	812392.0	143904.0	68704.0	11854.0	134795.0	146704.0	14.0	329904.0	173455.0	9112.0	267951.0	261556.0	122812.0	105702.0	216930.0	120821.0	0.0	677344.0	45037.0	816294.0	486035.0	724753.0	118407.0	0.0	63046.0	86832.0	1552.0	321598.0	248027.0
324	180819.0	4662.0	2378.0	105372.0	2763.0	471.0	73439.0	225.0	289271.0	133977.0	1082.0	969907.0	210571.0	87135.0	769502.0	695351.0	669647.0	329357.0	169271.0	133558.0	817594.0	143969.0	66651.0	11289.0	132550.0	145235.0	7.0	332947.0	172585.0	8835.0	270438.0	262903.0	122796.0	103642.0	216446.0	119597.0	0.0	680066.0	44361.0	818190.0	491322.0	727056.0	117653.0	0.0	61767.0	85090.0	1536.0	324407.0	249718.0
325	180269.0	4305.0	2303.0	103570.0	2613.0	434.0	71635.0	205.0	293468.0	132381.0	985.0	970553.0	208437.0	85449.0	771923.0	699151.0	675368.0	312236.0	169611.0	132325.0	822938.0	144129.0	64804.0	10939.0	131315.0	144004.0	4.0	336152.0	172232.0	8458.0	272063.0	262824.0	122814.0	101983.0	215597.0	118064.0	0.0	682496.0	43217.0	819548.0	497322.0	728828.0	116155.0	0.0	60858.0	83582.0	1493.0	327164.0	252017.0
326	179756.0	4190.0	2238.0	101826.0	2432.0	415.0	69825.0	206.0	298213.0	131350.0	905.0	971454.0	206281.0	83502.0	773619.0	702873.0	681693.0	296325.0	168848.0	130555.0	827085.0	143806.0	63428.0	10208.0	128819.0	142226.0	2.0	339633.0	170840.0	8127.0	274176.0	263187.0	122979.0	100619.0	215700.0	116221.0	0.0	685379.0	42593.0	821194.0	503661.0	730851.0	114408.0	0.0	59608.0	82108.0	1479.0	330393.0	253987.0
327	179121.0	3988.0	2118.0	99333.0	2284.0	360.0	67867.0	179.0	303441.0	130069.0	921.0	972034.0	204394.0	81715.0	775029.0	706800.0	687869.0	279787.0	168797.0	128695.0	832003.0	143507.0	61948.0	9860.0	126491.0	140680.0	0.0	343577.0	170243.0	7930.0	275886.0	263884.0	122737.0	99321.0	215692.0	114482.0	0.0	688343.0	41444.0	822413.0	509373.0	733300.0	113569.0	0.0	59109.0	80295.0	1458.0	334229.0	255931.0
328	179039.0	3677.0	1988.0	97719.0	2263.0	333.0	66386.0	165.0	308372.0	129447.0	821.0	973115.0	202037.0	80189.0	777780.0	709501.0	694052.0	263818.0	168564.0	127114.0	836596.0	143221.0	60123.0	9481.0	125130.0	139276.0	0.0	347514.0	169573.0	7854.0	277581.0	265270.0	122682.0	97690.0	216580.0	113470.0	0.0	690642.0	40681.0	823621.0	515792.0	734957.0	112978.0	0.0	58208.0	78657.0	1415.0	337131.0	256952.0
329	178200.0	3469.0	2015.0	95893.0	2181.0	350.0	64772.0	159.0	313631.0	128417.0	775.0	973650.0	199803.0	78927.0	779411.0	711623.0	700523.0	248158.0	168588.0	125005.0	840986.0	142303.0	58651.0	9056.0	122922.0	137852.0	0.0	350757.0	168506.0	7614.0	279160.0	265512.0	122751.0	96336.0	216971.0	111555.0	0.0	692489.0	39737.0	824962.0	521898.0	737029.0	111719.0	0.0	57365.0	76551.0	1399.0	340080.0	258697.0
330	177429.0	3377.0	1939.0	93704.0	2094.0	340.0	62830.0	158.0	318600.0	127000.0	743.0	974140.0	197547.0	77239.0	781568.0	714374.0	705868.0	233017.0	167918.0	123145.0	845353.0	142013.0	57197.0	8665.0	120679.0	136217.0	0.0	354789.0	167290.0	7188.0	280234.0	264650.0	122645.0	94593.0	217108.0	110000.0	0.0	694275.0	38901.0	825059.0	527960.0	738839.0	110980.0	0.0	56483.0	74905.0	1443.0	343622.0	260440.0
331	177855.0	3209.0	1837.0	91934.0	2063.0	319.0	61198.0	141.0	324584.0	126133.0	716.0	974988.0	195172.0	75283.0	783410.0	717240.0	710670.0	218020.0	167690.0	121158.0	849287.0	142194.0	55793.0	8362.0	118458.0	134944.0	0.0	358790.0	166889.0	7077.0	282134.0	264928.0	123258.0	93183.0	216902.0	108771.0	0.0	696481.0	38244.0	826713.0	533854.0	740609.0	110115.0	0.0	55726.0	72445.0	1423.0	348254.0	262581.0
332	177994.0	3042.0	1761.0	90344.0	1905.0	313.0	59661.0	118.0	329333.0	124794.0	635.0	975397.0	192414.0	73887.0	785094.0	719873.0	716249.0	203410.0	167751.0	118957.0	853270.0	142240.0	54668.0	8005.0	116398.0	133719.0	0.0	362486.0	166002.0	6687.0	283370.0	265115.0	123417.0	91770.0	217025.0	107278.0	0.0	698952.0	37322.0	827713.0	540481.0	742382.0	109523.0	0.0	54883.0	70661.0	1415.0	352078.0	264423.0
333	176988.0	2871.0	1721.0	88485.0	1871.0	307.0	58708.0	108.0	334997.0	123838.0	563.0	976021.0	189639.0	72214.0	786868.0	722861.0	721261.0	189517.0	167557.0	117093.0	856790.0	141953.0	53443.0	7662.0	114671.0	132325.0	0.0	366537.0	165032.0	6420.0	285758.0	264974.0	123644.0	89927.0	217642.0	106061.0	0.0	700449.0	36246.0	829114.0	546378.0	743671.0	108899.0	0.0	54350.0	69091.0	1343.0	354895.0	266059.0
334	176380.0	2717.0	1653.0	86703.0	1705.0	283.0	56678.0	86.0	341309.0	122340.0	497.0	976600.0	187502.0	70545.0	789140.0	725672.0	726151.0	176438.0	167937.0	115156.0	859958.0	141714.0	52109.0	7283.0	112701.0	131009.0	0.0	370306.0	163481.0	6208.0	287426.0	265871.0	123686.0	88658.0	218064.0	104590.0	0.0	703362.0	35356.0	830410.0	552603.0	745662.0	108394.0	0.0	53522.0	67386.0	1269.0	359462.0	267435.0
335	175782.0	2615.0	1611.0	84972.0	1600.0	260.0	54981.0	80.0	347974.0	120601.0	449.0	977168.0	185198.0	68955.0	790365.0	728524.0	731713.0	164278.0	167655.0	113135.0	863659.0	141852.0	50240.0	7111.0	110914.0	129802.0	0.0	374532.0	163077.0	6153.0	288061.0	266686.0	123835.0	87202.0	217932.0	103380.0	0.0	705275.0	34586.0	831293.0	557796.0	747288.0	107859.0	0.0	52758.0	65541.0	1280.0	363506.0	268294.0
336	175751.0	2497.0	1583.0	83178.0	1511.0	247.0	53079.0	84.0	354011.0	119426.0	419.0	977750.0	182821.0	67759.0	791286.0	730242.0	736864.0	153101.0	167987.0	111243.0	866937.0	142377.0	48939.0	6796.0	108459.0	128823.0	0.0	378534.0	162257.0	5982.0	290524.0	267439.0	124520.0	85430.0	217768.0	101586.0	0.0	707392.0	34164.0	832021.0	563935.0	748843.0	107102.0	0.0	52091.0	63631.0	1278.0	367102.0	269728.0
337	175365.0	2430.0	1541.0	81304.0	1424.0	236.0	51662.0	81.0	359783.0	118747.0	412.0	978164.0	180837.0	65592.0	792910.0	733456.0	742211.0	142209.0	167566.0	109854.0	870133.0	142475.0	47545.0	6414.0	106031.0	127427.0	0.0	383092.0	161022.0	5748.0	292789.0	268151.0	124841.0	83606.0	217845.0	100240.0	0.0	708908.0	33355.0	833069.0	569535.0	750699.0	105792.0	0.0	51366.0	62091.0	1218.0	371400.0	270994.0
338	174451.0	2218.0	1513.0	79615.0	1313.0	234.0	50074.0	83.0	365821.0	117940.0	396.0	978758.0	178093.0	64392.0	794055.0	735840.0	747137.0	132006.0	167430.0	107819.0	873275.0	142645.0	46406.0	6052.0	103896.0	125937.0	0.0	387455.0	159761.0	5513.0	295054.0	269072.0	125196.0	81878.0	218247.0	98774.0	0.0	710992.0	32757.0	834040.0	575549.0	752193.0	105139.0	0.0	50725.0	60618.0	1103.0	375038.0	272972.0
339	173695.0	2109.0	1449.0	78006.0	1265.0	205.0	48544.0	70.0	371429.0	117071.0	376.0	979261.0	175999.0	63066.0	795539.0	738185.0	751779.0	121801.0	167378.0	106241.0	876364.0	142121.0	45300.0	5927.0	102255.0	124370.0	0.0	390853.0	158708.0	5394.0	296867.0	268955.0	125460.0	80105.0	219089.0	97557.0	0.0	712713.0	31878.0	834721.0	581322.0	753476.0	104564.0	0.0	49774.0	59040.0	1033.0	380161.0	274333.0
340	172938.0	2028.0	1357.0	76454.0	1187.0	184.0	46906.0	77.0	377453.0	115931.0	308.0	979753.0	173164.0	61665.0	796638.0	739888.0	756604.0	113001.0	167959.0	103733.0	878940.0	142430.0	44040.0	5615.0	100439.0	123241.0	0.0	395647.0	157564.0	5181.0	299358.0	269595.0	125162.0	78308.0	219117.0	96487.0	0.0	714612.0	31565.0	836129.0	587564.0	755519.0	103932.0	0.0	49059.0	57613.0	1046.0	384027.0	276608.0
341	172649.0	1886.0	1324.0	75125.0	1137.0	174.0	45165.0	64.0	384894.0	114879.0	310.0	980157.0	170832.0	60032.0	797964.0	742738.0	761775.0	104201.0	168367.0	101796.0	882292.0	141734.0	42534.0	5476.0	98714.0	122846.0	0.0	400401.0	156350.0	5011.0	300725.0	270094.0	125431.0	76693.0	219641.0	95350.0	0.0	716231.0	30826.0	836521.0	594011.0	756903.0	102757.0	0.0	48821.0	56630.0	1020.0	387752.0	277505.0
342	172506.0	1874.0	1282.0	73372.0	1065.0	171.0	43743.0	60.0	391229.0	113788.0	295.0	980719.0	168847.0	58700.0	799262.0	744764.0	766343.0	96159.0	167822.0	99921.0	884564.0	141670.0	41577.0	5285.0	96938.0	121355.0	0.0	405008.0	155739.0	4772.0	302036.0	270683.0	125420.0	75191.0	220374.0	94746.0	0.0	718121.0	30034.0	838107.0	599918.0	758164.0	101881.0	0.0	47991.0	54939.0	1046.0	391632.0	279542.0
343	171758.0	1834.0	1252.0	71557.0	1015.0	143.0	42645.0	56.0	397991.0	112519.0	278.0	981169.0	167170.0	57558.0	799985.0	746685.0	771379.0	88488.0	167566.0	98086.0	887285.0	141016.0	40312.0	5123.0	94977.0	120237.0	0.0	410140.0	154912.0	4589.0	304571.0	272205.0	125262.0	73858.0	219879.0	93175.0	0.0	719574.0	29655.0	839177.0	605367.0	758794.0	100766.0	0.0	47549.0	53128.0	1075.0	396004.0	281455.0
344	171454.0	1745.0	1191.0	69793.0	928.0	137.0	41331.0	57.0	404591.0	111581.0	242.0	981767.0	165114.0	55921.0	799785.0	747545.0	775314.0	81497.0	167751.0	96544.0	890008.0	140908.0	39475.0	4932.0	94094.0	118652.0	0.0	415493.0	154384.0	4419.0	306986.0	272751.0	125598.0	72309.0	220075.0	91661.0	0.0	721553.0	29282.0	839573.0	611450.0	759848.0	100480.0	0.0	47221.0	51661.0	1029.0	399893.0	283322.0
345	170444.0	1646.0	1110.0	67869.0	884.0	137.0	40012.0	50.0	412193.0	110657.0	212.0	982183.0	163149.0	54359.0	800266.0	749126.0	779968.0	75102.0	168389.0	94809.0	892031.0	140527.0	38597.0	4840.0	92899.0	116943.0	0.0	420099.0	153608.0	4237.0	308278.0	273752.0	125792.0	71352.0	220383.0	90451.0	0.0	723643.0	28493.0	840297.0	617471.0	761386.0	99646.0	0.0	46558.0	50340.0	980.0	403959.0	285385.0
346	170310.0	1572.0	1001.0	66301.0	830.0	132.0	38754.0	41.0	419663.0	109611.0	219.0	982535.0	160822.0	53320.0	801590.0	750371.0	784149.0	69129.0	168992.0	92629.0	894270.0	140736.0	37460.0	4646.0	91151.0	115898.0	0.0	424760.0	152916.0	4159.0	309987.0	275151.0	125783.0	69819.0	220756.0	89321.0	0.0	724527.0	27764.0	841121.0	623747.0	762518.0	98844.0	0.0	46075.0	49238.0	984.0	408896.0	287801.0
347	169792.0	1454.0	962.0	64982.0	803.0	126.0	37620.0	40.0	427006.0	108594.0	177.0	982796.0	158744.0	51901.0	802944.0	750066.0	788424.0	63686.0	168927.0	90674.0	896447.0	139942.0	36485.0	4464.0	89558.0	114586.0	0.0	429498.0	151507.0	4059.0	311542.0	275339.0	125587.0	68328.0	221243.0	88030.0	0.0	726157.0	27336.0	841249.0	629898.0	764289.0	97746.0	0.0	45782.0	48088.0	936.0	412891.0	289546.0
348	169029.0	1363.0	886.0	63664.0	749.0	113.0	36159.0	34.0	435514.0	108093.0	169.0	983165.0	156602.0	50637.0	803918.0	751338.0	792012.0	58961.0	169272.0	88479.0	898857.0	139659.0	35147.0	4291.0	88413.0	113426.0	0.0	435160.0	150584.0	3934.0	313395.0	275684.0	125094.0	66478.0	220808.0	86955.0	0.0	728169.0	26679.0	841620.0	635902.0	765419.0	96834.0	0.0	45434.0	46494.0	903.0	418304.0	290828.0
349	168230.0	1314.0	819.0	61718.0	711.0	110.0	35092.0	34.0	443429.0	107512.0	158.0	983292.0	153573.0	49259.0	804451.0	752675.0	795542.0	54167.0	169155.0	87133.0	900948.0	139185.0	34293.0	4105.0	86835.0	111826.0	0.0	440371.0	149556.0	3829.0	316362.0	275690.0	125031.0	65176.0	220938.0	86199.0	0.0	728761.0	25956.0	841654.0	641973.0	766030.0	96155.0	0.0	44748.0	45133.0	890.0	422953.0	292458.0
350	167569.0	1168.0	831.0	60290.0	674.0	109.0	34410.0	25.0	451039.0	107010.0	129.0	983458.0	151205.0	47796.0	804942.0	753123.0	799290.0	49737.0	169544.0	85694.0	902777.0	138924.0	33414.0	4120.0	85329.0	110871.0	0.0	444577.0	148417.0	3710.0	317753.0	277090.0	125076.0	63984.0	221832.0	85007.0	0.0	730542.0	25103.0	841797.0	647949.0	766521.0	95710.0	0.0	44429.0	43949.0	867.0	428004.0	294668.0
351	166497.0	1083.0	734.0	58830.0	607.0	106.0	33157.0	26.0	459264.0	106290.0	113.0	983881.0	148746.0	47040.0	806421.0	754610.0	803120.0	45691.0	169685.0	84010.0	905334.0	138621.0	32774.0	4109.0	83813.0	110136.0	0.0	449834.0	147803.0	3549.0	319515.0	278041.0	124933.0	62739.0	221553.0	84157.0	0.0	732063.0	24660.0	841935.0	653695.0	767750.0	94173.0	0.0	43933.0	43017.0	858.0	432878.0	296341.0
352	166248.0	1057.0	718.0	57298.0	572.0	96.0	32121.0	23.0	466843.0	105013.0	113.0	984237.0	146779.0	45976.0	807385.0	755602.0	806472.0	41796.0	170786.0	82418.0	907067.0	138156.0	31717.0	4003.0	82139.0	108811.0	0.0	454746.0	146874.0	3383.0	321050.0	278321.0	124445.0	61424.0	221208.0	83288.0	0.0	733912.0	24012.0	842506.0	658883.0	769531.0	93044.0	0.0	43160.0	41784.0	865.0	437753.0	298607.0
353	166038.0	951.0	646.0	55732.0	522.0	80.0	30906.0	21.0	475202.0	103916.0	102.0	984688.0	144463.0	44732.0	807904.0	755825.0	809675.0	38464.0	171303.0	80832.0	908994.0	137478.0	30828.0	3929.0	80114.0	107594.0	0.0	459299.0	146515.0	3187.0	322159.0	279138.0	124357.0	60153.0	221690.0	82365.0	0.0	735363.0	23578.0	842525.0	664758.0	769836.0	92744.0	0.0	42966.0	40315.0	794.0	442966.0	300122.0
354	165928.0	913.0	576.0	54326.0	529.0	74.0	29800.0	23.0	482196.0	103071.0	95.0	984684.0	142335.0	43924.0	809167.0	756303.0	812992.0	35559.0	171642.0	79275.0	910845.0	137106.0	29779.0	3804.0	78619.0	106448.0	0.0	463435.0	145593.0	3050.0	324342.0	280052.0	124162.0	59129.0	222075.0	81230.0	0.0	736857.0	23127.0	842728.0	670484.0	770988.0	91544.0	0.0	42173.0	39056.0	781.0	447097.0	302571.0
355	165408.0	835.0	511.0	52866.0	506.0	67.0	28464.0	23.0	490128.0	102911.0	95.0	984901.0	140252.0	43474.0	809457.0	756650.0	816430.0	32337.0	171977.0	77677.0	912718.0	136270.0	28929.0	3688.0	77226.0	106096.0	0.0	467761.0	144820.0	3060.0	326417.0	280526.0	124096.0	57959.0	222161.0	80375.0	0.0	738410.0	22833.0	842928.0	676548.0	771879.0	90500.0	0.0	41315.0	38025.0	789.0	452062.0	304442.0
356	164901.0	774.0	484.0	51573.0	458.0	55.0	27877.0	15.0	498097.0	102331.0	75.0	985248.0	138018.0	42532.0	810211.0	757115.0	819233.0	29642.0	172296.0	75481.0	914239.0	135741.0	28379.0	3552.0	75945.0	105009.0	0.0	472670.0	143520.0	2926.0	327805.0	281079.0	124413.0	56908.0	222309.0	79208.0	0.0	739747.0	22296.0	842974.0	680902.0	773495.0	89785.0	0.0	40892.0	36949.0	796.0	456611.0	305987.0
357	164585.0	724.0	449.0	50449.0	411.0	57.0	26873.0	14.0	505390.0	101863.0	83.0	985669.0	136563.0	41062.0	810567.0	757805.0	821540.0	26962.0	172803.0	73869.0	916283.0	135269.0	27723.0	3467.0	74573.0	104054.0	0.0	477128.0	142829.0	2921.0	329053.0	282175.0	123714.0	56085.0	222399.0	78628.0	0.0	741132.0	21846.0	843191.0	685719.0	774331.0	89200.0	0.0	40564.0	36242.0	774.0	461613.0	307129.0
358	165002.0	684.0	468.0	48793.0	391.0	55.0	26023.0	15.0	512790.0	100582.0	76.0	986042.0	135270.0	40405.0	811367.0	757403.0	824545.0	24877.0	173546.0	72594.0	918142.0	134399.0	26878.0	3371.0	73292.0	103018.0	0.0	482652.0	141322.0	2833.0	329704.0	283559.0	123405.0	54874.0	222271.0	77120.0	0.0	742063.0	21329.0	843071.0	690790.0	775347.0	88655.0	0.0	39919.0	35320.0	702.0	466425.0	309125.0
359	164426.0	686.0	457.0	47243.0	375.0	45.0	24816.0	12.0	520975.0	99710.0	85.0	986475.0	133661.0	39478.0	811265.0	757649.0	827483.0	22669.0	173848.0	70957.0	919551.0	133660.0	26117.0	3231.0	71964.0	102397.0	0.0	487235.0	140244.0	2749.0	331797.0	284396.0	123413.0	53712.0	222659.0	76143.0	0.0	743465.0	20919.0	843202.0	695059.0	777568.0	88250.0	0.0	39118.0	34140.0	713.0	471993.0	311323.0
360	163483.0	679.0	472.0	46323.0	366.0	48.0	23811.0	13.0	529602.0	98775.0	76.0	986808.0	131547.0	38427.0	811670.0	758069.0	830512.0	21005.0	173408.0	69350.0	920544.0	132440.0	25288.0	3102.0	70958.0	101306.0	0.0	491687.0	139004.0	2692.0	333331.0	284916.0	123528.0	52670.0	223061.0	75057.0	0.0	744031.0	20367.0	843139.0	700306.0	778502.0	87489.0	0.0	38438.0	32898.0	656.0	477616.0	313169.0
361	162639.0	593.0	475.0	45118.0	373.0	54.0	23189.0	6.0	537523.0	97625.0	78.0	987204.0	129520.0	37519.0	811599.0	757743.0	834117.0	19306.0	173681.0	67838.0	921844.0	131728.0	24602.0	2953.0	69603.0	100357.0	0.0	496411.0	138052.0	2628.0	335210.0	285908.0	122558.0	51292.0	223588.0	74171.0	0.0	744393.0	19896.0	842661.0	705115.0	779869.0	86954.0	0.0	38013.0	31997.0	680.0	483340.0	315415.0
362	161887.0	562.0	436.0	43901.0	375.0	59.0	22280.0	9.0	545665.0	97097.0	76.0	987306.0	127249.0	36506.0	811801.0	758345.0	837220.0	17829.0	173874.0	66661.0	923057.0	130806.0	23966.0	2757.0	68731.0	99354.0	0.0	501212.0	136732.0	2499.0	337368.0	287225.0	121939.0	50003.0	224294.0	73231.0	0.0	745544.0	19591.0	842896.0	709480.0	780814.0	86452.0	0.0	37540.0	31331.0	646.0	488569.0	317251.0
363	162031.0	524.0	445.0	42803.0	360.0	58.0	21507.0	12.0	554901.0	96934.0	69.0	987663.0	125795.0	35712.0	813358.0	758720.0	839932.0	16492.0	174401.0	65045.0	924395.0	129976.0	23187.0	2686.0	67419.0	98771.0	0.0	506332.0	135495.0	2432.0	338593.0	288151.0	121138.0	48568.0	225239.0	72201.0	0.0	746719.0	19295.0	842684.0	713794.0	782068.0	85569.0	0.0	37139.0	30580.0	622.0	493660.0	318553.0
364	161944.0	500.0	418.0	41718.0	337.0	54.0	20636.0	13.0	563236.0	95873.0	54.0	987921.0	124166.0	34564.0	813822.0	759196.0	842641.0	15306.0	174801.0	63579.0	925344.0	128998.0	22624.0	2543.0	66526.0	97631.0	0.0	510762.0	134733.0	2363.0	340137.0	288516.0	120395.0	47320.0	225359.0	71003.0	0.0	747493.0	19015.0	842774.0	718368.0	782311.0	85130.0	0.0	37065.0	29614.0	565.0	499158.0	320668.0
365	161529.0	502.0	370.0	40724.0	302.0	49.0	20021.0	7.0	571447.0	95044.0	43.0	988298.0	122325.0	33738.0	813834.0	759663.0	845126.0	14083.0	175599.0	61946.0	926335.0	127979.0	22064.0	2494.0	66529.0	97050.0	0.0	515536.0	134124.0	2313.0	340908.0	288877.0	120063.0	46284.0	226150.0	69316.0	0.0	748316.0	18641.0	843284.0	722746.0	783142.0	84303.0	0.0	36646.0	28903.0	566.0	505247.0	321784.0
366	160999.0	468.0	359.0	39427.0	309.0	47.0	19222.0	6.0	580629.0	94070.0	41.0	988629.0	120723.0	33042.0	814604.0	759508.0	848088.0	12763.0	176045.0	60319.0	927408.0	126760.0	21427.0	2401.0	65281.0	96686.0	0.0	519680.0	133374.0	2299.0	342480.0	289695.0	120295.0	45251.0	226143.0	68071.0	0.0	748981.0	18093.0	843393.0	727140.0	783763.0	83633.0	0.0	36439.0	28161.0	571.0	510346.0	323600.0
367	160223.0	435.0	362.0	38489.0	274.0	40.0	18486.0	4.0	589177.0	92940.0	39.0	988876.0	118709.0	32035.0	814527.0	758943.0	850996.0	11492.0	176548.0	58902.0	928559.0	125533.0	20603.0	2335.0	63938.0	95860.0	0.0	523928.0	132337.0	2240.0	343657.0	291024.0	119637.0	44274.0	226098.0	67527.0	0.0	749780.0	17950.0	843490.0	731415.0	784591.0	83126.0	0.0	36101.0	27554.0	538.0	515558.0	325465.0
368	159887.0	426.0	388.0	37934.0	213.0	36.0	17787.0	2.0	597359.0	91960.0	32.0	989074.0	116468.0	31537.0	815064.0	758716.0	853066.0	10706.0	176983.0	57324.0	929174.0	124521.0	20101.0	2320.0	62923.0	95182.0	0.0	528502.0	131387.0	2168.0	344320.0	291205.0	118728.0	43577.0	226673.0	66876.0	0.0	751364.0	17766.0	843815.0	735637.0	785049.0	81690.0	0.0	35799.0	27040.0	517.0	520780.0	325707.0
369	158951.0	388.0	383.0	36625.0	185.0	40.0	17032.0	0.0	605508.0	90960.0	34.0	989455.0	114908.0	30858.0	815564.0	758856.0	855889.0	9868.0	176838.0	55938.0	930228.0	122646.0	19481.0	2222.0	62230.0	94136.0	0.0	532876.0	130607.0	2176.0	345924.0	292025.0	118127.0	42272.0	226734.0	66221.0	0.0	752783.0	17127.0	843857.0	740154.0	786343.0	80566.0	0.0	35444.0	26732.0	503.0	526395.0	327087.0
370	157815.0	338.0	387.0	35586.0	176.0	37.0	16421.0	0.0	613653.0	90301.0	33.0	989686.0	113563.0	29992.0	815976.0	759442.0	857853.0	9000.0	177295.0	54764.0	931276.0	121157.0	18891.0	2271.0	61195.0	93349.0	0.0	536194.0	130157.0	2122.0	347086.0	292056.0	117820.0	40915.0	226885.0	65176.0	0.0	754153.0	16799.0	842912.0	744519.0	787485.0	79662.0	0.0	35084.0	25887.0	471.0	530906.0	328784.0
371	157068.0	309.0	342.0	34620.0	176.0	40.0	15843.0	0.0	621856.0	89390.0	40.0	989769.0	111843.0	29391.0	816291.0	759767.0	859481.0	8353.0	178038.0	53554.0	932564.0	119832.0	18414.0	2223.0	60079.0	92753.0	0.0	541142.0	128854.0	2128.0	348771.0	292933.0	117484.0	39658.0	227119.0	64596.0	0.0	753942.0	16421.0	843390.0	748013.0	789098.0	78933.0	0.0	34814.0	25322.0	457.0	536900.0	330233.0
372	156615.0	291.0	326.0	33584.0	178.0	30.0	15325.0	0.0	629000.0	89274.0	31.0	990076.0	109894.0	28513.0	816651.0	759141.0	861481.0	7717.0	178175.0	52380.0	933147.0	118620.0	18037.0	2233.0	58822.0	91895.0	0.0	546331.0	128439.0	2004.0	349797.0	293547.0	116641.0	38785.0	227653.0	63742.0	0.0	754926.0	15948.0	843025.0	751677.0	789468.0	78428.0	0.0	34330.0	24684.0	452.0	542059.0	330794.0
373	155359.0	298.0	306.0	32510.0	151.0	32.0	14715.0	0.0	636587.0	89148.0	30.0	990246.0	108456.0	27684.0	816633.0	758369.0	863315.0	6961.0	178782.0	50908.0	933734.0	117408.0	17585.0	2173.0	57684.0	90793.0	0.0	550980.0	127967.0	1841.0	350859.0	293118.0	116714.0	37714.0	227219.0	63499.0	0.0	755762.0	15583.0	842917.0	754849.0	790567.0	77589.0	0.0	33657.0	23879.0	423.0	547259.0	331818.0
374	154312.0	285.0	314.0	31731.0	150.0	35.0	14078.0	0.0	645009.0	88353.0	29.0	990316.0	106716.0	27285.0	816043.0	757325.0	864827.0	6325.0	179476.0	49666.0	934398.0	116329.0	16997.0	2159.0	56812.0	89719.0	0.0	555180.0	127094.0	1844.0	351896.0	293923.0	116369.0	36822.0	228150.0	62435.0	0.0	756634.0	15385.0	842129.0	758009.0	791347.0	76491.0	0.0	33206.0	23338.0	432.0	553221.0	332884.0
375	154316.0	264.0	307.0	30582.0	135.0	37.0	13528.0	0.0	652455.0	87502.0	22.0	990612.0	104784.0	26481.0	815603.0	758065.0	866611.0	5724.0	179604.0	48529.0	935544.0	115050.0	16437.0	2145.0	56126.0	88859.0	0.0	559120.0	126266.0	1856.0	352391.0	294238.0	116023.0	35926.0	227710.0	61502.0	0.0	757631.0	14995.0	841863.0	761110.0	792767.0	75970.0	0.0	32673.0	22850.0	457.0	559070.0	334559.0
376	153759.0	236.0	301.0	29676.0	112.0	36.0	13239.0	0.0	659864.0	86713.0	19.0	990726.0	103197.0	25806.0	816026.0	757527.0	868164.0	5339.0	179496.0	47587.0	936351.0	113796.0	15951.0	2029.0	55237.0	88159.0	0.0	563423.0	125096.0	1800.0	353972.0	294780.0	114947.0	35088.0	227846.0	60892.0	0.0	758846.0	14793.0	842145.0	764762.0	793961.0	75451.0	0.0	32397.0	22249.0	446.0	564470.0	335815.0
377	152931.0	226.0	305.0	28812.0	99.0	40.0	12650.0	0.0	666349.0	86307.0	17.0	990958.0	101615.0	25300.0	816544.0	757637.0	870192.0	4778.0	179768.0	46659.0	937076.0	112144.0	15636.0	2071.0	54122.0	87005.0	0.0	567770.0	124515.0	1685.0	355150.0	295136.0	113851.0	33987.0	227731.0	59509.0	0.0	759431.0	14591.0	842399.0	768586.0	795662.0	74731.0	0.0	32423.0	21903.0	423.0	568960.0	337953.0
378	152810.0	209.0	298.0	28069.0	103.0	38.0	12188.0	0.0	674711.0	85635.0	24.0	991120.0	100248.0	24938.0	817219.0	757368.0	871734.0	4475.0	179821.0	45672.0	938036.0	110167.0	15035.0	2073.0	53478.0	86123.0	0.0	572107.0	124457.0	1625.0	354449.0	295631.0	113000.0	32942.0	227753.0	58870.0	0.0	759764.0	14325.0	841715.0	772543.0	797265.0	74584.0	0.0	32264.0	21377.0	385.0	574668.0	339206.0
379	152499.0	193.0	303.0	27191.0	94.0	31.0	11853.0	0.0	682775.0	84888.0	19.0	991291.0	98552.0	24396.0	818406.0	756722.0	873169.0	4219.0	180269.0	44717.0	939172.0	108547.0	14801.0	2106.0	52617.0	85577.0	0.0	576958.0	124080.0	1639.0	354806.0	295346.0	112221.0	31805.0	227856.0	58212.0	0.0	760903.0	14172.0	841668.0	776338.0	798701.0	73705.0	0.0	31907.0	20995.0	391.0	579393.0	339722.0
380	151853.0	175.0	279.0	26563.0	94.0	39.0	11422.0	0.0	689834.0	84597.0	16.0	991376.0	97159.0	23764.0	819021.0	755882.0	875111.0	3902.0	180267.0	43979.0	940120.0	106368.0	14402.0	1990.0	51581.0	85088.0	0.0	580986.0	123830.0	1556.0	355399.0	296107.0	111268.0	30873.0	228539.0	57445.0	0.0	762147.0	13964.0	841448.0	780251.0	800078.0	72801.0	0.0	31456.0	20537.0	406.0	584340.0	340942.0
381	151025.0	185.0	261.0	26048.0	94.0	30.0	11106.0	0.0	697478.0	83841.0	9.0	991501.0	95626.0	23445.0	818670.0	755189.0	876799.0	3665.0	180826.0	43195.0	940896.0	104787.0	13971.0	1930.0	50493.0	84220.0	0.0	584621.0	122848.0	1546.0	355757.0	296524.0	110547.0	29912.0	228617.0	56499.0	0.0	763288.0	13855.0	841257.0	782861.0	801204.0	72547.0	0.0	31114.0	19922.0	425.0	588966.0	342180.0
382	150363.0	169.0	240.0	25449.0	64.0	34.0	10633.0	0.0	704534.0	83678.0	6.0	991577.0	94117.0	22705.0	818770.0	755048.0	878263.0	3351.0	181052.0	42144.0	941942.0	102337.0	13829.0	1893.0	49614.0	84000.0	0.0	590183.0	122662.0	1490.0	356761.0	297680.0	109463.0	28838.0	228334.0	55435.0	0.0	764284.0	13467.0	840984.0	786538.0	802797.0	71695.0	0.0	30533.0	19842.0	431.0	593237.0	344201.0
383	150218.0	142.0	229.0	24580.0	62.0	43.0	10256.0	0.0	712413.0	82773.0	4.0	991595.0	92733.0	22516.0	818582.0	753885.0	879555.0	3142.0	181379.0	41159.0	942557.0	100624.0	13568.0	1859.0	48868.0	83571.0	0.0	594961.0	121884.0	1437.0	357237.0	297831.0	108467.0	28098.0	228219.0	54908.0	0.0	765029.0	13602.0	839635.0	789625.0	804244.0	71373.0	0.0	30213.0	19674.0	428.0	598397.0	345191.0
384	149627.0	153.0	197.0	23922.0	60.0	37.0	9806.0	0.0	719531.0	82003.0	4.0	991729.0	91978.0	21874.0	817728.0	753990.0	880829.0	2950.0	181306.0	40381.0	943344.0	99066.0	13289.0	1808.0	48093.0	83258.0	0.0	598922.0	121012.0	1368.0	358022.0	298622.0	107179.0	27297.0	228284.0	53928.0	0.0	766277.0	13311.0	839647.0	792170.0	805931.0	70866.0	0.0	29617.0	19396.0	414.0	603338.0	346889.0
385	148354.0	161.0	206.0	23598.0	57.0	32.0	9427.0	0.0	726800.0	81973.0	2.0	991917.0	90478.0	21413.0	817925.0	753294.0	881492.0	2625.0	182007.0	39518.0	943953.0	97536.0	12986.0	1807.0	47507.0	82508.0	0.0	603030.0	120022.0	1389.0	359473.0	298994.0	106793.0	26410.0	228700.0	53368.0	0.0	767742.0	13142.0	839307.0	795184.0	807914.0	70358.0	0.0	29447.0	19085.0	384.0	607698.0	347864.0
386	147103.0	131.0	193.0	23109.0	34.0	31.0	9267.0	0.0	734330.0	80970.0	3.0	992035.0	88737.0	21108.0	818231.0	754031.0	883220.0	2424.0	181578.0	38483.0	944261.0	95614.0	12644.0	1717.0	46938.0	82081.0	0.0	606826.0	118912.0	1350.0	359713.0	299958.0	105373.0	25352.0	228753.0	52870.0	0.0	768758.0	12857.0	838223.0	797877.0	809972.0	69704.0	0.0	28996.0	18830.0	371.0	613179.0	348593.0
387	146489.0	114.0	174.0	22773.0	27.0	32.0	9087.0	0.0	740635.0	80509.0	4.0	992309.0	87266.0	20687.0	817939.0	752454.0	883875.0	2173.0	181220.0	37614.0	944564.0	93789.0	12399.0	1740.0	46149.0	81359.0	0.0	611535.0	118218.0	1343.0	359567.0	301339.0	104622.0	24680.0	228757.0	52207.0	0.0	770228.0	12305.0	837847.0	800353.0	811424.0	69108.0	0.0	28912.0	18517.0	372.0	619017.0	349642.0
388	144986.0	107.0	162.0	22093.0	27.0	34.0	8777.0	0.0	747027.0	80198.0	4.0	992401.0	86243.0	20201.0	817287.0	752107.0	884759.0	1965.0	181565.0	36879.0	944799.0	92224.0	12000.0	1714.0	45508.0	80739.0	0.0	615574.0	117195.0	1391.0	359716.0	301683.0	103316.0	24041.0	229035.0	51261.0	0.0	771061.0	12163.0	837742.0	802593.0	814172.0	68598.0	0.0	28757.0	18372.0	358.0	623525.0	350887.0
389	144306.0	104.0	164.0	21567.0	29.0	37.0	8669.0	0.0	753842.0	79558.0	2.0	992490.0	84943.0	19743.0	816328.0	751728.0	885151.0	1843.0	182335.0	36111.0	945185.0	90275.0	11570.0	1597.0	45042.0	79754.0	0.0	618819.0	116305.0	1374.0	359469.0	301903.0	102063.0	23300.0	229161.0	50468.0	0.0	772021.0	11850.0	837682.0	805035.0	816566.0	67876.0	0.0	28414.0	18083.0	392.0	628666.0	351901.0
390	143722.0	104.0	172.0	20891.0	25.0	35.0	8265.0	0.0	759968.0	78444.0	1.0	992510.0	83248.0	19331.0	816241.0	750975.0	886444.0	1689.0	182163.0	35069.0	945799.0	88282.0	11157.0	1510.0	44167.0	79044.0	0.0	621893.0	115306.0	1337.0	359535.0	303228.0	100704.0	22560.0	229400.0	49807.0	0.0	772967.0	11646.0	837977.0	807079.0	819135.0	67223.0	0.0	28122.0	17731.0	372.0	633731.0	352243.0
391	142720.0	100.0	186.0	20450.0	27.0	40.0	8001.0	0.0	765902.0	78023.0	2.0	992684.0	82272.0	18686.0	815202.0	750576.0	887014.0	1623.0	181810.0	34212.0	946288.0	86024.0	11002.0	1457.0	43450.0	78753.0	0.0	624832.0	114097.0	1284.0	360241.0	303869.0	99385.0	21962.0	228719.0	49672.0	0.0	773970.0	11277.0	837163.0	808962.0	821503.0	66800.0	0.0	27842.0	17193.0	366.0	638356.0	352626.0
392	141524.0	94.0	180.0	20029.0	23.0	52.0	7712.0	0.0	771966.0	77385.0	2.0	992829.0	80966.0	18272.0	814408.0	750244.0	887630.0	1506.0	182188.0	33530.0	946659.0	83996.0	10825.0	1457.0	42820.0	77583.0	0.0	628954.0	113340.0	1306.0	359859.0	305986.0	98476.0	21240.0	228707.0	49125.0	0.0	774238.0	11082.0	837062.0	810910.0	824361.0	66485.0	0.0	27388.0	17144.0	365.0	642842.0	352921.0
393	141222.0	61.0	167.0	19609.0	15.0	61.0	7302.0	0.0	777508.0	76864.0	1.0	992965.0	79833.0	17911.0	813289.0	750177.0	887834.0	1364.0	182136.0	32675.0	947192.0	82030.0	10638.0	1432.0	42027.0	76776.0	0.0	633109.0	112760.0	1321.0	359157.0	306522.0	97287.0	20749.0	228773.0	48430.0	0.0	775057.0	10859.0	836133.0	813289.0	827363.0	66180.0	0.0	27248.0	16841.0	375.0	647757.0	353579.0
394	140971.0	66.0	172.0	19231.0	18.0	49.0	7102.0	0.0	783216.0	76519.0	0.0	992976.0	79284.0	17631.0	812575.0	750017.0	888936.0	1278.0	181896.0	31727.0	947989.0	79891.0	10285.0	1349.0	41419.0	76048.0	0.0	635912.0	111758.0	1334.0	359020.0	307851.0	96152.0	20105.0	229621.0	47776.0	0.0	775684.0	10566.0	835725.0	815325.0	830114.0	65618.0	0.0	27101.0	16813.0	347.0	652680.0	353473.0
395	140395.0	68.0	170.0	18836.0	18.0	43.0	6920.0	0.0	789542.0	76290.0	0.0	993095.0	78383.0	17261.0	812292.0	750476.0	889986.0	1207.0	181988.0	30903.0	948730.0	77896.0	9899.0	1325.0	41263.0	75564.0	0.0	639672.0	111109.0	1299.0	359074.0	309258.0	95212.0	19425.0	230220.0	46881.0	0.0	777029.0	10443.0	834964.0	817039.0	832793.0	64863.0	0.0	26637.0	16799.0	356.0	657145.0	354415.0
396	139630.0	69.0	166.0	18399.0	16.0	31.0	6585.0	0.0	795296.0	75524.0	0.0	993143.0	77285.0	17038.0	811878.0	750104.0	890361.0	1157.0	182155.0	30284.0	949009.0	75914.0	9565.0	1338.0	40666.0	74366.0	0.0	643346.0	109990.0	1267.0	359841.0	310481.0	93854.0	18753.0	230779.0	46460.0	0.0	777819.0	10242.0	834003.0	818526.0	835606.0	64350.0	0.0	26453.0	16700.0	367.0	661425.0	354826.0
397	138910.0	62.0	189.0	18063.0	14.0	42.0	6266.0	0.0	800698.0	75062.0	0.0	993298.0	76708.0	16837.0	811616.0	749700.0	890397.0	1024.0	182342.0	29683.0	949386.0	73923.0	9378.0	1259.0	39900.0	73434.0	0.0	647054.0	109413.0	1200.0	359202.0	310252.0	93233.0	18093.0	230575.0	45683.0	0.0	778320.0	10002.0	833323.0	820736.0	838135.0	63702.0	0.0	26110.0	16454.0	373.0	665400.0	355783.0
398	138501.0	58.0	185.0	17501.0	5.0	36.0	6062.0	0.0	806088.0	74337.0	0.0	993500.0	75844.0	16599.0	811115.0	749247.0	890692.0	936.0	182494.0	28980.0	949798.0	72207.0	9103.0	1186.0	39361.0	72840.0	0.0	649701.0	108441.0	1170.0	358496.0	310705.0	92552.0	17520.0	231085.0	45114.0	0.0	778859.0	9773.0	833077.0	822368.0	840847.0	62790.0	0.0	25625.0	16366.0	363.0	670586.0	357253.0
399	136927.0	45.0	194.0	16974.0	4.0	31.0	5785.0	0.0	810759.0	73967.0	0.0	993555.0	74602.0	16420.0	810113.0	748329.0	891177.0	854.0	182501.0	28328.0	950309.0	70299.0	8926.0	1174.0	39148.0	72266.0	0.0	652543.0	107807.0	1136.0	358487.0	311147.0	91154.0	17114.0	230673.0	44664.0	0.0	779928.0	9608.0	832425.0	824654.0	844257.0	62349.0	0.0	25349.0	16407.0	342.0	673898.0	357922.0
400	135570.0	32.0	193.0	16463.0	4.0	36.0	5671.0	0.0	815925.0	73686.0	0.0	993760.0	73830.0	15899.0	809595.0	747461.0	892266.0	800.0	182984.0	27918.0	950530.0	68542.0	8601.0	1151.0	38455.0	71677.0	0.0	655555.0	107048.0	1135.0	357758.0	311855.0	90068.0	16562.0	231762.0	43815.0	0.0	780496.0	9353.0	831950.0	826769.0	848333.0	61949.0	0.0	25042.0	16511.0	338.0	678509.0	358739.0
401	135106.0	36.0	188.0	16126.0	1.0	26.0	5430.0	0.0	821787.0	73233.0	0.0	993816.0	72699.0	15486.0	809531.0	747185.0	892649.0	747.0	183301.0	27298.0	950730.0	67135.0	8389.0	1090.0	37846.0	70904.0	0.0	658508.0	106635.0	1039.0	357142.0	311766.0	89070.0	15823.0	231744.0	42807.0	0.0	780831.0	9044.0	831176.0	827558.0	851108.0	61648.0	0.0	25036.0	16451.0	326.0	682585.0	358844.0
402	134012.0	30.0	172.0	15353.0	1.0	20.0	5182.0	0.0	826510.0	72827.0	0.0	993925.0	71223.0	15286.0	809931.0	747140.0	892675.0	713.0	183030.0	26948.0	951217.0	65397.0	8156.0	1013.0	37077.0	70603.0	0.0	661526.0	106141.0	1064.0	356555.0	312562.0	87538.0	15129.0	232421.0	41922.0	0.0	781656.0	8709.0	829899.0	828766.0	855066.0	61257.0	0.0	24505.0	16420.0	286.0	687499.0	359442.0
403	132743.0	23.0	192.0	14727.0	2.0	14.0	5042.0	0.0	831515.0	72240.0	0.0	994015.0	70429.0	14950.0	809344.0	746330.0	892393.0	662.0	183364.0	26165.0	951281.0	63607.0	7999.0	999.0	36359.0	70010.0	0.0	664306.0	105517.0	1040.0	355679.0	312114.0	86801.0	14786.0	232430.0	41180.0	0.0	782793.0	8479.0	829005.0	830096.0	858704.0	60787.0	0.0	24358.0	16323.0	249.0	692360.0	360497.0
404	131723.0	21.0	201.0	14437.0	1.0	8.0	4832.0	0.0	835943.0	71113.0	0.0	994161.0	69496.0	14639.0	809281.0	745017.0	893001.0	634.0	183188.0	25703.0	952100.0	61652.0	7776.0	973.0	35749.0	69465.0	0.0	666644.0	105033.0	994.0	355331.0	312562.0	85572.0	14118.0	232374.0	40768.0	0.0	783097.0	8198.0	828391.0	831541.0	862485.0	60674.0	0.0	24318.0	16449.0	231.0	696872.0	361801.0
405	130210.0	13.0	195.0	14147.0	2.0	10.0	4629.0	0.0	839936.0	70781.0	0.0	994460.0	68645.0	14213.0	808856.0	744041.0	893451.0	557.0	183556.0	25179.0	952106.0	60099.0	7672.0	950.0	35179.0	69249.0	0.0	669505.0	104121.0	1022.0	354650.0	313729.0	85023.0	13710.0	232076.0	40461.0	0.0	783777.0	7996.0	828142.0	832669.0	866188.0	59847.0	0.0	24136.0	16417.0	236.0	700924.0	362272.0
406	129407.0	12.0	187.0	13890.0	1.0	11.0	4382.0	0.0	845224.0	69736.0	0.0	994498.0	67552.0	13955.0	808353.0	743073.0	893971.0	510.0	183736.0	24658.0	952461.0	58445.0	7514.0	953.0	34774.0	68634.0	0.0	671475.0	103401.0	984.0	352432.0	314216.0	84321.0	13388.0	232304.0	39549.0	0.0	783851.0	7917.0	828182.0	834119.0	869795.0	59162.0	0.0	23725.0	16392.0	241.0	705229.0	362766.0
407	128789.0	9.0	181.0	13739.0	0.0	13.0	4323.0	0.0	849590.0	69333.0	0.0	994545.0	66348.0	13876.0	808264.0	742832.0	894020.0	488.0	183458.0	24112.0	953008.0	56576.0	7376.0	907.0	34204.0	67838.0	0.0	674223.0	102466.0	968.0	352484.0	314654.0	83418.0	13049.0	232698.0	38502.0	0.0	784356.0	7670.0	827926.0	836004.0	872931.0	58652.0	0.0	23539.0	16253.0	243.0	709187.0	363920.0
408	128116.0	9.0	167.0	13252.0	0.0	16.0	4191.0	0.0	853478.0	68932.0	0.0	994557.0	65372.0	13655.0	808027.0	742252.0	894191.0	466.0	183587.0	23789.0	953734.0	54446.0	7205.0	894.0	33785.0	67097.0	0.0	676175.0	101862.0	939.0	350942.0	314441.0	81996.0	12599.0	233243.0	38158.0	0.0	785868.0	7547.0	827137.0	836680.0	876859.0	57946.0	0.0	23338.0	16355.0	233.0	712463.0	364050.0
409	127385.0	8.0	166.0	12882.0	0.0	14.0	3927.0	0.0	857760.0	68450.0	0.0	994737.0	64286.0	13249.0	807386.0	741504.0	894022.0	441.0	183132.0	23632.0	954393.0	52492.0	7032.0	914.0	33011.0	66359.0	0.0	678294.0	101259.0	901.0	350246.0	315362.0	80712.0	12051.0	233271.0	37646.0	0.0	786958.0	7232.0	826545.0	837568.0	880239.0	57332.0	0.0	23134.0	16155.0	238.0	715853.0	364091.0
410	127628.0	6.0	167.0	12415.0	0.0	18.0	3845.0	0.0	861782.0	67659.0	0.0	994817.0	62935.0	12952.0	806854.0	740016.0	893748.0	386.0	182853.0	23053.0	955043.0	51313.0	6786.0	888.0	32709.0	66419.0	0.0	681138.0	100846.0	820.0	349833.0	316360.0	79444.0	11590.0	233439.0	37255.0	0.0	787466.0	7126.0	826274.0	839260.0	883654.0	56563.0	0.0	23095.0	16011.0	227.0	720736.0	364648.0
411	126323.0	1.0	171.0	12042.0	0.0	17.0	3650.0	0.0	865529.0	67159.0	0.0	995038.0	61712.0	12616.0	806927.0	739249.0	894465.0	345.0	182764.0	22651.0	955506.0	49611.0	6547.0	822.0	32090.0	65959.0	0.0	682594.0	99933.0	793.0	348673.0	316612.0	78524.0	11181.0	233363.0	36931.0	0.0	787659.0	6908.0	824811.0	840276.0	887060.0	55679.0	0.0	22979.0	15879.0	221.0	724500.0	364698.0
412	124818.0	0.0	158.0	11728.0	0.0	15.0	3553.0	0.0	869374.0	67152.0	0.0	995215.0	60575.0	12231.0	806764.0	737844.0	894446.0	325.0	182730.0	22254.0	955848.0	48264.0	6372.0	814.0	31609.0	65310.0	0.0	684429.0	99731.0	756.0	347054.0	317360.0	76830.0	10927.0	232954.0	36657.0	0.0	789343.0	6607.0	823650.0	841343.0	890860.0	55228.0	0.0	22794.0	16072.0	211.0	728397.0	365023.0
413	124446.0	0.0	159.0	11549.0	0.0	18.0	3501.0	0.0	872738.0	66668.0	0.0	995445.0	59844.0	11974.0	806185.0	737155.0	894526.0	303.0	182139.0	22172.0	956214.0	46900.0	6308.0	850.0	30888.0	65407.0	0.0	686491.0	99607.0	737.0	345873.0	317610.0	75743.0	10498.0	233361.0	36198.0	0.0	790177.0	6394.0	822785.0	842908.0	894340.0	54330.0	0.0	22406.0	16060.0	219.0	731657.0	366187.0
414	123473.0	0.0	131.0	11124.0	0.0	19.0	3337.0	0.0	876362.0	65972.0	0.0	995563.0	58727.0	11809.0	805873.0	736242.0	894681.0	278.0	182500.0	21936.0	956469.0	45413.0	6169.0	827.0	30267.0	64632.0	0.0	688434.0	98604.0	707.0	344850.0	317998.0	74899.0	10112.0	234062.0	35872.0	0.0	790350.0	6468.0	821529.0	843454.0	898093.0	53297.0	0.0	22136.0	16235.0	210.0	734415.0	366344.0
415	121967.0	0.0	137.0	10780.0	0.0	20.0	3210.0	0.0	879626.0	65609.0	0.0	995712.0	57635.0	11596.0	805156.0	735581.0	893658.0	234.0	182669.0	21802.0	956935.0	44286.0	5919.0	853.0	29792.0	64430.0	0.0	689765.0	98089.0	670.0	343935.0	319139.0	74251.0	9619.0	234269.0	35294.0	0.0	791085.0	6358.0	820227.0	844719.0	901530.0	53052.0	0.0	22000.0	16313.0	209.0	738507.0	366568.0
416	120504.0	0.0	130.0	10485.0	0.0	18.0	3101.0	0.0	883224.0	65354.0	0.0	995854.0	56893.0	11358.0	804632.0	735113.0	893552.0	224.0	182447.0	21027.0	957207.0	42813.0	5746.0	846.0	29268.0	63631.0	0.0	691795.0	97537.0	656.0	342645.0	319435.0	73509.0	9264.0	235356.0	34696.0	0.0	791447.0	6164.0	819260.0	845619.0	905527.0	52595.0	0.0	21572.0	16359.0	183.0	741866.0	367151.0
417	119341.0	0.0	117.0	10116.0	0.0	25.0	2918.0	0.0	886360.0	64868.0	0.0	995826.0	56054.0	11100.0	804058.0	734309.0	893012.0	210.0	182424.0	20717.0	957595.0	41417.0	5676.0	797.0	29068.0	62873.0	0.0	693574.0	96916.0	627.0	340970.0	320175.0	72509.0	8884.0	235633.0	34044.0	0.0	792717.0	5953.0	817675.0	846758.0	909206.0	52009.0	0.0	21389.0	16561.0	181.0	745239.0	367744.0
418	118849.0	0.0	127.0	10027.0	0.0	25.0	2827.0	0.0	889455.0	64541.0	0.0	995986.0	54743.0	10881.0	803112.0	733997.0	892853.0	180.0	182054.0	20250.0	957658.0	40074.0	5556.0	869.0	28666.0	62173.0	0.0	696060.0	95625.0	611.0	339655.0	321164.0	71433.0	8622.0	236799.0	33383.0	0.0	792765.0	5882.0	817153.0	848218.0	912962.0	51663.0	0.0	21342.0	16661.0	197.0	748482.0	368195.0
419	117050.0	0.0	132.0	9887.0	0.0	28.0	2716.0	0.0	892382.0	64130.0	0.0	996106.0	54089.0	10686.0	801808.0	732850.0	892545.0	142.0	181462.0	19995.0	958093.0	38757.0	5346.0	830.0	28404.0	61886.0	0.0	697631.0	94871.0	616.0	338796.0	322601.0	70545.0	8342.0	237159.0	32753.0	0.0	792850.0	5742.0	815247.0	849509.0	916270.0	51036.0	0.0	21156.0	16727.0	204.0	751843.0	369102.0
420	114935.0	0.0	130.0	9661.0	0.0	38.0	2588.0	0.0	895777.0	63644.0	0.0	996219.0	53563.0	10575.0	800977.0	731749.0	892285.0	127.0	180872.0	19660.0	958448.0	37441.0	5239.0	803.0	28034.0	61588.0	0.0	699529.0	93728.0	580.0	337628.0	323359.0	69774.0	8035.0	237508.0	32348.0	0.0	794014.0	5461.0	813944.0	850434.0	919517.0	50803.0	0.0	20846.0	17098.0	221.0	754339.0	369459.0
421	113448.0	0.0	138.0	9439.0	0.0	40.0	2453.0	0.0	898686.0	63406.0	0.0	996331.0	52766.0	10332.0	800067.0	731370.0	891625.0	122.0	180179.0	19481.0	958800.0	36254.0	5064.0	806.0	27612.0	60903.0	0.0	700609.0	92481.0	565.0	337166.0	323642.0	68348.0	7664.0	236966.0	32015.0	0.0	794129.0	5486.0	812711.0	851840.0	923362.0	50666.0	0.0	20473.0	17229.0	219.0	757502.0	370725.0
422	112300.0	0.0	132.0	9112.0	0.0	40.0	2374.0	0.0	901717.0	62908.0	0.0	996419.0	51719.0	10200.0	799559.0	731184.0	891076.0	110.0	179960.0	18855.0	959448.0	35470.0	4948.0	817.0	27179.0	60348.0	0.0	702320.0	91944.0	519.0	335796.0	323726.0	67667.0	7409.0	237683.0	31264.0	0.0	794246.0	5354.0	811072.0	852687.0	926383.0	50125.0	0.0	20012.0	17067.0	211.0	760747.0	370900.0
423	111102.0	0.0	142.0	8962.0	0.0	34.0	2311.0	0.0	904009.0	62486.0	0.0	996511.0	50538.0	9959.0	798630.0	730492.0	890544.0	103.0	179904.0	18249.0	959958.0	34254.0	4748.0	783.0	26728.0	59908.0	0.0	703935.0	91457.0	518.0	334773.0	323421.0	66714.0	7269.0	237696.0	30836.0	0.0	794705.0	5256.0	809184.0	852912.0	929707.0	49818.0	0.0	20032.0	17012.0	208.0	764419.0	370989.0
424	109938.0	0.0	118.0	8678.0	0.0	32.0	2320.0	0.0	906806.0	62352.0	0.0	996587.0	50098.0	9792.0	799433.0	730045.0	890758.0	86.0	179181.0	18057.0	960500.0	33043.0	4649.0	788.0	26312.0	59694.0	0.0	705490.0	91086.0	515.0	333700.0	324404.0	66069.0	6970.0	238097.0	30200.0	0.0	795586.0	5196.0	807427.0	853645.0	932800.0	49550.0	0.0	19806.0	17171.0	214.0	767895.0	370938.0
425	109302.0	0.0	124.0	8492.0	0.0	29.0	2178.0	0.0	909317.0	61651.0	0.0	996578.0	49217.0	9752.0	799097.0	729783.0	890857.0	96.0	178737.0	17937.0	961041.0	32203.0	4557.0	767.0	26027.0	59263.0	0.0	706996.0	89965.0	478.0	333019.0	324313.0	65189.0	6670.0	237811.0	29636.0	0.0	796189.0	5153.0	806576.0	853756.0	935380.0	49329.0	0.0	19611.0	17495.0	206.0	770818.0	371196.0
426	107956.0	0.0	132.0	8265.0	0.0	34.0	2165.0	0.0	912289.0	61131.0	0.0	996602.0	48918.0	9557.0	798675.0	729041.0	890695.0	84.0	178202.0	17446.0	961358.0	31408.0	4442.0	765.0	25599.0	59267.0	0.0	709015.0	89415.0	476.0	331386.0	325346.0	64213.0	6505.0	237576.0	29191.0	0.0	796266.0	5115.0	805361.0	853965.0	938427.0	48950.0	0.0	19582.0	17675.0	186.0	774391.0	371320.0
427	106566.0	0.0	129.0	7903.0	0.0	22.0	2085.0	0.0	914331.0	61042.0	0.0	996725.0	48321.0	9353.0	798070.0	728753.0	889869.0	80.0	177521.0	17067.0	961721.0	30596.0	4517.0	777.0	25063.0	58694.0	0.0	709394.0	88276.0	485.0	331309.0	325610.0	62683.0	6274.0	238153.0	28519.0	0.0	796967.0	5000.0	803810.0	854271.0	940969.0	48858.0	0.0	19110.0	17773.0	171.0	776995.0	371350.0
428	105223.0	0.0	110.0	7717.0	0.0	28.0	2036.0	0.0	917003.0	60590.0	0.0	996734.0	47908.0	9156.0	797283.0	728788.0	889600.0	90.0	178233.0	16810.0	962478.0	29622.0	4387.0	807.0	24734.0	58308.0	0.0	710602.0	87547.0	467.0	330110.0	326105.0	61324.0	5992.0	238939.0	28057.0	0.0	797848.0	4915.0	802543.0	854671.0	943579.0	48503.0	0.0	18816.0	17846.0	180.0	779706.0	371506.0
429	103503.0	0.0	101.0	7371.0	0.0	24.0	1900.0	0.0	919183.0	60055.0	0.0	996796.0	47035.0	8975.0	796865.0	727560.0	889255.0	101.0	177640.0	16292.0	962969.0	28591.0	4226.0	822.0	24257.0	58180.0	0.0	711635.0	86634.0	431.0	328847.0	327000.0	60964.0	5833.0	239006.0	27472.0	0.0	799107.0	4776.0	800989.0	854742.0	946099.0	48193.0	0.0	18669.0	18191.0	180.0	782751.0	371197.0
430	101804.0	0.0	111.0	7258.0	0.0	27.0	1863.0	0.0	921820.0	59366.0	0.0	996858.0	46634.0	8827.0	796193.0	726532.0	889143.0	120.0	177552.0	16219.0	963366.0	27633.0	4047.0	851.0	23746.0	57506.0	0.0	711050.0	86101.0	387.0	326378.0	327686.0	60242.0	5550.0	239539.0	26846.0	0.0	800089.0	4627.0	798934.0	854912.0	948566.0	47840.0	0.0	18594.0	18324.0	172.0	784838.0	371456.0
431	100645.0	0.0	100.0	7051.0	0.0	25.0	1783.0	0.0	924047.0	59090.0	0.0	996885.0	45580.0	8712.0	795831.0	726257.0	889189.0	130.0	176787.0	15831.0	963715.0	26870.0	3946.0	825.0	23541.0	57275.0	0.0	712201.0	85508.0	401.0	325045.0	328867.0	58959.0	5503.0	239954.0	26202.0	0.0	801059.0	4405.0	797880.0	855614.0	951145.0	46778.0	0.0	18289.0	18380.0	166.0	787264.0	372375.0
432	99255.0	0.0	97.0	6894.0	0.0	25.0	1783.0	0.0	926096.0	59229.0	0.0	996956.0	45034.0	8589.0	795588.0	725790.0	888762.0	144.0	176444.0	15448.0	963823.0	25925.0	3749.0	843.0	22906.0	57221.0	0.0	713553.0	84981.0	385.0	324278.0	329141.0	57763.0	5325.0	240003.0	25342.0	0.0	802313.0	4296.0	795841.0	856041.0	953173.0	46580.0	0.0	18155.0	18615.0	190.0	789621.0	372050.0
433	97944.0	0.0	99.0	6658.0	0.0	34.0	1725.0	0.0	928384.0	58237.0	0.0	997107.0	44384.0	8340.0	795299.0	724981.0	888453.0	144.0	176189.0	15232.0	964294.0	25346.0	3538.0	879.0	22598.0	56591.0	0.0	714788.0	84087.0	375.0	322967.0	329228.0	56605.0	5136.0	240213.0	24990.0	0.0	803167.0	4252.0	793783.0	856431.0	955233.0	45806.0	0.0	18054.0	18775.0	172.0	792335.0	371353.0
434	96651.0	0.0	99.0	6487.0	0.0	31.0	1683.0	0.0	930621.0	57561.0	0.0	997200.0	43803.0	8154.0	794878.0	725286.0	888229.0	149.0	175970.0	14821.0	964627.0	24495.0	3438.0	900.0	22120.0	56074.0	0.0	715671.0	83310.0	410.0	321653.0	330163.0	55886.0	5057.0	240788.0	24582.0	0.0	805163.0	4088.0	792648.0	857222.0	958017.0	45479.0	0.0	18049.0	18860.0	157.0	795676.0	371464.0
435	94980.0	0.0	107.0	6404.0	0.0	39.0	1638.0	0.0	932511.0	57379.0	0.0	997283.0	43032.0	8041.0	793725.0	724555.0	887886.0	141.0	176522.0	14665.0	964617.0	23792.0	3320.0	910.0	21646.0	55183.0	0.0	715543.0	82467.0	393.0	319872.0	329966.0	54869.0	4855.0	240533.0	23957.0	0.0	805845.0	4022.0	792060.0	858613.0	960135.0	44975.0	0.0	18147.0	19215.0	163.0	797966.0	370995.0
436	93156.0	0.0	111.0	6357.0	0.0	36.0	1560.0	0.0	934410.0	56944.0	0.0	997393.0	42238.0	7972.0	793571.0	724719.0	887213.0	141.0	176502.0	14413.0	965115.0	22968.0	3177.0	867.0	21470.0	54710.0	0.0	716129.0	81764.0	416.0	318487.0	330044.0	53878.0	4575.0	239824.0	23440.0	0.0	806172.0	3960.0	790006.0	859329.0	962287.0	44767.0	0.0	18091.0	19465.0	154.0	799983.0	371043.0
437	91547.0	0.0	107.0	6288.0	0.0	36.0	1552.0	0.0	936245.0	56687.0	0.0	997536.0	41894.0	7856.0	793303.0	724059.0	886435.0	140.0	177037.0	14030.0	965488.0	22326.0	3150.0	838.0	21021.0	54576.0	0.0	716795.0	81183.0	403.0	316873.0	329737.0	52748.0	4418.0	239943.0	22904.0	0.0	807463.0	3920.0	788777.0	859475.0	964320.0	44427.0	0.0	17709.0	19647.0	145.0	802047.0	371651.0
438	90350.0	0.0	89.0	6108.0	0.0	34.0	1544.0	0.0	937799.0	56605.0	0.0	997609.0	41154.0	7701.0	792843.0	723674.0	885674.0	129.0	176851.0	13674.0	965732.0	21686.0	2995.0	834.0	20788.0	54141.0	0.0	717282.0	80462.0	393.0	315135.0	330753.0	51356.0	4242.0	240186.0	22824.0	0.0	808446.0	3882.0	787004.0	859511.0	966102.0	44119.0	0.0	17448.0	19907.0	132.0	804569.0	371617.0
439	88776.0	0.0	88.0	6072.0	0.0	48.0	1487.0	0.0	939391.0	56239.0	0.0	997741.0	40352.0	7622.0	792111.0	722520.0	885188.0	120.0	176275.0	13350.0	966216.0	20914.0	2953.0	856.0	20417.0	53599.0	0.0	718317.0	79444.0	402.0	314153.0	331203.0	50434.0	4143.0	240380.0	22321.0	0.0	809828.0	3819.0	785482.0	860014.0	967896.0	43650.0	0.0	17157.0	20166.0	135.0	807562.0	371894.0
440	87366.0	0.0	74.0	5937.0	0.0	43.0	1460.0	0.0	940948.0	55763.0	0.0	997791.0	40134.0	7616.0	791498.0	722629.0	884501.0	107.0	176215.0	13225.0	966271.0	20182.0	2848.0	806.0	20096.0	53309.0	0.0	719212.0	78443.0	376.0	313768.0	331529.0	49631.0	4027.0	240818.0	21874.0	0.0	810972.0	3811.0	783964.0	860803.0	969458.0	43285.0	0.0	16826.0	20397.0	130.0	809896.0	371406.0
441	85710.0	0.0	83.0	5794.0	0.0	44.0	1395.0	0.0	942759.0	55317.0	0.0	997868.0	39512.0	7450.0	790195.0	721940.0	883619.0	94.0	175823.0	12821.0	966697.0	19732.0	2811.0	763.0	19819.0	53044.0	0.0	720424.0	77716.0	336.0	312166.0	331230.0	48749.0	3828.0	240708.0	21396.0	0.0	812323.0	3752.0	782133.0	861012.0	971189.0	42768.0	0.0	16825.0	20672.0	128.0	812955.0	371725.0
442	84406.0	0.0	87.0	5694.0	0.0	46.0	1329.0	0.0	944532.0	54964.0	0.0	997940.0	38821.0	7399.0	789944.0	721145.0	883630.0	94.0	175635.0	12611.0	966862.0	19064.0	2675.0	789.0	19515.0	52719.0	0.0	721348.0	77146.0	328.0	310239.0	332020.0	48271.0	3744.0	240984.0	21025.0	0.0	813563.0	3703.0	779986.0	861103.0	972707.0	42300.0	0.0	16685.0	21016.0	120.0	815416.0	371960.0
443	83406.0	0.0	75.0	5642.0	0.0	45.0	1329.0	0.0	946322.0	54539.0	0.0	998024.0	38345.0	7158.0	789424.0	720631.0	882561.0	75.0	174409.0	12284.0	967320.0	18416.0	2549.0	798.0	19168.0	52484.0	0.0	722163.0	76321.0	309.0	307935.0	332192.0	47136.0	3547.0	241066.0	20492.0	0.0	814284.0	3626.0	778193.0	861275.0	974069.0	42127.0	0.0	16520.0	21339.0	117.0	817734.0	371627.0
444	81826.0	0.0	86.0	5619.0	0.0	48.0	1298.0	0.0	947525.0	54183.0	0.0	998152.0	37856.0	7154.0	788610.0	719510.0	881580.0	74.0	173750.0	12127.0	967866.0	17962.0	2429.0	784.0	18845.0	52240.0	0.0	722480.0	75380.0	309.0	306601.0	331638.0	45873.0	3413.0	242687.0	20181.0	0.0	815374.0	3666.0	776077.0	861783.0	975523.0	41965.0	0.0	16509.0	21752.0	122.0	820214.0	372020.0
445	80770.0	0.0	80.0	5479.0	0.0	50.0	1244.0	0.0	948852.0	53569.0	0.0	998184.0	37620.0	6961.0	788174.0	719326.0	881090.0	70.0	173316.0	11955.0	968515.0	17590.0	2295.0	755.0	18551.0	51842.0	0.0	722991.0	74760.0	292.0	305356.0	331903.0	44674.0	3254.0	242867.0	19812.0	0.0	816186.0	3495.0	774259.0	862532.0	976663.0	41182.0	0.0	16391.0	21868.0	136.0	822070.0	372789.0
446	79567.0	0.0	76.0	5320.0	0.0	50.0	1231.0	0.0	950373.0	53164.0	0.0	998216.0	36958.0	6978.0	787390.0	719231.0	880209.0	68.0	173166.0	11769.0	968602.0	17381.0	2196.0	755.0	18247.0	51726.0	0.0	724102.0	74173.0	293.0	303464.0	332494.0	43978.0	3049.0	243041.0	19391.0	0.0	816966.0	3470.0	771842.0	862587.0	977851.0	40613.0	0.0	16344.0	22589.0	134.0	825068.0	373019.0
447	78008.0	0.0	71.0	5233.0	0.0	52.0	1193.0	0.0	952034.0	52700.0	0.0	998264.0	36364.0	6938.0	785849.0	718382.0	879689.0	69.0	172134.0	11521.0	969166.0	17057.0	2093.0	745.0	18010.0	51601.0	0.0	725101.0	73336.0	277.0	302263.0	332362.0	43062.0	2964.0	243249.0	18944.0	0.0	817873.0	3442.0	769743.0	862563.0	979153.0	40296.0	0.0	16250.0	22722.0	119.0	827398.0	373384.0
448	76478.0	0.0	68.0	5213.0	0.0	53.0	1094.0	0.0	953269.0	52180.0	0.0	998278.0	35748.0	6854.0	783839.0	717964.0	878425.0	54.0	171580.0	11223.0	969650.0	16780.0	2065.0	712.0	17705.0	51015.0	0.0	726044.0	72572.0	278.0	301427.0	332958.0	42486.0	2816.0	243191.0	18505.0	0.0	818369.0	3435.0	766971.0	863225.0	980320.0	39758.0	0.0	16085.0	22965.0	119.0	829268.0	373611.0
449	74878.0	0.0	72.0	5133.0	0.0	57.0	1033.0	0.0	954638.0	51582.0	0.0	998394.0	35433.0	6733.0	783437.0	718908.0	877938.0	51.0	171362.0	11044.0	970290.0	16745.0	2134.0	697.0	17491.0	50652.0	0.0	726087.0	71890.0	273.0	299201.0	334098.0	41791.0	2706.0	243274.0	18258.0	0.0	818979.0	3434.0	765268.0	863211.0	981168.0	39496.0	0.0	16006.0	23417.0	119.0	830839.0	374410.0
450	73492.0	0.0	62.0	5110.0	0.0	59.0	998.0	0.0	955780.0	50660.0	0.0	998451.0	35061.0	6606.0	782644.0	718959.0	877280.0	35.0	171031.0	10859.0	970667.0	16340.0	2013.0	684.0	17242.0	50378.0	0.0	726718.0	70909.0	284.0	297294.0	334555.0	41084.0	2663.0	243306.0	18079.0	0.0	820237.0	3274.0	763959.0	863374.0	982296.0	38965.0	0.0	15841.0	23823.0	118.0	833294.0	374668.0
451	71715.0	0.0	67.0	4892.0	0.0	53.0	943.0	0.0	956736.0	50257.0	0.0	998508.0	34543.0	6590.0	782467.0	718944.0	877117.0	25.0	170471.0	10714.0	971089.0	16003.0	1985.0	713.0	16917.0	50199.0	0.0	727022.0	70020.0	259.0	296344.0	335161.0	39959.0	2633.0	243540.0	17649.0	0.0	821499.0	3270.0	762109.0	864014.0	983362.0	38489.0	0.0	15471.0	24065.0	129.0	835293.0	374794.0
452	69932.0	0.0	56.0	4902.0	0.0	48.0	927.0	0.0	958022.0	49610.0	0.0	998539.0	34037.0	6596.0	781646.0	719105.0	876558.0	26.0	169848.0	10654.0	971516.0	15940.0	1953.0	656.0	16476.0	49678.0	0.0	727140.0	69164.0	257.0	294937.0	335197.0	39105.0	2575.0	243606.0	17585.0	0.0	822942.0	3158.0	759203.0	864255.0	984259.0	38248.0	0.0	15243.0	24242.0	119.0	837314.0	375951.0
453	68542.0	0.0	51.0	4850.0	0.0	39.0	906.0	0.0	959357.0	49084.0	0.0	998639.0	33673.0	6474.0	781533.0	718741.0	875793.0	22.0	169598.0	10524.0	971980.0	15719.0	1924.0	654.0	16301.0	49365.0	0.0	727002.0	67862.0	237.0	293153.0	335099.0	38418.0	2454.0	243485.0	17161.0	0.0	824380.0	3009.0	756785.0	864968.0	985335.0	37664.0	0.0	14995.0	24181.0	116.0	839246.0	377039.0
454	67166.0	0.0	55.0	4731.0	0.0	43.0	890.0	0.0	960744.0	48579.0	0.0	998744.0	33112.0	6262.0	781321.0	718799.0	875399.0	27.0	168879.0	10382.0	972410.0	15530.0	1936.0	638.0	16110.0	49308.0	0.0	726185.0	66772.0	219.0	291598.0	334900.0	37705.0	2351.0	244179.0	16602.0	0.0	825575.0	2924.0	754702.0	865100.0	986092.0	37291.0	0.0	14770.0	24410.0	111.0	841485.0	377630.0
455	66258.0	0.0	50.0	4685.0	0.0	33.0	881.0	0.0	961771.0	48266.0	0.0	998797.0	32752.0	6036.0	781586.0	719041.0	874640.0	30.0	168325.0	10296.0	972993.0	15219.0	1872.0	639.0	15932.0	49179.0	0.0	726173.0	66003.0	213.0	288940.0	335675.0	36984.0	2230.0	245228.0	16391.0	0.0	826877.0	2839.0	751852.0	865660.0	986645.0	37003.0	0.0	14572.0	24583.0	93.0	843686.0	378454.0
456	64777.0	0.0	46.0	4628.0	0.0	38.0	860.0	0.0	963041.0	47942.0	0.0	998864.0	32450.0	6002.0	780844.0	718682.0	873336.0	34.0	167605.0	10124.0	973434.0	14885.0	1852.0	580.0	15574.0	48562.0	0.0	726681.0	65099.0	192.0	287177.0	336391.0	36003.0	2171.0	245922.0	16166.0	0.0	828231.0	2770.0	748856.0	865844.0	987241.0	36469.0	0.0	14397.0	24949.0	95.0	845733.0	378526.0
457	63777.0	0.0	48.0	4584.0	0.0	44.0	765.0	0.0	963799.0	47677.0	0.0	998976.0	32177.0	5959.0	780205.0	718736.0	873042.0	33.0	166784.0	9850.0	974045.0	14670.0	1849.0	563.0	15368.0	48182.0	0.0	727494.0	64180.0	176.0	285031.0	335922.0	35436.0	2130.0	246196.0	15754.0	0.0	829134.0	2624.0	745978.0	865816.0	987790.0	35879.0	0.0	14319.0	25447.0	87.0	848207.0	378517.0
458	62489.0	0.0	53.0	4527.0	0.0	37.0	754.0	0.0	964742.0	47268.0	0.0	999040.0	31662.0	5847.0	780000.0	718327.0	872389.0	33.0	166640.0	9710.0	974550.0	14657.0	1857.0	614.0	15252.0	48113.0	0.0	726568.0	63450.0	184.0	283523.0	335979.0	34440.0	1985.0	246371.0	15542.0	0.0	830539.0	2603.0	743291.0	865975.0	988312.0	35281.0	0.0	14123.0	25971.0	69.0	850221.0	379691.0
459	61586.0	0.0	60.0	4431.0	0.0	46.0	764.0	0.0	965906.0	46581.0	0.0	999022.0	31458.0	5676.0	778688.0	718586.0	871502.0	25.0	166114.0	9577.0	975291.0	14306.0	1779.0	628.0	15161.0	47813.0	0.0	726187.0	62231.0	186.0	282149.0	335765.0	33626.0	1963.0	246408.0	15000.0	0.0	831910.0	2518.0	741030.0	866568.0	988804.0	34761.0	0.0	13902.0	26105.0	79.0	852249.0	380878.0
460	60036.0	0.0	76.0	4479.0	0.0	41.0	772.0	0.0	966752.0	45852.0	0.0	999075.0	30694.0	5712.0	778156.0	718316.0	870949.0	31.0	165916.0	9311.0	975844.0	14220.0	1677.0	636.0	14871.0	47535.0	0.0	726844.0	61453.0	173.0	280598.0	335096.0	33061.0	1965.0	246425.0	14762.0	0.0	832791.0	2417.0	738607.0	866698.0	989590.0	34553.0	0.0	13781.0	26457.0	94.0	854252.0	381344.0
461	58746.0	0.0	83.0	4388.0	0.0	46.0	720.0	0.0	967903.0	45016.0	0.0	999066.0	30236.0	5742.0	777867.0	717817.0	869789.0	17.0	164952.0	9060.0	976244.0	13821.0	1683.0	643.0	14584.0	47263.0	0.0	726607.0	60964.0	161.0	278562.0	334861.0	32287.0	1888.0	246945.0	14392.0	0.0	833755.0	2238.0	735411.0	867517.0	990171.0	34060.0	0.0	13798.0	26808.0	93.0	856627.0	381454.0
462	57016.0	0.0	70.0	4268.0	0.0	48.0	653.0	0.0	968801.0	44557.0	0.0	999075.0	29885.0	5771.0	777047.0	718399.0	868971.0	11.0	164473.0	8904.0	976956.0	13596.0	1620.0	671.0	14598.0	47330.0	0.0	726174.0	60484.0	153.0	276915.0	334978.0	31652.0	1789.0	247120.0	13787.0	0.0	835251.0	2212.0	732436.0	868271.0	990611.0	33707.0	0.0	13697.0	26952.0	72.0	858530.0	382659.0
463	55531.0	0.0	68.0	4128.0	0.0	51.0	634.0	0.0	969302.0	43822.0	0.0	999089.0	29287.0	5758.0	775583.0	719133.0	867960.0	13.0	163754.0	8890.0	977731.0	13507.0	1546.0	662.0	14490.0	46783.0	0.0	725520.0	59669.0	159.0	275135.0	336124.0	30921.0	1755.0	247117.0	13145.0	0.0	835920.0	2168.0	729648.0	868549.0	991325.0	33393.0	0.0	13566.0	27300.0	75.0	859947.0	382639.0
464	54203.0	0.0	62.0	4121.0	0.0	59.0	581.0	0.0	970083.0	43342.0	0.0	999131.0	28903.0	5619.0	775010.0	719416.0	866788.0	6.0	162897.0	8679.0	978250.0	13416.0	1507.0	612.0	14079.0	46575.0	0.0	725109.0	58746.0	163.0	273635.0	336548.0	30086.0	1673.0	246972.0	12970.0	0.0	837104.0	2161.0	726778.0	868397.0	991728.0	33354.0	0.0	13312.0	27560.0	69.0	861584.0	382659.0
465	53239.0	0.0	53.0	3983.0	0.0	57.0	574.0	0.0	970816.0	43118.0	0.0	999157.0	28496.0	5653.0	774768.0	720056.0	866270.0	6.0	162240.0	8412.0	978760.0	13462.0	1430.0	613.0	13918.0	45995.0	0.0	724344.0	57838.0	171.0	272241.0	337065.0	29418.0	1607.0	247231.0	12658.0	0.0	838717.0	2074.0	724294.0	867775.0	992223.0	33312.0	0.0	13253.0	27756.0	74.0	863302.0	383660.0
466	51846.0	0.0	61.0	4003.0	0.0	49.0	598.0	0.0	971670.0	42627.0	0.0	999185.0	28305.0	5638.0	774373.0	720240.0	864630.0	9.0	161502.0	8279.0	979069.0	13260.0	1366.0	640.0	13641.0	45369.0	0.0	724407.0	57235.0	178.0	270956.0	336782.0	28734.0	1521.0	247201.0	12440.0	0.0	840092.0	1961.0	722094.0	868666.0	992699.0	33299.0	0.0	13101.0	28051.0	77.0	864704.0	385174.0
467	50495.0	0.0	60.0	4014.0	0.0	47.0	620.0	0.0	972788.0	42263.0	0.0	999171.0	28003.0	5658.0	774078.0	720133.0	863837.0	13.0	161262.0	7960.0	979672.0	13123.0	1305.0	641.0	13306.0	44990.0	0.0	724499.0	56140.0	173.0	269875.0	336562.0	27920.0	1505.0	247556.0	12179.0	0.0	841611.0	1856.0	718862.0	868563.0	993112.0	32577.0	0.0	12976.0	28811.0	81.0	866167.0	387144.0
468	49081.0	0.0	47.0	3897.0	0.0	38.0	606.0	0.0	973426.0	41847.0	0.0	999212.0	27545.0	5628.0	772872.0	721106.0	862487.0	15.0	160286.0	7903.0	980141.0	12939.0	1231.0	681.0	13264.0	44647.0	0.0	724795.0	55453.0	162.0	268646.0	337133.0	27329.0	1376.0	248643.0	11975.0	0.0	843171.0	1812.0	716022.0	869024.0	993511.0	32395.0	0.0	12795.0	29589.0	63.0	867323.0	388295.0
469	47607.0	0.0	51.0	3912.0	0.0	33.0	561.0	0.0	974460.0	41618.0	0.0	999265.0	27055.0	5543.0	771846.0	721756.0	861049.0	17.0	159163.0	7825.0	980669.0	12948.0	1177.0	710.0	13209.0	44192.0	0.0	724990.0	54892.0	157.0	267053.0	336443.0	26762.0	1322.0	248837.0	11674.0	0.0	844326.0	1766.0	713411.0	869088.0	993791.0	32151.0	0.0	12710.0	29945.0	72.0	869008.0	388373.0
470	46624.0	0.0	50.0	3869.0	0.0	38.0	557.0	0.0	975373.0	40958.0	0.0	999251.0	26901.0	5483.0	770748.0	722785.0	860670.0	12.0	158124.0	7643.0	981280.0	12866.0	1098.0	681.0	12955.0	44033.0	0.0	725548.0	54073.0	150.0	264657.0	336516.0	26098.0	1227.0	248805.0	11432.0	0.0	845606.0	1748.0	710102.0	868882.0	994072.0	31996.0	0.0	12576.0	30126.0	68.0	870532.0	388986.0
471	45235.0	0.0	42.0	3874.0	0.0	31.0	542.0	0.0	975964.0	40487.0	0.0	999311.0	26472.0	5467.0	769912.0	723473.0	859701.0	13.0	156912.0	7446.0	981827.0	12735.0	1093.0	651.0	13034.0	43666.0	0.0	725872.0	53165.0	174.0	263290.0	336431.0	25553.0	1177.0	249330.0	11142.0	0.0	847432.0	1765.0	708267.0	868615.0	994342.0	31453.0	0.0	12479.0	30690.0	67.0	872787.0	390244.0
472	43989.0	0.0	45.0	3740.0	0.0	25.0	530.0	0.0	976798.0	39861.0	0.0	999345.0	25664.0	5411.0	768783.0	724362.0	858304.0	13.0	156105.0	7176.0	982387.0	12391.0	1084.0	671.0	12909.0	43377.0	0.0	725348.0	52329.0	176.0	262020.0	337292.0	24912.0	1133.0	249125.0	10800.0	0.0	849440.0	1720.0	705058.0	868318.0	994510.0	30859.0	0.0	12121.0	31220.0	64.0	874415.0	390645.0
473	43024.0	0.0	48.0	3578.0	0.0	27.0	492.0	0.0	977868.0	39507.0	0.0	999357.0	25178.0	5363.0	767979.0	725238.0	856702.0	12.0	154649.0	7037.0	983083.0	12229.0	1004.0	622.0	12630.0	43326.0	0.0	725360.0	51309.0	155.0	259962.0	337615.0	23968.0	1139.0	249380.0	10445.0	0.0	851286.0	1672.0	702188.0	868237.0	994792.0	30648.0	0.0	11910.0	31917.0	61.0	876010.0	391248.0
474	41733.0	0.0	53.0	3389.0	0.0	20.0	510.0	0.0	978610.0	38813.0	0.0	999368.0	24509.0	5263.0	767953.0	726468.0	855673.0	16.0	153651.0	7010.0	983666.0	12123.0	956.0	629.0	12611.0	42620.0	0.0	725493.0	50677.0	147.0	258515.0	337922.0	23367.0	1043.0	250580.0	10232.0	0.0	851799.0	1611.0	699617.0	867800.0	995096.0	30065.0	0.0	11823.0	32303.0	68.0	877783.0	391836.0
475	40367.0	0.0	53.0	3334.0	0.0	26.0	495.0	0.0	979272.0	38307.0	0.0	999416.0	24019.0	5108.0	767330.0	727262.0	854092.0	16.0	152627.0	6951.0	984508.0	12099.0	950.0	595.0	12477.0	42527.0	0.0	725204.0	49306.0	143.0	257013.0	337802.0	22757.0	1031.0	250651.0	10182.0	0.0	853016.0	1578.0	695766.0	867984.0	995333.0	29612.0	0.0	11796.0	32910.0	53.0	879611.0	392794.0
476	39305.0	0.0	54.0	3325.0	0.0	26.0	476.0	0.0	979864.0	37786.0	0.0	999467.0	23706.0	5134.0	766645.0	728212.0	852846.0	14.0	152124.0	6765.0	985195.0	12132.0	933.0	626.0	12463.0	41995.0	0.0	725622.0	48268.0	130.0	255795.0	338454.0	21971.0	963.0	251146.0	9861.0	0.0	854162.0	1500.0	692531.0	868160.0	995598.0	29469.0	0.0	11472.0	33484.0	51.0	881663.0	394009.0
477	38431.0	0.0	56.0	3346.0	0.0	38.0	462.0	0.0	980254.0	37418.0	0.0	999512.0	23487.0	5122.0	766126.0	728471.0	851471.0	14.0	151568.0	6701.0	985584.0	11977.0	900.0	595.0	12350.0	41938.0	0.0	725309.0	47350.0	129.0	254543.0	338823.0	21126.0	950.0	251835.0	9439.0	0.0	855568.0	1451.0	688550.0	868442.0	995867.0	29388.0	0.0	11281.0	34117.0	56.0	883382.0	395295.0
478	37167.0	0.0	59.0	3202.0	0.0	35.0	450.0	0.0	980844.0	36915.0	0.0	999555.0	23142.0	5065.0	764957.0	729543.0	850509.0	17.0	150925.0	6583.0	985922.0	11938.0	854.0	623.0	12162.0	41795.0	0.0	725952.0	46595.0	120.0	253210.0	338654.0	20487.0	898.0	252438.0	9072.0	0.0	857518.0	1423.0	684604.0	868152.0	996074.0	29039.0	0.0	11269.0	34652.0	47.0	885522.0	396738.0
479	35843.0	0.0	61.0	3114.0	0.0	30.0	400.0	0.0	981194.0	36651.0	0.0	999611.0	22915.0	4937.0	764662.0	730672.0	849775.0	15.0	150069.0	6375.0	986280.0	11904.0	796.0	620.0	11971.0	41048.0	0.0	725212.0	45984.0	100.0	252054.0	337881.0	20081.0	844.0	252877.0	8824.0	0.0	858985.0	1456.0	680838.0	867959.0	996247.0	28629.0	0.0	11140.0	35114.0	53.0	887421.0	397827.0
480	34669.0	0.0	58.0	3092.0	0.0	24.0	390.0	0.0	981741.0	35753.0	0.0	999630.0	22673.0	4860.0	763994.0	733179.0	848626.0	13.0	148854.0	6140.0	986697.0	11831.0	745.0	610.0	11971.0	41085.0	0.0	724369.0	44940.0	88.0	251288.0	337854.0	19264.0	767.0	253403.0	8490.0	0.0	860029.0	1448.0	678614.0	867773.0	996411.0	28047.0	0.0	10906.0	35751.0	40.0	889334.0	398802.0
481	33918.0	0.0	50.0	3152.0	0.0	30.0	399.0	0.0	982312.0	35365.0	0.0	999645.0	22233.0	4845.0	763249.0	734576.0	847346.0	16.0	148377.0	6067.0	987114.0	11652.0	719.0	600.0	11738.0	40966.0	0.0	723393.0	43939.0	76.0	250902.0	337986.0	18681.0	755.0	254832.0	8358.0	0.0	861317.0	1384.0	675291.0	868034.0	996640.0	27815.0	0.0	10592.0	36187.0	39.0	891071.0	399370.0
482	33086.0	0.0	39.0	3059.0	0.0	25.0	346.0	0.0	982721.0	35002.0	0.0	999612.0	21979.0	4851.0	762458.0	736554.0	846028.0	21.0	147517.0	5833.0	987672.0	11612.0	709.0	606.0	11666.0	40506.0	0.0	722657.0	43254.0	63.0	249186.0	337157.0	18162.0	725.0	254953.0	8056.0	0.0	862287.0	1327.0	672254.0	868283.0	996819.0	27325.0	0.0	10428.0	36717.0	37.0	892691.0	401073.0
483	31815.0	0.0	40.0	3102.0	0.0	33.0	298.0	0.0	983485.0	34758.0	0.0	999614.0	21550.0	4690.0	762149.0	738621.0	845362.0	17.0	146897.0	5707.0	988243.0	11645.0	689.0	633.0	11434.0	40220.0	0.0	720877.0	42331.0	51.0	247696.0	336504.0	17743.0	710.0	255148.0	7597.0	0.0	863759.0	1286.0	668993.0	867472.0	997072.0	26934.0	0.0	10270.0	37240.0	28.0	894701.0	402685.0
484	30784.0	0.0	48.0	2997.0	0.0	33.0	275.0	0.0	984005.0	34131.0	0.0	999655.0	21312.0	4630.0	761115.0	740187.0	844708.0	21.0	145799.0	5442.0	988801.0	11705.0	692.0	651.0	11283.0	39362.0	0.0	721070.0	41365.0	40.0	246996.0	336271.0	17178.0	705.0	255729.0	7472.0	0.0	865461.0	1175.0	665593.0	867388.0	997170.0	26529.0	0.0	10111.0	37744.0	21.0	896397.0	404097.0
485	29952.0	0.0	48.0	2980.0	0.0	35.0	276.0	0.0	984138.0	33862.0	0.0	999674.0	21122.0	4465.0	760181.0	741280.0	844005.0	18.0	144770.0	5497.0	989239.0	11720.0	681.0	653.0	11169.0	38959.0	0.0	720556.0	40441.0	46.0	246857.0	336461.0	16701.0	710.0	256439.0	7156.0	0.0	866850.0	1143.0	661714.0	866869.0	997258.0	25848.0	0.0	10058.0	38577.0	24.0	897907.0	405045.0
486	28884.0	0.0	44.0	3015.0	0.0	25.0	252.0	0.0	984603.0	33210.0	0.0	999669.0	20877.0	4490.0	759828.0	743861.0	843098.0	17.0	143407.0	5401.0	989722.0	11624.0	668.0	646.0	11221.0	38598.0	0.0	721365.0	39251.0	50.0	246041.0	336362.0	16302.0	684.0	256610.0	6866.0	0.0	868680.0	1116.0	657842.0	866834.0	997392.0	25832.0	0.0	9877.0	39294.0	17.0	899834.0	406563.0
487	28176.0	0.0	32.0	2952.0	0.0	18.0	236.0	0.0	984959.0	32864.0	0.0	999684.0	20622.0	4428.0	758607.0	746004.0	842463.0	19.0	142695.0	5281.0	989992.0	11657.0	627.0	641.0	10869.0	38478.0	0.0	720878.0	38374.0	44.0	244667.0	336804.0	15850.0	680.0	257205.0	6518.0	0.0	870351.0	1093.0	654330.0	866568.0	997463.0	25428.0	0.0	9820.0	39782.0	26.0	901110.0	407294.0
488	27393.0	0.0	42.0	2879.0	0.0	25.0	236.0	0.0	985441.0	32586.0	0.0	999669.0	20384.0	4314.0	757595.0	746705.0	841817.0	20.0	141573.0	5121.0	990564.0	11604.0	588.0	642.0	10690.0	38120.0	0.0	720314.0	37524.0	40.0	243844.0	336722.0	15430.0	650.0	257605.0	6206.0	0.0	871735.0	1027.0	650644.0	866803.0	997581.0	25111.0	0.0	9612.0	40519.0	39.0	903104.0	409002.0
489	26779.0	0.0	45.0	2758.0	0.0	29.0	236.0	0.0	986035.0	32079.0	0.0	999693.0	20202.0	4199.0	756575.0	748435.0	840454.0	25.0	141042.0	4926.0	990820.0	11536.0	524.0	610.0	10683.0	37805.0	0.0	720544.0	36460.0	37.0	242500.0	336008.0	14928.0	662.0	258456.0	5958.0	0.0	872820.0	1020.0	646388.0	866427.0	997796.0	24640.0	0.0	9303.0	40813.0	25.0	904413.0	410206.0
490	25774.0	0.0	35.0	2747.0	0.0	29.0	235.0	0.0	986494.0	31496.0	0.0	999709.0	19985.0	4276.0	755867.0	750845.0	839784.0	21.0	139746.0	4789.0	991160.0	11531.0	479.0	655.0	10475.0	37421.0	0.0	720462.0	35616.0	31.0	241217.0	334639.0	14515.0	627.0	259072.0	5841.0	0.0	874547.0	944.0	643325.0	865773.0	997899.0	24636.0	0.0	9173.0	41108.0	23.0	906069.0	411638.0
491	24845.0	0.0	25.0	2741.0	0.0	35.0	230.0	0.0	986805.0	31136.0	0.0	999718.0	19673.0	4228.0	754335.0	751942.0	838472.0	16.0	139416.0	4673.0	991555.0	11493.0	456.0	701.0	10512.0	36829.0	0.0	720476.0	34931.0	27.0	240020.0	334084.0	13990.0	594.0	259634.0	5672.0	0.0	875807.0	919.0	639750.0	865581.0	998040.0	24286.0	0.0	8996.0	41611.0	19.0	907345.0	413247.0
492	24090.0	0.0	27.0	2777.0	0.0	30.0	250.0	0.0	987236.0	30744.0	0.0	999697.0	19358.0	4222.0	753038.0	754615.0	838348.0	11.0	138412.0	4533.0	991916.0	11330.0	439.0	675.0	10431.0	36525.0	0.0	719006.0	33969.0	21.0	238689.0	334389.0	13556.0	541.0	259841.0	5555.0	0.0	877525.0	837.0	636437.0	865746.0	998150.0	23838.0	0.0	8833.0	42002.0	17.0	908712.0	414095.0
493	23170.0	0.0	20.0	2671.0	0.0	29.0	237.0	0.0	987619.0	30104.0	0.0	999689.0	19121.0	4199.0	752234.0	757019.0	837338.0	10.0	138058.0	4457.0	992345.0	11216.0	398.0	605.0	10591.0	36514.0	0.0	718638.0	33201.0	12.0	238529.0	334320.0	13123.0	522.0	259842.0	5340.0	0.0	878467.0	811.0	633235.0	865315.0	998186.0	23310.0	0.0	8705.0	43099.0	19.0	909709.0	415763.0
494	22619.0	0.0	27.0	2632.0	0.0	24.0	232.0	0.0	987885.0	29786.0	0.0	999668.0	18955.0	4143.0	751065.0	759305.0	836179.0	10.0	136802.0	4440.0	992731.0	11240.0	391.0	626.0	10435.0	35951.0	0.0	719121.0	32373.0	14.0	238442.0	334460.0	12667.0	486.0	260401.0	5124.0	0.0	879725.0	784.0	629154.0	864663.0	998317.0	22956.0	0.0	8647.0	43379.0	20.0	911358.0	417594.0
495	21892.0	0.0	29.0	2652.0	0.0	22.0	218.0	0.0	988427.0	28995.0	0.0	999651.0	18737.0	3976.0	750927.0	762009.0	834709.0	10.0	135693.0	4480.0	992947.0	11190.0	414.0	602.0	10446.0	35672.0	0.0	718909.0	31348.0	14.0	237619.0	334861.0	12301.0	476.0	260974.0	4917.0	0.0	881663.0	778.0	626345.0	864514.0	998366.0	22603.0	0.0	8487.0	44065.0	23.0	912419.0	419131.0
496	21188.0	0.0	33.0	2589.0	0.0	19.0	206.0	0.0	988878.0	28575.0	0.0	999675.0	18850.0	3945.0	751036.0	763933.0	833818.0	11.0	134552.0	4325.0	993345.0	11095.0	418.0	587.0	10323.0	35224.0	0.0	718445.0	30613.0	17.0	236874.0	335053.0	11932.0	451.0	261265.0	4716.0	0.0	883136.0	766.0	622002.0	863707.0	998384.0	22204.0	0.0	8410.0	44859.0	15.0	913958.0	421326.0
497	20550.0	0.0	32.0	2499.0	0.0	18.0	175.0	0.0	989207.0	28191.0	0.0	999629.0	18604.0	3828.0	750560.0	765977.0	832548.0	14.0	133674.0	4215.0	993608.0	10844.0	407.0	560.0	10282.0	34618.0	0.0	717724.0	29912.0	13.0	236731.0	333914.0	11482.0	442.0	261391.0	4509.0	0.0	883731.0	756.0	618380.0	863347.0	998466.0	21770.0	0.0	8175.0	45370.0	13.0	915452.0	423719.0
498	19637.0	0.0	34.0	2412.0	0.0	20.0	162.0	0.0	989565.0	27840.0	0.0	999631.0	18369.0	3878.0	749651.0	768622.0	831468.0	14.0	133037.0	4223.0	993887.0	10817.0	404.0	595.0	10046.0	34428.0	0.0	717813.0	29200.0	10.0	235732.0	334042.0	11098.0	408.0	260706.0	4261.0	0.0	885128.0	748.0	614117.0	862467.0	998473.0	21433.0	0.0	8174.0	46167.0	13.0	916413.0	426076.0
499	19022.0	0.0	37.0	2416.0	0.0	23.0	150.0	0.0	989931.0	27398.0	0.0	999641.0	18097.0	3885.0	748716.0	771463.0	830717.0	19.0	132078.0	4058.0	994163.0	10996.0	408.0	559.0	9918.0	34217.0	0.0	716956.0	28549.0	7.0	235354.0	333185.0	10595.0	390.0	260711.0	4060.0	0.0	886636.0	702.0	609663.0	861283.0	998592.0	21151.0	0.0	8009.0	46442.0	12.0	917302.0	428555.0
500	18251.0	0.0	40.0	2352.0	0.0	31.0	152.0	0.0	990241.0	26889.0	0.0	999674.0	17880.0	3916.0	747697.0	773850.0	830183.0	19.0	130893.0	3988.0	994490.0	11131.0	413.0	539.0	9797.0	34414.0	0.0	715756.0	27698.0	6.0	234602.0	332254.0	10183.0	388.0	260495.0	3911.0	0.0	888484.0	647.0	606070.0	860589.0	998679.0	20712.0	0.0	8079.0	47144.0	16.0	918390.0	430343.0
501	17623.0	0.0	36.0	2280.0	0.0	25.0	150.0	0.0	990528.0	26692.0	0.0	999647.0	17608.0	3849.0	746825.0	777723.0	829507.0	19.0	129625.0	3943.0	994807.0	11067.0	382.0	520.0	9782.0	34296.0	0.0	715340.0	27196.0	5.0	233988.0	331648.0	9804.0	384.0	259753.0	3634.0	0.0	890389.0	634.0	602497.0	860105.0	998675.0	20268.0	0.0	7983.0	47314.0	15.0	920069.0	432154.0
502	17014.0	0.0	34.0	2216.0	0.0	29.0	157.0	0.0	990818.0	26498.0	0.0	999647.0	17444.0	3822.0	745748.0	780822.0	828473.0	17.0	128884.0	3860.0	995091.0	10931.0	371.0	545.0	9773.0	34008.0	0.0	715319.0	26502.0	3.0	233175.0	331184.0	9476.0	407.0	260470.0	3556.0	0.0	891696.0	596.0	598376.0	860397.0	998786.0	19954.0	0.0	7950.0	48040.0	15.0	921263.0	434217.0
503	16363.0	0.0	27.0	2173.0	0.0	28.0	143.0	0.0	991086.0	26141.0	0.0	999673.0	17322.0	3841.0	745428.0	783758.0	827303.0	18.0	127922.0	3851.0	995307.0	10869.0	335.0	537.0	9711.0	33140.0	0.0	714423.0	25676.0	2.0	232707.0	329460.0	8934.0	348.0	260739.0	3420.0	0.0	893161.0	597.0	594726.0	859782.0	998867.0	19371.0	0.0	7805.0	48860.0	17.0	922364.0	435699.0
504	15673.0	0.0	27.0	2108.0	0.0	29.0	163.0	0.0	991380.0	25660.0	0.0	999686.0	17033.0	3858.0	745255.0	786467.0	826356.0	12.0	127279.0	3763.0	995546.0	10839.0	298.0	539.0	9772.0	32889.0	0.0	714285.0	24723.0	5.0	232395.0	329040.0	8609.0	351.0	260981.0	3343.0	0.0	894279.0	558.0	591496.0	859569.0	998933.0	18898.0	0.0	7856.0	49646.0	19.0	923275.0	437979.0
505	14700.0	0.0	26.0	2105.0	0.0	18.0	147.0	0.0	991361.0	25203.0	0.0	999704.0	16963.0	3762.0	744503.0	788723.0	825578.0	16.0	126104.0	3671.0	995519.0	10990.0	290.0	525.0	9763.0	32377.0	0.0	713704.0	24114.0	4.0	231890.0	328966.0	8268.0	337.0	261305.0	3178.0	0.0	896238.0	551.0	587731.0	859049.0	999018.0	18686.0	0.0	7699.0	50369.0	16.0	924643.0	439506.0
506	14081.0	0.0	38.0	2018.0	0.0	25.0	162.0	0.0	991743.0	24910.0	0.0	999708.0	16740.0	3859.0	744069.0	791643.0	825359.0	13.0	125152.0	3692.0	995614.0	10888.0	288.0	517.0	9422.0	31956.0	0.0	713702.0	23431.0	5.0	232338.0	328428.0	8091.0	315.0	261838.0	3079.0	0.0	897859.0	521.0	584308.0	858429.0	999110.0	18420.0	0.0	7586.0	51112.0	20.0	925720.0	442512.0
507	13449.0	0.0	40.0	1950.0	0.0	16.0	160.0	0.0	991969.0	24517.0	0.0	999696.0	16433.0	3981.0	743321.0	794865.0	824168.0	16.0	124080.0	3505.0	995818.0	11028.0	292.0	503.0	9402.0	31673.0	0.0	713815.0	22688.0	7.0	232415.0	326751.0	7715.0	313.0	262479.0	2887.0	0.0	898990.0	479.0	580180.0	857765.0	999161.0	17918.0	0.0	7448.0	51769.0	19.0	926432.0	445052.0
508	12901.0	0.0	35.0	1855.0	0.0	17.0	154.0	0.0	992232.0	24036.0	0.0	999726.0	16279.0	3953.0	742610.0	797500.0	822808.0	16.0	123286.0	3396.0	996090.0	11063.0	242.0	528.0	9506.0	31451.0	0.0	713193.0	21864.0	10.0	232637.0	325186.0	7351.0	267.0	261993.0	2722.0	0.0	900710.0	477.0	575694.0	856863.0	999162.0	17476.0	0.0	7326.0	52025.0	16.0	927939.0	447514.0
509	12622.0	0.0	33.0	1792.0	0.0	12.0	147.0	0.0	992372.0	23752.0	0.0	999741.0	16241.0	3959.0	742463.0	801027.0	821674.0	16.0	121848.0	3347.0	996234.0	11016.0	241.0	483.0	9386.0	30994.0	0.0	712997.0	21050.0	13.0	232224.0	324063.0	7061.0	252.0	262378.0	2620.0	0.0	902357.0	494.0	571355.0	857026.0	999205.0	17381.0	0.0	7213.0	52638.0	15.0	928750.0	450041.0
510	12118.0	0.0	26.0	1701.0	0.0	9.0	155.0	0.0	992511.0	23588.0	0.0	999743.0	15850.0	3891.0	741682.0	804403.0	821036.0	18.0	120992.0	3294.0	996390.0	10992.0	252.0	480.0	9485.0	30926.0	0.0	712597.0	20587.0	14.0	232184.0	323459.0	6875.0	233.0	262709.0	2497.0	0.0	904407.0	495.0	567678.0	856661.0	999296.0	16841.0	0.0	7103.0	53224.0	14.0	929922.0	452939.0
511	11675.0	0.0	28.0	1682.0	0.0	11.0	139.0	0.0	992699.0	23354.0	0.0	999738.0	15617.0	3814.0	740668.0	808191.0	819796.0	16.0	120133.0	3221.0	996693.0	10987.0	285.0	497.0	9380.0	30534.0	0.0	712051.0	20129.0	21.0	233052.0	322286.0	6682.0	224.0	262945.0	2360.0	0.0	905595.0	482.0	563794.0	856300.0	999344.0	16623.0	0.0	7014.0	53746.0	13.0	930827.0	454495.0
512	11376.0	0.0	27.0	1764.0	0.0	9.0	153.0	0.0	992812.0	23203.0	0.0	999752.0	15355.0	3853.0	740313.0	811484.0	818420.0	9.0	119190.0	3159.0	996886.0	10993.0	259.0	509.0	9379.0	30101.0	0.0	711097.0	19587.0	16.0	233684.0	321526.0	6361.0	198.0	263205.0	2272.0	0.0	907190.0	491.0	560177.0	856071.0	999364.0	16316.0	0.0	6956.0	54208.0	19.0	931460.0	457542.0
513	11037.0	0.0	27.0	1747.0	0.0	10.0	159.0	0.0	992969.0	23031.0	0.0	999759.0	15197.0	3789.0	740111.0	814562.0	816880.0	7.0	118329.0	3005.0	997106.0	11162.0	240.0	497.0	9264.0	29861.0	0.0	710318.0	18981.0	18.0	234008.0	319872.0	6136.0	193.0	264011.0	2226.0	0.0	909091.0	458.0	555899.0	855232.0	999359.0	16095.0	0.0	6792.0	55027.0	17.0	931923.0	460414.0
514	10510.0	0.0	19.0	1657.0	0.0	12.0	146.0	0.0	993322.0	22575.0	0.0	999762.0	14820.0	3727.0	740062.0	817274.0	815831.0	4.0	117500.0	3018.0	997302.0	11270.0	212.0	493.0	9247.0	29372.0	0.0	710265.0	18324.0	23.0	234657.0	319264.0	5880.0	186.0	264368.0	2090.0	0.0	910851.0	468.0	551541.0	854418.0	999437.0	15585.0	0.0	6813.0	55634.0	24.0	932844.0	463260.0
515	10024.0	0.0	16.0	1656.0	0.0	10.0	123.0	0.0	993518.0	22119.0	0.0	999767.0	14681.0	3572.0	739467.0	820316.0	814836.0	4.0	116655.0	2917.0	997443.0	11248.0	209.0	455.0	9331.0	29085.0	0.0	710402.0	17761.0	25.0	235623.0	317655.0	5619.0	188.0	264989.0	1997.0	0.0	912072.0	439.0	547266.0	853971.0	999461.0	15607.0	0.0	6671.0	56012.0	26.0	933827.0	466617.0
516	9629.0	0.0	9.0	1656.0	0.0	11.0	127.0	0.0	993693.0	21796.0	0.0	999780.0	14382.0	3535.0	738438.0	823532.0	813975.0	8.0	115936.0	2928.0	997574.0	11090.0	196.0	440.0	9273.0	28655.0	0.0	710836.0	17268.0	12.0	236281.0	316722.0	5333.0	175.0	264766.0	1953.0	0.0	913794.0	410.0	543028.0	853739.0	999509.0	15614.0	0.0	6521.0	56794.0	21.0	934557.0	469222.0
517	9393.0	0.0	6.0	1515.0	0.0	8.0	146.0	0.0	993885.0	21407.0	0.0	999802.0	14161.0	3575.0	738014.0	826785.0	813247.0	10.0	115677.0	2841.0	997691.0	11229.0	171.0	453.0	9114.0	28182.0	0.0	710800.0	16745.0	7.0	236847.0	314939.0	5232.0	174.0	264507.0	1953.0	0.0	915288.0	391.0	538817.0	853945.0	999542.0	14984.0	0.0	6360.0	57528.0	24.0	935711.0	472406.0
518	8964.0	0.0	5.0	1482.0	0.0	9.0	138.0	0.0	994086.0	21136.0	0.0	999796.0	13949.0	3643.0	736906.0	829965.0	812348.0	7.0	114664.0	2790.0	997764.0	11174.0	161.0	489.0	9007.0	28072.0	0.0	710548.0	16035.0	4.0	237846.0	313476.0	5214.0	175.0	264897.0	1941.0	0.0	916660.0	359.0	535308.0	853579.0	999543.0	14708.0	0.0	6336.0	58322.0	22.0	936594.0	475401.0
519	8678.0	0.0	5.0	1407.0	0.0	14.0	118.0	0.0	994461.0	20833.0	0.0	999798.0	13894.0	3627.0	736142.0	833441.0	812197.0	3.0	113999.0	2869.0	997849.0	11270.0	140.0	504.0	8841.0	27797.0	0.0	710603.0	15409.0	4.0	238812.0	312458.0	4958.0	181.0	264250.0	1873.0	0.0	918417.0	338.0	530495.0	852927.0	999539.0	14340.0	0.0	6259.0	58438.0	21.0	937446.0	478499.0
520	8272.0	0.0	7.0	1327.0	0.0	9.0	113.0	0.0	994748.0	20686.0	0.0	999776.0	13745.0	3546.0	735123.0	836129.0	811256.0	3.0	112885.0	2799.0	997969.0	11384.0	137.0	456.0	8641.0	27477.0	0.0	710269.0	14876.0	2.0	239722.0	310891.0	4701.0	173.0	264601.0	1774.0	0.0	920222.0	346.0	526604.0	852420.0	999569.0	13907.0	0.0	6225.0	58819.0	19.0	938338.0	481042.0
521	8003.0	0.0	8.0	1326.0	0.0	9.0	97.0	0.0	994964.0	20455.0	0.0	999780.0	13653.0	3461.0	734362.0	839932.0	809695.0	1.0	111595.0	2734.0	998120.0	11350.0	127.0	432.0	8508.0	27174.0	0.0	709245.0	14390.0	2.0	241188.0	310365.0	4570.0	153.0	264804.0	1760.0	0.0	921797.0	348.0	522752.0	852185.0	999580.0	13594.0	0.0	6203.0	59571.0	17.0	939597.0	484403.0
522	7661.0	0.0	8.0	1261.0	0.0	7.0	103.0	0.0	995111.0	20132.0	0.0	999756.0	13237.0	3428.0	733812.0	843732.0	809166.0	0.0	110731.0	2584.0	998220.0	11256.0	129.0	424.0	8388.0	26823.0	0.0	708355.0	13903.0	3.0	242544.0	308194.0	4492.0	138.0	265417.0	1662.0	0.0	923256.0	337.0	518409.0	851928.0	999596.0	13351.0	0.0	6054.0	60289.0	18.0	940737.0	486772.0
523	7332.0	0.0	5.0	1236.0	0.0	7.0	104.0	0.0	995212.0	19918.0	0.0	999758.0	12980.0	3391.0	733138.0	847189.0	808119.0	0.0	109854.0	2516.0	998262.0	11412.0	102.0	404.0	8425.0	26590.0	0.0	707629.0	13405.0	1.0	243348.0	307028.0	4284.0	131.0	266280.0	1587.0	0.0	925319.0	313.0	514845.0	851035.0	999599.0	12893.0	0.0	5941.0	61118.0	15.0	941911.0	489685.0
524	6933.0	0.0	8.0	1196.0	0.0	9.0	118.0	0.0	995394.0	19415.0	0.0	999776.0	12730.0	3398.0	731367.0	849825.0	807528.0	0.0	108348.0	2469.0	998414.0	11395.0	115.0	378.0	8576.0	26215.0	0.0	707575.0	12727.0	0.0	243974.0	306709.0	4073.0	128.0	266313.0	1476.0	0.0	926993.0	294.0	511200.0	850728.0	999575.0	12507.0	0.0	5900.0	61455.0	10.0	942583.0	493448.0
525	6670.0	0.0	8.0	1226.0	0.0	5.0	121.0	0.0	995586.0	18798.0	0.0	999778.0	12382.0	3456.0	730999.0	852664.0	806441.0	0.0	106930.0	2337.0	998448.0	11465.0	122.0	387.0	8450.0	26133.0	0.0	707379.0	12254.0	0.0	245116.0	305507.0	3832.0	120.0	266728.0	1377.0	0.0	928347.0	291.0	506928.0	850081.0	999579.0	12423.0	0.0	5796.0	61881.0	9.0	943602.0	496356.0
526	6328.0	0.0	9.0	1204.0	0.0	3.0	127.0	0.0	995708.0	18590.0	0.0	999780.0	11994.0	3416.0	730684.0	855384.0	805550.0	0.0	105825.0	2317.0	998584.0	11446.0	121.0	377.0	8577.0	25654.0	0.0	707278.0	11875.0	0.0	246520.0	303941.0	3655.0	109.0	266904.0	1277.0	0.0	929668.0	254.0	502775.0	849610.0	999586.0	12232.0	0.0	5804.0	62485.0	10.0	944521.0	499087.0
527	6029.0	0.0	6.0	1167.0	0.0	6.0	129.0	0.0	995819.0	18189.0	0.0	999779.0	11981.0	3417.0	730351.0	857690.0	804754.0	0.0	105034.0	2277.0	998614.0	11557.0	111.0	361.0	8615.0	25511.0	0.0	706652.0	11455.0	0.0	247527.0	301623.0	3519.0	104.0	266866.0	1199.0	0.0	931214.0	259.0	500117.0	848772.0	999610.0	11900.0	0.0	5625.0	62681.0	12.0	945318.0	502687.0
528	5860.0	0.0	6.0	1103.0	0.0	6.0	129.0	0.0	995970.0	18043.0	0.0	999779.0	11832.0	3455.0	728775.0	861043.0	804160.0	0.0	103819.0	2305.0	998696.0	11533.0	110.0	375.0	8509.0	24845.0	0.0	706607.0	11055.0	0.0	249166.0	300052.0	3399.0	111.0	267049.0	1149.0	0.0	932867.0	275.0	495817.0	847953.0	999603.0	11743.0	0.0	5621.0	62961.0	12.0	946623.0	505262.0
529	5632.0	0.0	4.0	1033.0	0.0	12.0	137.0	0.0	996170.0	17859.0	0.0	999809.0	11624.0	3347.0	727999.0	864032.0	803522.0	0.0	103190.0	2287.0	998790.0	11410.0	102.0	331.0	8393.0	24288.0	0.0	706138.0	10605.0	0.0	250319.0	298521.0	3235.0	102.0	268100.0	1072.0	0.0	934255.0	263.0	492109.0	847015.0	999629.0	11572.0	0.0	5516.0	63438.0	13.0	947666.0	509425.0
530	5421.0	0.0	4.0	1012.0	0.0	14.0	127.0	0.0	996336.0	17617.0	0.0	999820.0	11458.0	3302.0	727755.0	866947.0	803185.0	0.0	102473.0	2254.0	998892.0	11324.0	96.0	302.0	8314.0	23993.0	0.0	705008.0	10157.0	0.0	251534.0	297088.0	2998.0	99.0	268355.0	992.0	0.0	936159.0	286.0	488051.0	845788.0	999668.0	11322.0	0.0	5386.0	64227.0	14.0	948790.0	513502.0
531	5153.0	0.0	3.0	1030.0	0.0	8.0	128.0	0.0	996538.0	17372.0	0.0	999826.0	11373.0	3361.0	727208.0	869326.0	802289.0	0.0	102132.0	2160.0	999003.0	11289.0	75.0	266.0	8184.0	23604.0	0.0	704538.0	9723.0	0.0	252617.0	295064.0	2832.0	105.0	268201.0	966.0	0.0	937448.0	259.0	483729.0	844824.0	999706.0	11017.0	0.0	5429.0	64675.0	11.0	949532.0	516487.0
532	4889.0	0.0	3.0	983.0	0.0	10.0	126.0	0.0	996584.0	17002.0	0.0	999820.0	11214.0	3444.0	726739.0	871822.0	801941.0	0.0	101622.0	2026.0	999059.0	11273.0	64.0	260.0	8222.0	23350.0	0.0	704235.0	9292.0	0.0	254471.0	292910.0	2671.0	93.0	268532.0	900.0	0.0	939477.0	239.0	479636.0	844007.0	999733.0	10766.0	0.0	5406.0	65026.0	10.0	950267.0	520409.0
533	4592.0	0.0	6.0	954.0	0.0	10.0	123.0	0.0	996672.0	16804.0	0.0	999808.0	11232.0	3578.0	726187.0	875193.0	800974.0	0.0	100432.0	1992.0	999053.0	11110.0	60.0	240.0	8312.0	23089.0	0.0	703729.0	8849.0	0.0	255881.0	291177.0	2610.0	87.0	268479.0	834.0	0.0	941309.0	226.0	475551.0	842931.0	999758.0	10443.0	0.0	5309.0	65529.0	6.0	951132.0	523523.0
534	4452.0	0.0	8.0	908.0	0.0	6.0	122.0	0.0	996747.0	16736.0	0.0	999806.0	11232.0	3594.0	725524.0	878598.0	800421.0	0.0	99241.0	1879.0	999055.0	11117.0	47.0	247.0	8259.0	22747.0	0.0	704160.0	8409.0	0.0	258064.0	288762.0	2498.0	76.0	268271.0	814.0	0.0	942482.0	204.0	471737.0	841058.0	999760.0	10077.0	0.0	5192.0	66238.0	6.0	951844.0	526395.0
535	4296.0	0.0	5.0	871.0	0.0	5.0	116.0	0.0	996710.0	16552.0	0.0	999809.0	10888.0	3608.0	724999.0	881167.0	800276.0	0.0	98575.0	1839.0	999114.0	11258.0	51.0	239.0	8214.0	22411.0	0.0	704335.0	8070.0	0.0	260958.0	287043.0	2355.0	73.0	267980.0	789.0	0.0	944215.0	198.0	468531.0	839942.0	999755.0	9769.0	0.0	5014.0	67103.0	5.0	952389.0	529732.0
536	4241.0	0.0	0.0	870.0	0.0	6.0	137.0	0.0	996730.0	16220.0	0.0	999809.0	10775.0	3570.0	724167.0	883861.0	799083.0	0.0	97735.0	1739.0	999224.0	11388.0	39.0	229.0	8045.0	21991.0	0.0	704187.0	7818.0	0.0	262905.0	284981.0	2266.0	75.0	267722.0	704.0	0.0	945661.0	189.0	464597.0	839390.0	999770.0	9438.0	0.0	4972.0	67834.0	2.0	952870.0	533711.0
537	4061.0	0.0	0.0	861.0	0.0	8.0	128.0	0.0	996926.0	15923.0	0.0	999806.0	10478.0	3553.0	724260.0	886159.0	798058.0	0.0	96876.0	1689.0	999248.0	11447.0	30.0	205.0	7873.0	21602.0	0.0	704418.0	7541.0	0.0	265406.0	282981.0	2095.0	66.0	267027.0	643.0	0.0	946813.0	184.0	461218.0	838001.0	999799.0	9243.0	0.0	4830.0	68659.0	0.0	953495.0	537776.0
538	3962.0	0.0	0.0	838.0	0.0	7.0	121.0	0.0	996997.0	15611.0	0.0	999804.0	10286.0	3531.0	724045.0	889215.0	797671.0	0.0	96001.0	1629.0	999307.0	11490.0	24.0	173.0	7783.0	21312.0	0.0	703878.0	7147.0	0.0	268459.0	280424.0	1958.0	48.0	266446.0	574.0	0.0	948257.0	168.0	457857.0	836859.0	999811.0	8968.0	0.0	4754.0	69433.0	0.0	954100.0	542273.0
539	3754.0	0.0	0.0	782.0	0.0	6.0	126.0	0.0	997012.0	15269.0	0.0	999822.0	10292.0	3519.0	723573.0	891806.0	796993.0	0.0	95077.0	1593.0	999352.0	11275.0	26.0	175.0	7546.0	20834.0	0.0	703635.0	6850.0	0.0	270427.0	278580.0	1873.0	53.0	265853.0	550.0	0.0	949261.0	147.0	454218.0	835772.0	999818.0	8453.0	0.0	4700.0	69756.0	0.0	954700.0	546088.0
540	3714.0	0.0	0.0	782.0	0.0	3.0	99.0	0.0	997223.0	14883.0	0.0	999844.0	10107.0	3483.0	722860.0	894477.0	796501.0	0.0	94022.0	1513.0	999409.0	11225.0	28.0	157.0	7629.0	20570.0	0.0	702931.0	6637.0	0.0	274037.0	277056.0	1774.0	47.0	265568.0	526.0	0.0	950531.0	140.0	450639.0	834019.0	999822.0	8143.0	0.0	4470.0	70330.0	0.0	955605.0	550027.0
541	3531.0	0.0	0.0	740.0	0.0	1.0	90.0	0.0	997334.0	14560.0	0.0	999850.0	9980.0	3340.0	722391.0	897331.0	796628.0	0.0	92971.0	1523.0	999493.0	11409.0	26.0	170.0	7434.0	20400.0	0.0	702461.0	6398.0	0.0	276672.0	275706.0	1670.0	49.0	264932.0	488.0	0.0	951814.0	137.0	447354.0	832794.0	999818.0	7882.0	0.0	4386.0	70755.0	0.0	956316.0	554075.0
542	3431.0	0.0	0.0	681.0	0.0	1.0	81.0	0.0	997493.0	14535.0	0.0	999862.0	9894.0	3402.0	720809.0	899801.0	796338.0	0.0	91794.0	1497.0	999539.0	11548.0	24.0	185.0	7207.0	19963.0	0.0	702254.0	6243.0	0.0	279125.0	273972.0	1591.0	46.0	264654.0	470.0	0.0	953164.0	144.0	444186.0	831041.0	999848.0	7645.0	0.0	4282.0	71194.0	0.0	956736.0	558135.0
543	3290.0	0.0	0.0	646.0	0.0	0.0	96.0	0.0	997537.0	14234.0	0.0	999863.0	9863.0	3424.0	719586.0	901856.0	795743.0	0.0	91062.0	1457.0	999564.0	11575.0	24.0	198.0	7181.0	19627.0	0.0	701846.0	6032.0	0.0	282218.0	271732.0	1553.0	47.0	264090.0	442.0	0.0	954609.0	150.0	440829.0	830198.0	999851.0	7395.0	0.0	4112.0	72177.0	0.0	957278.0	562617.0
544	3116.0	0.0	0.0	654.0	0.0	0.0	92.0	0.0	997595.0	14093.0	0.0	999858.0	9892.0	3362.0	718659.0	904190.0	795449.0	0.0	90202.0	1402.0	999594.0	11542.0	26.0	184.0	7074.0	19196.0	0.0	701148.0	5698.0	0.0	284545.0	268821.0	1440.0	47.0	263493.0	447.0	0.0	955927.0	138.0	437903.0	829025.0	999856.0	7267.0	0.0	3978.0	73095.0	0.0	957910.0	566970.0
545	2999.0	0.0	0.0	582.0	0.0	0.0	84.0	0.0	997659.0	13843.0	0.0	999876.0	9555.0	3381.0	718605.0	906518.0	795007.0	0.0	89141.0	1350.0	999639.0	11787.0	24.0	178.0	7006.0	19299.0	0.0	700397.0	5540.0	0.0	287644.0	266715.0	1354.0	37.0	263263.0	464.0	0.0	957242.0	134.0	434713.0	827477.0	999861.0	7200.0	0.0	3834.0	74347.0	0.0	958397.0	570732.0
546	2906.0	0.0	0.0	523.0	0.0	0.0	99.0	0.0	997747.0	13549.0	0.0	999868.0	9562.0	3355.0	718247.0	909068.0	794941.0	0.0	88377.0	1364.0	999658.0	11840.0	22.0	181.0	6860.0	19175.0	0.0	700034.0	5408.0	0.0	290803.0	264535.0	1267.0	34.0	263261.0	464.0	0.0	958546.0	106.0	431579.0	826230.0	999874.0	7086.0	0.0	3763.0	74865.0	0.0	958955.0	575625.0
547	2802.0	0.0	0.0	531.0	0.0	0.0	89.0	0.0	997833.0	13251.0	0.0	999872.0	9336.0	3327.0	717663.0	911371.0	794722.0	0.0	87584.0	1326.0	999658.0	11863.0	25.0	186.0	6857.0	19027.0	0.0	699784.0	5139.0	0.0	294488.0	262411.0	1186.0	34.0	261677.0	447.0	0.0	959727.0	105.0	427883.0	824489.0	999879.0	6932.0	0.0	3755.0	75376.0	0.0	959331.0	580358.0
548	2744.0	0.0	0.0	546.0	0.0	0.0	95.0	0.0	997933.0	13111.0	0.0	999880.0	9304.0	3255.0	717017.0	913972.0	794557.0	0.0	86161.0	1286.0	999722.0	11805.0	20.0	182.0	6770.0	18721.0	0.0	699500.0	4965.0	0.0	297482.0	259866.0	1160.0	40.0	260168.0	449.0	0.0	960955.0	105.0	425037.0	823086.0	999882.0	6715.0	0.0	3626.0	75719.0	0.0	960144.0	584577.0
549	2606.0	0.0	0.0	540.0	0.0	0.0	96.0	0.0	997976.0	12961.0	0.0	999881.0	9119.0	3161.0	716549.0	915905.0	794621.0	0.0	85817.0	1265.0	999736.0	11595.0	14.0	177.0	6633.0	18633.0	0.0	698241.0	4643.0	0.0	301244.0	257491.0	1097.0	31.0	259816.0	417.0	0.0	962199.0	85.0	421198.0	822227.0	999876.0	6485.0	0.0	3582.0	76033.0	0.0	961094.0	589473.0
550	2442.0	0.0	0.0	555.0	0.0	0.0	102.0	0.0	997993.0	13061.0	0.0	999881.0	9068.0	3213.0	715829.0	918083.0	794721.0	0.0	84657.0	1227.0	999742.0	11622.0	8.0	172.0	6411.0	18149.0	0.0	698800.0	4425.0	0.0	303993.0	254736.0	1063.0	27.0	259340.0	410.0	0.0	962949.0	78.0	417976.0	820541.0	999904.0	6335.0	0.0	3499.0	76658.0	0.0	961587.0	593166.0
551	2319.0	0.0	0.0	533.0	0.0	0.0	107.0	0.0	998081.0	12950.0	0.0	999880.0	8988.0	3099.0	714811.0	919497.0	794746.0	0.0	83725.0	1228.0	999720.0	11777.0	5.0	158.0	6439.0	17867.0	0.0	699510.0	4221.0	0.0	307494.0	252384.0	1024.0	26.0	258285.0	376.0	0.0	964258.0	75.0	414476.0	819344.0	999889.0	6044.0	0.0	3391.0	77307.0	0.0	962261.0	597393.0
552	2293.0	0.0	0.0	551.0	0.0	0.0	99.0	0.0	998107.0	12850.0	0.0	999893.0	8768.0	3072.0	715038.0	921453.0	794079.0	0.0	82930.0	1240.0	999731.0	11600.0	6.0	148.0	6168.0	17448.0	0.0	699000.0	3883.0	0.0	311534.0	249533.0	971.0	22.0	258191.0	369.0	0.0	965261.0	67.0	411907.0	817788.0	999887.0	5914.0	0.0	3313.0	78185.0	0.0	962741.0	601788.0
553	2223.0	0.0	0.0	544.0	0.0	0.0	99.0	0.0	998187.0	12785.0	0.0	999904.0	8538.0	3176.0	714186.0	923142.0	794053.0	0.0	82054.0	1242.0	999751.0	11627.0	10.0	114.0	5919.0	17123.0	0.0	699155.0	3706.0	0.0	315090.0	247073.0	990.0	19.0	257382.0	364.0	0.0	966180.0	63.0	408550.0	816791.0	999886.0	5660.0	0.0	3234.0	78752.0	0.0	963431.0	606706.0
554	2134.0	0.0	0.0	522.0	0.0	0.0	111.0	0.0	998165.0	12662.0	0.0	999906.0	8423.0	3198.0	712889.0	924965.0	793698.0	0.0	81105.0	1235.0	999777.0	11587.0	14.0	113.0	5766.0	16889.0	0.0	699399.0	3558.0	0.0	318362.0	244959.0	1011.0	17.0	256025.0	364.0	0.0	966899.0	55.0	407074.0	815659.0	999889.0	5562.0	0.0	3218.0	79357.0	0.0	964179.0	611921.0
555	2014.0	0.0	0.0	508.0	0.0	0.0	116.0	0.0	998236.0	12444.0	0.0	999920.0	8383.0	3187.0	712408.0	927084.0	794075.0	0.0	80503.0	1196.0	999805.0	11521.0	14.0	100.0	5741.0	16669.0	0.0	699186.0	3421.0	0.0	322978.0	242255.0	1002.0	10.0	255812.0	344.0	0.0	967668.0	55.0	403745.0	814070.0	999892.0	5501.0	0.0	3149.0	79516.0	0.0	964887.0	616390.0
556	1944.0	0.0	0.0	467.0	0.0	0.0	124.0	0.0	998233.0	12296.0	0.0	999924.0	8229.0	3259.0	711535.0	929401.0	794613.0	0.0	80027.0	1172.0	999824.0	11487.0	11.0	110.0	5752.0	16291.0	0.0	699919.0	3372.0	0.0	327718.0	239847.0	973.0	3.0	255546.0	300.0	0.0	968836.0	44.0	401212.0	812371.0	999899.0	5261.0	0.0	3159.0	79900.0	0.0	965356.0	621213.0
557	1865.0	0.0	0.0	461.0	0.0	0.0	117.0	0.0	998312.0	12076.0	0.0	999934.0	8131.0	3210.0	711351.0	931083.0	795133.0	0.0	79244.0	1147.0	999848.0	11369.0	8.0	82.0	5657.0	15816.0	0.0	699400.0	3168.0	0.0	332369.0	238013.0	975.0	2.0	253879.0	264.0	0.0	969865.0	42.0	398820.0	811288.0	999911.0	5100.0	0.0	2987.0	80538.0	0.0	965838.0	625745.0
558	1751.0	0.0	0.0	404.0	0.0	0.0	110.0	0.0	998313.0	11884.0	0.0	999937.0	8118.0	3116.0	710303.0	932924.0	794895.0	0.0	78335.0	1139.0	999840.0	11372.0	2.0	74.0	5570.0	15488.0	0.0	699208.0	3054.0	0.0	337047.0	235656.0	917.0	2.0	251872.0	284.0	0.0	971015.0	45.0	396090.0	809811.0	999924.0	4778.0	0.0	2950.0	81303.0	0.0	966487.0	630613.0
559	1601.0	0.0	0.0	384.0	0.0	0.0	108.0	0.0	998341.0	11787.0	0.0	999923.0	8018.0	3084.0	710221.0	934536.0	795935.0	0.0	77529.0	1076.0	999840.0	11378.0	1.0	80.0	5414.0	15037.0	0.0	699240.0	2909.0	0.0	340839.0	233572.0	894.0	2.0	250946.0	238.0	0.0	971501.0	52.0	393553.0	808087.0	999932.0	4654.0	0.0	3001.0	81659.0	0.0	967176.0	635274.0
560	1528.0	0.0	0.0	377.0	0.0	0.0	85.0	0.0	998435.0	11718.0	0.0	999931.0	7985.0	3056.0	709398.0	936205.0	796522.0	0.0	76746.0	1067.0	999847.0	11460.0	2.0	73.0	5333.0	14685.0	0.0	699126.0	2747.0	0.0	345772.0	230900.0	865.0	1.0	249329.0	233.0	0.0	972398.0	53.0	391276.0	806971.0	999939.0	4676.0	0.0	2994.0	82200.0	0.0	967638.0	639174.0
561	1530.0	0.0	0.0	366.0	0.0	0.0	102.0	0.0	998467.0	11544.0	0.0	999928.0	7899.0	2975.0	708330.0	938337.0	797524.0	0.0	75417.0	1055.0	999850.0	11258.0	2.0	80.0	5280.0	14313.0	0.0	699836.0	2643.0	0.0	350751.0	228695.0	836.0	0.0	247142.0	218.0	0.0	973329.0	62.0	387916.0	805690.0	999941.0	4481.0	0.0	2947.0	82381.0	0.0	967952.0	643504.0
562	1501.0	0.0	0.0	344.0	0.0	0.0	99.0	0.0	998548.0	11398.0	0.0	999943.0	7988.0	2924.0	707817.0	940170.0	798062.0	0.0	74110.0	978.0	999835.0	11472.0	3.0	64.0	5120.0	13966.0	0.0	700484.0	2484.0	0.0	356566.0	226704.0	749.0	0.0	244881.0	217.0	0.0	974110.0	50.0	385001.0	804113.0	999944.0	4408.0	0.0	2914.0	82378.0	0.0	968690.0	647509.0
563	1438.0	0.0	0.0	317.0	0.0	0.0	85.0	0.0	998666.0	11214.0	0.0	999961.0	7840.0	2870.0	706574.0	941560.0	797976.0	0.0	73140.0	949.0	999847.0	11546.0	1.0	54.0	5060.0	13588.0	0.0	700058.0	2315.0	0.0	362784.0	224960.0	681.0	0.0	242856.0	199.0	0.0	974838.0	54.0	383043.0	802277.0	999963.0	4271.0	0.0	2814.0	82705.0	0.0	969339.0	652044.0
564	1388.0	0.0	0.0	303.0	0.0	0.0	68.0	0.0	998739.0	11040.0	0.0	999956.0	7660.0	2947.0	705318.0	943621.0	799064.0	0.0	72148.0	941.0	999864.0	11486.0	0.0	41.0	4825.0	13300.0	0.0	700034.0	2203.0	0.0	367408.0	222313.0	703.0	0.0	241176.0	182.0	0.0	975639.0	58.0	380614.0	801176.0	999971.0	4201.0	0.0	2811.0	82927.0	0.0	970095.0	656570.0
565	1362.0	0.0	0.0	311.0	0.0	0.0	64.0	0.0	998807.0	10752.0	0.0	999960.0	7602.0	2978.0	704870.0	944925.0	800496.0	0.0	71276.0	921.0	999876.0	11460.0	0.0	46.0	4660.0	12875.0	0.0	699864.0	2148.0	0.0	373330.0	219942.0	659.0	0.0	239666.0	162.0	0.0	976373.0	63.0	378876.0	799365.0	999978.0	4039.0	0.0	2784.0	83067.0	0.0	970590.0	662176.0
566	1287.0	0.0	0.0	276.0	0.0	0.0	61.0	0.0	998859.0	10627.0	0.0	999956.0	7549.0	2866.0	704589.0	946482.0	801275.0	0.0	70198.0	911.0	999871.0	11513.0	0.0	44.0	4670.0	12596.0	0.0	700422.0	1987.0	0.0	378684.0	217306.0	670.0	0.0	237243.0	142.0	0.0	976989.0	57.0	376805.0	797197.0	999978.0	3823.0	0.0	2700.0	83876.0	0.0	971156.0	667544.0
567	1248.0	0.0	0.0	268.0	0.0	0.0	59.0	0.0	998935.0	10672.0	0.0	999957.0	7458.0	2825.0	704295.0	948131.0	801749.0	0.0	69653.0	868.0	999898.0	11602.0	0.0	35.0	4495.0	12274.0	0.0	700704.0	1928.0	0.0	383656.0	213997.0	625.0	0.0	235595.0	134.0	0.0	977353.0	69.0	373517.0	795538.0	999979.0	3685.0	0.0	2619.0	83896.0	0.0	971624.0	672695.0
568	1110.0	0.0	0.0	277.0	0.0	0.0	65.0	0.0	998943.0	10523.0	0.0	999959.0	7296.0	2895.0	704024.0	949465.0	802908.0	0.0	68486.0	861.0	999908.0	11494.0	0.0	25.0	4211.0	12063.0	0.0	700667.0	1824.0	0.0	390007.0	211254.0	593.0	0.0	233057.0	132.0	0.0	978066.0	78.0	371662.0	793398.0	999975.0	3509.0	0.0	2586.0	84760.0	0.0	972071.0	677917.0
569	1094.0	0.0	0.0	246.0	0.0	0.0	56.0	0.0	998946.0	10488.0	0.0	999963.0	7026.0	2935.0	703046.0	951276.0	803846.0	0.0	68185.0	891.0	999913.0	11585.0	0.0	23.0	4212.0	11771.0	0.0	701255.0	1719.0	0.0	394434.0	208838.0	548.0	0.0	230310.0	108.0	0.0	978724.0	78.0	369568.0	791999.0	999981.0	3335.0	0.0	2505.0	84782.0	0.0	972682.0	683501.0
570	1052.0	0.0	0.0	214.0	0.0	0.0	45.0	0.0	999026.0	10363.0	0.0	999958.0	6878.0	2977.0	702459.0	952338.0	804496.0	0.0	67615.0	853.0	999918.0	11563.0	0.0	18.0	4106.0	11331.0	0.0	701258.0	1674.0	0.0	400320.0	205901.0	503.0	0.0	228429.0	114.0	0.0	979379.0	67.0	366471.0	790176.0	999980.0	3110.0	0.0	2485.0	84641.0	0.0	973232.0	688295.0
571	1026.0	0.0	0.0	206.0	0.0	0.0	52.0	0.0	999081.0	10383.0	0.0	999956.0	6751.0	2993.0	702571.0	953783.0	804924.0	0.0	66421.0	817.0	999919.0	11685.0	0.0	20.0	3990.0	11175.0	0.0	701154.0	1608.0	0.0	405553.0	202663.0	450.0	0.0	226488.0	95.0	0.0	980153.0	65.0	364936.0	788284.0	999983.0	2950.0	0.0	2484.0	84475.0	0.0	973301.0	693656.0
572	977.0	0.0	0.0	177.0	0.0	0.0	52.0	0.0	999137.0	10244.0	0.0	999966.0	6655.0	2999.0	702125.0	955103.0	805835.0	0.0	65389.0	779.0	999930.0	11695.0	0.0	18.0	3910.0	10997.0	0.0	701842.0	1578.0	0.0	410940.0	199814.0	417.0	0.0	223762.0	90.0	0.0	980613.0	57.0	362965.0	786430.0	999985.0	2853.0	0.0	2564.0	84282.0	0.0	973773.0	699164.0
573	1014.0	0.0	0.0	186.0	0.0	0.0	52.0	0.0	999179.0	10338.0	0.0	999969.0	6575.0	2979.0	701886.0	956613.0	806837.0	0.0	64520.0	786.0	999948.0	11766.0	0.0	16.0	3764.0	10632.0	0.0	702254.0	1451.0	0.0	415952.0	197128.0	413.0	0.0	221366.0	83.0	0.0	981003.0	50.0	361203.0	784316.0	999989.0	2802.0	0.0	2479.0	84322.0	0.0	974037.0	705208.0
574	1020.0	0.0	0.0	170.0	0.0	0.0	48.0	0.0	999247.0	10202.0	0.0	999980.0	6289.0	2962.0	701341.0	957954.0	807736.0	0.0	63564.0	753.0	999950.0	11811.0	0.0	14.0	3651.0	10441.0	0.0	703487.0	1321.0	0.0	421997.0	194760.0	401.0	0.0	218666.0	78.0	0.0	981582.0	40.0	359347.0	783297.0	999986.0	2760.0	0.0	2375.0	84238.0	0.0	974450.0	711179.0
575	888.0	0.0	0.0	163.0	0.0	0.0	44.0	0.0	999288.0	10205.0	0.0	999984.0	6242.0	2938.0	701480.0	959367.0	808752.0	0.0	62805.0	767.0	999952.0	11958.0	0.0	9.0	3620.0	10313.0	0.0	704423.0	1266.0	0.0	428274.0	193096.0	402.0	0.0	215687.0	69.0	0.0	981977.0	45.0	356626.0	781296.0	999985.0	2677.0	0.0	2305.0	84274.0	0.0	974529.0	717696.0
576	852.0	0.0	0.0	157.0	0.0	0.0	42.0	0.0	999324.0	10152.0	0.0	999985.0	6142.0	2960.0	701318.0	960756.0	809728.0	0.0	61960.0	766.0	999956.0	11860.0	0.0	10.0	3492.0	10047.0	0.0	705355.0	1258.0	0.0	434772.0	190592.0	372.0	0.0	213446.0	71.0	0.0	982619.0	42.0	355029.0	779278.0	999981.0	2521.0	0.0	2254.0	84313.0	0.0	974814.0	722821.0
577	821.0	0.0	0.0	159.0	0.0	0.0	40.0	0.0	999367.0	9927.0	0.0	999986.0	6005.0	2940.0	700262.0	961904.0	810852.0	0.0	60930.0	778.0	999965.0	12010.0	0.0	15.0	3494.0	9992.0	0.0	705352.0	1109.0	0.0	441729.0	188001.0	363.0	0.0	211260.0	81.0	0.0	983171.0	45.0	353786.0	777455.0	999987.0	2406.0	0.0	2178.0	84561.0	0.0	975038.0	728620.0
578	777.0	0.0	0.0	154.0	0.0	0.0	35.0	0.0	999431.0	9650.0	0.0	999986.0	5853.0	2934.0	698974.0	963343.0	812116.0	0.0	59728.0	761.0	999971.0	12111.0	0.0	20.0	3383.0	9596.0	0.0	705970.0	1028.0	0.0	448321.0	185727.0	330.0	0.0	209341.0	71.0	0.0	983524.0	36.0	351890.0	774750.0	999985.0	2351.0	0.0	2181.0	84615.0	0.0	974876.0	733903.0
579	765.0	0.0	0.0	134.0	0.0	0.0	36.0	0.0	999461.0	9387.0	0.0	999984.0	5736.0	2859.0	698534.0	964206.0	812676.0	0.0	58980.0	765.0	999973.0	12281.0	0.0	22.0	3319.0	9347.0	0.0	706581.0	1005.0	0.0	454433.0	183000.0	325.0	0.0	206885.0	79.0	0.0	983895.0	30.0	349517.0	773256.0	999990.0	2218.0	0.0	2008.0	84599.0	0.0	975241.0	739293.0
580	728.0	0.0	0.0	147.0	0.0	0.0	37.0	0.0	999480.0	9337.0	0.0	999989.0	5552.0	2829.0	698124.0	965109.0	813657.0	0.0	58096.0	722.0	999969.0	12440.0	0.0	16.0	3244.0	9199.0	0.0	708085.0	1004.0	0.0	460118.0	179893.0	323.0	0.0	203328.0	80.0	0.0	984464.0	28.0	346795.0	770305.0	999991.0	2103.0	0.0	1934.0	84457.0	0.0	975682.0	745207.0
581	726.0	0.0	0.0	160.0	0.0	0.0	46.0	0.0	999505.0	9409.0	0.0	999990.0	5496.0	2731.0	698612.0	966142.0	815095.0	0.0	57128.0	712.0	999967.0	12558.0	0.0	15.0	3081.0	9176.0	0.0	708386.0	1007.0	0.0	466056.0	177072.0	323.0	0.0	200379.0	68.0	0.0	984933.0	35.0	344821.0	767855.0	999987.0	2061.0	0.0	1849.0	84345.0	0.0	976084.0	751305.0
582	660.0	0.0	0.0	165.0	0.0	0.0	48.0	0.0	999518.0	9534.0	0.0	999991.0	5292.0	2744.0	697615.0	967385.0	816774.0	0.0	55769.0	679.0	999971.0	12639.0	0.0	19.0	2957.0	8948.0	0.0	709594.0	931.0	0.0	472764.0	174797.0	283.0	0.0	196761.0	66.0	0.0	985307.0	40.0	342432.0	765715.0	999993.0	1984.0	0.0	1806.0	84117.0	0.0	976255.0	758438.0
583	658.0	0.0	0.0	152.0	0.0	0.0	52.0	0.0	999525.0	9399.0	0.0	999990.0	5230.0	2639.0	697831.0	968497.0	818353.0	0.0	54698.0	634.0	999978.0	12673.0	0.0	17.0	2801.0	8746.0	0.0	710054.0	863.0	0.0	480232.0	172319.0	244.0	0.0	193837.0	69.0	0.0	985793.0	34.0	340560.0	762652.0	999990.0	1932.0	0.0	1765.0	84402.0	0.0	976611.0	764967.0
584	675.0	0.0	0.0	164.0	0.0	0.0	61.0	0.0	999581.0	9470.0	0.0	999994.0	5152.0	2640.0	696901.0	969101.0	819735.0	0.0	53909.0	586.0	999973.0	12648.0	0.0	22.0	2717.0	8381.0	0.0	710297.0	820.0	0.0	487011.0	170227.0	240.0	0.0	190944.0	77.0	0.0	986040.0	37.0	338180.0	759926.0	999990.0	1860.0	0.0	1751.0	83613.0	0.0	976827.0	771402.0
585	687.0	0.0	0.0	141.0	0.0	0.0	72.0	0.0	999610.0	9431.0	0.0	999993.0	4996.0	2608.0	696382.0	970172.0	820970.0	0.0	53044.0	570.0	999976.0	12608.0	0.0	26.0	2589.0	8180.0	0.0	711299.0	763.0	0.0	494264.0	167837.0	225.0	0.0	187886.0	82.0	0.0	986665.0	40.0	336425.0	757649.0	999991.0	1823.0	0.0	1686.0	83455.0	0.0	977330.0	778305.0
586	704.0	0.0	0.0	131.0	0.0	0.0	67.0	0.0	999634.0	9310.0	0.0	999992.0	4916.0	2596.0	696143.0	970772.0	823139.0	0.0	52001.0	530.0	999984.0	12713.0	0.0	22.0	2560.0	7891.0	0.0	711930.0	732.0	0.0	500885.0	165638.0	224.0	0.0	184971.0	67.0	0.0	987086.0	33.0	334893.0	755658.0	999996.0	1765.0	0.0	1603.0	83357.0	0.0	977755.0	785148.0
587	709.0	0.0	0.0	117.0	0.0	0.0	74.0	0.0	999686.0	9330.0	0.0	999991.0	4829.0	2604.0	695501.0	971923.0	824784.0	0.0	51563.0	508.0	999992.0	12632.0	0.0	13.0	2492.0	7610.0	0.0	713051.0	692.0	0.0	507870.0	163274.0	230.0	0.0	182030.0	55.0	0.0	987479.0	28.0	333602.0	753715.0	999997.0	1672.0	0.0	1548.0	82809.0	0.0	978267.0	791568.0
588	721.0	0.0	0.0	110.0	0.0	0.0	78.0	0.0	999678.0	9304.0	0.0	999994.0	4802.0	2598.0	694844.0	972763.0	826394.0	0.0	50430.0	497.0	999993.0	12548.0	0.0	9.0	2399.0	7219.0	0.0	714830.0	704.0	0.0	514602.0	161079.0	214.0	0.0	178662.0	58.0	0.0	987976.0	31.0	331219.0	750985.0	999994.0	1660.0	0.0	1475.0	82020.0	0.0	978414.0	798182.0
589	693.0	0.0	0.0	122.0	0.0	0.0	57.0	0.0	999691.0	9368.0	0.0	999993.0	4741.0	2576.0	695005.0	973796.0	827705.0	0.0	49641.0	474.0	999990.0	12542.0	0.0	5.0	2354.0	6932.0	0.0	716434.0	710.0	0.0	521455.0	158322.0	193.0	0.0	175497.0	57.0	0.0	988494.0	28.0	330760.0	747802.0	999996.0	1648.0	0.0	1445.0	81770.0	0.0	978813.0	804295.0
590	657.0	0.0	0.0	133.0	0.0	0.0	62.0	0.0	999729.0	9179.0	0.0	999993.0	4574.0	2563.0	694501.0	974412.0	829858.0	0.0	48676.0	472.0	999992.0	12721.0	0.0	2.0	2238.0	6678.0	0.0	718067.0	634.0	0.0	527698.0	155455.0	191.0	0.0	172659.0	39.0	0.0	988800.0	27.0	328970.0	745547.0	999997.0	1635.0	0.0	1406.0	81371.0	0.0	979094.0	811047.0
591	609.0	0.0	0.0	127.0	0.0	0.0	62.0	0.0	999764.0	9248.0	0.0	999995.0	4526.0	2533.0	693808.0	975188.0	832064.0	0.0	47842.0	478.0	999993.0	12913.0	0.0	4.0	2184.0	6349.0	0.0	719270.0	584.0	0.0	534968.0	152929.0	193.0	0.0	169037.0	37.0	0.0	989286.0	31.0	327990.0	742857.0	999995.0	1519.0	0.0	1331.0	81159.0	0.0	979328.0	817605.0
592	572.0	0.0	0.0	135.0	0.0	0.0	69.0	0.0	999787.0	9376.0	0.0	999999.0	4380.0	2508.0	693332.0	975846.0	833708.0	0.0	46899.0	455.0	999996.0	12835.0	0.0	2.0	2195.0	6032.0	0.0	721350.0	552.0	0.0	541960.0	150491.0	159.0	0.0	166185.0	40.0	0.0	989516.0	34.0	325741.0	739623.0	999992.0	1518.0	0.0	1275.0	80953.0	0.0	979582.0	823712.0
593	557.0	0.0	0.0	122.0	0.0	0.0	68.0	0.0	999814.0	9264.0	0.0	999999.0	4246.0	2428.0	692616.0	976541.0	835458.0	0.0	46003.0	425.0	999993.0	12822.0	0.0	1.0	2171.0	5714.0	0.0	722847.0	479.0	0.0	549052.0	147406.0	159.0	0.0	163087.0	49.0	0.0	989857.0	35.0	324265.0	737672.0	999985.0	1482.0	0.0	1277.0	80536.0	0.0	979680.0	830637.0
594	534.0	0.0	0.0	123.0	0.0	0.0	61.0	0.0	999835.0	9337.0	0.0	1000000.0	4137.0	2361.0	692958.0	976867.0	836838.0	0.0	44921.0	410.0	999993.0	12812.0	0.0	2.0	2150.0	5509.0	0.0	724804.0	474.0	0.0	555199.0	144994.0	133.0	0.0	160066.0	39.0	0.0	990200.0	46.0	322287.0	735063.0	999992.0	1418.0	0.0	1226.0	80038.0	0.0	980181.0	837601.0
595	527.0	0.0	0.0	143.0	0.0	0.0	49.0	0.0	999859.0	9278.0	0.0	1000000.0	4009.0	2243.0	692005.0	977692.0	838599.0	0.0	44203.0	381.0	999998.0	12814.0	0.0	2.0	2097.0	5153.0	0.0	726646.0	431.0	0.0	561987.0	142723.0	143.0	0.0	156969.0	43.0	0.0	990562.0	42.0	320188.0	732032.0	999996.0	1428.0	0.0	1144.0	79954.0	0.0	980529.0	844630.0
596	513.0	0.0	0.0	136.0	0.0	0.0	41.0	0.0	999873.0	9189.0	0.0	1000000.0	3885.0	2175.0	691377.0	978249.0	840241.0	0.0	42882.0	397.0	999997.0	12805.0	0.0	2.0	2060.0	4961.0	0.0	727303.0	388.0	0.0	568863.0	140174.0	150.0	0.0	153826.0	38.0	0.0	990934.0	48.0	318258.0	729305.0	999998.0	1326.0	0.0	1144.0	79416.0	0.0	981095.0	851218.0
597	523.0	0.0	0.0	126.0	0.0	0.0	36.0	0.0	999867.0	9446.0	0.0	1000000.0	3835.0	2253.0	691424.0	979051.0	842466.0	0.0	42115.0	415.0	1000000.0	12906.0	0.0	2.0	1956.0	4842.0	0.0	728795.0	363.0	0.0	575810.0	137389.0	147.0	0.0	150344.0	33.0	0.0	991131.0	51.0	316189.0	726817.0	1000000.0	1331.0	0.0	1100.0	78886.0	0.0	981333.0	857702.0
598	506.0	0.0	0.0	127.0	0.0	0.0	32.0	0.0	999880.0	9272.0	0.0	1000000.0	3723.0	2212.0	692042.0	979698.0	844814.0	0.0	41576.0	406.0	1000000.0	12924.0	0.0	1.0	1839.0	4613.0	0.0	730089.0	356.0	0.0	583186.0	135704.0	152.0	0.0	146812.0	19.0	0.0	991227.0	51.0	315423.0	723648.0	1000000.0	1219.0	0.0	1065.0	78219.0	0.0	981472.0	863628.0
599	466.0	0.0	0.0	108.0	0.0	0.0	35.0	0.0	999888.0	9317.0	0.0	1000000.0	3594.0	2215.0	692874.0	980209.0	846156.0	0.0	40756.0	368.0	1000000.0	12843.0	0.0	0.0	1683.0	4329.0	0.0	732873.0	317.0	0.0	589734.0	133667.0	114.0	0.0	143339.0	14.0	0.0	991712.0	47.0	313533.0	720333.0	1000000.0	1148.0	0.0	1034.0	77471.0	0.0	981752.0	869621.0
600	474.0	0.0	0.0	93.0	0.0	0.0	35.0	0.0	999899.0	9280.0	0.0	1000000.0	3464.0	2146.0	692834.0	980704.0	847621.0	0.0	39839.0	364.0	1000000.0	12818.0	0.0	0.0	1683.0	4038.0	0.0	735148.0	296.0	0.0	597787.0	131543.0	108.0	0.0	139666.0	16.0	0.0	991798.0	45.0	311861.0	718134.0	1000000.0	1134.0	0.0	969.0	77640.0	0.0	982043.0	875467.0
601	459.0	0.0	0.0	93.0	0.0	0.0	42.0	0.0	999902.0	9147.0	0.0	1000000.0	3256.0	2085.0	693620.0	981169.0	849443.0	0.0	39179.0	375.0	1000000.0	12785.0	0.0	0.0	1693.0	3826.0	0.0	737623.0	249.0	0.0	605187.0	129704.0	94.0	0.0	136564.0	13.0	0.0	991940.0	44.0	310368.0	715471.0	1000000.0	1093.0	0.0	862.0	76842.0	0.0	982274.0	880822.0
602	415.0	0.0	0.0	103.0	0.0	0.0	41.0	0.0	999917.0	9147.0	0.0	1000000.0	3208.0	2009.0	693578.0	981632.0	851065.0	0.0	38229.0	360.0	1000000.0	12994.0	0.0	0.0	1656.0	3794.0	0.0	739480.0	259.0	0.0	612273.0	127841.0	98.0	0.0	132978.0	10.0	0.0	992206.0	44.0	309208.0	713383.0	1000000.0	1068.0	0.0	817.0	75817.0	0.0	982487.0	886759.0
603	399.0	0.0	0.0	102.0	0.0	0.0	35.0	0.0	999907.0	9238.0	0.0	1000000.0	3103.0	1945.0	694323.0	982124.0	853185.0	0.0	37144.0	372.0	1000000.0	12825.0	0.0	0.0	1592.0	3701.0	0.0	742310.0	258.0	0.0	618772.0	125531.0	96.0	0.0	130073.0	9.0	0.0	992466.0	39.0	307733.0	711030.0	1000000.0	1118.0	0.0	827.0	75095.0	0.0	983003.0	892767.0
604	387.0	0.0	0.0	75.0	0.0	0.0	25.0	0.0	999917.0	9365.0	0.0	1000000.0	2955.0	1840.0	695424.0	982506.0	855883.0	0.0	36354.0	364.0	1000000.0	12867.0	0.0	0.0	1499.0	3509.0	0.0	744954.0	261.0	0.0	625410.0	123414.0	92.0	0.0	126783.0	6.0	0.0	992779.0	45.0	306348.0	708572.0	1000000.0	1091.0	0.0	804.0	74487.0	0.0	983179.0	898311.0
605	383.0	0.0	0.0	64.0	0.0	0.0	26.0	0.0	999913.0	9373.0	0.0	1000000.0	2959.0	1819.0	695466.0	983149.0	858068.0	0.0	35504.0	345.0	1000000.0	12861.0	0.0	0.0	1410.0	3261.0	0.0	746981.0	256.0	0.0	632768.0	120922.0	89.0	0.0	123288.0	1.0	0.0	992808.0	25.0	304956.0	706640.0	1000000.0	1051.0	0.0	717.0	73897.0	0.0	983442.0	903521.0
606	364.0	0.0	0.0	57.0	0.0	0.0	26.0	0.0	999905.0	9353.0	0.0	1000000.0	2914.0	1793.0	695854.0	983467.0	860442.0	0.0	34536.0	334.0	1000000.0	13092.0	0.0	0.0	1408.0	3097.0	0.0	749502.0	236.0	0.0	639210.0	118532.0	71.0	0.0	119634.0	1.0	0.0	993019.0	23.0	304160.0	704015.0	1000000.0	1012.0	0.0	699.0	72963.0	0.0	983636.0	909143.0
607	341.0	0.0	0.0	43.0	0.0	0.0	21.0	0.0	999906.0	9465.0	0.0	1000000.0	2859.0	1713.0	696220.0	983808.0	862027.0	0.0	33635.0	290.0	1000000.0	13171.0	0.0	0.0	1361.0	3104.0	0.0	752899.0	231.0	0.0	645491.0	116699.0	50.0	0.0	115984.0	1.0	0.0	993167.0	23.0	302367.0	700734.0	1000000.0	1012.0	0.0	691.0	72397.0	0.0	983831.0	914425.0
608	324.0	0.0	0.0	38.0	0.0	0.0	20.0	0.0	999913.0	9386.0	0.0	1000000.0	2699.0	1652.0	696379.0	984272.0	864710.0	0.0	33296.0	301.0	1000000.0	13105.0	0.0	0.0	1314.0	2949.0	0.0	754864.0	251.0	0.0	651682.0	114886.0	42.0	0.0	112759.0	1.0	0.0	993353.0	21.0	300948.0	698061.0	1000000.0	966.0	0.0	678.0	71349.0	0.0	984105.0	919181.0
609	313.0	0.0	0.0	36.0	0.0	0.0	21.0	0.0	999928.0	9330.0	0.0	1000000.0	2670.0	1664.0	697157.0	984630.0	866112.0	0.0	32826.0	308.0	1000000.0	13178.0	0.0	0.0	1298.0	2828.0	0.0	757562.0	249.0	0.0	659090.0	113006.0	44.0	0.0	109112.0	0.0	0.0	993534.0	16.0	299743.0	695533.0	1000000.0	925.0	0.0	649.0	70543.0	0.0	984376.0	924329.0
610	314.0	0.0	0.0	34.0	0.0	0.0	17.0	0.0	999932.0	9367.0	0.0	1000000.0	2572.0	1720.0	698587.0	984937.0	867285.0	0.0	31949.0	289.0	1000000.0	13313.0	0.0	0.0	1270.0	2577.0	0.0	760028.0	240.0	0.0	665990.0	111427.0	50.0	0.0	105798.0	0.0	0.0	993723.0	9.0	299031.0	692503.0	1000000.0	959.0	0.0	639.0	70003.0	0.0	984408.0	928563.0
611	306.0	0.0	0.0	35.0	0.0	0.0	20.0	0.0	999925.0	9493.0	0.0	1000000.0	2518.0	1703.0	699090.0	985228.0	869427.0	0.0	31058.0	278.0	1000000.0	13416.0	0.0	0.0	1244.0	2439.0	0.0	763015.0	213.0	0.0	672788.0	109787.0	56.0	0.0	103127.0	0.0	0.0	993821.0	7.0	298014.0	689469.0	1000000.0	974.0	0.0	642.0	69628.0	0.0	984713.0	933004.0
612	297.0	0.0	0.0	34.0	0.0	0.0	21.0	0.0	999917.0	9511.0	0.0	1000000.0	2504.0	1669.0	699484.0	985493.0	871497.0	0.0	30378.0	270.0	1000000.0	13246.0	0.0	0.0	1146.0	2347.0	0.0	766188.0	201.0	0.0	679022.0	108279.0	55.0	0.0	100375.0	0.0	0.0	993937.0	5.0	296004.0	687026.0	1000000.0	923.0	0.0	641.0	68659.0	0.0	984997.0	937208.0
613	277.0	0.0	0.0	32.0	0.0	0.0	30.0	0.0	999926.0	9524.0	0.0	1000000.0	2448.0	1615.0	699531.0	985944.0	873676.0	0.0	29758.0	278.0	1000000.0	13286.0	0.0	0.0	1099.0	2175.0	0.0	769942.0	192.0	0.0	685383.0	106110.0	63.0	0.0	97628.0	0.0	0.0	994087.0	4.0	293919.0	683975.0	1000000.0	884.0	0.0	643.0	67576.0	0.0	985120.0	941647.0
614	245.0	0.0	0.0	23.0	0.0	0.0	29.0	0.0	999941.0	9647.0	0.0	1000000.0	2395.0	1556.0	699880.0	986207.0	876017.0	0.0	29159.0	306.0	1000000.0	13445.0	0.0	0.0	1029.0	2086.0	0.0	773302.0	202.0	0.0	692448.0	104874.0	60.0	0.0	94745.0	0.0	0.0	994203.0	4.0	292847.0	682333.0	1000000.0	864.0	0.0	624.0	66910.0	0.0	985540.0	945435.0
615	237.0	0.0	0.0	23.0	0.0	0.0	31.0	0.0	999950.0	9654.0	0.0	1000000.0	2355.0	1526.0	700048.0	986600.0	878043.0	0.0	28464.0	297.0	1000000.0	13480.0	0.0	0.0	1001.0	2013.0	0.0	776438.0	170.0	0.0	698417.0	102600.0	46.0	0.0	92296.0	0.0	0.0	994374.0	0.0	291287.0	680188.0	1000000.0	844.0	0.0	593.0	66246.0	0.0	985944.0	948807.0
616	239.0	0.0	0.0	19.0	0.0	0.0	30.0	0.0	999953.0	9735.0	0.0	1000000.0	2331.0	1521.0	700558.0	986707.0	880010.0	0.0	28076.0	278.0	1000000.0	13434.0	0.0	0.0	964.0	1974.0	0.0	780325.0	167.0	0.0	704322.0	100712.0	52.0	0.0	89474.0	0.0	0.0	994657.0	0.0	290103.0	677770.0	1000000.0	795.0	0.0	570.0	65080.0	0.0	986254.0	952337.0
617	250.0	0.0	0.0	18.0	0.0	0.0	28.0	0.0	999965.0	9782.0	0.0	1000000.0	2236.0	1515.0	701680.0	987085.0	882123.0	0.0	27483.0	271.0	1000000.0	13324.0	0.0	0.0	940.0	1817.0	0.0	783607.0	162.0	0.0	710987.0	98829.0	45.0	0.0	86243.0	0.0	0.0	994725.0	0.0	288988.0	675699.0	1000000.0	784.0	0.0	535.0	64145.0	0.0	986342.0	955661.0
618	226.0	0.0	0.0	16.0	0.0	0.0	21.0	0.0	999959.0	9879.0	0.0	1000000.0	2108.0	1498.0	702616.0	987461.0	883606.0	0.0	26947.0	249.0	1000000.0	13396.0	0.0	0.0	881.0	1675.0	0.0	787421.0	143.0	0.0	716957.0	97018.0	36.0	0.0	82903.0	0.0	0.0	994917.0	0.0	287156.0	673268.0	1000000.0	779.0	0.0	518.0	63779.0	0.0	986642.0	958796.0
619	243.0	0.0	0.0	20.0	0.0	0.0	25.0	0.0	999948.0	9877.0	0.0	1000000.0	2005.0	1470.0	704104.0	988048.0	886171.0	0.0	26396.0	244.0	1000000.0	13063.0	0.0	0.0	836.0	1598.0	0.0	790840.0	146.0	0.0	723757.0	95386.0	45.0	0.0	80314.0	0.0	0.0	995095.0	0.0	285220.0	670479.0	1000000.0	790.0	0.0	491.0	62812.0	0.0	986828.0	961621.0
620	220.0	0.0	0.0	18.0	0.0	0.0	28.0	0.0	999943.0	10002.0	0.0	1000000.0	1977.0	1439.0	705122.0	988333.0	888173.0	0.0	25833.0	211.0	1000000.0	13160.0	0.0	0.0	803.0	1530.0	0.0	794425.0	154.0	0.0	730130.0	93488.0	40.0	0.0	78038.0	0.0	0.0	995104.0	0.0	282929.0	668410.0	1000000.0	779.0	0.0	480.0	62321.0	0.0	986865.0	964613.0
621	214.0	0.0	0.0	11.0	0.0	0.0	18.0	0.0	999945.0	9968.0	0.0	1000000.0	1870.0	1431.0	705896.0	988734.0	890294.0	0.0	25174.0	208.0	1000000.0	13247.0	0.0	0.0	801.0	1430.0	0.0	799043.0	144.0	0.0	736552.0	91882.0	25.0	0.0	75386.0	0.0	0.0	995265.0	0.0	281126.0	665970.0	1000000.0	759.0	0.0	474.0	61462.0	0.0	986979.0	967121.0
622	216.0	0.0	0.0	6.0	0.0	0.0	14.0	0.0	999949.0	10027.0	0.0	1000000.0	1804.0	1364.0	707172.0	988763.0	892424.0	0.0	24366.0	221.0	1000000.0	13265.0	0.0	0.0	753.0	1374.0	0.0	802887.0	151.0	0.0	743077.0	90587.0	21.0	0.0	73115.0	0.0	0.0	995353.0	0.0	279727.0	664256.0	1000000.0	704.0	0.0	420.0	60545.0	0.0	987050.0	969578.0
623	193.0	0.0	0.0	6.0	0.0	0.0	10.0	0.0	999955.0	10299.0	0.0	1000000.0	1751.0	1342.0	708116.0	988937.0	893979.0	0.0	23847.0	222.0	1000000.0	13074.0	0.0	0.0	706.0	1313.0	0.0	806240.0	153.0	0.0	749036.0	89111.0	29.0	0.0	70846.0	0.0	0.0	995490.0	0.0	278114.0	662139.0	1000000.0	635.0	0.0	404.0	59853.0	0.0	987536.0	972098.0
624	182.0	0.0	0.0	2.0	0.0	0.0	5.0	0.0	999961.0	10470.0	0.0	1000000.0	1720.0	1385.0	708840.0	989086.0	895791.0	0.0	23214.0	237.0	1000000.0	13172.0	0.0	0.0	663.0	1231.0	0.0	810176.0	152.0	0.0	754517.0	87421.0	33.0	0.0	68551.0	0.0	0.0	995578.0	0.0	276449.0	660730.0	1000000.0	641.0	0.0	404.0	58897.0	0.0	987877.0	974028.0
625	160.0	0.0	0.0	1.0	0.0	0.0	3.0	0.0	999960.0	10632.0	0.0	1000000.0	1736.0	1354.0	709711.0	989355.0	898137.0	0.0	22663.0	239.0	1000000.0	13110.0	0.0	0.0	668.0	1212.0	0.0	814316.0	143.0	0.0	759923.0	85441.0	29.0	0.0	66176.0	0.0	0.0	995637.0	0.0	274530.0	658726.0	1000000.0	588.0	0.0	355.0	58175.0	0.0	987918.0	975814.0
626	162.0	0.0	0.0	1.0	0.0	0.0	5.0	0.0	999974.0	10712.0	0.0	1000000.0	1646.0	1364.0	711980.0	989453.0	899666.0	0.0	22457.0	219.0	1000000.0	13116.0	0.0	0.0	649.0	1124.0	0.0	818286.0	123.0	0.0	764654.0	83692.0	35.0	0.0	64117.0	0.0	0.0	995766.0	0.0	272890.0	656662.0	1000000.0	611.0	0.0	339.0	57032.0	0.0	988059.0	977649.0
627	170.0	0.0	0.0	1.0	0.0	0.0	6.0	0.0	999965.0	10843.0	0.0	1000000.0	1558.0	1327.0	712965.0	989594.0	901457.0	0.0	22012.0	248.0	1000000.0	13067.0	0.0	0.0	603.0	1088.0	0.0	821516.0	120.0	0.0	769226.0	82578.0	45.0	0.0	61351.0	0.0	0.0	995857.0	0.0	271470.0	655325.0	1000000.0	604.0	0.0	315.0	56304.0	0.0	988252.0	979315.0
628	147.0	0.0	0.0	0.0	0.0	0.0	5.0	0.0	999966.0	10792.0	0.0	1000000.0	1516.0	1326.0	713840.0	989908.0	903132.0	0.0	21192.0	245.0	1000000.0	13143.0	0.0	0.0	613.0	1000.0	0.0	825678.0	120.0	0.0	774256.0	81190.0	40.0	0.0	59467.0	0.0	0.0	996032.0	0.0	270309.0	653740.0	1000000.0	596.0	0.0	273.0	55729.0	0.0	988513.0	980951.0
629	123.0	0.0	0.0	0.0	0.0	0.0	2.0	0.0	999962.0	10928.0	0.0	1000000.0	1490.0	1290.0	714796.0	990119.0	905110.0	0.0	20633.0	232.0	1000000.0	12952.0	0.0	0.0	575.0	956.0	0.0	829452.0	110.0	0.0	779761.0	79438.0	46.0	0.0	57274.0	0.0	0.0	996320.0	0.0	268729.0	651788.0	1000000.0	610.0	0.0	224.0	54619.0	0.0	988653.0	982278.0
630	134.0	0.0	0.0	0.0	0.0	0.0	0.0	0.0	999967.0	11107.0	0.0	1000000.0	1387.0	1230.0	716857.0	990225.0	907081.0	0.0	20148.0	233.0	1000000.0	12777.0	0.0	0.0	552.0	941.0	0.0	833237.0	100.0	0.0	784280.0	78152.0	47.0	0.0	55241.0	0.0	0.0	996393.0	0.0	266497.0	650845.0	1000000.0	624.0	0.0	225.0	53952.0	0.0	988884.0	983698.0
631	142.0	0.0	0.0	0.0	0.0	0.0	0.0	0.0	999978.0	11188.0	0.0	1000000.0	1342.0	1170.0	718649.0	990447.0	908453.0	0.0	19543.0	230.0	1000000.0	12881.0	0.0	0.0	530.0	889.0	0.0	837313.0	100.0	0.0	789493.0	77621.0	54.0	0.0	53673.0	0.0	0.0	996519.0	0.0	264045.0	649619.0	1000000.0	574.0	0.0	221.0	52837.0	0.0	989133.0	984786.0
632	140.0	0.0	0.0	0.0	0.0	0.0	0.0	0.0	999977.0	11350.0	0.0	1000000.0	1306.0	1134.0	720346.0	990804.0	909850.0	0.0	19056.0	241.0	1000000.0	12795.0	0.0	0.0	479.0	866.0	0.0	841457.0	98.0	0.0	793837.0	75953.0	57.0	0.0	51854.0	0.0	0.0	996558.0	0.0	261998.0	647590.0	1000000.0	599.0	0.0	189.0	52195.0	0.0	989430.0	985923.0
633	123.0	0.0	0.0	0.0	0.0	0.0	0.0	0.0	999972.0	11504.0	0.0	1000000.0	1259.0	1094.0	721549.0	990831.0	911755.0	0.0	18645.0	223.0	1000000.0	12685.0	0.0	0.0	441.0	764.0	0.0	845702.0	92.0	0.0	798823.0	74480.0	50.0	0.0	49919.0	0.0	0.0	996662.0	0.0	259845.0	645859.0	1000000.0	592.0	0.0	176.0	51385.0	0.0	989668.0	987153.0
634	107.0	0.0	0.0	0.0	0.0	0.0	0.0	0.0	999977.0	11705.0	0.0	1000000.0	1261.0	1098.0	723216.0	990962.0	913584.0	0.0	18228.0	210.0	1000000.0	12913.0	0.0	0.0	442.0	789.0	0.0	849507.0	83.0	0.0	803486.0	72566.0	56.0	0.0	48002.0	0.0	0.0	996722.0	0.0	257752.0	644794.0	1000000.0	584.0	0.0	172.0	50345.0	0.0	989846.0	987966.0
635	103.0	0.0	0.0	0.0	0.0	0.0	0.0	0.0	999973.0	11729.0	0.0	1000000.0	1235.0	1085.0	725328.0	991142.0	915213.0	0.0	17841.0	210.0	1000000.0	12913.0	0.0	0.0	432.0	713.0	0.0	853566.0	83.0	0.0	808669.0	71120.0	48.0	0.0	46123.0	0.0	0.0	996863.0	0.0	255098.0	644186.0	1000000.0	574.0	0.0	139.0	49467.0	0.0	989902.0	988777.0
636	107.0	0.0	0.0	0.0	0.0	0.0	0.0	0.0	999970.0	11885.0	0.0	1000000.0	1156.0	1087.0	726699.0	991357.0	916816.0	0.0	17552.0	210.0	1000000.0	12871.0	0.0	0.0	384.0	680.0	0.0	857747.0	87.0	0.0	812766.0	69665.0	49.0	0.0	44299.0	0.0	0.0	997046.0	0.0	252684.0	642964.0	1000000.0	536.0	0.0	122.0	48388.0	0.0	990122.0	989639.0
637	95.0	0.0	0.0	0.0	0.0	0.0	0.0	0.0	999964.0	11886.0	0.0	1000000.0	1125.0	1032.0	728473.0	991321.0	918462.0	0.0	17089.0	215.0	1000000.0	13022.0	0.0	0.0	383.0	609.0	0.0	862194.0	82.0	0.0	817307.0	68509.0	40.0	0.0	42261.0	0.0	0.0	997130.0	0.0	250607.0	642379.0	1000000.0	554.0	0.0	123.0	47560.0	0.0	990366.0	990636.0
638	94.0	0.0	0.0	0.0	0.0	0.0	0.0	0.0	999968.0	12100.0	0.0	1000000.0	1143.0	1046.0	730986.0	991426.0	920627.0	0.0	16555.0	228.0	1000000.0	13115.0	0.0	0.0	356.0	574.0	0.0	865708.0	84.0	0.0	820844.0	67317.0	40.0	0.0	40979.0	0.0	0.0	997109.0	0.0	248439.0	642101.0	1000000.0	587.0	0.0	124.0	46918.0	0.0	990511.0	991354.0
639	95.0	0.0	0.0	0.0	0.0	0.0	0.0	0.0	999975.0	12386.0	0.0	1000000.0	1128.0	1014.0	733588.0	991696.0	922618.0	0.0	16173.0	214.0	1000000.0	13091.0	0.0	0.0	308.0	525.0	0.0	869802.0	81.0	0.0	824865.0	65841.0	35.0	0.0	39562.0	0.0	0.0	997219.0	0.0	247036.0	641154.0	1000000.0	596.0	0.0	112.0	46319.0	0.0	990521.0	992153.0
640	105.0	0.0	0.0	0.0	0.0	0.0	0.0	0.0	999976.0	12582.0	0.0	1000000.0	1049.0	1017.0	735651.0	992084.0	924184.0	0.0	15810.0	210.0	1000000.0	13387.0	0.0	0.0	279.0	461.0	0.0	873579.0	83.0	0.0	828761.0	64173.0	35.0	0.0	37965.0	0.0	0.0	997338.0	0.0	244832.0	640809.0	1000000.0	617.0	0.0	106.0	45116.0	0.0	990720.0	992832.0
641	90.0	0.0	0.0	0.0	0.0	0.0	0.0	0.0	999974.0	12646.0	0.0	1000000.0	972.0	980.0	737562.0	992341.0	926146.0	0.0	15304.0	192.0	1000000.0	13346.0	0.0	0.0	253.0	411.0	0.0	877146.0	83.0	0.0	832549.0	62975.0	41.0	0.0	36516.0	0.0	0.0	997385.0	0.0	243143.0	640986.0	1000000.0	574.0	0.0	91.0	43994.0	0.0	990870.0	993221.0
642	74.0	0.0	0.0	0.0	0.0	0.0	0.0	0.0	999981.0	12829.0	0.0	1000000.0	972.0	917.0	739907.0	992581.0	927686.0	0.0	15047.0	170.0	1000000.0	13467.0	0.0	0.0	219.0	408.0	0.0	880796.0	84.0	0.0	837159.0	61983.0	39.0	0.0	35214.0	0.0	0.0	997421.0	0.0	241581.0	640877.0	1000000.0	530.0	0.0	87.0	43444.0	0.0	991014.0	993747.0
643	61.0	0.0	0.0	0.0	0.0	0.0	0.0	0.0	999976.0	12837.0	0.0	1000000.0	928.0	871.0	742251.0	992645.0	929166.0	0.0	14853.0	163.0	1000000.0	13392.0	0.0	0.0	230.0	377.0	0.0	884275.0	75.0	0.0	841244.0	60690.0	37.0	0.0	33720.0	0.0	0.0	997468.0	0.0	238887.0	641356.0	1000000.0	501.0	0.0	81.0	42819.0	0.0	991193.0	994308.0
644	60.0	0.0	0.0	0.0	0.0	0.0	0.0	0.0	999975.0	13188.0	0.0	1000000.0	831.0	861.0	744507.0	992665.0	930682.0	0.0	14618.0	152.0	1000000.0	13445.0	0.0	0.0	254.0	345.0	0.0	887750.0	65.0	0.0	845174.0	59552.0	27.0	0.0	32354.0	0.0	0.0	997514.0	0.0	236282.0	641753.0	1000000.0	514.0	0.0	67.0	41797.0	0.0	991250.0	994855.0
645	57.0	0.0	0.0	0.0	0.0	0.0	0.0	0.0	999976.0	13593.0	0.0	1000000.0	837.0	798.0	747482.0	992971.0	932201.0	0.0	14199.0	145.0	1000000.0	13448.0	0.0	0.0	256.0	319.0	0.0	891667.0	51.0	0.0	849327.0	58180.0	17.0	0.0	31087.0	0.0	0.0	997645.0	0.0	234622.0	642080.0	1000000.0	493.0	0.0	61.0	40661.0	0.0	991352.0	995227.0
646	56.0	0.0	0.0	0.0	0.0	0.0	0.0	0.0	999974.0	13898.0	0.0	1000000.0	770.0	802.0	749237.0	993148.0	933503.0	0.0	13990.0	134.0	1000000.0	13469.0	0.0	0.0	249.0	287.0	0.0	895165.0	45.0	0.0	852476.0	57224.0	22.0	0.0	29967.0	0.0	0.0	997695.0	0.0	231919.0	642047.0	1000000.0	530.0	0.0	69.0	39930.0	0.0	991528.0	995648.0
647	47.0	0.0	0.0	0.0	0.0	0.0	0.0	0.0	999970.0	14023.0	0.0	1000000.0	758.0	837.0	752497.0	993314.0	934809.0	0.0	13577.0	120.0	1000000.0	13383.0	0.0	0.0	237.0	274.0	0.0	898520.0	49.0	0.0	855914.0	56047.0	29.0	0.0	29058.0	0.0	0.0	997855.0	0.0	229682.0	644079.0	1000000.0	507.0	0.0	63.0	39139.0	0.0	991591.0	995983.0
648	33.0	0.0	0.0	0.0	0.0	0.0	0.0	0.0	999970.0	14259.0	0.0	1000000.0	727.0	837.0	755794.0	993498.0	936506.0	0.0	13357.0	99.0	1000000.0	13274.0	0.0	0.0	232.0	260.0	0.0	902029.0	53.0	0.0	859527.0	54972.0	22.0	0.0	28125.0	0.0	0.0	997945.0	0.0	227486.0	644064.0	1000000.0	534.0	0.0	63.0	38739.0	0.0	991814.0	996296.0
649	31.0	0.0	0.0	0.0	0.0	0.0	0.0	0.0	999975.0	14416.0	0.0	1000000.0	727.0	789.0	758444.0	993650.0	938073.0	0.0	13264.0	100.0	1000000.0	13264.0	0.0	0.0	213.0	243.0	0.0	905144.0	49.0	0.0	862722.0	53654.0	20.0	0.0	27227.0	0.0	0.0	997988.0	0.0	225544.0	645453.0	1000000.0	501.0	0.0	61.0	38096.0	0.0	992042.0	996645.0
650	40.0	0.0	0.0	0.0	0.0	0.0	0.0	0.0	999972.0	14713.0	0.0	1000000.0	753.0	750.0	761477.0	993746.0	939332.0	0.0	13049.0	107.0	1000000.0	13150.0	0.0	0.0	206.0	225.0	0.0	908585.0	38.0	0.0	865809.0	52608.0	14.0	0.0	26197.0	0.0	0.0	997988.0	0.0	223589.0	646750.0	1000000.0	536.0	0.0	48.0	37203.0	0.0	992027.0	996955.0
651	37.0	0.0	0.0	0.0	0.0	0.0	0.0	0.0	999970.0	14950.0	0.0	1000000.0	711.0	716.0	764272.0	993797.0	941007.0	0.0	12769.0	101.0	1000000.0	13058.0	0.0	0.0	200.0	205.0	0.0	911634.0	30.0	0.0	869020.0	51521.0	7.0	0.0	25247.0	0.0	0.0	997994.0	0.0	220822.0	648804.0	1000000.0	512.0	0.0	51.0	36740.0	0.0	992008.0	997155.0
652	37.0	0.0	0.0	0.0	0.0	0.0	0.0	0.0	999969.0	15216.0	0.0	1000000.0	659.0	715.0	766371.0	994024.0	942240.0	0.0	12573.0	108.0	1000000.0	13182.0	0.0	0.0	181.0	185.0	0.0	914810.0	31.0	0.0	871875.0	50434.0	2.0	0.0	24543.0	0.0	0.0	998088.0	0.0	219154.0	650188.0	1000000.0	537.0	0.0	58.0	35839.0	0.0	992050.0	997387.0
653	32.0	0.0	0.0	0.0	0.0	0.0	0.0	0.0	999964.0	15598.0	0.0	1000000.0	651.0	683.0	770228.0	994311.0	943571.0	0.0	12358.0	120.0	1000000.0	13332.0	0.0	0.0	170.0	151.0	0.0	917665.0	31.0	0.0	875163.0	49367.0	4.0	0.0	23335.0	0.0	0.0	998156.0	0.0	216467.0	651190.0	1000000.0	527.0	0.0	63.0	35127.0	0.0	992191.0	997593.0
654	34.0	0.0	0.0	0.0	0.0	0.0	0.0	0.0	999967.0	16171.0	0.0	1000000.0	627.0	654.0	773110.0	994453.0	944897.0	0.0	12281.0	108.0	1000000.0	13374.0	0.0	0.0	188.0	140.0	0.0	920599.0	22.0	0.0	878234.0	48555.0	2.0	0.0	22382.0	0.0	0.0	998207.0	0.0	214313.0	652722.0	1000000.0	538.0	0.0	51.0	34314.0	0.0	992201.0	997766.0
655	22.0	0.0	0.0	0.0	0.0	0.0	0.0	0.0	999966.0	16525.0	0.0	1000000.0	574.0	613.0	776114.0	994715.0	946336.0	0.0	12057.0	99.0	1000000.0	13261.0	0.0	0.0	196.0	127.0	0.0	923854.0	26.0	0.0	881569.0	47571.0	1.0	0.0	21543.0	0.0	0.0	998285.0	0.0	212160.0	654047.0	1000000.0	592.0	0.0	48.0	33487.0	0.0	992277.0	997873.0
656	21.0	0.0	0.0	0.0	0.0	0.0	0.0	0.0	999975.0	16752.0	0.0	1000000.0	529.0	567.0	778983.0	994829.0	947745.0	0.0	11885.0	115.0	1000000.0	13123.0	0.0	0.0	206.0	108.0	0.0	927049.0	26.0	0.0	884395.0	46728.0	1.0	0.0	20784.0	0.0	0.0	998276.0	0.0	209793.0	656478.0	1000000.0	611.0	0.0	43.0	32766.0	0.0	992307.0	998101.0
657	15.0	0.0	0.0	0.0	0.0	0.0	0.0	0.0	999975.0	16986.0	0.0	1000000.0	515.0	531.0	782039.0	994710.0	948841.0	0.0	11520.0	114.0	1000000.0	13117.0	0.0	0.0	200.0	64.0	0.0	929887.0	23.0	0.0	887680.0	45833.0	0.0	0.0	19930.0	0.0	0.0	998342.0	0.0	206964.0	658178.0	1000000.0	622.0	0.0	37.0	31941.0	0.0	992573.0	998309.0
658	11.0	0.0	0.0	0.0	0.0	0.0	0.0	0.0	999982.0	17336.0	0.0	1000000.0	500.0	505.0	785527.0	994882.0	949860.0	0.0	11426.0	103.0	1000000.0	13184.0	0.0	0.0	211.0	64.0	0.0	932768.0	19.0	0.0	890355.0	45245.0	0.0	0.0	19215.0	0.0	0.0	998419.0	0.0	204137.0	660934.0	1000000.0	607.0	0.0	34.0	31358.0	0.0	992681.0	998405.0
659	8.0	0.0	0.0	0.0	0.0	0.0	0.0	0.0	999983.0	17686.0	0.0	1000000.0	507.0	482.0	789248.0	994875.0	950958.0	0.0	11225.0	82.0	1000000.0	13428.0	0.0	0.0	207.0	59.0	0.0	934790.0	16.0	0.0	893080.0	43940.0	0.0	0.0	18298.0	0.0	0.0	998468.0	0.0	202093.0	663603.0	1000000.0	585.0	0.0	32.0	31029.0	0.0	992863.0	998528.0
660	12.0	0.0	0.0	0.0	0.0	0.0	0.0	0.0	999986.0	18219.0	0.0	1000000.0	463.0	462.0	792619.0	994941.0	952284.0	0.0	11079.0	62.0	1000000.0	13595.0	0.0	0.0	204.0	56.0	0.0	937092.0	10.0	0.0	895916.0	42754.0	0.0	0.0	17591.0	0.0	0.0	998478.0	0.0	200080.0	667304.0	1000000.0	551.0	0.0	30.0	30105.0	0.0	992990.0	998612.0
661	11.0	0.0	0.0	0.0	0.0	0.0	0.0	0.0	999979.0	18559.0	0.0	1000000.0	444.0	459.0	796056.0	994942.0	953172.0	0.0	10945.0	65.0	1000000.0	13471.0	0.0	0.0	209.0	49.0	0.0	939314.0	15.0	0.0	899300.0	41762.0	0.0	0.0	16665.0	0.0	0.0	998466.0	0.0	196880.0	669534.0	1000000.0	604.0	0.0	31.0	29774.0	0.0	992965.0	998699.0
662	14.0	0.0	0.0	0.0	0.0	0.0	0.0	0.0	999990.0	19045.0	0.0	1000000.0	418.0	438.0	799174.0	995090.0	954187.0	0.0	10840.0	63.0	1000000.0	13456.0	0.0	0.0	181.0	51.0	0.0	941633.0	16.0	0.0	902036.0	40767.0	0.0	0.0	16051.0	0.0	0.0	998553.0	0.0	194409.0	672869.0	1000000.0	579.0	0.0	30.0	29095.0	0.0	993112.0	998821.0
663	17.0	0.0	0.0	0.0	0.0	0.0	0.0	0.0	999984.0	19326.0	0.0	1000000.0	394.0	402.0	802758.0	995101.0	955115.0	0.0	10594.0	56.0	1000000.0	13264.0	0.0	0.0	178.0	45.0	0.0	943918.0	16.0	0.0	904826.0	39654.0	0.0	0.0	15394.0	0.0	0.0	998524.0	0.0	192231.0	676250.0	1000000.0	541.0	0.0	29.0	28201.0	0.0	993170.0	998893.0
664	15.0	0.0	0.0	0.0	0.0	0.0	0.0	0.0	999986.0	19594.0	0.0	1000000.0	353.0	353.0	805697.0	995232.0	956217.0	0.0	10641.0	58.0	1000000.0	13381.0	0.0	0.0	178.0	36.0	0.0	946388.0	20.0	0.0	907649.0	39413.0	0.0	0.0	14762.0	0.0	0.0	998564.0	0.0	189588.0	679557.0	1000000.0	531.0	0.0	25.0	27469.0	0.0	993322.0	999014.0
665	17.0	0.0	0.0	0.0	0.0	0.0	0.0	0.0	999981.0	20101.0	0.0	1000000.0	330.0	309.0	808893.0	995429.0	957659.0	0.0	10395.0	52.0	1000000.0	13416.0	0.0	0.0	185.0	34.0	0.0	948873.0	20.0	0.0	910160.0	38963.0	0.0	0.0	14159.0	0.0	0.0	998598.0	0.0	187067.0	683509.0	1000000.0	583.0	0.0	17.0	26714.0	0.0	993233.0	999146.0
666	15.0	0.0	0.0	0.0	0.0	0.0	0.0	0.0	999982.0	20327.0	0.0	1000000.0	305.0	303.0	811943.0	995554.0	959034.0	0.0	10235.0	50.0	1000000.0	13399.0	0.0	0.0	205.0	36.0	0.0	951147.0	17.0	0.0	912551.0	37699.0	0.0	0.0	13827.0	0.0	0.0	998631.0	0.0	184569.0	687538.0	1000000.0	617.0	0.0	15.0	26181.0	0.0	993466.0	999236.0
667	16.0	0.0	0.0	0.0	0.0	0.0	0.0	0.0	999988.0	20691.0	0.0	1000000.0	289.0	308.0	815375.0	995647.0	960206.0	0.0	10029.0	36.0	1000000.0	13704.0	0.0	0.0	199.0	39.0	0.0	952972.0	16.0	0.0	914980.0	36772.0	0.0	0.0	13355.0	0.0	0.0	998641.0	0.0	181859.0	691576.0	1000000.0	637.0	0.0	14.0	25764.0	0.0	993610.0	999297.0
668	20.0	0.0	0.0	0.0	0.0	0.0	0.0	0.0	999987.0	21075.0	0.0	1000000.0	266.0	289.0	818345.0	995764.0	961273.0	0.0	9693.0	33.0	1000000.0	13670.0	0.0	0.0	174.0	37.0	0.0	955149.0	14.0	0.0	916657.0	36096.0	0.0	0.0	12764.0	0.0	0.0	998633.0	0.0	179484.0	694873.0	1000000.0	609.0	0.0	28.0	25291.0	0.0	993686.0	999379.0
669	19.0	0.0	0.0	0.0	0.0	0.0	0.0	0.0	999988.0	21323.0	0.0	1000000.0	260.0	273.0	821847.0	995896.0	962067.0	0.0	9537.0	37.0	1000000.0	13650.0	0.0	0.0	171.0	41.0	0.0	956931.0	6.0	0.0	919245.0	35129.0	0.0	0.0	12375.0	0.0	0.0	998671.0	0.0	177363.0	699083.0	1000000.0	603.0	0.0	26.0	24811.0	0.0	993874.0	999419.0
670	18.0	0.0	0.0	0.0	0.0	0.0	0.0	0.0	999997.0	21661.0	0.0	1000000.0	224.0	284.0	825869.0	995950.0	963143.0	0.0	9325.0	30.0	1000000.0	13609.0	0.0	0.0	150.0	32.0	0.0	958793.0	5.0	0.0	921597.0	34418.0	0.0	0.0	11900.0	0.0	0.0	998763.0	0.0	174348.0	703174.0	1000000.0	571.0	0.0	23.0	24411.0	0.0	994006.0	999425.0
671	23.0	0.0	0.0	0.0	0.0	0.0	0.0	0.0	999996.0	22026.0	0.0	1000000.0	218.0	249.0	829031.0	995937.0	963843.0	0.0	9129.0	28.0	1000000.0	13571.0	0.0	0.0	148.0	31.0	0.0	960472.0	7.0	0.0	923309.0	33831.0	0.0	0.0	11619.0	0.0	0.0	998777.0	0.0	171698.0	707966.0	1000000.0	582.0	0.0	19.0	23642.0	0.0	993984.0	999463.0
672	20.0	0.0	0.0	0.0	0.0	0.0	0.0	0.0	999996.0	22431.0	0.0	1000000.0	212.0	237.0	832324.0	996066.0	964520.0	0.0	9103.0	32.0	1000000.0	13610.0	0.0	0.0	144.0	29.0	0.0	962488.0	5.0	0.0	925061.0	32987.0	0.0	0.0	11197.0	0.0	0.0	998838.0	0.0	169507.0	712604.0	1000000.0	613.0	0.0	15.0	22887.0	0.0	994025.0	999489.0
673	19.0	0.0	0.0	0.0	0.0	0.0	0.0	0.0	999997.0	22878.0	0.0	1000000.0	220.0	221.0	835409.0	996172.0	965557.0	0.0	8967.0	24.0	1000000.0	13742.0	0.0	0.0	138.0	23.0	0.0	963789.0	4.0	0.0	926131.0	32788.0	0.0	0.0	10778.0	0.0	0.0	998898.0	0.0	166515.0	716824.0	1000000.0	617.0	0.0	22.0	22399.0	0.0	994108.0	999516.0
674	20.0	0.0	0.0	0.0	0.0	0.0	0.0	0.0	999995.0	23491.0	0.0	1000000.0	230.0	221.0	838625.0	996174.0	966331.0	0.0	8908.0	25.0	1000000.0	13516.0	0.0	0.0	138.0	19.0	0.0	965397.0	6.0	0.0	927705.0	31698.0	0.0	0.0	10444.0	0.0	0.0	998906.0	0.0	163653.0	721404.0	1000000.0	600.0	0.0	19.0	21622.0	0.0	994172.0	999574.0
675	16.0	0.0	0.0	0.0	0.0	0.0	0.0	0.0	999995.0	23726.0	0.0	1000000.0	244.0	229.0	842504.0	996223.0	967355.0	0.0	8809.0	24.0	1000000.0	13656.0	0.0	0.0	140.0	16.0	0.0	966958.0	5.0	0.0	929622.0	31028.0	0.0	0.0	10019.0	0.0	0.0	998977.0	0.0	161403.0	726030.0	1000000.0	610.0	0.0	20.0	21081.0	0.0	994375.0	999595.0
676	19.0	0.0	0.0	0.0	0.0	0.0	0.0	0.0	999993.0	24070.0	0.0	1000000.0	274.0	206.0	845967.0	996327.0	968316.0	0.0	8740.0	25.0	1000000.0	13755.0	0.0	0.0	138.0	13.0	0.0	968397.0	8.0	0.0	931278.0	30271.0	0.0	0.0	9656.0	0.0	0.0	999029.0	0.0	159084.0	730650.0	1000000.0	635.0	0.0	20.0	20688.0	0.0	994539.0	999619.0
677	18.0	0.0	0.0	0.0	0.0	0.0	0.0	0.0	999992.0	24713.0	0.0	1000000.0	301.0	182.0	848691.0	996541.0	969216.0	0.0	8523.0	30.0	1000000.0	13903.0	0.0	0.0	120.0	16.0	0.0	969754.0	3.0	0.0	932745.0	29640.0	0.0	0.0	9569.0	0.0	0.0	999046.0	0.0	157019.0	735523.0	1000000.0	645.0	0.0	15.0	20144.0	0.0	994688.0	999649.0
678	12.0	0.0	0.0	0.0	0.0	0.0	0.0	0.0	999989.0	25163.0	0.0	1000000.0	293.0	200.0	852264.0	996635.0	970129.0	0.0	8342.0	32.0	1000000.0	14000.0	0.0	0.0	107.0	13.0	0.0	970838.0	4.0	0.0	934266.0	28912.0	0.0	0.0	9286.0	0.0	0.0	999020.0	0.0	153765.0	740158.0	1000000.0	635.0	0.0	12.0	19707.0	0.0	994730.0	999698.0
679	16.0	0.0	0.0	0.0	0.0	0.0	0.0	0.0	999993.0	25863.0	0.0	1000000.0	304.0	186.0	855155.0	996651.0	970855.0	0.0	8121.0	23.0	1000000.0	13891.0	0.0	0.0	93.0	8.0	0.0	972234.0	3.0	0.0	936113.0	28227.0	0.0	0.0	8827.0	0.0	0.0	999055.0	0.0	150807.0	744527.0	1000000.0	627.0	0.0	7.0	19336.0	0.0	994970.0	999715.0
680	13.0	0.0	0.0	0.0	0.0	0.0	0.0	0.0	999996.0	26085.0	0.0	1000000.0	337.0	185.0	858846.0	996727.0	971616.0	0.0	7972.0	20.0	1000000.0	14010.0	0.0	0.0	85.0	11.0	0.0	973349.0	1.0	0.0	937784.0	27487.0	0.0	0.0	8397.0	0.0	0.0	999078.0	0.0	148222.0	749964.0	1000000.0	615.0	0.0	9.0	18695.0	0.0	995048.0	999749.0
681	16.0	0.0	0.0	0.0	0.0	0.0	0.0	0.0	999995.0	26432.0	0.0	1000000.0	340.0	185.0	862603.0	996841.0	972416.0	0.0	7718.0	20.0	1000000.0	14011.0	0.0	0.0	81.0	11.0	0.0	974111.0	1.0	0.0	939236.0	26445.0	0.0	0.0	8218.0	0.0	0.0	999090.0	0.0	145079.0	754988.0	1000000.0	606.0	0.0	8.0	18179.0	0.0	995176.0	999755.0
682	11.0	0.0	0.0	0.0	0.0	0.0	0.0	0.0	999991.0	27111.0	0.0	1000000.0	336.0	172.0	865758.0	996963.0	973259.0	0.0	7588.0	19.0	1000000.0	14018.0	0.0	0.0	85.0	12.0	0.0	975373.0	1.0	0.0	940959.0	25694.0	0.0	0.0	8007.0	0.0	0.0	999080.0	0.0	142552.0	759341.0	1000000.0	605.0	0.0	7.0	17707.0	0.0	995295.0	999762.0
683	10.0	0.0	0.0	0.0	0.0	0.0	0.0	0.0	999989.0	27492.0	0.0	1000000.0	332.0	158.0	868746.0	996950.0	973989.0	0.0	7521.0	28.0	1000000.0	13882.0	0.0	0.0	69.0	7.0	0.0	976448.0	1.0	0.0	942762.0	25055.0	0.0	0.0	7724.0	0.0	0.0	999096.0	0.0	139884.0	764424.0	1000000.0	621.0	0.0	5.0	17188.0	0.0	995406.0	999818.0
684	13.0	0.0	0.0	0.0	0.0	0.0	0.0	0.0	999984.0	28378.0	0.0	1000000.0	329.0	153.0	871883.0	997000.0	974857.0	0.0	7344.0	14.0	1000000.0	13938.0	0.0	0.0	70.0	5.0	0.0	977453.0	1.0	0.0	944226.0	24216.0	0.0	0.0	7367.0	0.0	0.0	999113.0	0.0	137858.0	769022.0	1000000.0	677.0	0.0	5.0	16870.0	0.0	995523.0	999818.0
685	14.0	0.0	0.0	0.0	0.0	0.0	0.0	0.0	999986.0	29151.0	0.0	1000000.0	311.0	181.0	875048.0	997095.0	975426.0	0.0	7198.0	13.0	1000000.0	13821.0	0.0	0.0	58.0	8.0	0.0	978611.0	2.0	0.0	945761.0	23583.0	0.0	0.0	7043.0	0.0	0.0	999144.0	0.0	135331.0	774266.0	1000000.0	658.0	0.0	9.0	16351.0	0.0	995490.0	999833.0
686	12.0	0.0	0.0	0.0	0.0	0.0	0.0	0.0	999986.0	29561.0	0.0	1000000.0	298.0	166.0	878198.0	997197.0	976176.0	0.0	7118.0	9.0	1000000.0	13626.0	0.0	0.0	52.0	6.0	0.0	979770.0	3.0	0.0	946957.0	23173.0	0.0	0.0	6711.0	0.0	0.0	999145.0	0.0	133229.0	779458.0	1000000.0	588.0	0.0	12.0	16025.0	0.0	995634.0	999838.0
687	8.0	0.0	0.0	0.0	0.0	0.0	0.0	0.0	999992.0	29990.0	0.0	1000000.0	286.0	151.0	881491.0	997239.0	976891.0	0.0	6954.0	6.0	1000000.0	13568.0	0.0	0.0	56.0	7.0	0.0	980636.0	1.0	0.0	948450.0	22824.0	0.0	0.0	6548.0	0.0	0.0	999139.0	0.0	130191.0	784229.0	1000000.0	634.0	0.0	6.0	15359.0	0.0	995707.0	999834.0
688	8.0	0.0	0.0	0.0	0.0	0.0	0.0	0.0	999991.0	30431.0	0.0	1000000.0	258.0	158.0	884143.0	997377.0	977479.0	0.0	6845.0	4.0	1000000.0	13624.0	0.0	0.0	65.0	12.0	0.0	981484.0	3.0	0.0	949882.0	22431.0	0.0	0.0	6222.0	0.0	0.0	999199.0	0.0	127887.0	789152.0	1000000.0	656.0	0.0	7.0	14990.0	0.0	995847.0	999836.0
689	14.0	0.0	0.0	0.0	0.0	0.0	0.0	0.0	999991.0	30606.0	0.0	1000000.0	241.0	150.0	887214.0	997462.0	977796.0	0.0	6701.0	5.0	1000000.0	13401.0	0.0	0.0	61.0	13.0	0.0	982616.0	4.0	0.0	951087.0	21904.0	0.0	0.0	6067.0	0.0	0.0	999260.0	0.0	125502.0	793503.0	1000000.0	635.0	0.0	8.0	14688.0	0.0	995870.0	999845.0
690	19.0	0.0	0.0	0.0	0.0	0.0	0.0	0.0	999985.0	30925.0	0.0	1000000.0	251.0	133.0	889776.0	997556.0	978436.0	0.0	6624.0	4.0	1000000.0	13270.0	0.0	0.0	64.0	7.0	0.0	983364.0	4.0	0.0	951725.0	21678.0	0.0	0.0	5851.0	0.0	0.0	999336.0	0.0	122955.0	798428.0	1000000.0	609.0	0.0	7.0	14206.0	0.0	995878.0	999842.0
691	15.0	0.0	0.0	0.0	0.0	0.0	0.0	0.0	999987.0	31438.0	0.0	1000000.0	220.0	111.0	892739.0	997559.0	979154.0	0.0	6573.0	7.0	1000000.0	13456.0	0.0	0.0	63.0	5.0	0.0	984080.0	1.0	0.0	952827.0	21289.0	0.0	0.0	5750.0	0.0	0.0	999317.0	0.0	120462.0	802581.0	1000000.0	583.0	0.0	7.0	13924.0	0.0	995899.0	999838.0
692	14.0	0.0	0.0	0.0	0.0	0.0	0.0	0.0	999988.0	31972.0	0.0	1000000.0	214.0	109.0	895389.0	997607.0	979729.0	0.0	6434.0	3.0	1000000.0	13421.0	0.0	0.0	61.0	6.0	0.0	984606.0	0.0	0.0	953835.0	20558.0	0.0	0.0	5543.0	0.0	0.0	999318.0	0.0	117886.0	807347.0	1000000.0	557.0	0.0	8.0	13680.0	0.0	995842.0	999867.0
693	17.0	0.0	0.0	0.0	0.0	0.0	0.0	0.0	999982.0	32493.0	0.0	1000000.0	229.0	95.0	898677.0	997769.0	980221.0	0.0	6389.0	5.0	1000000.0	13411.0	0.0	0.0	46.0	7.0	0.0	985418.0	0.0	0.0	954835.0	19948.0	0.0	0.0	5229.0	0.0	0.0	999331.0	0.0	115465.0	812692.0	1000000.0	564.0	0.0	11.0	13336.0	0.0	995861.0	999866.0
694	27.0	0.0	0.0	0.0	0.0	0.0	0.0	0.0	999981.0	33204.0	0.0	1000000.0	222.0	115.0	901442.0	997844.0	980955.0	0.0	6387.0	4.0	1000000.0	13525.0	0.0	0.0	44.0	9.0	0.0	986080.0	0.0	0.0	955693.0	19325.0	0.0	0.0	5190.0	0.0	0.0	999397.0	0.0	113317.0	817577.0	1000000.0	557.0	0.0	10.0	12888.0	0.0	995878.0	999897.0
695	23.0	0.0	0.0	0.0	0.0	0.0	0.0	0.0	999983.0	33895.0	0.0	1000000.0	206.0	99.0	903961.0	997875.0	981415.0	0.0	6383.0	0.0	1000000.0	13496.0	0.0	0.0	42.0	8.0	0.0	986638.0	0.0	0.0	956808.0	18899.0	0.0	0.0	5156.0	0.0	0.0	999409.0	0.0	111221.0	822543.0	1000000.0	562.0	0.0	7.0	12424.0	0.0	995898.0	999915.0
696	23.0	0.0	0.0	0.0	0.0	0.0	0.0	0.0	999983.0	34310.0	0.0	1000000.0	222.0	105.0	906237.0	998007.0	982005.0	0.0	6220.0	0.0	1000000.0	13574.0	0.0	0.0	40.0	10.0	0.0	987252.0	0.0	0.0	957830.0	18498.0	0.0	0.0	5017.0	0.0	0.0	999401.0	0.0	108471.0	827175.0	1000000.0	548.0	0.0	14.0	12072.0	0.0	995909.0	999927.0
697	24.0	0.0	0.0	0.0	0.0	0.0	0.0	0.0	999983.0	34848.0	0.0	1000000.0	205.0	111.0	908885.0	998113.0	982329.0	0.0	6101.0	0.0	1000000.0	13333.0	0.0	0.0	45.0	9.0	0.0	987853.0	0.0	0.0	958732.0	17898.0	0.0	0.0	4829.0	0.0	0.0	999394.0	0.0	106667.0	831650.0	1000000.0	569.0	0.0	12.0	11920.0	0.0	996014.0	999943.0
698	31.0	0.0	0.0	0.0	0.0	0.0	0.0	0.0	999981.0	35450.0	0.0	1000000.0	197.0	119.0	911882.0	998161.0	982659.0	0.0	6005.0	0.0	1000000.0	13300.0	0.0	0.0	42.0	7.0	0.0	988454.0	0.0	0.0	959861.0	17300.0	0.0	0.0	4766.0	0.0	0.0	999408.0	0.0	104497.0	835626.0	1000000.0	550.0	0.0	14.0	11567.0	0.0	996065.0	999951.0
699	27.0	0.0	0.0	0.0	0.0	0.0	0.0	0.0	999979.0	36150.0	0.0	1000000.0	192.0	100.0	914394.0	998191.0	982859.0	0.0	5961.0	0.0	1000000.0	13115.0	0.0	0.0	48.0	5.0	0.0	988810.0	0.0	0.0	960939.0	16847.0	0.0	0.0	4533.0	0.0	0.0	999399.0	0.0	102481.0	840636.0	1000000.0	584.0	0.0	14.0	11315.0	0.0	996080.0	999956.0
700	30.0	0.0	0.0	0.0	0.0	0.0	0.0	0.0	999982.0	36720.0	0.0	1000000.0	191.0	94.0	916433.0	998197.0	983454.0	0.0	5834.0	0.0	1000000.0	13107.0	0.0	0.0	44.0	4.0	0.0	989323.0	0.0	0.0	962161.0	16150.0	0.0	0.0	4330.0	0.0	0.0	999406.0	0.0	100225.0	845290.0	1000000.0	630.0	0.0	20.0	11010.0	0.0	996138.0	999968.0
701	20.0	0.0	0.0	0.0	0.0	0.0	0.0	0.0	999988.0	37077.0	0.0	1000000.0	193.0	102.0	918905.0	998331.0	983857.0	0.0	5807.0	0.0	1000000.0	12852.0	0.0	0.0	35.0	3.0	0.0	989904.0	0.0	0.0	962779.0	15700.0	0.0	0.0	4218.0	0.0	0.0	999400.0	0.0	98323.0	849517.0	1000000.0	597.0	0.0	23.0	10861.0	0.0	996133.0	999971.0
702	15.0	0.0	0.0	0.0	0.0	0.0	0.0	0.0	999989.0	37734.0	0.0	1000000.0	207.0	96.0	921114.0	998380.0	984367.0	0.0	5754.0	0.0	1000000.0	12580.0	0.0	0.0	31.0	2.0	0.0	990356.0	0.0	0.0	963208.0	15193.0	0.0	0.0	4060.0	0.0	0.0	999408.0	0.0	95885.0	853417.0	1000000.0	613.0	0.0	20.0	10368.0	0.0	996294.0	999968.0
703	20.0	0.0	0.0	0.0	0.0	0.0	0.0	0.0	999985.0	38468.0	0.0	1000000.0	199.0	88.0	923549.0	998373.0	984918.0	0.0	5545.0	0.0	1000000.0	12665.0	0.0	0.0	32.0	5.0	0.0	990756.0	0.0	0.0	963796.0	14796.0	0.0	0.0	3962.0	0.0	0.0	999379.0	0.0	94473.0	857616.0	1000000.0	638.0	0.0	25.0	10325.0	0.0	996383.0	999966.0
704	20.0	0.0	0.0	0.0	0.0	0.0	0.0	0.0	999980.0	39340.0	0.0	1000000.0	215.0	105.0	926046.0	998413.0	985163.0	0.0	5444.0	0.0	1000000.0	12501.0	0.0	0.0	26.0	6.0	0.0	991150.0	0.0	0.0	964186.0	14309.0	0.0	0.0	3991.0	0.0	0.0	999429.0	0.0	93042.0	862025.0	1000000.0	665.0	0.0	28.0	9942.0	0.0	996314.0	999973.0
705	10.0	0.0	0.0	0.0	0.0	0.0	0.0	0.0	999978.0	39831.0	0.0	1000000.0	188.0	94.0	928352.0	998443.0	985715.0	0.0	5504.0	0.0	1000000.0	12422.0	0.0	0.0	19.0	5.0	0.0	991604.0	0.0	0.0	964884.0	14011.0	0.0	0.0	3886.0	0.0	0.0	999454.0	0.0	91407.0	866083.0	1000000.0	633.0	0.0	34.0	9689.0	0.0	996443.0	999969.0
706	10.0	0.0	0.0	0.0	0.0	0.0	0.0	0.0	999977.0	40617.0	0.0	1000000.0	154.0	82.0	930412.0	998476.0	986221.0	0.0	5464.0	0.0	1000000.0	12403.0	0.0	0.0	20.0	5.0	0.0	991969.0	0.0	0.0	965439.0	13493.0	0.0	0.0	3742.0	0.0	0.0	999481.0	0.0	89201.0	869989.0	1000000.0	643.0	0.0	28.0	9330.0	0.0	996501.0	999973.0
707	16.0	0.0	0.0	0.0	0.0	0.0	0.0	0.0	999979.0	41184.0	0.0	1000000.0	169.0	87.0	932823.0	998514.0	986350.0	0.0	5405.0	0.0	1000000.0	12410.0	0.0	0.0	23.0	4.0	0.0	992404.0	0.0	0.0	966009.0	13221.0	0.0	0.0	3521.0	0.0	0.0	999517.0	0.0	87557.0	874463.0	1000000.0	662.0	0.0	18.0	9232.0	0.0	996572.0	999973.0
708	15.0	0.0	0.0	0.0	0.0	0.0	0.0	0.0	999977.0	41576.0	0.0	1000000.0	152.0	81.0	934874.0	998554.0	986680.0	0.0	5329.0	0.0	1000000.0	12525.0	0.0	0.0	26.0	6.0	0.0	992721.0	0.0	0.0	966551.0	12813.0	0.0	0.0	3454.0	0.0	0.0	999523.0	0.0	85621.0	877527.0	1000000.0	692.0	0.0	19.0	9064.0	0.0	996634.0	999971.0
709	14.0	0.0	0.0	0.0	0.0	0.0	0.0	0.0	999979.0	42235.0	0.0	1000000.0	159.0	57.0	937337.0	998587.0	987069.0	0.0	5261.0	0.0	1000000.0	12448.0	0.0	0.0	36.0	5.0	0.0	993073.0	0.0	0.0	967093.0	12387.0	0.0	0.0	3321.0	0.0	0.0	999519.0	0.0	83440.0	880420.0	1000000.0	632.0	0.0	13.0	8749.0	0.0	996630.0	999977.0
710	11.0	0.0	0.0	0.0	0.0	0.0	0.0	0.0	999983.0	42669.0	0.0	1000000.0	165.0	57.0	939419.0	998674.0	987433.0	0.0	5249.0	0.0	1000000.0	12396.0	0.0	0.0	43.0	8.0	0.0	993368.0	0.0	0.0	967852.0	11869.0	0.0	0.0	3183.0	0.0	0.0	999513.0	0.0	81423.0	883648.0	1000000.0	611.0	0.0	20.0	8577.0	0.0	996814.0	999985.0
711	8.0	0.0	0.0	0.0	0.0	0.0	0.0	0.0	999980.0	43327.0	0.0	1000000.0	165.0	74.0	941678.0	998681.0	987689.0	0.0	5116.0	0.0	1000000.0	12475.0	0.0	0.0	36.0	8.0	0.0	993616.0	0.0	0.0	968198.0	11633.0	0.0	0.0	3112.0	0.0	0.0	999540.0	0.0	79550.0	886988.0	1000000.0	619.0	0.0	24.0	8358.0	0.0	996824.0	999985.0
712	8.0	0.0	0.0	0.0	0.0	0.0	0.0	0.0	999989.0	43861.0	0.0	1000000.0	152.0	69.0	943707.0	998751.0	988031.0	0.0	4990.0	0.0	1000000.0	12325.0	0.0	0.0	33.0	6.0	0.0	993856.0	0.0	0.0	968509.0	11242.0	0.0	0.0	3002.0	0.0	0.0	999566.0	0.0	77928.0	890671.0	1000000.0	590.0	0.0	17.0	8115.0	0.0	996846.0	999990.0
713	9.0	0.0	0.0	0.0	0.0	0.0	0.0	0.0	999994.0	44518.0	0.0	1000000.0	141.0	58.0	945480.0	998815.0	988149.0	0.0	4963.0	0.0	1000000.0	12344.0	0.0	0.0	29.0	5.0	0.0	994045.0	0.0	0.0	968937.0	10899.0	0.0	0.0	2877.0	0.0	0.0	999563.0	0.0	76435.0	893727.0	1000000.0	627.0	0.0	13.0	7899.0	0.0	996903.0	999991.0
714	12.0	0.0	0.0	0.0	0.0	0.0	0.0	0.0	999991.0	45215.0	0.0	1000000.0	131.0	48.0	946972.0	998865.0	988469.0	0.0	4844.0	0.0	1000000.0	12125.0	0.0	0.0	21.0	4.0	0.0	994387.0	0.0	0.0	969290.0	10332.0	0.0	0.0	2783.0	0.0	0.0	999600.0	0.0	75528.0	897534.0	1000000.0	635.0	0.0	8.0	7667.0	0.0	997064.0	999992.0
715	20.0	0.0	0.0	0.0	0.0	0.0	0.0	0.0	999990.0	45689.0	0.0	1000000.0	139.0	35.0	948493.0	998855.0	988821.0	0.0	4846.0	0.0	1000000.0	11810.0	0.0	0.0	20.0	5.0	0.0	994750.0	0.0	0.0	969764.0	9962.0	0.0	0.0	2638.0	0.0	0.0	999597.0	0.0	74000.0	900647.0	1000000.0	610.0	0.0	5.0	7530.0	0.0	997121.0	999992.0
716	17.0	0.0	0.0	0.0	0.0	0.0	0.0	0.0	999990.0	46194.0	0.0	1000000.0	118.0	15.0	950134.0	998876.0	989146.0	0.0	4843.0	0.0	1000000.0	11677.0	0.0	0.0	14.0	9.0	0.0	995109.0	0.0	0.0	970486.0	9620.0	0.0	0.0	2561.0	0.0	0.0	999616.0	0.0	72240.0	903566.0	1000000.0	606.0	0.0	5.0	7477.0	0.0	997091.0	999992.0
717	10.0	0.0	0.0	0.0	0.0	0.0	0.0	0.0	999991.0	47124.0	0.0	1000000.0	120.0	15.0	951964.0	998859.0	989487.0	0.0	4853.0	0.0	1000000.0	11653.0	0.0	0.0	7.0	10.0	0.0	995263.0	0.0	0.0	970756.0	9295.0	0.0	0.0	2419.0	0.0	0.0	999621.0	0.0	70343.0	906717.0	1000000.0	565.0	0.0	6.0	7324.0	0.0	997134.0	999993.0
718	6.0	0.0	0.0	0.0	0.0	0.0	0.0	0.0	999997.0	47417.0	0.0	1000000.0	109.0	15.0	953034.0	998872.0	989785.0	0.0	4862.0	0.0	1000000.0	11687.0	0.0	0.0	4.0	4.0	0.0	995536.0	0.0	0.0	971249.0	9000.0	0.0	0.0	2276.0	0.0	0.0	999628.0	0.0	68512.0	909943.0	1000000.0	587.0	0.0	7.0	6998.0	0.0	997178.0	999995.0
719	7.0	0.0	0.0	0.0	0.0	0.0	0.0	0.0	999994.0	48063.0	0.0	1000000.0	87.0	16.0	954519.0	998966.0	989880.0	0.0	4901.0	0.0	1000000.0	11868.0	0.0	0.0	8.0	4.0	0.0	995696.0	0.0	0.0	971536.0	8757.0	0.0	0.0	2217.0	0.0	0.0	999648.0	0.0	66524.0	912699.0	1000000.0	597.0	0.0	4.0	6766.0	0.0	997250.0	999994.0
720	4.0	0.0	0.0	0.0	0.0	0.0	0.0	0.0	999993.0	48900.0	0.0	1000000.0	75.0	18.0	955885.0	998961.0	990074.0	0.0	4949.0	0.0	1000000.0	11725.0	0.0	0.0	5.0	1.0	0.0	995899.0	0.0	0.0	971857.0	8407.0	0.0	0.0	2111.0	0.0	0.0	999636.0	0.0	64946.0	914873.0	1000000.0	602.0	0.0	5.0	6587.0	0.0	997256.0	999990.0
721	1.0	0.0	0.0	0.0	0.0	0.0	0.0	0.0	999997.0	49657.0	0.0	1000000.0	61.0	22.0	957463.0	999043.0	990317.0	0.0	4888.0	0.0	1000000.0	11487.0	0.0	0.0	6.0	2.0	0.0	996020.0	0.0	0.0	972091.0	8121.0	0.0	0.0	2013.0	0.0	0.0	999640.0	0.0	63709.0	917866.0	1000000.0	544.0	0.0	4.0	6331.0	0.0	997241.0	999992.0
722	0.0	0.0	0.0	0.0	0.0	0.0	0.0	0.0	999995.0	49878.0	0.0	1000000.0	66.0	25.0	959062.0	999076.0	990621.0	0.0	4809.0	0.0	1000000.0	11510.0	0.0	0.0	6.0	2.0	0.0	996088.0	0.0	0.0	972434.0	7825.0	0.0	0.0	1942.0	0.0	0.0	999626.0	0.0	62168.0	920655.0	1000000.0	576.0	0.0	3.0	6050.0	0.0	997311.0	999990.0
723	0.0	0.0	0.0	0.0	0.0	0.0	0.0	0.0	999998.0	50150.0	0.0	1000000.0	60.0	32.0	960530.0	999140.0	990722.0	0.0	4829.0	0.0	1000000.0	11454.0	0.0	0.0	6.0	1.0	0.0	996292.0	0.0	0.0	972675.0	7634.0	0.0	0.0	1894.0	0.0	0.0	999607.0	0.0	60771.0	923016.0	1000000.0	584.0	0.0	0.0	5971.0	0.0	997378.0	999990.0
724	0.0	0.0	0.0	0.0	0.0	0.0	0.0	0.0	999998.0	50987.0	0.0	1000000.0	44.0	37.0	962276.0	999225.0	991089.0	0.0	4726.0	0.0	1000000.0	11436.0	0.0	0.0	7.0	0.0	0.0	996492.0	0.0	0.0	972705.0	7128.0	0.0	0.0	1826.0	0.0	0.0	999624.0	0.0	59655.0	925283.0	1000000.0	568.0	0.0	0.0	5769.0	0.0	997482.0	999991.0
725	0.0	0.0	0.0	0.0	0.0	0.0	0.0	0.0	1000000.0	51852.0	0.0	1000000.0	45.0	30.0	963927.0	999248.0	991436.0	0.0	4664.0	0.0	1000000.0	11448.0	0.0	0.0	2.0	0.0	0.0	996651.0	0.0	0.0	972993.0	7101.0	0.0	0.0	1757.0	0.0	0.0	999626.0	0.0	58161.0	927792.0	1000000.0	576.0	0.0	0.0	5597.0	0.0	997539.0	999993.0
726	0.0	0.0	0.0	0.0	0.0	0.0	0.0	0.0	1000000.0	52596.0	0.0	1000000.0	48.0	30.0	964936.0	999247.0	991789.0	0.0	4675.0	0.0	1000000.0	11380.0	0.0	0.0	3.0	0.0	0.0	996809.0	0.0	0.0	973389.0	6723.0	0.0	0.0	1729.0	0.0	0.0	999628.0	0.0	56766.0	931026.0	1000000.0	580.0	0.0	0.0	5510.0	0.0	997570.0	999988.0
727	0.0	0.0	0.0	0.0	0.0	0.0	0.0	0.0	1000000.0	53247.0	0.0	1000000.0	44.0	30.0	966107.0	999364.0	991970.0	0.0	4638.0	0.0	1000000.0	11407.0	0.0	0.0	7.0	0.0	0.0	996928.0	0.0	0.0	973495.0	6543.0	0.0	0.0	1745.0	0.0	0.0	999596.0	0.0	55636.0	933377.0	1000000.0	565.0	0.0	0.0	5424.0	0.0	997667.0	999987.0
728	0.0	0.0	0.0	0.0	0.0	0.0	0.0	0.0	1000000.0	54016.0	0.0	1000000.0	30.0	32.0	967122.0	999350.0	992310.0	0.0	4651.0	0.0	1000000.0	11205.0	0.0	0.0	5.0	0.0	0.0	997057.0	0.0	0.0	973820.0	6364.0	0.0	0.0	1708.0	0.0	0.0	999587.0	0.0	54224.0	935671.0	1000000.0	538.0	0.0	0.0	5251.0	0.0	997668.0	999989.0
729	0.0	0.0	0.0	0.0	0.0	0.0	0.0	0.0	1000000.0	54684.0	0.0	1000000.0	39.0	36.0	968450.0	999361.0	992468.0	0.0	4616.0	0.0	1000000.0	10933.0	0.0	0.0	3.0	0.0	0.0	997303.0	0.0	0.0	974144.0	6191.0	0.0	0.0	1623.0	0.0	0.0	999591.0	0.0	53058.0	937887.0	1000000.0	562.0	0.0	0.0	5089.0	0.0	997739.0	999993.0
730	0.0	0.0	0.0	0.0	0.0	0.0	0.0	0.0	1000000.0	55760.0	0.0	1000000.0	36.0	39.0	969487.0	999410.0	992793.0	0.0	4550.0	0.0	1000000.0	10985.0	0.0	0.0	1.0	0.0	0.0	997470.0	0.0	0.0	974411.0	5918.0	0.0	0.0	1597.0	0.0	0.0	999603.0	0.0	51893.0	939856.0	1000000.0	555.0	0.0	0.0	4972.0	0.0	997724.0	999993.0
731	0.0	0.0	0.0	0.0	0.0	0.0	0.0	0.0	1000000.0	56785.0	0.0	1000000.0	44.0	45.0	970764.0	999423.0	993122.0	0.0	4445.0	0.0	1000000.0	10827.0	0.0	0.0	1.0	0.0	0.0	997621.0	0.0	0.0	974626.0	5664.0	0.0	0.0	1509.0	0.0	0.0	999634.0	0.0	50537.0	941740.0	1000000.0	592.0	0.0	0.0	4768.0	0.0	997717.0	999988.0
732	0.0	0.0	0.0	0.0	0.0	0.0	0.0	0.0	1000000.0	57648.0	0.0	1000000.0	34.0	55.0	971807.0	999469.0	993314.0	0.0	4454.0	0.0	1000000.0	10759.0	0.0	0.0	3.0	0.0	0.0	997784.0	0.0	0.0	974625.0	5397.0	0.0	0.0	1455.0	0.0	0.0	999612.0	0.0	49445.0	944040.0	1000000.0	606.0	0.0	0.0	4576.0	0.0	997756.0	999989.0
733	0.0	0.0	0.0	0.0	0.0	0.0	0.0	0.0	1000000.0	58273.0	0.0	1000000.0	38.0	63.0	972993.0	999490.0	993565.0	0.0	4417.0	0.0	1000000.0	10706.0	0.0	0.0	2.0	0.0	0.0	997892.0	0.0	0.0	974886.0	5237.0	0.0	0.0	1374.0	0.0	0.0	999632.0	0.0	48197.0	945819.0	1000000.0	639.0	0.0	0.0	4421.0	0.0	997862.0	999994.0
734	0.0	0.0	0.0	0.0	0.0	0.0	0.0	0.0	1000000.0	59193.0	0.0	1000000.0	20.0	69.0	973924.0	999525.0	993713.0	0.0	4329.0	0.0	1000000.0	10579.0	0.0	0.0	0.0	0.0	0.0	998090.0	0.0	0.0	975028.0	5110.0	0.0	0.0	1292.0	0.0	0.0	999656.0	0.0	47394.0	947858.0	1000000.0	656.0	0.0	0.0	4376.0	0.0	997899.0	999991.0
735	0.0	0.0	0.0	0.0	0.0	0.0	0.0	0.0	1000000.0	59634.0	0.0	1000000.0	19.0	77.0	974737.0	999584.0	994001.0	0.0	4440.0	0.0	1000000.0	10460.0	0.0	0.0	0.0	0.0	0.0	998115.0	0.0	0.0	975426.0	4916.0	0.0	0.0	1277.0	0.0	0.0	999653.0	0.0	46093.0	949551.0	1000000.0	633.0	0.0	0.0	4202.0	0.0	997909.0	999997.0
736	0.0	0.0	0.0	0.0	0.0	0.0	0.0	0.0	1000000.0	60201.0	0.0	1000000.0	13.0	78.0	975296.0	999613.0	994036.0	0.0	4453.0	0.0	1000000.0	10470.0	0.0	0.0	0.0	0.0	0.0	998244.0	0.0	0.0	975834.0	4735.0	0.0	0.0	1239.0	0.0	0.0	999620.0	0.0	44987.0	951540.0	1000000.0	630.0	0.0	0.0	4098.0	0.0	997948.0	999994.0
737	0.0	0.0	0.0	0.0	0.0	0.0	0.0	0.0	1000000.0	60594.0	0.0	1000000.0	9.0	65.0	975989.0	999611.0	994129.0	0.0	4416.0	0.0	1000000.0	10337.0	0.0	0.0	0.0	0.0	0.0	998296.0	0.0	0.0	976197.0	4564.0	0.0	0.0	1197.0	0.0	0.0	999600.0	0.0	43778.0	953217.0	1000000.0	618.0	0.0	0.0	4136.0	0.0	998030.0	999997.0
738	0.0	0.0	0.0	0.0	0.0	0.0	0.0	0.0	1000000.0	61487.0	0.0	1000000.0	8.0	60.0	976843.0	999654.0	994345.0	0.0	4366.0	0.0	1000000.0	10143.0	0.0	0.0	0.0	0.0	0.0	998360.0	0.0	0.0	976382.0	4373.0	0.0	0.0	1193.0	0.0	0.0	999584.0	0.0	42715.0	954833.0	1000000.0	630.0	0.0	0.0	4026.0	0.0	998078.0	999998.0
739	0.0	0.0	0.0	0.0	0.0	0.0	0.0	0.0	1000000.0	62060.0	0.0	1000000.0	6.0	51.0	977477.0	999684.0	994562.0	0.0	4368.0	0.0	1000000.0	9908.0	0.0	0.0	0.0	0.0	0.0	998385.0	0.0	0.0	976667.0	4181.0	0.0	0.0	1146.0	0.0	0.0	999603.0	0.0	41651.0	956482.0	1000000.0	634.0	0.0	0.0	3911.0	0.0	998176.0	999998.0
740	0.0	0.0	0.0	0.0	0.0	0.0	0.0	0.0	1000000.0	62406.0	0.0	1000000.0	1.0	57.0	978022.0	999698.0	994622.0	0.0	4370.0	0.0	1000000.0	9750.0	0.0	0.0	0.0	0.0	0.0	998487.0	0.0	0.0	976809.0	4049.0	0.0	0.0	1131.0	0.0	0.0	999598.0	0.0	40700.0	957726.0	1000000.0	632.0	0.0	0.0	3789.0	0.0	998270.0	999999.0
741	0.0	0.0	0.0	0.0	0.0	0.0	0.0	0.0	1000000.0	63038.0	0.0	1000000.0	1.0	66.0	978675.0	999728.0	994866.0	0.0	4322.0	0.0	1000000.0	9333.0	0.0	0.0	0.0	0.0	0.0	998529.0	0.0	0.0	977111.0	3857.0	0.0	0.0	1141.0	0.0	0.0	999659.0	0.0	39984.0	958903.0	1000000.0	610.0	0.0	0.0	3768.0	0.0	998347.0	999998.0
742	0.0	0.0	0.0	0.0	0.0	0.0	0.0	0.0	1000000.0	63425.0	0.0	1000000.0	3.0	65.0	979238.0	999730.0	995055.0	0.0	4248.0	0.0	1000000.0	9105.0	0.0	0.0	0.0	0.0	0.0	998557.0	0.0	0.0	977411.0	3682.0	0.0	0.0	1098.0	0.0	0.0	999668.0	0.0	39489.0	960151.0	1000000.0	586.0	0.0	0.0	3638.0	0.0	998336.0	999998.0
743	0.0	0.0	0.0	0.0	0.0	0.0	0.0	0.0	1000000.0	63873.0	0.0	1000000.0	6.0	61.0	979918.0	999743.0	995052.0	0.0	4115.0	0.0	1000000.0	8979.0	0.0	0.0	0.0	0.0	0.0	998572.0	0.0	0.0	977706.0	3535.0	0.0	0.0	1016.0	0.0	0.0	999671.0	0.0	38895.0	961535.0	1000000.0	614.0	0.0	0.0	3520.0	0.0	998440.0	999997.0
744	0.0	0.0	0.0	0.0	0.0	0.0	0.0	0.0	1000000.0	64421.0	0.0	1000000.0	8.0	75.0	980477.0	999755.0	995037.0	0.0	3945.0	0.0	1000000.0	8859.0	0.0	0.0	0.0	0.0	0.0	998607.0	0.0	0.0	977837.0	3332.0	0.0	0.0	987.0	0.0	0.0	999671.0	0.0	38242.0	962860.0	1000000.0	612.0	0.0	0.0	3441.0	0.0	998482.0	999998.0
745	0.0	0.0	0.0	0.0	0.0	0.0	0.0	0.0	1000000.0	65045.0	0.0	1000000.0	2.0	62.0	981063.0	999787.0	995200.0	0.0	3846.0	0.0	1000000.0	8637.0	0.0	0.0	0.0	0.0	0.0	998615.0	0.0	0.0	978113.0	3251.0	0.0	0.0	972.0	0.0	0.0	999677.0	0.0	37156.0	963952.0	1000000.0	660.0	0.0	0.0	3431.0	0.0	998540.0	999995.0
746	0.0	0.0	0.0	0.0	0.0	0.0	0.0	0.0	1000000.0	65471.0	0.0	1000000.0	3.0	73.0	981662.0	999779.0	995273.0	0.0	3686.0	0.0	1000000.0	8534.0	0.0	0.0	0.0	0.0	0.0	998648.0	0.0	0.0	978102.0	3117.0	0.0	0.0	919.0	0.0	0.0	999669.0	0.0	36089.0	965085.0	1000000.0	715.0	0.0	0.0	3433.0	0.0	998582.0	1000000.0
747	0.0	0.0	0.0	0.0	0.0	0.0	0.0	0.0	1000000.0	65879.0	0.0	1000000.0	5.0	68.0	982161.0	999807.0	995381.0	0.0	3643.0	0.0	1000000.0	8282.0	0.0	0.0	0.0	0.0	0.0	998704.0	0.0	0.0	978296.0	2977.0	0.0	0.0	893.0	0.0	0.0	999672.0	0.0	35012.0	966199.0	1000000.0	704.0	0.0	0.0	3368.0	0.0	998634.0	1000000.0
748	0.0	0.0	0.0	0.0	0.0	0.0	0.0	0.0	1000000.0	66264.0	0.0	1000000.0	9.0	61.0	982624.0	999824.0	995471.0	0.0	3656.0	0.0	1000000.0	8056.0	0.0	0.0	0.0	0.0	0.0	998774.0	0.0	0.0	978251.0	2763.0	0.0	0.0	860.0	0.0	0.0	999666.0	0.0	34426.0	967148.0	1000000.0	658.0	0.0	0.0	3325.0	0.0	998673.0	1000000.0
749	0.0	0.0	0.0	0.0	0.0	0.0	0.0	0.0	1000000.0	67209.0	0.0	1000000.0	5.0	58.0	983267.0	999838.0	995551.0	0.0	3655.0	0.0	1000000.0	7818.0	0.0	0.0	0.0	0.0	0.0	998790.0	0.0	0.0	978606.0	2604.0	0.0	0.0	846.0	0.0	0.0	999674.0	0.0	33336.0	968150.0	1000000.0	669.0	0.0	0.0	3267.0	0.0	998824.0	1000000.0
750	0.0	0.0	0.0	0.0	0.0	0.0	0.0	0.0	1000000.0	67745.0	0.0	1000000.0	6.0	48.0	983678.0	999847.0	995648.0	0.0	3664.0	0.0	1000000.0	7567.0	0.0	0.0	0.0	0.0	0.0	998863.0	0.0	0.0	978678.0	2426.0	0.0	0.0	792.0	0.0	0.0	999700.0	0.0	32892.0	969165.0	1000000.0	687.0	0.0	0.0	3180.0	0.0	998899.0	1000000.0
751	0.0	0.0	0.0	0.0	0.0	0.0	0.0	0.0	1000000.0	68200.0	0.0	1000000.0	9.0	49.0	984268.0	999873.0	995762.0	0.0	3595.0	0.0	1000000.0	7277.0	0.0	0.0	0.0	0.0	0.0	998884.0	0.0	0.0	978811.0	2292.0	0.0	0.0	776.0	0.0	0.0	999692.0	0.0	31873.0	970404.0	1000000.0	692.0	0.0	0.0	3058.0	0.0	998942.0	1000000.0
752	0.0	0.0	0.0	0.0	0.0	0.0	0.0	0.0	1000000.0	69027.0	0.0	1000000.0	5.0	47.0	984675.0	999865.0	995684.0	0.0	3503.0	0.0	1000000.0	7209.0	0.0	0.0	0.0	0.0	0.0	998977.0	0.0	0.0	978922.0	2195.0	0.0	0.0	739.0	0.0	0.0	999678.0	0.0	31390.0	971645.0	1000000.0	672.0	0.0	0.0	2957.0	0.0	998994.0	1000000.0
753	0.0	0.0	0.0	0.0	0.0	0.0	0.0	0.0	1000000.0	69445.0	0.0	1000000.0	4.0	33.0	985310.0	999879.0	995828.0	0.0	3439.0	0.0	1000000.0	7142.0	0.0	0.0	0.0	0.0	0.0	999016.0	0.0	0.0	979037.0	2071.0	0.0	0.0	708.0	0.0	0.0	999690.0	0.0	30774.0	972726.0	1000000.0	636.0	0.0	0.0	2891.0	0.0	999046.0	1000000.0
754	0.0	0.0	0.0	0.0	0.0	0.0	0.0	0.0	1000000.0	69880.0	0.0	1000000.0	5.0	31.0	985627.0	999874.0	995893.0	0.0	3441.0	0.0	1000000.0	7011.0	0.0	0.0	0.0	0.0	0.0	999066.0	0.0	0.0	979176.0	1935.0	0.0	0.0	670.0	0.0	0.0	999693.0	0.0	30164.0	973629.0	1000000.0	624.0	0.0	0.0	2851.0	0.0	999141.0	1000000.0
755	0.0	0.0	0.0	0.0	0.0	0.0	0.0	0.0	1000000.0	70272.0	0.0	1000000.0	1.0	21.0	986243.0	999885.0	996082.0	0.0	3433.0	0.0	1000000.0	6890.0	0.0	0.0	0.0	0.0	0.0	999114.0	0.0	0.0	979503.0	1834.0	0.0	0.0	617.0	0.0	0.0	999718.0	0.0	29227.0	974446.0	1000000.0	610.0	0.0	0.0	2717.0	0.0	999147.0	1000000.0
756	0.0	0.0	0.0	0.0	0.0	0.0	0.0	0.0	1000000.0	70801.0	0.0	1000000.0	0.0	19.0	986539.0	999894.0	996258.0	0.0	3396.0	0.0	1000000.0	6723.0	0.0	0.0	0.0	0.0	0.0	999150.0	0.0	0.0	979702.0	1753.0	0.0	0.0	598.0	0.0	0.0	999717.0	0.0	28391.0	975278.0	1000000.0	608.0	0.0	0.0	2598.0	0.0	999190.0	1000000.0
757	0.0	0.0	0.0	0.0	0.0	0.0	0.0	0.0	1000000.0	71041.0	0.0	1000000.0	0.0	21.0	987006.0	999894.0	996238.0	0.0	3314.0	0.0	1000000.0	6694.0	0.0	0.0	0.0	0.0	0.0	999168.0	0.0	0.0	979745.0	1644.0	0.0	0.0	614.0	0.0	0.0	999727.0	0.0	27655.0	976090.0	1000000.0	574.0	0.0	0.0	2489.0	0.0	999209.0	1000000.0
758	0.0	0.0	0.0	0.0	0.0	0.0	0.0	0.0	1000000.0	71591.0	0.0	1000000.0	0.0	16.0	987238.0	999903.0	996301.0	0.0	3321.0	0.0	1000000.0	6507.0	0.0	0.0	0.0	0.0	0.0	999239.0	0.0	0.0	980083.0	1558.0	0.0	0.0	552.0	0.0	0.0	999721.0	0.0	27101.0	976977.0	1000000.0	576.0	0.0	0.0	2385.0	0.0	999220.0	1000000.0
759	0.0	0.0	0.0	0.0	0.0	0.0	0.0	0.0	1000000.0	72592.0	0.0	1000000.0	0.0	17.0	987656.0	999914.0	996313.0	0.0	3246.0	0.0	1000000.0	6261.0	0.0	0.0	0.0	0.0	0.0	999277.0	0.0	0.0	980364.0	1508.0	0.0	0.0	563.0	0.0	0.0	999734.0	0.0	26442.0	977369.0	1000000.0	587.0	0.0	0.0	2297.0	0.0	999248.0	1000000.0
760	0.0	0.0	0.0	0.0	0.0	0.0	0.0	0.0	1000000.0	72899.0	0.0	1000000.0	0.0	17.0	987949.0	999917.0	996513.0	0.0	3189.0	0.0	1000000.0	6034.0	0.0	0.0	0.0	0.0	0.0	999337.0	0.0	0.0	980687.0	1388.0	0.0	0.0	544.0	0.0	0.0	999727.0	0.0	25972.0	978041.0	1000000.0	629.0	0.0	0.0	2241.0	0.0	999322.0	1000000.0
761	0.0	0.0	0.0	0.0	0.0	0.0	0.0	0.0	1000000.0	73582.0	0.0	1000000.0	0.0	12.0	988211.0	999916.0	996680.0	0.0	3236.0	0.0	1000000.0	6033.0	0.0	0.0	0.0	0.0	0.0	999342.0	0.0	0.0	980932.0	1343.0	0.0	0.0	515.0	0.0	0.0	999730.0	0.0	25604.0	978590.0	1000000.0	615.0	0.0	0.0	2210.0	0.0	999396.0	1000000.0
762	0.0	0.0	0.0	0.0	0.0	0.0	0.0	0.0	1000000.0	73933.0	0.0	1000000.0	0.0	7.0	988725.0	999925.0	996750.0	0.0	3183.0	0.0	1000000.0	5766.0	0.0	0.0	0.0	0.0	0.0	999320.0	0.0	0.0	981136.0	1285.0	0.0	0.0	446.0	0.0	0.0	999758.0	0.0	24940.0	979341.0	1000000.0	602.0	0.0	0.0	2145.0	0.0	999431.0	1000000.0
763	0.0	0.0	0.0	0.0	0.0	0.0	0.0	0.0	1000000.0	74480.0	0.0	1000000.0	0.0	6.0	989164.0	999924.0	996807.0	0.0	3159.0	0.0	1000000.0	5554.0	0.0	0.0	0.0	0.0	0.0	999359.0	0.0	0.0	981381.0	1261.0	0.0	0.0	420.0	0.0	0.0	999777.0	0.0	24053.0	979982.0	1000000.0	600.0	0.0	0.0	2065.0	0.0	999448.0	1000000.0
764	0.0	0.0	0.0	0.0	0.0	0.0	0.0	0.0	1000000.0	75170.0	0.0	1000000.0	0.0	6.0	989500.0	999924.0	996970.0	0.0	3269.0	0.0	1000000.0	5483.0	0.0	0.0	0.0	0.0	0.0	999380.0	0.0	0.0	981662.0	1228.0	0.0	0.0	410.0	0.0	0.0	999761.0	0.0	23389.0	980449.0	1000000.0	646.0	0.0	0.0	1965.0	0.0	999481.0	1000000.0
765	0.0	0.0	0.0	0.0	0.0	0.0	0.0	0.0	1000000.0	75859.0	0.0	1000000.0	0.0	5.0	989788.0	999930.0	997072.0	0.0	3261.0	0.0	1000000.0	5111.0	0.0	0.0	0.0	0.0	0.0	999467.0	0.0	0.0	981714.0	1181.0	0.0	0.0	380.0	0.0	0.0	999741.0	0.0	22731.0	980962.0	1000000.0	589.0	0.0	0.0	1922.0	0.0	999521.0	1000000.0
766	0.0	0.0	0.0	0.0	0.0	0.0	0.0	0.0	1000000.0	76328.0	0.0	1000000.0	0.0	6.0	990115.0	999925.0	997187.0	0.0	3240.0	0.0	1000000.0	4951.0	0.0	0.0	0.0	0.0	0.0	999507.0	0.0	0.0	981684.0	1105.0	0.0	0.0	365.0	0.0	0.0	999761.0	0.0	22294.0	981529.0	1000000.0	586.0	0.0	0.0	1846.0	0.0	999588.0	1000000.0
767	0.0	0.0	0.0	0.0	0.0	0.0	0.0	0.0	1000000.0	76969.0	0.0	1000000.0	0.0	1.0	990396.0	999930.0	997312.0	0.0	3181.0	0.0	1000000.0	4748.0	0.0	0.0	0.0	0.0	0.0	999528.0	0.0	0.0	981878.0	1088.0	0.0	0.0	357.0	0.0	0.0	999764.0	0.0	21946.0	981743.0	1000000.0	572.0	0.0	0.0	1803.0	0.0	999612.0	1000000.0
768	0.0	0.0	0.0	0.0	0.0	0.0	0.0	0.0	1000000.0	77571.0	0.0	1000000.0	0.0	0.0	990779.0	999933.0	997465.0	0.0	3066.0	0.0	1000000.0	4588.0	0.0	0.0	0.0	0.0	0.0	999553.0	0.0	0.0	982046.0	1114.0	0.0	0.0	368.0	0.0	0.0	999756.0	0.0	21564.0	982357.0	1000000.0	572.0	0.0	0.0	1777.0	0.0	999640.0	1000000.0
769	0.0	0.0	0.0	0.0	0.0	0.0	0.0	0.0	1000000.0	77872.0	0.0	1000000.0	0.0	0.0	991234.0	999936.0	997572.0	0.0	2984.0	0.0	1000000.0	4462.0	0.0	0.0	0.0	0.0	0.0	999574.0	0.0	0.0	982444.0	1047.0	0.0	0.0	346.0	0.0	0.0	999755.0	0.0	21281.0	983033.0	1000000.0	562.0	0.0	0.0	1693.0	0.0	999664.0	1000000.0
770	0.0	0.0	0.0	0.0	0.0	0.0	0.0	0.0	1000000.0	77953.0	0.0	1000000.0	0.0	0.0	991665.0	999943.0	997624.0	0.0	2949.0	0.0	1000000.0	4339.0	0.0	0.0	0.0	0.0	0.0	999597.0	0.0	0.0	982644.0	965.0	0.0	0.0	329.0	0.0	0.0	999756.0	0.0	20575.0	983549.0	1000000.0	521.0	0.0	0.0	1669.0	0.0	999733.0	1000000.0
771	0.0	0.0	0.0	0.0	0.0	0.0	0.0	0.0	1000000.0	78486.0	0.0	1000000.0	0.0	0.0	991967.0	999942.0	997706.0	0.0	2966.0	0.0	1000000.0	4109.0	0.0	0.0	0.0	0.0	0.0	999556.0	0.0	0.0	982897.0	882.0	0.0	0.0	288.0	0.0	0.0	999760.0	0.0	19994.0	983976.0	1000000.0	543.0	0.0	0.0	1552.0	0.0	999748.0	1000000.0
772	0.0	0.0	0.0	0.0	0.0	0.0	0.0	0.0	1000000.0	78960.0	0.0	1000000.0	0.0	0.0	992286.0	999947.0	997749.0	0.0	2883.0	0.0	1000000.0	3970.0	0.0	0.0	0.0	0.0	0.0	999598.0	0.0	0.0	983176.0	844.0	0.0	0.0	284.0	0.0	0.0	999766.0	0.0	19657.0	984429.0	1000000.0	543.0	0.0	0.0	1415.0	0.0	999764.0	1000000.0
773	0.0	0.0	0.0	0.0	0.0	0.0	0.0	0.0	1000000.0	79190.0	0.0	1000000.0	0.0	0.0	992577.0	999950.0	997725.0	0.0	2874.0	0.0	1000000.0	3875.0	0.0	0.0	0.0	0.0	0.0	999622.0	0.0	0.0	983614.0	848.0	0.0	0.0	287.0	0.0	0.0	999782.0	0.0	19409.0	984913.0	1000000.0	582.0	0.0	0.0	1408.0	0.0	999792.0	1000000.0
774	0.0	0.0	0.0	0.0	0.0	0.0	0.0	0.0	1000000.0	79785.0	0.0	1000000.0	0.0	0.0	992991.0	999954.0	997783.0	0.0	2847.0	0.0	1000000.0	3704.0	0.0	0.0	0.0	0.0	0.0	999628.0	0.0	0.0	983880.0	803.0	0.0	0.0	278.0	0.0	0.0	999772.0	0.0	18866.0	985512.0	1000000.0	576.0	0.0	0.0	1392.0	0.0	999815.0	1000000.0
775	0.0	0.0	0.0	0.0	0.0	0.0	0.0	0.0	1000000.0	79956.0	0.0	1000000.0	0.0	0.0	993140.0	999965.0	997895.0	0.0	2852.0	0.0	1000000.0	3642.0	0.0	0.0	0.0	0.0	0.0	999641.0	0.0	0.0	984074.0	768.0	0.0	0.0	253.0	0.0	0.0	999780.0	0.0	18463.0	985979.0	1000000.0	572.0	0.0	0.0	1317.0	0.0	999840.0	1000000.0
776	0.0	0.0	0.0	0.0	0.0	0.0	0.0	0.0	1000000.0	81001.0	0.0	1000000.0	0.0	0.0	993401.0	999972.0	997955.0	0.0	2766.0	0.0	1000000.0	3406.0	0.0	0.0	0.0	0.0	0.0	999638.0	0.0	0.0	984217.0	699.0	0.0	0.0	217.0	0.0	0.0	999769.0	0.0	18075.0	986669.0	1000000.0	575.0	0.0	0.0	1302.0	0.0	999830.0	1000000.0
777	0.0	0.0	0.0	0.0	0.0	0.0	0.0	0.0	1000000.0	81284.0	0.0	1000000.0	0.0	0.0	993541.0	999974.0	998008.0	0.0	2603.0	0.0	1000000.0	3311.0	0.0	0.0	0.0	0.0	0.0	999639.0	0.0	0.0	984636.0	732.0	0.0	0.0	205.0	0.0	0.0	999785.0	0.0	17709.0	987353.0	1000000.0	556.0	0.0	0.0	1284.0	0.0	999836.0	1000000.0
778	0.0	0.0	0.0	0.0	0.0	0.0	0.0	0.0	1000000.0	81664.0	0.0	1000000.0	0.0	0.0	993746.0	999974.0	998090.0	0.0	2502.0	0.0	1000000.0	3229.0	0.0	0.0	0.0	0.0	0.0	999670.0	0.0	0.0	984945.0	732.0	0.0	0.0	226.0	0.0	0.0	999776.0	0.0	17376.0	987758.0	1000000.0	499.0	0.0	0.0	1281.0	0.0	999853.0	1000000.0
779	0.0	0.0	0.0	0.0	0.0	0.0	0.0	0.0	1000000.0	82219.0	0.0	1000000.0	0.0	0.0	993971.0	999979.0	998043.0	0.0	2439.0	0.0	1000000.0	3100.0	0.0	0.0	0.0	0.0	0.0	999678.0	0.0	0.0	985244.0	694.0	0.0	0.0	224.0	0.0	0.0	999774.0	0.0	16708.0	988224.0	1000000.0	535.0	0.0	0.0	1221.0	0.0	999859.0	1000000.0
780	0.0	0.0	0.0	0.0	0.0	0.0	0.0	0.0	1000000.0	82452.0	0.0	1000000.0	0.0	0.0	994162.0	999975.0	998131.0	0.0	2460.0	0.0	1000000.0	3014.0	0.0	0.0	0.0	0.0	0.0	999686.0	0.0	0.0	985876.0	681.0	0.0	0.0	209.0	0.0	0.0	999756.0	0.0	16273.0	988702.0	1000000.0	558.0	0.0	0.0	1076.0	0.0	999868.0	1000000.0
781	0.0	0.0	0.0	0.0	0.0	0.0	0.0	0.0	1000000.0	82733.0	0.0	1000000.0	0.0	0.0	994207.0	999978.0	998123.0	0.0	2512.0	0.0	1000000.0	2884.0	0.0	0.0	0.0	0.0	0.0	999703.0	0.0	0.0	986215.0	628.0	0.0	0.0	189.0	0.0	0.0	999781.0	0.0	15778.0	989063.0	1000000.0	514.0	0.0	0.0	1080.0	0.0	999881.0	1000000.0
782	0.0	0.0	0.0	0.0	0.0	0.0	0.0	0.0	1000000.0	82876.0	0.0	1000000.0	0.0	0.0	994393.0	999975.0	998214.0	0.0	2496.0	0.0	1000000.0	2725.0	0.0	0.0	0.0	0.0	0.0	999722.0	0.0	0.0	986417.0	603.0	0.0	0.0	182.0	0.0	0.0	999800.0	0.0	15436.0	989435.0	1000000.0	541.0	0.0	0.0	1071.0	0.0	999902.0	1000000.0
783	0.0	0.0	0.0	0.0	0.0	0.0	0.0	0.0	1000000.0	83080.0	0.0	1000000.0	0.0	0.0	994420.0	999974.0	998212.0	0.0	2446.0	0.0	1000000.0	2564.0	0.0	0.0	0.0	0.0	0.0	999715.0	0.0	0.0	986747.0	573.0	0.0	0.0	177.0	0.0	0.0	999804.0	0.0	15063.0	989858.0	1000000.0	506.0	0.0	0.0	999.0	0.0	999918.0	1000000.0
784	0.0	0.0	0.0	0.0	0.0	0.0	0.0	0.0	1000000.0	82760.0	0.0	1000000.0	0.0	0.0	994610.0	999967.0	998299.0	0.0	2496.0	0.0	1000000.0	2389.0	0.0	0.0	0.0	0.0	0.0	999704.0	0.0	0.0	986964.0	527.0	0.0	0.0	171.0	0.0	0.0	999794.0	0.0	14648.0	990294.0	1000000.0	506.0	0.0	0.0	961.0	0.0	999935.0	1000000.0
785	0.0	0.0	0.0	0.0	0.0	0.0	0.0	0.0	1000000.0	82890.0	0.0	1000000.0	0.0	0.0	994832.0	999971.0	998361.0	0.0	2444.0	0.0	1000000.0	2271.0	0.0	0.0	0.0	0.0	0.0	999704.0	0.0	0.0	987252.0	500.0	0.0	0.0	149.0	0.0	0.0	999799.0	0.0	14412.0	990790.0	1000000.0	467.0	0.0	0.0	936.0	0.0	999930.0	1000000.0
786	0.0	0.0	0.0	0.0	0.0	0.0	0.0	0.0	1000000.0	82967.0	0.0	1000000.0	0.0	0.0	995032.0	999971.0	998413.0	0.0	2375.0	0.0	1000000.0	2193.0	0.0	0.0	0.0	0.0	0.0	999704.0	0.0	0.0	987422.0	464.0	0.0	0.0	161.0	0.0	0.0	999798.0	0.0	13952.0	991012.0	1000000.0	486.0	0.0	0.0	878.0	0.0	999936.0	1000000.0
787	0.0	0.0	0.0	0.0	0.0	0.0	0.0	0.0	1000000.0	83183.0	0.0	1000000.0	0.0	0.0	995016.0	999981.0	998405.0	0.0	2305.0	0.0	1000000.0	2125.0	0.0	0.0	0.0	0.0	0.0	999709.0	0.0	0.0	987865.0	434.0	0.0	0.0	160.0	0.0	0.0	999785.0	0.0	13629.0	991306.0	1000000.0	469.0	0.0	0.0	875.0	0.0	999938.0	1000000.0
788	0.0	0.0	0.0	0.0	0.0	0.0	0.0	0.0	1000000.0	83820.0	0.0	1000000.0	0.0	0.0	995202.0	999989.0	998451.0	0.0	2325.0	0.0	1000000.0	1989.0	0.0	0.0	0.0	0.0	0.0	999745.0	0.0	0.0	988087.0	406.0	0.0	0.0	153.0	0.0	0.0	999800.0	0.0	13548.0	991601.0	1000000.0	466.0	0.0	0.0	875.0	0.0	999936.0	1000000.0
789	0.0	0.0	0.0	0.0	0.0	0.0	0.0	0.0	1000000.0	83869.0	0.0	1000000.0	0.0	0.0	995422.0	999984.0	998508.0	0.0	2338.0	0.0	1000000.0	1856.0	0.0	0.0	0.0	0.0	0.0	999740.0	0.0	0.0	988520.0	373.0	0.0	0.0	153.0	0.0	0.0	999805.0	0.0	13120.0	991839.0	1000000.0	465.0	0.0	0.0	852.0	0.0	999950.0	1000000.0
790	0.0	0.0	0.0	0.0	0.0	0.0	0.0	0.0	1000000.0	84409.0	0.0	1000000.0	0.0	0.0	995420.0	999986.0	998524.0	0.0	2324.0	0.0	1000000.0	1770.0	0.0	0.0	0.0	0.0	0.0	999747.0	0.0	0.0	988791.0	417.0	0.0	0.0	147.0	0.0	0.0	999793.0	0.0	12943.0	992078.0	1000000.0	444.0	0.0	0.0	842.0	0.0	999954.0	1000000.0
791	0.0	0.0	0.0	0.0	0.0	0.0	0.0	0.0	1000000.0	84900.0	0.0	1000000.0	0.0	0.0	995540.0	999991.0	998592.0	0.0	2260.0	0.0	1000000.0	1705.0	0.0	0.0	0.0	0.0	0.0	999755.0	0.0	0.0	988963.0	411.0	0.0	0.0	154.0	0.0	0.0	999796.0	0.0	12538.0	992426.0	1000000.0	425.0	0.0	0.0	827.0	0.0	999956.0	1000000.0
792	0.0	0.0	0.0	0.0	0.0	0.0	0.0	0.0	1000000.0	85549.0	0.0	1000000.0	0.0	0.0	995645.0	999989.0	998645.0	0.0	2256.0	0.0	1000000.0	1627.0	0.0	0.0	0.0	0.0	0.0	999776.0	0.0	0.0	988940.0	379.0	0.0	0.0	145.0	0.0	0.0	999817.0	0.0	12436.0	992586.0	1000000.0	433.0	0.0	0.0	820.0	0.0	999959.0	1000000.0
793	0.0	0.0	0.0	0.0	0.0	0.0	0.0	0.0	1000000.0	85872.0	0.0	1000000.0	0.0	0.0	995843.0	999991.0	998656.0	0.0	2186.0	0.0	1000000.0	1611.0	0.0	0.0	0.0	0.0	0.0	999795.0	0.0	0.0	989365.0	371.0	0.0	0.0	133.0	0.0	0.0	999820.0	0.0	12159.0	992909.0	1000000.0	407.0	0.0	0.0	835.0	0.0	999954.0	1000000.0
794	0.0	0.0	0.0	0.0	0.0	0.0	0.0	0.0	1000000.0	86461.0	0.0	1000000.0	0.0	0.0	995930.0	999988.0	998720.0	0.0	2156.0	0.0	1000000.0	1550.0	0.0	0.0	0.0	0.0	0.0	999809.0	0.0	0.0	989575.0	313.0	0.0	0.0	145.0	0.0	0.0	999837.0	0.0	11802.0	993115.0	1000000.0	409.0	0.0	0.0	804.0	0.0	999947.0	1000000.0
795	0.0	0.0	0.0	0.0	0.0	0.0	0.0	0.0	1000000.0	86621.0	0.0	1000000.0	0.0	0.0	996066.0	999989.0	998751.0	0.0	2075.0	0.0	1000000.0	1430.0	0.0	0.0	0.0	0.0	0.0	999815.0	0.0	0.0	989765.0	318.0	0.0	0.0	128.0	0.0	0.0	999853.0	0.0	11402.0	993403.0	1000000.0	413.0	0.0	0.0	771.0	0.0	999956.0	1000000.0
796	0.0	0.0	0.0	0.0	0.0	0.0	0.0	0.0	1000000.0	86325.0	0.0	1000000.0	0.0	0.0	996136.0	999985.0	998768.0	0.0	1972.0	0.0	1000000.0	1400.0	0.0	0.0	0.0	0.0	0.0	999813.0	0.0	0.0	989887.0	306.0	0.0	0.0	103.0	0.0	0.0	999842.0	0.0	11025.0	993665.0	1000000.0	386.0	0.0	0.0	727.0	0.0	999975.0	1000000.0
797	0.0	0.0	0.0	0.0	0.0	0.0	0.0	0.0	1000000.0	86449.0	0.0	1000000.0	0.0	0.0	996220.0	999985.0	998741.0	0.0	1879.0	0.0	1000000.0	1289.0	0.0	0.0	0.0	0.0	0.0	999811.0	0.0	0.0	990139.0	282.0	0.0	0.0	96.0	0.0	0.0	999843.0	0.0	10853.0	993838.0	1000000.0	351.0	0.0	0.0	677.0	0.0	999979.0	1000000.0
798	0.0	0.0	0.0	0.0	0.0	0.0	0.0	0.0	1000000.0	86982.0	0.0	1000000.0	0.0	0.0	996266.0	999983.0	998761.0	0.0	1889.0	0.0	1000000.0	1221.0	0.0	0.0	0.0	0.0	0.0	999833.0	0.0	0.0	990316.0	255.0	0.0	0.0	90.0	0.0	0.0	999859.0	0.0	10543.0	993996.0	1000000.0	337.0	0.0	0.0	615.0	0.0	999979.0	1000000.0
799	0.0	0.0	0.0	0.0	0.0	0.0	0.0	0.0	1000000.0	87303.0	0.0	1000000.0	0.0	0.0	996378.0	999986.0	998719.0	0.0	1873.0	0.0	1000000.0	1189.0	0.0	0.0	0.0	0.0	0.0	999825.0	0.0	0.0	990653.0	248.0	0.0	0.0	100.0	0.0	0.0	999858.0	0.0	10271.0	994272.0	1000000.0	320.0	0.0	0.0	587.0	0.0	999979.0	1000000.0
800	0.0	0.0	0.0	0.0	0.0	0.0	0.0	0.0	1000000.0	87237.0	0.0	1000000.0	0.0	0.0	996446.0	999983.0	998747.0	0.0	1849.0	0.0	1000000.0	1079.0	0.0	0.0	0.0	0.0	0.0	999833.0	0.0	0.0	990692.0	253.0	0.0	0.0	96.0	0.0	0.0	999859.0	0.0	10046.0	994437.0	1000000.0	334.0	0.0	0.0	596.0	0.0	999979.0	1000000.0
801	0.0	0.0	0.0	0.0	0.0	0.0	0.0	0.0	1000000.0	87421.0	0.0	1000000.0	0.0	0.0	996551.0	999981.0	998754.0	0.0	1894.0	0.0	1000000.0	1046.0	0.0	0.0	0.0	0.0	0.0	999838.0	0.0	0.0	990864.0	248.0	0.0	0.0	105.0	0.0	0.0	999854.0	0.0	9893.0	994735.0	1000000.0	345.0	0.0	0.0	572.0	0.0	999978.0	1000000.0
802	0.0	0.0	0.0	0.0	0.0	0.0	0.0	0.0	1000000.0	87232.0	0.0	1000000.0	0.0	0.0	996669.0	999986.0	998869.0	0.0	1884.0	0.0	1000000.0	1032.0	0.0	0.0	0.0	0.0	0.0	999844.0	0.0	0.0	991227.0	230.0	0.0	0.0	93.0	0.0	0.0	999846.0	0.0	9766.0	994783.0	1000000.0	319.0	0.0	0.0	571.0	0.0	999975.0	1000000.0
803	0.0	0.0	0.0	0.0	0.0	0.0	0.0	0.0	1000000.0	87635.0	0.0	1000000.0	0.0	0.0	996690.0	999985.0	998836.0	0.0	1809.0	0.0	1000000.0	982.0	0.0	0.0	0.0	0.0	0.0	999824.0	0.0	0.0	991499.0	219.0	0.0	0.0	106.0	0.0	0.0	999858.0	0.0	9558.0	994867.0	1000000.0	356.0	0.0	0.0	575.0	0.0	999977.0	1000000.0
804	0.0	0.0	0.0	0.0	0.0	0.0	0.0	0.0	1000000.0	87746.0	0.0	1000000.0	0.0	0.0	996688.0	999988.0	998853.0	0.0	1823.0	0.0	1000000.0	935.0	0.0	0.0	0.0	0.0	0.0	999827.0	0.0	0.0	991695.0	211.0	0.0	0.0	87.0	0.0	0.0	999842.0	0.0	9387.0	994871.0	1000000.0	352.0	0.0	0.0	614.0	0.0	999982.0	1000000.0
805	0.0	0.0	0.0	0.0	0.0	0.0	0.0	0.0	1000000.0	88123.0	0.0	1000000.0	0.0	0.0	996758.0	999985.0	998875.0	0.0	1767.0	0.0	1000000.0	886.0	0.0	0.0	0.0	0.0	0.0	999835.0	0.0	0.0	991923.0	190.0	0.0	0.0	79.0	0.0	0.0	999861.0	0.0	9134.0	995041.0	1000000.0	324.0	0.0	0.0	584.0	0.0	999979.0	1000000.0
806	0.0	0.0	0.0	0.0	0.0	0.0	0.0	0.0	1000000.0	88622.0	0.0	1000000.0	0.0	0.0	996759.0	999985.0	998926.0	0.0	1708.0	0.0	1000000.0	826.0	0.0	0.0	0.0	0.0	0.0	999850.0	0.0	0.0	992302.0	180.0	0.0	0.0	76.0	0.0	0.0	999867.0	0.0	9003.0	995168.0	1000000.0	317.0	0.0	0.0	614.0	0.0	999989.0	1000000.0
807	0.0	0.0	0.0	0.0	0.0	0.0	0.0	0.0	1000000.0	89302.0	0.0	1000000.0	0.0	0.0	996850.0	999989.0	998956.0	0.0	1690.0	0.0	1000000.0	805.0	0.0	0.0	0.0	0.0	0.0	999851.0	0.0	0.0	992620.0	176.0	0.0	0.0	67.0	0.0	0.0	999847.0	0.0	8724.0	995309.0	1000000.0	296.0	0.0	0.0	596.0	0.0	999987.0	1000000.0
808	0.0	0.0	0.0	0.0	0.0	0.0	0.0	0.0	1000000.0	89223.0	0.0	1000000.0	0.0	0.0	996921.0	999990.0	998957.0	0.0	1719.0	0.0	1000000.0	770.0	0.0	0.0	0.0	0.0	0.0	999851.0	0.0	0.0	992808.0	154.0	0.0	0.0	50.0	0.0	0.0	999847.0	0.0	8525.0	995396.0	1000000.0	313.0	0.0	0.0	582.0	0.0	999984.0	1000000.0
809	0.0	0.0	0.0	0.0	0.0	0.0	0.0	0.0	1000000.0	89490.0	0.0	1000000.0	0.0	0.0	997000.0	999994.0	998968.0	0.0	1630.0	0.0	1000000.0	761.0	0.0	0.0	0.0	0.0	0.0	999868.0	0.0	0.0	992981.0	163.0	0.0	0.0	60.0	0.0	0.0	999856.0	0.0	8475.0	995532.0	1000000.0	287.0	0.0	0.0	574.0	0.0	999983.0	1000000.0
810	0.0	0.0	0.0	0.0	0.0	0.0	0.0	0.0	1000000.0	90132.0	0.0	1000000.0	0.0	0.0	997054.0	999993.0	998985.0	0.0	1598.0	0.0	1000000.0	725.0	0.0	0.0	0.0	0.0	0.0	999874.0	0.0	0.0	993207.0	157.0	0.0	0.0	48.0	0.0	0.0	999867.0	0.0	8195.0	995677.0	1000000.0	287.0	0.0	0.0	545.0	0.0	999983.0	1000000.0
811	0.0	0.0	0.0	0.0	0.0	0.0	0.0	0.0	1000000.0	90165.0	0.0	1000000.0	0.0	0.0	997065.0	999989.0	999102.0	0.0	1558.0	0.0	1000000.0	738.0	0.0	0.0	0.0	0.0	0.0	999859.0	0.0	0.0	993436.0	125.0	0.0	0.0	37.0	0.0	0.0	999872.0	0.0	8011.0	995684.0	1000000.0	266.0	0.0	0.0	518.0	0.0	999990.0	1000000.0
812	0.0	0.0	0.0	0.0	0.0	0.0	0.0	0.0	1000000.0	90295.0	0.0	1000000.0	0.0	0.0	997272.0	999992.0	999127.0	0.0	1517.0	0.0	1000000.0	722.0	0.0	0.0	0.0	0.0	0.0	999871.0	0.0	0.0	993565.0	113.0	0.0	0.0	40.0	0.0	0.0	999892.0	0.0	7661.0	995817.0	1000000.0	245.0	0.0	0.0	555.0	0.0	999991.0	1000000.0
813	0.0	0.0	0.0	0.0	0.0	0.0	0.0	0.0	1000000.0	90615.0	0.0	1000000.0	0.0	0.0	997356.0	999992.0	999121.0	0.0	1531.0	0.0	1000000.0	714.0	0.0	0.0	0.0	0.0	0.0	999865.0	0.0	0.0	993784.0	99.0	0.0	0.0	51.0	0.0	0.0	999874.0	0.0	7575.0	995833.0	1000000.0	261.0	0.0	0.0	567.0	0.0	999989.0	1000000.0
814	0.0	0.0	0.0	0.0	0.0	0.0	0.0	0.0	1000000.0	90642.0	0.0	1000000.0	0.0	0.0	997446.0	999990.0	999091.0	0.0	1508.0	0.0	1000000.0	671.0	0.0	0.0	0.0	0.0	0.0	999892.0	0.0	0.0	993962.0	90.0	0.0	0.0	50.0	0.0	0.0	999887.0	0.0	7298.0	995969.0	1000000.0	267.0	0.0	0.0	524.0	0.0	999989.0	1000000.0
815	0.0	0.0	0.0	0.0	0.0	0.0	0.0	0.0	1000000.0	90624.0	0.0	1000000.0	0.0	0.0	997490.0	999992.0	999109.0	0.0	1488.0	0.0	1000000.0	652.0	0.0	0.0	0.0	0.0	0.0	999896.0	0.0	0.0	994132.0	83.0	0.0	0.0	43.0	0.0	0.0	999906.0	0.0	7126.0	996053.0	1000000.0	275.0	0.0	0.0	543.0	0.0	999989.0	1000000.0
816	0.0	0.0	0.0	0.0	0.0	0.0	0.0	0.0	1000000.0	91036.0	0.0	1000000.0	0.0	0.0	997556.0	999994.0	999111.0	0.0	1447.0	0.0	1000000.0	623.0	0.0	0.0	0.0	0.0	0.0	999884.0	0.0	0.0	994220.0	77.0	0.0	0.0	44.0	0.0	0.0	999891.0	0.0	6964.0	996237.0	1000000.0	273.0	0.0	0.0	534.0	0.0	999988.0	1000000.0
817	0.0	0.0	0.0	0.0	0.0	0.0	0.0	0.0	1000000.0	90903.0	0.0	1000000.0	0.0	0.0	997611.0	999990.0	999155.0	0.0	1358.0	0.0	1000000.0	621.0	0.0	0.0	0.0	0.0	0.0	999880.0	0.0	0.0	994266.0	71.0	0.0	0.0	42.0	0.0	0.0	999899.0	0.0	6762.0	996390.0	1000000.0	273.0	0.0	0.0	547.0	0.0	999989.0	1000000.0
818	0.0	0.0	0.0	0.0	0.0	0.0	0.0	0.0	1000000.0	91096.0	0.0	1000000.0	0.0	0.0	997666.0	999992.0	999172.0	0.0	1269.0	0.0	1000000.0	572.0	0.0	0.0	0.0	0.0	0.0	999878.0	0.0	0.0	994409.0	64.0	0.0	0.0	38.0	0.0	0.0	999885.0	0.0	6631.0	996515.0	1000000.0	257.0	0.0	0.0	522.0	0.0	999991.0	1000000.0
819	0.0	0.0	0.0	0.0	0.0	0.0	0.0	0.0	1000000.0	90712.0	0.0	1000000.0	0.0	0.0	997667.0	999991.0	999212.0	0.0	1239.0	0.0	1000000.0	537.0	0.0	0.0	0.0	0.0	0.0	999881.0	0.0	0.0	994374.0	57.0	0.0	0.0	32.0	0.0	0.0	999877.0	0.0	6514.0	996695.0	1000000.0	257.0	0.0	0.0	487.0	0.0	999992.0	1000000.0
820	0.0	0.0	0.0	0.0	0.0	0.0	0.0	0.0	1000000.0	90552.0	0.0	1000000.0	0.0	0.0	997691.0	999993.0	999192.0	0.0	1232.0	0.0	1000000.0	500.0	0.0	0.0	0.0	0.0	0.0	999896.0	0.0	0.0	994533.0	53.0	0.0	0.0	26.0	0.0	0.0	999881.0	0.0	6462.0	996762.0	1000000.0	259.0	0.0	0.0	500.0	0.0	999993.0	1000000.0
821	0.0	0.0	0.0	0.0	0.0	0.0	0.0	0.0	1000000.0	90210.0	0.0	1000000.0	0.0	0.0	997673.0	999995.0	999280.0	0.0	1216.0	0.0	1000000.0	498.0	0.0	0.0	0.0	0.0	0.0	999905.0	0.0	0.0	994559.0	54.0	0.0	0.0	18.0	0.0	0.0	999911.0	0.0	6193.0	996755.0	1000000.0	256.0	0.0	0.0	480.0	0.0	999992.0	1000000.0
822	0.0	0.0	0.0	0.0	0.0	0.0	0.0	0.0	1000000.0	89875.0	0.0	1000000.0	0.0	0.0	997772.0	999996.0	999296.0	0.0	1088.0	0.0	1000000.0	482.0	0.0	0.0	0.0	0.0	0.0	999905.0	0.0	0.0	994684.0	58.0	0.0	0.0	18.0	0.0	0.0	999914.0	0.0	6006.0	996765.0	1000000.0	246.0	0.0	0.0	501.0	0.0	999991.0	1000000.0
823	0.0	0.0	0.0	0.0	0.0	0.0	0.0	0.0	1000000.0	89983.0	0.0	1000000.0	0.0	0.0	997849.0	999996.0	999281.0	0.0	1014.0	0.0	1000000.0	461.0	0.0	0.0	0.0	0.0	0.0	999906.0	0.0	0.0	994840.0	54.0	0.0	0.0	18.0	0.0	0.0	999907.0	0.0	5929.0	996837.0	1000000.0	237.0	0.0	0.0	470.0	0.0	999991.0	1000000.0
824	0.0	0.0	0.0	0.0	0.0	0.0	0.0	0.0	1000000.0	90198.0	0.0	1000000.0	0.0	0.0	997864.0	999995.0	999288.0	0.0	1045.0	0.0	1000000.0	454.0	0.0	0.0	0.0	0.0	0.0	999915.0	0.0	0.0	994973.0	63.0	0.0	0.0	13.0	0.0	0.0	999906.0	0.0	5767.0	996900.0	1000000.0	204.0	0.0	0.0	507.0	0.0	999991.0	1000000.0
825	0.0	0.0	0.0	0.0	0.0	0.0	0.0	0.0	1000000.0	90070.0	0.0	1000000.0	0.0	0.0	997887.0	999995.0	999299.0	0.0	963.0	0.0	1000000.0	423.0	0.0	0.0	0.0	0.0	0.0	999929.0	0.0	0.0	995173.0	57.0	0.0	0.0	10.0	0.0	0.0	999896.0	0.0	5637.0	996881.0	1000000.0	223.0	0.0	0.0	519.0	0.0	999992.0	1000000.0
826	0.0	0.0	0.0	0.0	0.0	0.0	0.0	0.0	1000000.0	90418.0	0.0	1000000.0	0.0	0.0	997902.0	999996.0	999356.0	0.0	936.0	0.0	1000000.0	397.0	0.0	0.0	0.0	0.0	0.0	999914.0	0.0	0.0	995361.0	52.0	0.0	0.0	7.0	0.0	0.0	999888.0	0.0	5470.0	997066.0	1000000.0	250.0	0.0	0.0	518.0	0.0	999989.0	1000000.0
827	0.0	0.0	0.0	0.0	0.0	0.0	0.0	0.0	1000000.0	90337.0	0.0	1000000.0	0.0	0.0	997908.0	999997.0	999340.0	0.0	983.0	0.0	1000000.0	382.0	0.0	0.0	0.0	0.0	0.0	999925.0	0.0	0.0	995461.0	32.0	0.0	0.0	7.0	0.0	0.0	999888.0	0.0	5347.0	997204.0	1000000.0	223.0	0.0	0.0	474.0	0.0	999994.0	1000000.0
828	0.0	0.0	0.0	0.0	0.0	0.0	0.0	0.0	1000000.0	89909.0	0.0	1000000.0	0.0	0.0	997905.0	999999.0	999334.0	0.0	1009.0	0.0	1000000.0	364.0	0.0	0.0	0.0	0.0	0.0	999911.0	0.0	0.0	995523.0	26.0	0.0	0.0	7.0	0.0	0.0	999897.0	0.0	5110.0	997402.0	1000000.0	202.0	0.0	0.0	471.0	0.0	999995.0	1000000.0
829	0.0	0.0	0.0	0.0	0.0	0.0	0.0	0.0	1000000.0	90182.0	0.0	1000000.0	0.0	0.0	997918.0	1000000.0	999365.0	0.0	983.0	0.0	1000000.0	359.0	0.0	0.0	0.0	0.0	0.0	999912.0	0.0	0.0	995651.0	23.0	0.0	0.0	10.0	0.0	0.0	999910.0	0.0	4991.0	997537.0	1000000.0	191.0	0.0	0.0	448.0	0.0	999993.0	1000000.0
830	0.0	0.0	0.0	0.0	0.0	0.0	0.0	0.0	1000000.0	90249.0	0.0	1000000.0	0.0	0.0	997934.0	1000000.0	999386.0	0.0	926.0	0.0	1000000.0	306.0	0.0	0.0	0.0	0.0	0.0	999915.0	0.0	0.0	995851.0	27.0	0.0	0.0	8.0	0.0	0.0	999904.0	0.0	4798.0	997580.0	1000000.0	194.0	0.0	0.0	416.0	0.0	999991.0	1000000.0
831	0.0	0.0	0.0	0.0	0.0	0.0	0.0	0.0	1000000.0	90562.0	0.0	1000000.0	0.0	0.0	997950.0	1000000.0	999441.0	0.0	892.0	0.0	1000000.0	301.0	0.0	0.0	0.0	0.0	0.0	999915.0	0.0	0.0	996017.0	21.0	0.0	0.0	9.0	0.0	0.0	999904.0	0.0	4678.0	997631.0	1000000.0	161.0	0.0	0.0	390.0	0.0	999992.0	1000000.0
832	0.0	0.0	0.0	0.0	0.0	0.0	0.0	0.0	1000000.0	90649.0	0.0	1000000.0	0.0	0.0	997963.0	1000000.0	999417.0	0.0	846.0	0.0	1000000.0	322.0	0.0	0.0	0.0	0.0	0.0	999896.0	0.0	0.0	996155.0	18.0	0.0	0.0	9.0	0.0	0.0	999915.0	0.0	4645.0	997687.0	1000000.0	170.0	0.0	0.0	381.0	0.0	999995.0	1000000.0
833	0.0	0.0	0.0	0.0	0.0	0.0	0.0	0.0	1000000.0	90734.0	0.0	1000000.0	0.0	0.0	998024.0	1000000.0	999434.0	0.0	845.0	0.0	1000000.0	278.0	0.0	0.0	0.0	0.0	0.0	999909.0	0.0	0.0	996269.0	18.0	0.0	0.0	9.0	0.0	0.0	999917.0	0.0	4364.0	997779.0	1000000.0	151.0	0.0	0.0	344.0	0.0	999995.0	1000000.0
834	0.0	0.0	0.0	0.0	0.0	0.0	0.0	0.0	1000000.0	90541.0	0.0	1000000.0	0.0	0.0	998100.0	1000000.0	999413.0	0.0	866.0	0.0	1000000.0	306.0	0.0	0.0	0.0	0.0	0.0	999914.0	0.0	0.0	996330.0	23.0	0.0	0.0	10.0	0.0	0.0	999917.0	0.0	4206.0	997826.0	1000000.0	149.0	0.0	0.0	325.0	0.0	999993.0	1000000.0
835	0.0	0.0	0.0	0.0	0.0	0.0	0.0	0.0	1000000.0	90210.0	0.0	1000000.0	0.0	0.0	998102.0	1000000.0	999398.0	0.0	788.0	0.0	1000000.0	284.0	0.0	0.0	0.0	0.0	0.0	999917.0	0.0	0.0	996439.0	27.0	0.0	0.0	13.0	0.0	0.0	999917.0	0.0	4016.0	997926.0	1000000.0	127.0	0.0	0.0	305.0	0.0	999995.0	1000000.0
836	0.0	0.0	0.0	0.0	0.0	0.0	0.0	0.0	1000000.0	90294.0	0.0	1000000.0	0.0	0.0	998111.0	1000000.0	999410.0	0.0	792.0	0.0	1000000.0	281.0	0.0	0.0	0.0	0.0	0.0	999934.0	0.0	0.0	996509.0	30.0	0.0	0.0	14.0	0.0	0.0	999916.0	0.0	3846.0	997948.0	1000000.0	110.0	0.0	0.0	316.0	0.0	999994.0	1000000.0
837	0.0	0.0	0.0	0.0	0.0	0.0	0.0	0.0	1000000.0	90887.0	0.0	1000000.0	0.0	0.0	998135.0	1000000.0	999435.0	0.0	786.0	0.0	1000000.0	277.0	0.0	0.0	0.0	0.0	0.0	999930.0	0.0	0.0	996541.0	33.0	0.0	0.0	10.0	0.0	0.0	999906.0	0.0	3764.0	998036.0	1000000.0	107.0	0.0	0.0	316.0	0.0	999993.0	1000000.0
838	0.0	0.0	0.0	0.0	0.0	0.0	0.0	0.0	1000000.0	90539.0	0.0	1000000.0	0.0	0.0	998167.0	1000000.0	999443.0	0.0	756.0	0.0	1000000.0	276.0	0.0	0.0	0.0	0.0	0.0	999932.0	0.0	0.0	996581.0	28.0	0.0	0.0	7.0	0.0	0.0	999898.0	0.0	3677.0	998120.0	1000000.0	108.0	0.0	0.0	271.0	0.0	999992.0	1000000.0
839	0.0	0.0	0.0	0.0	0.0	0.0	0.0	0.0	1000000.0	90288.0	0.0	1000000.0	0.0	0.0	998204.0	1000000.0	999448.0	0.0	786.0	0.0	1000000.0	231.0	0.0	0.0	0.0	0.0	0.0	999934.0	0.0	0.0	996686.0	23.0	0.0	0.0	7.0	0.0	0.0	999889.0	0.0	3613.0	998144.0	1000000.0	92.0	0.0	0.0	299.0	0.0	999990.0	1000000.0
840	0.0	0.0	0.0	0.0	0.0	0.0	0.0	0.0	1000000.0	90375.0	0.0	1000000.0	0.0	0.0	998226.0	1000000.0	999432.0	0.0	707.0	0.0	1000000.0	254.0	0.0	0.0	0.0	0.0	0.0	999927.0	0.0	0.0	996764.0	22.0	0.0	0.0	7.0	0.0	0.0	999868.0	0.0	3560.0	998230.0	1000000.0	81.0	0.0	0.0	253.0	0.0	999994.0	1000000.0
841	0.0	0.0	0.0	0.0	0.0	0.0	0.0	0.0	1000000.0	90024.0	0.0	1000000.0	0.0	0.0	998195.0	1000000.0	999462.0	0.0	697.0	0.0	1000000.0	239.0	0.0	0.0	0.0	0.0	0.0	999936.0	0.0	0.0	996898.0	15.0	0.0	0.0	5.0	0.0	0.0	999867.0	0.0	3448.0	998266.0	1000000.0	71.0	0.0	0.0	252.0	0.0	999995.0	1000000.0
842	0.0	0.0	0.0	0.0	0.0	0.0	0.0	0.0	1000000.0	90168.0	0.0	1000000.0	0.0	0.0	998189.0	1000000.0	999441.0	0.0	667.0	0.0	1000000.0	221.0	0.0	0.0	0.0	0.0	0.0	999947.0	0.0	0.0	997081.0	12.0	0.0	0.0	7.0	0.0	0.0	999886.0	0.0	3349.0	998299.0	1000000.0	73.0	0.0	0.0	264.0	0.0	999999.0	1000000.0
843	0.0	0.0	0.0	0.0	0.0	0.0	0.0	0.0	1000000.0	89797.0	0.0	1000000.0	0.0	0.0	998221.0	1000000.0	999493.0	0.0	662.0	0.0	1000000.0	238.0	0.0	0.0	0.0	0.0	0.0	999958.0	0.0	0.0	997209.0	14.0	0.0	0.0	4.0	0.0	0.0	999883.0	0.0	3315.0	998388.0	1000000.0	62.0	0.0	0.0	242.0	0.0	999999.0	1000000.0
844	0.0	0.0	0.0	0.0	0.0	0.0	0.0	0.0	1000000.0	90220.0	0.0	1000000.0	0.0	0.0	998246.0	1000000.0	999505.0	0.0	591.0	0.0	1000000.0	200.0	0.0	0.0	0.0	0.0	0.0	999959.0	0.0	0.0	997288.0	9.0	0.0	0.0	2.0	0.0	0.0	999895.0	0.0	3136.0	998457.0	1000000.0	64.0	0.0	0.0	237.0	0.0	1000000.0	1000000.0
845	0.0	0.0	0.0	0.0	0.0	0.0	0.0	0.0	1000000.0	90186.0	0.0	1000000.0	0.0	0.0	998337.0	1000000.0	999522.0	0.0	567.0	0.0	1000000.0	209.0	0.0	0.0	0.0	0.0	0.0	999950.0	0.0	0.0	997390.0	8.0	0.0	0.0	0.0	0.0	0.0	999873.0	0.0	3091.0	998471.0	1000000.0	67.0	0.0	0.0	253.0	0.0	1000000.0	1000000.0
846	0.0	0.0	0.0	0.0	0.0	0.0	0.0	0.0	1000000.0	89800.0	0.0	1000000.0	0.0	0.0	998342.0	1000000.0	999503.0	0.0	581.0	0.0	1000000.0	186.0	0.0	0.0	0.0	0.0	0.0	999949.0	0.0	0.0	997512.0	18.0	0.0	0.0	0.0	0.0	0.0	999890.0	0.0	2944.0	998499.0	1000000.0	69.0	0.0	0.0	260.0	0.0	1000000.0	1000000.0
847	0.0	0.0	0.0	0.0	0.0	0.0	0.0	0.0	1000000.0	89683.0	0.0	1000000.0	0.0	0.0	998352.0	1000000.0	999527.0	0.0	507.0	0.0	1000000.0	163.0	0.0	0.0	0.0	0.0	0.0	999958.0	0.0	0.0	997634.0	9.0	0.0	0.0	0.0	0.0	0.0	999896.0	0.0	2930.0	998560.0	1000000.0	78.0	0.0	0.0	237.0	0.0	1000000.0	1000000.0
848	0.0	0.0	0.0	0.0	0.0	0.0	0.0	0.0	1000000.0	89440.0	0.0	1000000.0	0.0	0.0	998405.0	1000000.0	999508.0	0.0	490.0	0.0	1000000.0	187.0	0.0	0.0	0.0	0.0	0.0	999959.0	0.0	0.0	997681.0	7.0	0.0	0.0	0.0	0.0	0.0	999883.0	0.0	2839.0	998581.0	1000000.0	96.0	0.0	0.0	243.0	0.0	1000000.0	1000000.0
849	0.0	0.0	0.0	0.0	0.0	0.0	0.0	0.0	1000000.0	89270.0	0.0	1000000.0	0.0	0.0	998433.0	1000000.0	999493.0	0.0	435.0	0.0	1000000.0	169.0	0.0	0.0	0.0	0.0	0.0	999950.0	0.0	0.0	997795.0	6.0	0.0	0.0	0.0	0.0	0.0	999892.0	0.0	2779.0	998643.0	1000000.0	96.0	0.0	0.0	218.0	0.0	1000000.0	1000000.0
850	0.0	0.0	0.0	0.0	0.0	0.0	0.0	0.0	1000000.0	88704.0	0.0	1000000.0	0.0	0.0	998521.0	1000000.0	999510.0	0.0	453.0	0.0	1000000.0	159.0	0.0	0.0	0.0	0.0	0.0	999958.0	0.0	0.0	997883.0	2.0	0.0	0.0	0.0	0.0	0.0	999893.0	0.0	2503.0	998683.0	1000000.0	104.0	0.0	0.0	202.0	0.0	1000000.0	1000000.0
851	0.0	0.0	0.0	0.0	0.0	0.0	0.0	0.0	1000000.0	88343.0	0.0	1000000.0	0.0	0.0	998569.0	1000000.0	999570.0	0.0	450.0	0.0	1000000.0	142.0	0.0	0.0	0.0	0.0	0.0	999960.0	0.0	0.0	997874.0	2.0	0.0	0.0	0.0	0.0	0.0	999895.0	0.0	2519.0	998689.0	1000000.0	103.0	0.0	0.0	199.0	0.0	1000000.0	1000000.0
852	0.0	0.0	0.0	0.0	0.0	0.0	0.0	0.0	1000000.0	88587.0	0.0	1000000.0	0.0	0.0	998604.0	1000000.0	999546.0	0.0	432.0	0.0	1000000.0	148.0	0.0	0.0	0.0	0.0	0.0	999964.0	0.0	0.0	997831.0	1.0	0.0	0.0	0.0	0.0	0.0	999905.0	0.0	2479.0	998703.0	1000000.0	113.0	0.0	0.0	201.0	0.0	1000000.0	1000000.0
853	0.0	0.0	0.0	0.0	0.0	0.0	0.0	0.0	1000000.0	88328.0	0.0	1000000.0	0.0	0.0	998525.0	1000000.0	999549.0	0.0	402.0	0.0	1000000.0	142.0	0.0	0.0	0.0	0.0	0.0	999973.0	0.0	0.0	997944.0	1.0	0.0	0.0	0.0	0.0	0.0	999913.0	0.0	2335.0	998682.0	1000000.0	121.0	0.0	0.0	169.0	0.0	1000000.0	1000000.0
854	0.0	0.0	0.0	0.0	0.0	0.0	0.0	0.0	1000000.0	88671.0	0.0	1000000.0	0.0	0.0	998470.0	1000000.0	999599.0	0.0	396.0	0.0	1000000.0	155.0	0.0	0.0	0.0	0.0	0.0	999983.0	0.0	0.0	998039.0	0.0	0.0	0.0	0.0	0.0	0.0	999930.0	0.0	2292.0	998724.0	1000000.0	118.0	0.0	0.0	164.0	0.0	1000000.0	1000000.0
855	0.0	0.0	0.0	0.0	0.0	0.0	0.0	0.0	1000000.0	88173.0	0.0	1000000.0	0.0	0.0	998435.0	1000000.0	999609.0	0.0	388.0	0.0	1000000.0	161.0	0.0	0.0	0.0	0.0	0.0	999988.0	0.0	0.0	998101.0	0.0	0.0	0.0	0.0	0.0	0.0	999924.0	0.0	2217.0	998696.0	1000000.0	106.0	0.0	0.0	169.0	0.0	1000000.0	1000000.0
856	0.0	0.0	0.0	0.0	0.0	0.0	0.0	0.0	1000000.0	87921.0	0.0	1000000.0	0.0	0.0	998410.0	1000000.0	999586.0	0.0	390.0	0.0	1000000.0	156.0	0.0	0.0	0.0	0.0	0.0	999988.0	0.0	0.0	998291.0	0.0	0.0	0.0	0.0	0.0	0.0	999931.0	0.0	2130.0	998746.0	1000000.0	98.0	0.0	0.0	168.0	0.0	1000000.0	1000000.0
857	0.0	0.0	0.0	0.0	0.0	0.0	0.0	0.0	1000000.0	87670.0	0.0	1000000.0	0.0	0.0	998414.0	1000000.0	999610.0	0.0	367.0	0.0	1000000.0	171.0	0.0	0.0	0.0	0.0	0.0	999983.0	0.0	0.0	998397.0	0.0	0.0	0.0	0.0	0.0	0.0	999928.0	0.0	2053.0	998759.0	1000000.0	80.0	0.0	0.0	172.0	0.0	1000000.0	1000000.0
858	0.0	0.0	0.0	0.0	0.0	0.0	0.0	0.0	1000000.0	87219.0	0.0	1000000.0	0.0	0.0	998415.0	1000000.0	999635.0	0.0	336.0	0.0	1000000.0	159.0	0.0	0.0	0.0	0.0	0.0	999978.0	0.0	0.0	998432.0	0.0	0.0	0.0	0.0	0.0	0.0	999918.0	0.0	2028.0	998816.0	1000000.0	60.0	0.0	0.0	165.0	0.0	1000000.0	1000000.0
859	0.0	0.0	0.0	0.0	0.0	0.0	0.0	0.0	1000000.0	86919.0	0.0	1000000.0	0.0	0.0	998402.0	1000000.0	999644.0	0.0	335.0	0.0	1000000.0	158.0	0.0	0.0	0.0	0.0	0.0	999982.0	0.0	0.0	998441.0	0.0	0.0	0.0	0.0	0.0	0.0	999934.0	0.0	1989.0	998844.0	1000000.0	59.0	0.0	0.0	166.0	0.0	1000000.0	1000000.0
860	0.0	0.0	0.0	0.0	0.0	0.0	0.0	0.0	1000000.0	86597.0	0.0	1000000.0	0.0	0.0	998452.0	1000000.0	999611.0	0.0	323.0	0.0	1000000.0	150.0	0.0	0.0	0.0	0.0	0.0	999983.0	0.0	0.0	998441.0	0.0	0.0	0.0	0.0	0.0	0.0	999939.0	0.0	1883.0	998845.0	1000000.0	45.0	0.0	0.0	131.0	0.0	1000000.0	1000000.0
861	0.0	0.0	0.0	0.0	0.0	0.0	0.0	0.0	1000000.0	86223.0	0.0	1000000.0	0.0	0.0	998510.0	1000000.0	999613.0	0.0	365.0	0.0	1000000.0	137.0	0.0	0.0	0.0	0.0	0.0	999983.0	0.0	0.0	998446.0	0.0	0.0	0.0	0.0	0.0	0.0	999942.0	0.0	1790.0	998825.0	1000000.0	38.0	0.0	0.0	98.0	0.0	1000000.0	1000000.0
862	0.0	0.0	0.0	0.0	0.0	0.0	0.0	0.0	1000000.0	86115.0	0.0	1000000.0	0.0	0.0	998485.0	1000000.0	999628.0	0.0	345.0	0.0	1000000.0	154.0	0.0	0.0	0.0	0.0	0.0	999986.0	0.0	0.0	998478.0	0.0	0.0	0.0	0.0	0.0	0.0	999941.0	0.0	1696.0	998882.0	1000000.0	29.0	0.0	0.0	94.0	0.0	1000000.0	1000000.0
863	0.0	0.0	0.0	0.0	0.0	0.0	0.0	0.0	1000000.0	85844.0	0.0	1000000.0	0.0	0.0	998502.0	1000000.0	999638.0	0.0	321.0	0.0	1000000.0	146.0	0.0	0.0	0.0	0.0	0.0	999991.0	0.0	0.0	998559.0	0.0	0.0	0.0	0.0	0.0	0.0	999945.0	0.0	1687.0	998921.0	1000000.0	29.0	0.0	0.0	80.0	0.0	1000000.0	1000000.0
864	0.0	0.0	0.0	0.0	0.0	0.0	0.0	0.0	1000000.0	85531.0	0.0	1000000.0	0.0	0.0	998480.0	1000000.0	999650.0	0.0	301.0	0.0	1000000.0	143.0	0.0	0.0	0.0	0.0	0.0	999994.0	0.0	0.0	998608.0	0.0	0.0	0.0	0.0	0.0	0.0	999944.0	0.0	1664.0	998926.0	1000000.0	29.0	0.0	0.0	89.0	0.0	1000000.0	1000000.0
865	0.0	0.0	0.0	0.0	0.0	0.0	0.0	0.0	1000000.0	85290.0	0.0	1000000.0	0.0	0.0	998493.0	1000000.0	999650.0	0.0	276.0	0.0	1000000.0	122.0	0.0	0.0	0.0	0.0	0.0	999993.0	0.0	0.0	998619.0	0.0	0.0	0.0	0.0	0.0	0.0	999949.0	0.0	1628.0	998903.0	1000000.0	29.0	0.0	0.0	100.0	0.0	1000000.0	1000000.0
866	0.0	0.0	0.0	0.0	0.0	0.0	0.0	0.0	1000000.0	85116.0	0.0	1000000.0	0.0	0.0	998521.0	1000000.0	999639.0	0.0	240.0	0.0	1000000.0	129.0	0.0	0.0	0.0	0.0	0.0	999991.0	0.0	0.0	998681.0	0.0	0.0	0.0	0.0	0.0	0.0	999950.0	0.0	1523.0	998905.0	1000000.0	36.0	0.0	0.0	94.0	0.0	1000000.0	1000000.0
867	0.0	0.0	0.0	0.0	0.0	0.0	0.0	0.0	1000000.0	84818.0	0.0	1000000.0	0.0	0.0	998521.0	1000000.0	999614.0	0.0	221.0	0.0	1000000.0	137.0	0.0	0.0	0.0	0.0	0.0	999993.0	0.0	0.0	998650.0	0.0	0.0	0.0	0.0	0.0	0.0	999958.0	0.0	1489.0	999000.0	1000000.0	38.0	0.0	0.0	88.0	0.0	1000000.0	1000000.0
868	0.0	0.0	0.0	0.0	0.0	0.0	0.0	0.0	1000000.0	85171.0	0.0	1000000.0	0.0	0.0	998485.0	1000000.0	999632.0	0.0	238.0	0.0	1000000.0	138.0	0.0	0.0	0.0	0.0	0.0	999992.0	0.0	0.0	998592.0	0.0	0.0	0.0	0.0	0.0	0.0	999979.0	0.0	1424.0	998929.0	1000000.0	35.0	0.0	0.0	98.0	0.0	1000000.0	1000000.0
869	0.0	0.0	0.0	0.0	0.0	0.0	0.0	0.0	1000000.0	85182.0	0.0	1000000.0	0.0	0.0	998457.0	1000000.0	999608.0	0.0	217.0	0.0	1000000.0	132.0	0.0	0.0	0.0	0.0	0.0	999989.0	0.0	0.0	998662.0	0.0	0.0	0.0	0.0	0.0	0.0	999977.0	0.0	1342.0	998960.0	1000000.0	36.0	0.0	0.0	100.0	0.0	1000000.0	1000000.0
870	0.0	0.0	0.0	0.0	0.0	0.0	0.0	0.0	1000000.0	84999.0	0.0	1000000.0	0.0	0.0	998408.0	1000000.0	999599.0	0.0	195.0	0.0	1000000.0	122.0	0.0	0.0	0.0	0.0	0.0	999986.0	0.0	0.0	998735.0	0.0	0.0	0.0	0.0	0.0	0.0	999981.0	0.0	1323.0	998987.0	1000000.0	31.0	0.0	0.0	92.0	0.0	1000000.0	1000000.0
871	0.0	0.0	0.0	0.0	0.0	0.0	0.0	0.0	1000000.0	85134.0	0.0	1000000.0	0.0	0.0	998506.0	1000000.0	999625.0	0.0	184.0	0.0	1000000.0	123.0	0.0	0.0	0.0	0.0	0.0	999984.0	0.0	0.0	998778.0	0.0	0.0	0.0	0.0	0.0	0.0	999979.0	0.0	1286.0	999016.0	1000000.0	34.0	0.0	0.0	107.0	0.0	1000000.0	1000000.0
872	0.0	0.0	0.0	0.0	0.0	0.0	0.0	0.0	1000000.0	84781.0	0.0	1000000.0	0.0	0.0	998441.0	1000000.0	999646.0	0.0	179.0	0.0	1000000.0	128.0	0.0	0.0	0.0	0.0	0.0	999979.0	0.0	0.0	998825.0	0.0	0.0	0.0	0.0	0.0	0.0	999975.0	0.0	1230.0	999007.0	1000000.0	28.0	0.0	0.0	107.0	0.0	1000000.0	1000000.0
873	0.0	0.0	0.0	0.0	0.0	0.0	0.0	0.0	1000000.0	84839.0	0.0	1000000.0	0.0	0.0	998463.0	1000000.0	999651.0	0.0	182.0	0.0	1000000.0	127.0	0.0	0.0	0.0	0.0	0.0	999987.0	0.0	0.0	998867.0	0.0	0.0	0.0	0.0	0.0	0.0	999981.0	0.0	1245.0	999017.0	1000000.0	28.0	0.0	0.0	109.0	0.0	1000000.0	1000000.0
874	0.0	0.0	0.0	0.0	0.0	0.0	0.0	0.0	1000000.0	84993.0	0.0	1000000.0	0.0	0.0	998461.0	1000000.0	999637.0	0.0	185.0	0.0	1000000.0	116.0	0.0	0.0	0.0	0.0	0.0	999989.0	0.0	0.0	998852.0	0.0	0.0	0.0	0.0	0.0	0.0	999974.0	0.0	1182.0	999005.0	1000000.0	27.0	0.0	0.0	91.0	0.0	1000000.0	1000000.0
875	0.0	0.0	0.0	0.0	0.0	0.0	0.0	0.0	1000000.0	84868.0	0.0	1000000.0	0.0	0.0	998503.0	1000000.0	999635.0	0.0	171.0	0.0	1000000.0	122.0	0.0	0.0	0.0	0.0	0.0	999987.0	0.0	0.0	998841.0	0.0	0.0	0.0	0.0	0.0	0.0	999970.0	0.0	1185.0	999026.0	1000000.0	29.0	0.0	0.0	103.0	0.0	1000000.0	1000000.0
876	0.0	0.0	0.0	0.0	0.0	0.0	0.0	0.0	1000000.0	84666.0	0.0	1000000.0	0.0	0.0	998517.0	1000000.0	999651.0	0.0	164.0	0.0	1000000.0	114.0	0.0	0.0	0.0	0.0	0.0	999991.0	0.0	0.0	998851.0	0.0	0.0	0.0	0.0	0.0	0.0	999965.0	0.0	1165.0	999075.0	1000000.0	29.0	0.0	0.0	108.0	0.0	1000000.0	1000000.0
877	0.0	0.0	0.0	0.0	0.0	0.0	0.0	0.0	1000000.0	84393.0	0.0	1000000.0	0.0	0.0	998510.0	1000000.0	999663.0	0.0	187.0	0.0	1000000.0	123.0	0.0	0.0	0.0	0.0	0.0	999990.0	0.0	0.0	998958.0	0.0	0.0	0.0	0.0	0.0	0.0	999963.0	0.0	1145.0	999085.0	1000000.0	22.0	0.0	0.0	92.0	0.0	1000000.0	1000000.0
878	0.0	0.0	0.0	0.0	0.0	0.0	0.0	0.0	1000000.0	84113.0	0.0	1000000.0	0.0	0.0	998561.0	1000000.0	999647.0	0.0	154.0	0.0	1000000.0	105.0	0.0	0.0	0.0	0.0	0.0	999991.0	0.0	0.0	999029.0	0.0	0.0	0.0	0.0	0.0	0.0	999966.0	0.0	1136.0	999068.0	1000000.0	20.0	0.0	0.0	105.0	0.0	1000000.0	1000000.0
879	0.0	0.0	0.0	0.0	0.0	0.0	0.0	0.0	1000000.0	83643.0	0.0	1000000.0	0.0	0.0	998555.0	1000000.0	999664.0	0.0	148.0	0.0	1000000.0	100.0	0.0	0.0	0.0	0.0	0.0	999993.0	0.0	0.0	999057.0	0.0	0.0	0.0	0.0	0.0	0.0	999971.0	0.0	1121.0	999070.0	1000000.0	12.0	0.0	0.0	102.0	0.0	1000000.0	1000000.0
880	0.0	0.0	0.0	0.0	0.0	0.0	0.0	0.0	1000000.0	83421.0	0.0	1000000.0	0.0	0.0	998552.0	1000000.0	999683.0	0.0	147.0	0.0	1000000.0	89.0	0.0	0.0	0.0	0.0	0.0	999989.0	0.0	0.0	999073.0	0.0	0.0	0.0	0.0	0.0	0.0	999971.0	0.0	1084.0	999028.0	1000000.0	16.0	0.0	0.0	99.0	0.0	1000000.0	1000000.0
881	0.0	0.0	0.0	0.0	0.0	0.0	0.0	0.0	1000000.0	83328.0	0.0	1000000.0	0.0	0.0	998551.0	1000000.0	999689.0	0.0	112.0	0.0	1000000.0	83.0	0.0	0.0	0.0	0.0	0.0	999990.0	0.0	0.0	999111.0	0.0	0.0	0.0	0.0	0.0	0.0	999976.0	0.0	1068.0	999037.0	1000000.0	19.0	0.0	0.0	100.0	0.0	1000000.0	1000000.0
882	0.0	0.0	0.0	0.0	0.0	0.0	0.0	0.0	1000000.0	83463.0	0.0	1000000.0	0.0	0.0	998471.0	1000000.0	999708.0	0.0	105.0	0.0	1000000.0	82.0	0.0	0.0	0.0	0.0	0.0	999993.0	0.0	0.0	999136.0	0.0	0.0	0.0	0.0	0.0	0.0	999973.0	0.0	1003.0	999003.0	1000000.0	21.0	0.0	0.0	84.0	0.0	1000000.0	1000000.0
883	0.0	0.0	0.0	0.0	0.0	0.0	0.0	0.0	1000000.0	83381.0	0.0	1000000.0	0.0	0.0	998501.0	1000000.0	999704.0	0.0	108.0	0.0	1000000.0	76.0	0.0	0.0	0.0	0.0	0.0	999986.0	0.0	0.0	999176.0	0.0	0.0	0.0	0.0	0.0	0.0	999973.0	0.0	924.0	998926.0	1000000.0	18.0	0.0	0.0	79.0	0.0	1000000.0	1000000.0
884	0.0	0.0	0.0	0.0	0.0	0.0	0.0	0.0	1000000.0	83091.0	0.0	1000000.0	0.0	0.0	998452.0	1000000.0	999715.0	0.0	102.0	0.0	1000000.0	60.0	0.0	0.0	0.0	0.0	0.0	999982.0	0.0	0.0	999208.0	0.0	0.0	0.0	0.0	0.0	0.0	999976.0	0.0	933.0	998974.0	1000000.0	14.0	0.0	0.0	55.0	0.0	1000000.0	1000000.0
885	0.0	0.0	0.0	0.0	0.0	0.0	0.0	0.0	1000000.0	82783.0	0.0	1000000.0	0.0	0.0	998412.0	1000000.0	999695.0	0.0	104.0	0.0	1000000.0	62.0	0.0	0.0	0.0	0.0	0.0	999978.0	0.0	0.0	999250.0	0.0	0.0	0.0	0.0	0.0	0.0	999975.0	0.0	929.0	999004.0	1000000.0	15.0	0.0	0.0	52.0	0.0	1000000.0	1000000.0
886	0.0	0.0	0.0	0.0	0.0	0.0	0.0	0.0	1000000.0	82601.0	0.0	1000000.0	0.0	0.0	998454.0	1000000.0	999699.0	0.0	97.0	0.0	1000000.0	53.0	0.0	0.0	0.0	0.0	0.0	999988.0	0.0	0.0	999253.0	0.0	0.0	0.0	0.0	0.0	0.0	999986.0	0.0	906.0	999044.0	1000000.0	24.0	0.0	0.0	48.0	0.0	1000000.0	1000000.0
887	0.0	0.0	0.0	0.0	0.0	0.0	0.0	0.0	1000000.0	82101.0	0.0	1000000.0	0.0	0.0	998489.0	1000000.0	999680.0	0.0	97.0	0.0	1000000.0	40.0	0.0	0.0	0.0	0.0	0.0	999990.0	0.0	0.0	999259.0	0.0	0.0	0.0	0.0	0.0	0.0	999989.0	0.0	858.0	999061.0	1000000.0	28.0	0.0	0.0	49.0	0.0	1000000.0	1000000.0
888	0.0	0.0	0.0	0.0	0.0	0.0	0.0	0.0	1000000.0	81997.0	0.0	1000000.0	0.0	0.0	998498.0	1000000.0	999694.0	0.0	98.0	0.0	1000000.0	46.0	0.0	0.0	0.0	0.0	0.0	999992.0	0.0	0.0	999248.0	0.0	0.0	0.0	0.0	0.0	0.0	999986.0	0.0	825.0	999097.0	1000000.0	27.0	0.0	0.0	55.0	0.0	1000000.0	1000000.0
889	0.0	0.0	0.0	0.0	0.0	0.0	0.0	0.0	1000000.0	81629.0	0.0	1000000.0	0.0	0.0	998501.0	1000000.0	999688.0	0.0	88.0	0.0	1000000.0	36.0	0.0	0.0	0.0	0.0	0.0	999989.0	0.0	0.0	999241.0	0.0	0.0	0.0	0.0	0.0	0.0	999986.0	0.0	772.0	999134.0	1000000.0	24.0	0.0	0.0	54.0	0.0	1000000.0	1000000.0
890	0.0	0.0	0.0	0.0	0.0	0.0	0.0	0.0	1000000.0	80997.0	0.0	1000000.0	0.0	0.0	998526.0	1000000.0	999693.0	0.0	74.0	0.0	1000000.0	35.0	0.0	0.0	0.0	0.0	0.0	999993.0	0.0	0.0	999265.0	0.0	0.0	0.0	0.0	0.0	0.0	999986.0	0.0	734.0	999149.0	1000000.0	16.0	0.0	0.0	53.0	0.0	1000000.0	1000000.0
891	0.0	0.0	0.0	0.0	0.0	0.0	0.0	0.0	1000000.0	80383.0	0.0	1000000.0	0.0	0.0	998498.0	1000000.0	999694.0	0.0	68.0	0.0	1000000.0	29.0	0.0	0.0	0.0	0.0	0.0	999995.0	0.0	0.0	999272.0	0.0	0.0	0.0	0.0	0.0	0.0	999986.0	0.0	716.0	999095.0	1000000.0	13.0	0.0	0.0	46.0	0.0	1000000.0	1000000.0
892	0.0	0.0	0.0	0.0	0.0	0.0	0.0	0.0	1000000.0	80438.0	0.0	1000000.0	0.0	0.0	998482.0	1000000.0	999721.0	0.0	76.0	0.0	1000000.0	29.0	0.0	0.0	0.0	0.0	0.0	999994.0	0.0	0.0	999266.0	0.0	0.0	0.0	0.0	0.0	0.0	999980.0	0.0	723.0	999096.0	1000000.0	16.0	0.0	0.0	52.0	0.0	1000000.0	1000000.0
893	0.0	0.0	0.0	0.0	0.0	0.0	0.0	0.0	1000000.0	80201.0	0.0	1000000.0	0.0	0.0	998517.0	1000000.0	999705.0	0.0	73.0	0.0	1000000.0	18.0	0.0	0.0	0.0	0.0	0.0	999992.0	0.0	0.0	999277.0	0.0	0.0	0.0	0.0	0.0	0.0	999980.0	0.0	672.0	999156.0	1000000.0	20.0	0.0	0.0	47.0	0.0	1000000.0	1000000.0
894	0.0	0.0	0.0	0.0	0.0	0.0	0.0	0.0	1000000.0	79936.0	0.0	1000000.0	0.0	0.0	998510.0	1000000.0	999720.0	0.0	68.0	0.0	1000000.0	19.0	0.0	0.0	0.0	0.0	0.0	999995.0	0.0	0.0	999228.0	0.0	0.0	0.0	0.0	0.0	0.0	999971.0	0.0	687.0	999173.0	1000000.0	14.0	0.0	0.0	33.0	0.0	1000000.0	1000000.0
895	0.0	0.0	0.0	0.0	0.0	0.0	0.0	0.0	1000000.0	79502.0	0.0	1000000.0	0.0	0.0	998498.0	1000000.0	999719.0	0.0	77.0	0.0	1000000.0	16.0	0.0	0.0	0.0	0.0	0.0	999993.0	0.0	0.0	999260.0	0.0	0.0	0.0	0.0	0.0	0.0	999966.0	0.0	679.0	999203.0	1000000.0	6.0	0.0	0.0	24.0	0.0	1000000.0	1000000.0
896	0.0	0.0	0.0	0.0	0.0	0.0	0.0	0.0	1000000.0	79000.0	0.0	1000000.0	0.0	0.0	998479.0	1000000.0	999702.0	0.0	67.0	0.0	1000000.0	23.0	0.0	0.0	0.0	0.0	0.0	999994.0	0.0	0.0	999233.0	0.0	0.0	0.0	0.0	0.0	0.0	999977.0	0.0	664.0	999148.0	1000000.0	9.0	0.0	0.0	12.0	0.0	1000000.0	1000000.0
897	0.0	0.0	0.0	0.0	0.0	0.0	0.0	0.0	1000000.0	78607.0	0.0	1000000.0	0.0	0.0	998495.0	1000000.0	999714.0	0.0	73.0	0.0	1000000.0	16.0	0.0	0.0	0.0	0.0	0.0	999996.0	0.0	0.0	999249.0	0.0	0.0	0.0	0.0	0.0	0.0	999979.0	0.0	608.0	999173.0	1000000.0	16.0	0.0	0.0	10.0	0.0	1000000.0	1000000.0
898	0.0	0.0	0.0	0.0	0.0	0.0	0.0	0.0	1000000.0	78588.0	0.0	1000000.0	0.0	0.0	998436.0	1000000.0	999706.0	0.0	70.0	0.0	1000000.0	11.0	0.0	0.0	0.0	0.0	0.0	999997.0	0.0	0.0	999274.0	0.0	0.0	0.0	0.0	0.0	0.0	999980.0	0.0	595.0	999177.0	1000000.0	13.0	0.0	0.0	7.0	0.0	1000000.0	1000000.0
899	0.0	0.0	0.0	0.0	0.0	0.0	0.0	0.0	1000000.0	78338.0	0.0	1000000.0	0.0	0.0	998389.0	1000000.0	999716.0	0.0	67.0	0.0	1000000.0	13.0	0.0	0.0	0.0	0.0	0.0	999998.0	0.0	0.0	999299.0	0.0	0.0	0.0	0.0	0.0	0.0	999982.0	0.0	583.0	999158.0	1000000.0	14.0	0.0	0.0	6.0	0.0	1000000.0	1000000.0
900	0.0	0.0	0.0	0.0	0.0	0.0	0.0	0.0	1000000.0	78031.0	0.0	1000000.0	0.0	0.0	998438.0	1000000.0	999729.0	0.0	66.0	0.0	1000000.0	11.0	0.0	0.0	0.0	0.0	0.0	999999.0	0.0	0.0	999304.0	0.0	0.0	0.0	0.0	0.0	0.0	999984.0	0.0	568.0	999118.0	1000000.0	11.0	0.0	0.0	3.0	0.0	1000000.0	1000000.0
901	0.0	0.0	0.0	0.0	0.0	0.0	0.0	0.0	1000000.0	77917.0	0.0	1000000.0	0.0	0.0	998394.0	1000000.0	999744.0	0.0	58.0	0.0	1000000.0	9.0	0.0	0.0	0.0	0.0	0.0	1000000.0	0.0	0.0	999304.0	0.0	0.0	0.0	0.0	0.0	0.0	999991.0	0.0	569.0	999134.0	1000000.0	10.0	0.0	0.0	4.0	0.0	1000000.0	1000000.0
902	0.0	0.0	0.0	0.0	0.0	0.0	0.0	0.0	1000000.0	77273.0	0.0	1000000.0	0.0	0.0	998426.0	1000000.0	999759.0	0.0	58.0	0.0	1000000.0	9.0	0.0	0.0	0.0	0.0	0.0	1000000.0	0.0	0.0	999322.0	0.0	0.0	0.0	0.0	0.0	0.0	999994.0	0.0	514.0	999122.0	1000000.0	8.0	0.0	0.0	4.0	0.0	1000000.0	1000000.0
903	0.0	0.0	0.0	0.0	0.0	0.0	0.0	0.0	1000000.0	77131.0	0.0	1000000.0	0.0	0.0	998427.0	1000000.0	999772.0	0.0	48.0	0.0	1000000.0	8.0	0.0	0.0	0.0	0.0	0.0	1000000.0	0.0	0.0	999323.0	0.0	0.0	0.0	0.0	0.0	0.0	999997.0	0.0	480.0	999088.0	1000000.0	7.0	0.0	0.0	1.0	0.0	1000000.0	1000000.0
904	0.0	0.0	0.0	0.0	0.0	0.0	0.0	0.0	1000000.0	76594.0	0.0	1000000.0	0.0	0.0	998396.0	1000000.0	999760.0	0.0	42.0	0.0	1000000.0	12.0	0.0	0.0	0.0	0.0	0.0	1000000.0	0.0	0.0	999351.0	0.0	0.0	0.0	0.0	0.0	0.0	999998.0	0.0	475.0	999110.0	1000000.0	6.0	0.0	0.0	3.0	0.0	1000000.0	1000000.0
905	0.0	0.0	0.0	0.0	0.0	0.0	0.0	0.0	1000000.0	76905.0	0.0	1000000.0	0.0	0.0	998360.0	1000000.0	999751.0	0.0	37.0	0.0	1000000.0	13.0	0.0	0.0	0.0	0.0	0.0	1000000.0	0.0	0.0	999411.0	0.0	0.0	0.0	0.0	0.0	0.0	999998.0	0.0	489.0	999099.0	1000000.0	1.0	0.0	0.0	4.0	0.0	1000000.0	1000000.0
906	0.0	0.0	0.0	0.0	0.0	0.0	0.0	0.0	1000000.0	76670.0	0.0	1000000.0	0.0	0.0	998362.0	1000000.0	999783.0	0.0	38.0	0.0	1000000.0	10.0	0.0	0.0	0.0	0.0	0.0	1000000.0	0.0	0.0	999414.0	0.0	0.0	0.0	0.0	0.0	0.0	999996.0	0.0	481.0	999149.0	1000000.0	2.0	0.0	0.0	3.0	0.0	1000000.0	1000000.0
907	0.0	0.0	0.0	0.0	0.0	0.0	0.0	0.0	1000000.0	76381.0	0.0	1000000.0	0.0	0.0	998362.0	1000000.0	999752.0	0.0	36.0	0.0	1000000.0	5.0	0.0	0.0	0.0	0.0	0.0	1000000.0	0.0	0.0	999446.0	0.0	0.0	0.0	0.0	0.0	0.0	999998.0	0.0	481.0	999173.0	1000000.0	3.0	0.0	0.0	3.0	0.0	1000000.0	1000000.0
908	0.0	0.0	0.0	0.0	0.0	0.0	0.0	0.0	1000000.0	75660.0	0.0	1000000.0	0.0	0.0	998318.0	1000000.0	999753.0	0.0	36.0	0.0	1000000.0	5.0	0.0	0.0	0.0	0.0	0.0	1000000.0	0.0	0.0	999458.0	0.0	0.0	0.0	0.0	0.0	0.0	999998.0	0.0	473.0	999204.0	1000000.0	1.0	0.0	0.0	1.0	0.0	1000000.0	1000000.0
909	0.0	0.0	0.0	0.0	0.0	0.0	0.0	0.0	1000000.0	75023.0	0.0	1000000.0	0.0	0.0	998305.0	1000000.0	999749.0	0.0	32.0	0.0	1000000.0	3.0	0.0	0.0	0.0	0.0	0.0	1000000.0	0.0	0.0	999454.0	0.0	0.0	0.0	0.0	0.0	0.0	999999.0	0.0	482.0	999188.0	1000000.0	1.0	0.0	0.0	2.0	0.0	1000000.0	1000000.0
910	0.0	0.0	0.0	0.0	0.0	0.0	0.0	0.0	1000000.0	74794.0	0.0	1000000.0	0.0	0.0	998302.0	1000000.0	999740.0	0.0	24.0	0.0	1000000.0	4.0	0.0	0.0	0.0	0.0	0.0	1000000.0	0.0	0.0	999474.0	0.0	0.0	0.0	0.0	0.0	0.0	1000000.0	0.0	478.0	999172.0	1000000.0	1.0	0.0	0.0	1.0	0.0	1000000.0	1000000.0
911	0.0	0.0	0.0	0.0	0.0	0.0	0.0	0.0	1000000.0	74302.0	0.0	1000000.0	0.0	0.0	998291.0	1000000.0	999777.0	0.0	27.0	0.0	1000000.0	1.0	0.0	0.0	0.0	0.0	0.0	1000000.0	0.0	0.0	999507.0	0.0	0.0	0.0	0.0	0.0	0.0	1000000.0	0.0	465.0	999140.0	1000000.0	1.0	0.0	0.0	0.0	0.0	1000000.0	1000000.0
912	0.0	0.0	0.0	0.0	0.0	0.0	0.0	0.0	1000000.0	73826.0	0.0	1000000.0	0.0	0.0	998316.0	1000000.0	999784.0	0.0	36.0	0.0	1000000.0	1.0	0.0	0.0	0.0	0.0	0.0	1000000.0	0.0	0.0	999516.0	0.0	0.0	0.0	0.0	0.0	0.0	1000000.0	0.0	452.0	999166.0	1000000.0	1.0	0.0	0.0	0.0	0.0	1000000.0	1000000.0
913	0.0	0.0	0.0	0.0	0.0	0.0	0.0	0.0	1000000.0	73610.0	0.0	1000000.0	0.0	0.0	998323.0	1000000.0	999797.0	0.0	29.0	0.0	1000000.0	0.0	0.0	0.0	0.0	0.0	0.0	1000000.0	0.0	0.0	999559.0	0.0	0.0	0.0	0.0	0.0	0.0	1000000.0	0.0	422.0	999155.0	1000000.0	0.0	0.0	0.0	0.0	0.0	1000000.0	1000000.0
914	0.0	0.0	0.0	0.0	0.0	0.0	0.0	0.0	1000000.0	73023.0	0.0	1000000.0	0.0	0.0	998337.0	1000000.0	999782.0	0.0	29.0	0.0	1000000.0	0.0	0.0	0.0	0.0	0.0	0.0	1000000.0	0.0	0.0	999585.0	0.0	0.0	0.0	0.0	0.0	0.0	1000000.0	0.0	407.0	999181.0	1000000.0	0.0	0.0	0.0	0.0	0.0	1000000.0	1000000.0
915	0.0	0.0	0.0	0.0	0.0	0.0	0.0	0.0	1000000.0	72266.0	0.0	1000000.0	0.0	0.0	998346.0	1000000.0	999771.0	0.0	26.0	0.0	1000000.0	0.0	0.0	0.0	0.0	0.0	0.0	1000000.0	0.0	0.0	999617.0	0.0	0.0	0.0	0.0	0.0	0.0	1000000.0	0.0	388.0	999161.0	1000000.0	0.0	0.0	0.0	0.0	0.0	1000000.0	1000000.0
916	0.0	0.0	0.0	0.0	0.0	0.0	0.0	0.0	1000000.0	71732.0	0.0	1000000.0	0.0	0.0	998361.0	1000000.0	999764.0	0.0	24.0	0.0	1000000.0	0.0	0.0	0.0	0.0	0.0	0.0	1000000.0	0.0	0.0	999615.0	0.0	0.0	0.0	0.0	0.0	0.0	1000000.0	0.0	371.0	999162.0	1000000.0	0.0	0.0	0.0	0.0	0.0	1000000.0	1000000.0
917	0.0	0.0	0.0	0.0	0.0	0.0	0.0	0.0	1000000.0	70636.0	0.0	1000000.0	0.0	0.0	998440.0	1000000.0	999761.0	0.0	23.0	0.0	1000000.0	0.0	0.0	0.0	0.0	0.0	0.0	1000000.0	0.0	0.0	999625.0	0.0	0.0	0.0	0.0	0.0	0.0	1000000.0	0.0	356.0	999130.0	1000000.0	0.0	0.0	0.0	0.0	0.0	1000000.0	1000000.0
918	0.0	0.0	0.0	0.0	0.0	0.0	0.0	0.0	1000000.0	70437.0	0.0	1000000.0	0.0	0.0	998470.0	1000000.0	999777.0	0.0	17.0	0.0	1000000.0	0.0	0.0	0.0	0.0	0.0	0.0	1000000.0	0.0	0.0	999608.0	0.0	0.0	0.0	0.0	0.0	0.0	1000000.0	0.0	345.0	999100.0	1000000.0	0.0	0.0	0.0	0.0	0.0	1000000.0	1000000.0
919	0.0	0.0	0.0	0.0	0.0	0.0	0.0	0.0	1000000.0	70188.0	0.0	1000000.0	0.0	0.0	998476.0	1000000.0	999784.0	0.0	18.0	0.0	1000000.0	0.0	0.0	0.0	0.0	0.0	0.0	1000000.0	0.0	0.0	999624.0	0.0	0.0	0.0	0.0	0.0	0.0	1000000.0	0.0	356.0	999112.0	1000000.0	0.0	0.0	0.0	0.0	0.0	1000000.0	1000000.0
920	0.0	0.0	0.0	0.0	0.0	0.0	0.0	0.0	1000000.0	69846.0	0.0	1000000.0	0.0	0.0	998459.0	1000000.0	999772.0	0.0	18.0	0.0	1000000.0	0.0	0.0	0.0	0.0	0.0	0.0	1000000.0	0.0	0.0	999617.0	0.0	0.0	0.0	0.0	0.0	0.0	1000000.0	0.0	338.0	999089.0	1000000.0	0.0	0.0	0.0	0.0	0.0	1000000.0	1000000.0
921	0.0	0.0	0.0	0.0	0.0	0.0	0.0	0.0	1000000.0	69648.0	0.0	1000000.0	0.0	0.0	998451.0	1000000.0	999753.0	0.0	16.0	0.0	1000000.0	0.0	0.0	0.0	0.0	0.0	0.0	1000000.0	0.0	0.0	999663.0	0.0	0.0	0.0	0.0	0.0	0.0	1000000.0	0.0	322.0	999138.0	1000000.0	0.0	0.0	0.0	0.0	0.0	1000000.0	1000000.0
922	0.0	0.0	0.0	0.0	0.0	0.0	0.0	0.0	1000000.0	68887.0	0.0	1000000.0	0.0	0.0	998491.0	1000000.0	999770.0	0.0	20.0	0.0	1000000.0	0.0	0.0	0.0	0.0	0.0	0.0	1000000.0	0.0	0.0	999680.0	0.0	0.0	0.0	0.0	0.0	0.0	1000000.0	0.0	318.0	999147.0	1000000.0	0.0	0.0	0.0	0.0	0.0	1000000.0	1000000.0
923	0.0	0.0	0.0	0.0	0.0	0.0	0.0	0.0	1000000.0	67896.0	0.0	1000000.0	0.0	0.0	998537.0	1000000.0	999773.0	0.0	16.0	0.0	1000000.0	0.0	0.0	0.0	0.0	0.0	0.0	1000000.0	0.0	0.0	999688.0	0.0	0.0	0.0	0.0	0.0	0.0	1000000.0	0.0	317.0	999159.0	1000000.0	0.0	0.0	0.0	0.0	0.0	1000000.0	1000000.0
924	0.0	0.0	0.0	0.0	0.0	0.0	0.0	0.0	1000000.0	67619.0	0.0	1000000.0	0.0	0.0	998535.0	1000000.0	999769.0	0.0	14.0	0.0	1000000.0	0.0	0.0	0.0	0.0	0.0	0.0	1000000.0	0.0	0.0	999697.0	0.0	0.0	0.0	0.0	0.0	0.0	1000000.0	0.0	346.0	999145.0	1000000.0	0.0	0.0	0.0	0.0	0.0	1000000.0	1000000.0
925	0.0	0.0	0.0	0.0	0.0	0.0	0.0	0.0	1000000.0	67613.0	0.0	1000000.0	0.0	0.0	998503.0	1000000.0	999781.0	0.0	12.0	0.0	1000000.0	0.0	0.0	0.0	0.0	0.0	0.0	1000000.0	0.0	0.0	999704.0	0.0	0.0	0.0	0.0	0.0	0.0	1000000.0	0.0	341.0	999124.0	1000000.0	0.0	0.0	0.0	0.0	0.0	1000000.0	1000000.0
926	0.0	0.0	0.0	0.0	0.0	0.0	0.0	0.0	1000000.0	67277.0	0.0	1000000.0	0.0	0.0	998542.0	1000000.0	999777.0	0.0	12.0	0.0	1000000.0	0.0	0.0	0.0	0.0	0.0	0.0	1000000.0	0.0	0.0	999710.0	0.0	0.0	0.0	0.0	0.0	0.0	1000000.0	0.0	322.0	999113.0	1000000.0	0.0	0.0	0.0	0.0	0.0	1000000.0	1000000.0
927	0.0	0.0	0.0	0.0	0.0	0.0	0.0	0.0	1000000.0	67257.0	0.0	1000000.0	0.0	0.0	998545.0	1000000.0	999799.0	0.0	15.0	0.0	1000000.0	0.0	0.0	0.0	0.0	0.0	0.0	1000000.0	0.0	0.0	999721.0	0.0	0.0	0.0	0.0	0.0	0.0	1000000.0	0.0	299.0	999156.0	1000000.0	0.0	0.0	0.0	0.0	0.0	1000000.0	1000000.0
928	0.0	0.0	0.0	0.0	0.0	0.0	0.0	0.0	1000000.0	67137.0	0.0	1000000.0	0.0	0.0	998512.0	1000000.0	999814.0	0.0	20.0	0.0	1000000.0	0.0	0.0	0.0	0.0	0.0	0.0	1000000.0	0.0	0.0	999717.0	0.0	0.0	0.0	0.0	0.0	0.0	1000000.0	0.0	288.0	999183.0	1000000.0	0.0	0.0	0.0	0.0	0.0	1000000.0	1000000.0
929	0.0	0.0	0.0	0.0	0.0	0.0	0.0	0.0	1000000.0	66329.0	0.0	1000000.0	0.0	0.0	998565.0	1000000.0	999836.0	0.0	18.0	0.0	1000000.0	0.0	0.0	0.0	0.0	0.0	0.0	1000000.0	0.0	0.0	999713.0	0.0	0.0	0.0	0.0	0.0	0.0	1000000.0	0.0	286.0	999217.0	1000000.0	0.0	0.0	0.0	0.0	0.0	1000000.0	1000000.0
930	0.0	0.0	0.0	0.0	0.0	0.0	0.0	0.0	1000000.0	66340.0	0.0	1000000.0	0.0	0.0	998594.0	1000000.0	999856.0	0.0	16.0	0.0	1000000.0	0.0	0.0	0.0	0.0	0.0	0.0	1000000.0	0.0	0.0	999735.0	0.0	0.0	0.0	0.0	0.0	0.0	1000000.0	0.0	278.0	999227.0	1000000.0	0.0	0.0	0.0	0.0	0.0	1000000.0	1000000.0
931	0.0	0.0	0.0	0.0	0.0	0.0	0.0	0.0	1000000.0	65840.0	0.0	1000000.0	0.0	0.0	998494.0	1000000.0	999869.0	0.0	18.0	0.0	1000000.0	0.0	0.0	0.0	0.0	0.0	0.0	1000000.0	0.0	0.0	999748.0	0.0	0.0	0.0	0.0	0.0	0.0	1000000.0	0.0	290.0	999210.0	1000000.0	0.0	0.0	0.0	0.0	0.0	1000000.0	1000000.0
932	0.0	0.0	0.0	0.0	0.0	0.0	0.0	0.0	1000000.0	65366.0	0.0	1000000.0	0.0	0.0	998440.0	1000000.0	999858.0	0.0	16.0	0.0	1000000.0	0.0	0.0	0.0	0.0	0.0	0.0	1000000.0	0.0	0.0	999783.0	0.0	0.0	0.0	0.0	0.0	0.0	1000000.0	0.0	274.0	999229.0	1000000.0	0.0	0.0	0.0	0.0	0.0	1000000.0	1000000.0
933	0.0	0.0	0.0	0.0	0.0	0.0	0.0	0.0	1000000.0	64733.0	0.0	1000000.0	0.0	0.0	998423.0	1000000.0	999871.0	0.0	13.0	0.0	1000000.0	0.0	0.0	0.0	0.0	0.0	0.0	1000000.0	0.0	0.0	999789.0	0.0	0.0	0.0	0.0	0.0	0.0	1000000.0	0.0	267.0	999272.0	1000000.0	0.0	0.0	0.0	0.0	0.0	1000000.0	1000000.0
934	0.0	0.0	0.0	0.0	0.0	0.0	0.0	0.0	1000000.0	64183.0	0.0	1000000.0	0.0	0.0	998468.0	1000000.0	999882.0	0.0	12.0	0.0	1000000.0	0.0	0.0	0.0	0.0	0.0	0.0	1000000.0	0.0	0.0	999750.0	0.0	0.0	0.0	0.0	0.0	0.0	1000000.0	0.0	263.0	999260.0	1000000.0	0.0	0.0	0.0	0.0	0.0	1000000.0	1000000.0
935	0.0	0.0	0.0	0.0	0.0	0.0	0.0	0.0	1000000.0	63404.0	0.0	1000000.0	0.0	0.0	998510.0	1000000.0	999888.0	0.0	10.0	0.0	1000000.0	0.0	0.0	0.0	0.0	0.0	0.0	1000000.0	0.0	0.0	999762.0	0.0	0.0	0.0	0.0	0.0	0.0	1000000.0	0.0	252.0	999284.0	1000000.0	0.0	0.0	0.0	0.0	0.0	1000000.0	1000000.0
936	0.0	0.0	0.0	0.0	0.0	0.0	0.0	0.0	1000000.0	63271.0	0.0	1000000.0	0.0	0.0	998517.0	1000000.0	999878.0	0.0	6.0	0.0	1000000.0	0.0	0.0	0.0	0.0	0.0	0.0	1000000.0	0.0	0.0	999753.0	0.0	0.0	0.0	0.0	0.0	0.0	1000000.0	0.0	223.0	999323.0	1000000.0	0.0	0.0	0.0	0.0	0.0	1000000.0	1000000.0
937	0.0	0.0	0.0	0.0	0.0	0.0	0.0	0.0	1000000.0	62839.0	0.0	1000000.0	0.0	0.0	998506.0	1000000.0	999888.0	0.0	10.0	0.0	1000000.0	0.0	0.0	0.0	0.0	0.0	0.0	1000000.0	0.0	0.0	999759.0	0.0	0.0	0.0	0.0	0.0	0.0	1000000.0	0.0	199.0	999324.0	1000000.0	0.0	0.0	0.0	0.0	0.0	1000000.0	1000000.0
938	0.0	0.0	0.0	0.0	0.0	0.0	0.0	0.0	1000000.0	62412.0	0.0	1000000.0	0.0	0.0	998506.0	1000000.0	999892.0	0.0	6.0	0.0	1000000.0	0.0	0.0	0.0	0.0	0.0	0.0	1000000.0	0.0	0.0	999748.0	0.0	0.0	0.0	0.0	0.0	0.0	1000000.0	0.0	184.0	999357.0	1000000.0	0.0	0.0	0.0	0.0	0.0	1000000.0	1000000.0
939	0.0	0.0	0.0	0.0	0.0	0.0	0.0	0.0	1000000.0	62253.0	0.0	1000000.0	0.0	0.0	998451.0	1000000.0	999906.0	0.0	6.0	0.0	1000000.0	0.0	0.0	0.0	0.0	0.0	0.0	1000000.0	0.0	0.0	999754.0	0.0	0.0	0.0	0.0	0.0	0.0	1000000.0	0.0	172.0	999332.0	1000000.0	0.0	0.0	0.0	0.0	0.0	1000000.0	1000000.0
940	0.0	0.0	0.0	0.0	0.0	0.0	0.0	0.0	1000000.0	61619.0	0.0	1000000.0	0.0	0.0	998489.0	1000000.0	999898.0	0.0	7.0	0.0	1000000.0	0.0	0.0	0.0	0.0	0.0	0.0	1000000.0	0.0	0.0	999760.0	0.0	0.0	0.0	0.0	0.0	0.0	1000000.0	0.0	182.0	999331.0	1000000.0	0.0	0.0	0.0	0.0	0.0	1000000.0	1000000.0
941	0.0	0.0	0.0	0.0	0.0	0.0	0.0	0.0	1000000.0	61082.0	0.0	1000000.0	0.0	0.0	998498.0	1000000.0	999900.0	0.0	6.0	0.0	1000000.0	0.0	0.0	0.0	0.0	0.0	0.0	1000000.0	0.0	0.0	999781.0	0.0	0.0	0.0	0.0	0.0	0.0	1000000.0	0.0	168.0	999370.0	1000000.0	0.0	0.0	0.0	0.0	0.0	1000000.0	1000000.0
942	0.0	0.0	0.0	0.0	0.0	0.0	0.0	0.0	1000000.0	60431.0	0.0	1000000.0	0.0	0.0	998549.0	1000000.0	999908.0	0.0	6.0	0.0	1000000.0	0.0	0.0	0.0	0.0	0.0	0.0	1000000.0	0.0	0.0	999789.0	0.0	0.0	0.0	0.0	0.0	0.0	1000000.0	0.0	156.0	999358.0	1000000.0	0.0	0.0	0.0	0.0	0.0	1000000.0	1000000.0
943	0.0	0.0	0.0	0.0	0.0	0.0	0.0	0.0	1000000.0	59789.0	0.0	1000000.0	0.0	0.0	998610.0	1000000.0	999903.0	0.0	4.0	0.0	1000000.0	0.0	0.0	0.0	0.0	0.0	0.0	1000000.0	0.0	0.0	999800.0	0.0	0.0	0.0	0.0	0.0	0.0	1000000.0	0.0	177.0	999368.0	1000000.0	0.0	0.0	0.0	0.0	0.0	1000000.0	1000000.0
944	0.0	0.0	0.0	0.0	0.0	0.0	0.0	0.0	1000000.0	59552.0	0.0	1000000.0	0.0	0.0	998722.0	1000000.0	999893.0	0.0	5.0	0.0	1000000.0	0.0	0.0	0.0	0.0	0.0	0.0	1000000.0	0.0	0.0	999829.0	0.0	0.0	0.0	0.0	0.0	0.0	1000000.0	0.0	182.0	999392.0	1000000.0	0.0	0.0	0.0	0.0	0.0	1000000.0	1000000.0
945	0.0	0.0	0.0	0.0	0.0	0.0	0.0	0.0	1000000.0	59298.0	0.0	1000000.0	0.0	0.0	998780.0	1000000.0	999893.0	0.0	5.0	0.0	1000000.0	0.0	0.0	0.0	0.0	0.0	0.0	1000000.0	0.0	0.0	999823.0	0.0	0.0	0.0	0.0	0.0	0.0	1000000.0	0.0	160.0	999359.0	1000000.0	0.0	0.0	0.0	0.0	0.0	1000000.0	1000000.0
946	0.0	0.0	0.0	0.0	0.0	0.0	0.0	0.0	1000000.0	58725.0	0.0	1000000.0	0.0	0.0	998882.0	1000000.0	999917.0	0.0	2.0	0.0	1000000.0	0.0	0.0	0.0	0.0	0.0	0.0	1000000.0	0.0	0.0	999815.0	0.0	0.0	0.0	0.0	0.0	0.0	1000000.0	0.0	141.0	999360.0	1000000.0	0.0	0.0	0.0	0.0	0.0	1000000.0	1000000.0
947	0.0	0.0	0.0	0.0	0.0	0.0	0.0	0.0	1000000.0	58206.0	0.0	1000000.0	0.0	0.0	998871.0	1000000.0	999907.0	0.0	1.0	0.0	1000000.0	0.0	0.0	0.0	0.0	0.0	0.0	1000000.0	0.0	0.0	999805.0	0.0	0.0	0.0	0.0	0.0	0.0	1000000.0	0.0	141.0	999364.0	1000000.0	0.0	0.0	0.0	0.0	0.0	1000000.0	1000000.0
948	0.0	0.0	0.0	0.0	0.0	0.0	0.0	0.0	1000000.0	58061.0	0.0	1000000.0	0.0	0.0	998875.0	1000000.0	999897.0	0.0	0.0	0.0	1000000.0	0.0	0.0	0.0	0.0	0.0	0.0	1000000.0	0.0	0.0	999802.0	0.0	0.0	0.0	0.0	0.0	0.0	1000000.0	0.0	145.0	999408.0	1000000.0	0.0	0.0	0.0	0.0	0.0	1000000.0	1000000.0
949	0.0	0.0	0.0	0.0	0.0	0.0	0.0	0.0	1000000.0	57630.0	0.0	1000000.0	0.0	0.0	998902.0	1000000.0	999888.0	0.0	0.0	0.0	1000000.0	0.0	0.0	0.0	0.0	0.0	0.0	1000000.0	0.0	0.0	999803.0	0.0	0.0	0.0	0.0	0.0	0.0	1000000.0	0.0	164.0	999412.0	1000000.0	0.0	0.0	0.0	0.0	0.0	1000000.0	1000000.0
950	0.0	0.0	0.0	0.0	0.0	0.0	0.0	0.0	1000000.0	57490.0	0.0	1000000.0	0.0	0.0	998923.0	1000000.0	999884.0	0.0	0.0	0.0	1000000.0	0.0	0.0	0.0	0.0	0.0	0.0	1000000.0	0.0	0.0	999803.0	0.0	0.0	0.0	0.0	0.0	0.0	1000000.0	0.0	159.0	999358.0	1000000.0	0.0	0.0	0.0	0.0	0.0	1000000.0	1000000.0
951	0.0	0.0	0.0	0.0	0.0	0.0	0.0	0.0	1000000.0	57225.0	0.0	1000000.0	0.0	0.0	998885.0	1000000.0	999894.0	0.0	0.0	0.0	1000000.0	0.0	0.0	0.0	0.0	0.0	0.0	1000000.0	0.0	0.0	999813.0	0.0	0.0	0.0	0.0	0.0	0.0	1000000.0	0.0	148.0	999356.0	1000000.0	0.0	0.0	0.0	0.0	0.0	1000000.0	1000000.0
952	0.0	0.0	0.0	0.0	0.0	0.0	0.0	0.0	1000000.0	56750.0	0.0	1000000.0	0.0	0.0	998882.0	1000000.0	999903.0	0.0	0.0	0.0	1000000.0	0.0	0.0	0.0	0.0	0.0	0.0	1000000.0	0.0	0.0	999820.0	0.0	0.0	0.0	0.0	0.0	0.0	1000000.0	0.0	141.0	999345.0	1000000.0	0.0	0.0	0.0	0.0	0.0	1000000.0	1000000.0
953	0.0	0.0	0.0	0.0	0.0	0.0	0.0	0.0	1000000.0	56328.0	0.0	1000000.0	0.0	0.0	998882.0	1000000.0	999894.0	0.0	0.0	0.0	1000000.0	0.0	0.0	0.0	0.0	0.0	0.0	1000000.0	0.0	0.0	999836.0	0.0	0.0	0.0	0.0	0.0	0.0	1000000.0	0.0	114.0	999354.0	1000000.0	0.0	0.0	0.0	0.0	0.0	1000000.0	1000000.0
954	0.0	0.0	0.0	0.0	0.0	0.0	0.0	0.0	1000000.0	55560.0	0.0	1000000.0	0.0	0.0	998863.0	1000000.0	999898.0	0.0	0.0	0.0	1000000.0	0.0	0.0	0.0	0.0	0.0	0.0	1000000.0	0.0	0.0	999817.0	0.0	0.0	0.0	0.0	0.0	0.0	1000000.0	0.0	129.0	999369.0	1000000.0	0.0	0.0	0.0	0.0	0.0	1000000.0	1000000.0
955	0.0	0.0	0.0	0.0	0.0	0.0	0.0	0.0	1000000.0	55341.0	0.0	1000000.0	0.0	0.0	998847.0	1000000.0	999897.0	0.0	0.0	0.0	1000000.0	0.0	0.0	0.0	0.0	0.0	0.0	1000000.0	0.0	0.0	999803.0	0.0	0.0	0.0	0.0	0.0	0.0	1000000.0	0.0	122.0	999395.0	1000000.0	0.0	0.0	0.0	0.0	0.0	1000000.0	1000000.0
956	0.0	0.0	0.0	0.0	0.0	0.0	0.0	0.0	1000000.0	55237.0	0.0	1000000.0	0.0	0.0	998841.0	1000000.0	999907.0	0.0	0.0	0.0	1000000.0	0.0	0.0	0.0	0.0	0.0	0.0	1000000.0	0.0	0.0	999815.0	0.0	0.0	0.0	0.0	0.0	0.0	1000000.0	0.0	123.0	999416.0	1000000.0	0.0	0.0	0.0	0.0	0.0	1000000.0	1000000.0
957	0.0	0.0	0.0	0.0	0.0	0.0	0.0	0.0	1000000.0	54246.0	0.0	1000000.0	0.0	0.0	998881.0	1000000.0	999907.0	0.0	0.0	0.0	1000000.0	0.0	0.0	0.0	0.0	0.0	0.0	1000000.0	0.0	0.0	999810.0	0.0	0.0	0.0	0.0	0.0	0.0	1000000.0	0.0	131.0	999436.0	1000000.0	0.0	0.0	0.0	0.0	0.0	1000000.0	1000000.0
958	0.0	0.0	0.0	0.0	0.0	0.0	0.0	0.0	1000000.0	54040.0	0.0	1000000.0	0.0	0.0	998906.0	1000000.0	999904.0	0.0	0.0	0.0	1000000.0	0.0	0.0	0.0	0.0	0.0	0.0	1000000.0	0.0	0.0	999814.0	0.0	0.0	0.0	0.0	0.0	0.0	1000000.0	0.0	112.0	999419.0	1000000.0	0.0	0.0	0.0	0.0	0.0	1000000.0	1000000.0
959	0.0	0.0	0.0	0.0	0.0	0.0	0.0	0.0	1000000.0	53876.0	0.0	1000000.0	0.0	0.0	998920.0	1000000.0	999906.0	0.0	0.0	0.0	1000000.0	0.0	0.0	0.0	0.0	0.0	0.0	1000000.0	0.0	0.0	999829.0	0.0	0.0	0.0	0.0	0.0	0.0	1000000.0	0.0	102.0	999386.0	1000000.0	0.0	0.0	0.0	0.0	0.0	1000000.0	1000000.0
960	0.0	0.0	0.0	0.0	0.0	0.0	0.0	0.0	1000000.0	53126.0	0.0	1000000.0	0.0	0.0	998938.0	1000000.0	999903.0	0.0	0.0	0.0	1000000.0	0.0	0.0	0.0	0.0	0.0	0.0	1000000.0	0.0	0.0	999847.0	0.0	0.0	0.0	0.0	0.0	0.0	1000000.0	0.0	105.0	999338.0	1000000.0	0.0	0.0	0.0	0.0	0.0	1000000.0	1000000.0
961	0.0	0.0	0.0	0.0	0.0	0.0	0.0	0.0	1000000.0	52902.0	0.0	1000000.0	0.0	0.0	998970.0	1000000.0	999897.0	0.0	0.0	0.0	1000000.0	0.0	0.0	0.0	0.0	0.0	0.0	1000000.0	0.0	0.0	999851.0	0.0	0.0	0.0	0.0	0.0	0.0	1000000.0	0.0	101.0	999316.0	1000000.0	0.0	0.0	0.0	0.0	0.0	1000000.0	1000000.0
962	0.0	0.0	0.0	0.0	0.0	0.0	0.0	0.0	1000000.0	52452.0	0.0	1000000.0	0.0	0.0	998965.0	1000000.0	999883.0	0.0	0.0	0.0	1000000.0	0.0	0.0	0.0	0.0	0.0	0.0	1000000.0	0.0	0.0	999851.0	0.0	0.0	0.0	0.0	0.0	0.0	1000000.0	0.0	99.0	999320.0	1000000.0	0.0	0.0	0.0	0.0	0.0	1000000.0	1000000.0
963	0.0	0.0	0.0	0.0	0.0	0.0	0.0	0.0	1000000.0	51957.0	0.0	1000000.0	0.0	0.0	998986.0	1000000.0	999880.0	0.0	0.0	0.0	1000000.0	0.0	0.0	0.0	0.0	0.0	0.0	1000000.0	0.0	0.0	999865.0	0.0	0.0	0.0	0.0	0.0	0.0	1000000.0	0.0	102.0	999334.0	1000000.0	0.0	0.0	0.0	0.0	0.0	1000000.0	1000000.0
964	0.0	0.0	0.0	0.0	0.0	0.0	0.0	0.0	1000000.0	51589.0	0.0	1000000.0	0.0	0.0	999012.0	1000000.0	999875.0	0.0	0.0	0.0	1000000.0	0.0	0.0	0.0	0.0	0.0	0.0	1000000.0	0.0	0.0	999885.0	0.0	0.0	0.0	0.0	0.0	0.0	1000000.0	0.0	90.0	999333.0	1000000.0	0.0	0.0	0.0	0.0	0.0	1000000.0	1000000.0
965	0.0	0.0	0.0	0.0	0.0	0.0	0.0	0.0	1000000.0	50795.0	0.0	1000000.0	0.0	0.0	999032.0	1000000.0	999891.0	0.0	0.0	0.0	1000000.0	0.0	0.0	0.0	0.0	0.0	0.0	1000000.0	0.0	0.0	999911.0	0.0	0.0	0.0	0.0	0.0	0.0	1000000.0	0.0	70.0	999325.0	1000000.0	0.0	0.0	0.0	0.0	0.0	1000000.0	1000000.0
966	0.0	0.0	0.0	0.0	0.0	0.0	0.0	0.0	1000000.0	50194.0	0.0	1000000.0	0.0	0.0	999089.0	1000000.0	999889.0	0.0	0.0	0.0	1000000.0	0.0	0.0	0.0	0.0	0.0	0.0	1000000.0	0.0	0.0	999906.0	0.0	0.0	0.0	0.0	0.0	0.0	1000000.0	0.0	84.0	999319.0	1000000.0	0.0	0.0	0.0	0.0	0.0	1000000.0	1000000.0
967	0.0	0.0	0.0	0.0	0.0	0.0	0.0	0.0	1000000.0	49826.0	0.0	1000000.0	0.0	0.0	999063.0	1000000.0	999902.0	0.0	0.0	0.0	1000000.0	0.0	0.0	0.0	0.0	0.0	0.0	1000000.0	0.0	0.0	999938.0	0.0	0.0	0.0	0.0	0.0	0.0	1000000.0	0.0	86.0	999341.0	1000000.0	0.0	0.0	0.0	0.0	0.0	1000000.0	1000000.0
968	0.0	0.0	0.0	0.0	0.0	0.0	0.0	0.0	1000000.0	49068.0	0.0	1000000.0	0.0	0.0	999070.0	1000000.0	999900.0	0.0	0.0	0.0	1000000.0	0.0	0.0	0.0	0.0	0.0	0.0	1000000.0	0.0	0.0	999939.0	0.0	0.0	0.0	0.0	0.0	0.0	1000000.0	0.0	79.0	999345.0	1000000.0	0.0	0.0	0.0	0.0	0.0	1000000.0	1000000.0
969	0.0	0.0	0.0	0.0	0.0	0.0	0.0	0.0	1000000.0	48757.0	0.0	1000000.0	0.0	0.0	999085.0	1000000.0	999897.0	0.0	0.0	0.0	1000000.0	0.0	0.0	0.0	0.0	0.0	0.0	1000000.0	0.0	0.0	999948.0	0.0	0.0	0.0	0.0	0.0	0.0	1000000.0	0.0	90.0	999394.0	1000000.0	0.0	0.0	0.0	0.0	0.0	1000000.0	1000000.0
970	0.0	0.0	0.0	0.0	0.0	0.0	0.0	0.0	1000000.0	48200.0	0.0	1000000.0	0.0	0.0	999107.0	1000000.0	999903.0	0.0	0.0	0.0	1000000.0	0.0	0.0	0.0	0.0	0.0	0.0	1000000.0	0.0	0.0	999953.0	0.0	0.0	0.0	0.0	0.0	0.0	1000000.0	0.0	93.0	999350.0	1000000.0	0.0	0.0	0.0	0.0	0.0	1000000.0	1000000.0
971	0.0	0.0	0.0	0.0	0.0	0.0	0.0	0.0	1000000.0	47599.0	0.0	1000000.0	0.0	0.0	999087.0	1000000.0	999902.0	0.0	0.0	0.0	1000000.0	0.0	0.0	0.0	0.0	0.0	0.0	1000000.0	0.0	0.0	999951.0	0.0	0.0	0.0	0.0	0.0	0.0	1000000.0	0.0	93.0	999360.0	1000000.0	0.0	0.0	0.0	0.0	0.0	1000000.0	1000000.0
972	0.0	0.0	0.0	0.0	0.0	0.0	0.0	0.0	1000000.0	46856.0	0.0	1000000.0	0.0	0.0	999102.0	1000000.0	999900.0	0.0	0.0	0.0	1000000.0	0.0	0.0	0.0	0.0	0.0	0.0	1000000.0	0.0	0.0	999961.0	0.0	0.0	0.0	0.0	0.0	0.0	1000000.0	0.0	92.0	999411.0	1000000.0	0.0	0.0	0.0	0.0	0.0	1000000.0	1000000.0
973	0.0	0.0	0.0	0.0	0.0	0.0	0.0	0.0	1000000.0	46236.0	0.0	1000000.0	0.0	0.0	999123.0	1000000.0	999900.0	0.0	0.0	0.0	1000000.0	0.0	0.0	0.0	0.0	0.0	0.0	1000000.0	0.0	0.0	999971.0	0.0	0.0	0.0	0.0	0.0	0.0	1000000.0	0.0	107.0	999418.0	1000000.0	0.0	0.0	0.0	0.0	0.0	1000000.0	1000000.0
974	0.0	0.0	0.0	0.0	0.0	0.0	0.0	0.0	1000000.0	45716.0	0.0	1000000.0	0.0	0.0	999147.0	1000000.0	999902.0	0.0	0.0	0.0	1000000.0	0.0	0.0	0.0	0.0	0.0	0.0	1000000.0	0.0	0.0	999964.0	0.0	0.0	0.0	0.0	0.0	0.0	1000000.0	0.0	117.0	999425.0	1000000.0	0.0	0.0	0.0	0.0	0.0	1000000.0	1000000.0
975	0.0	0.0	0.0	0.0	0.0	0.0	0.0	0.0	1000000.0	45208.0	0.0	1000000.0	0.0	0.0	999108.0	1000000.0	999914.0	0.0	0.0	0.0	1000000.0	0.0	0.0	0.0	0.0	0.0	0.0	1000000.0	0.0	0.0	999956.0	0.0	0.0	0.0	0.0	0.0	0.0	1000000.0	0.0	107.0	999422.0	1000000.0	0.0	0.0	0.0	0.0	0.0	1000000.0	1000000.0
976	0.0	0.0	0.0	0.0	0.0	0.0	0.0	0.0	1000000.0	44499.0	0.0	1000000.0	0.0	0.0	999112.0	1000000.0	999915.0	0.0	0.0	0.0	1000000.0	0.0	0.0	0.0	0.0	0.0	0.0	1000000.0	0.0	0.0	999946.0	0.0	0.0	0.0	0.0	0.0	0.0	1000000.0	0.0	84.0	999460.0	1000000.0	0.0	0.0	0.0	0.0	0.0	1000000.0	1000000.0
977	0.0	0.0	0.0	0.0	0.0	0.0	0.0	0.0	1000000.0	43920.0	0.0	1000000.0	0.0	0.0	999082.0	1000000.0	999909.0	0.0	0.0	0.0	1000000.0	0.0	0.0	0.0	0.0	0.0	0.0	1000000.0	0.0	0.0	999927.0	0.0	0.0	0.0	0.0	0.0	0.0	1000000.0	0.0	81.0	999462.0	1000000.0	0.0	0.0	0.0	0.0	0.0	1000000.0	1000000.0
978	0.0	0.0	0.0	0.0	0.0	0.0	0.0	0.0	1000000.0	43815.0	0.0	1000000.0	0.0	0.0	999094.0	1000000.0	999908.0	0.0	0.0	0.0	1000000.0	0.0	0.0	0.0	0.0	0.0	0.0	1000000.0	0.0	0.0	999908.0	0.0	0.0	0.0	0.0	0.0	0.0	1000000.0	0.0	81.0	999459.0	1000000.0	0.0	0.0	0.0	0.0	0.0	1000000.0	1000000.0
979	0.0	0.0	0.0	0.0	0.0	0.0	0.0	0.0	1000000.0	42849.0	0.0	1000000.0	0.0	0.0	999072.0	1000000.0	999918.0	0.0	0.0	0.0	1000000.0	0.0	0.0	0.0	0.0	0.0	0.0	1000000.0	0.0	0.0	999907.0	0.0	0.0	0.0	0.0	0.0	0.0	1000000.0	0.0	68.0	999500.0	1000000.0	0.0	0.0	0.0	0.0	0.0	1000000.0	1000000.0
980	0.0	0.0	0.0	0.0	0.0	0.0	0.0	0.0	1000000.0	42219.0	0.0	1000000.0	0.0	0.0	999091.0	1000000.0	999891.0	0.0	0.0	0.0	1000000.0	0.0	0.0	0.0	0.0	0.0	0.0	1000000.0	0.0	0.0	999902.0	0.0	0.0	0.0	0.0	0.0	0.0	1000000.0	0.0	63.0	999519.0	1000000.0	0.0	0.0	0.0	0.0	0.0	1000000.0	1000000.0
981	0.0	0.0	0.0	0.0	0.0	0.0	0.0	0.0	1000000.0	41783.0	0.0	1000000.0	0.0	0.0	999083.0	1000000.0	999884.0	0.0	0.0	0.0	1000000.0	0.0	0.0	0.0	0.0	0.0	0.0	1000000.0	0.0	0.0	999907.0	0.0	0.0	0.0	0.0	0.0	0.0	1000000.0	0.0	72.0	999543.0	1000000.0	0.0	0.0	0.0	0.0	0.0	1000000.0	1000000.0
982	0.0	0.0	0.0	0.0	0.0	0.0	0.0	0.0	1000000.0	41132.0	0.0	1000000.0	0.0	0.0	999072.0	1000000.0	999898.0	0.0	0.0	0.0	1000000.0	0.0	0.0	0.0	0.0	0.0	0.0	1000000.0	0.0	0.0	999899.0	0.0	0.0	0.0	0.0	0.0	0.0	1000000.0	0.0	70.0	999527.0	1000000.0	0.0	0.0	0.0	0.0	0.0	1000000.0	1000000.0
983	0.0	0.0	0.0	0.0	0.0	0.0	0.0	0.0	1000000.0	40370.0	0.0	1000000.0	0.0	0.0	999022.0	1000000.0	999890.0	0.0	0.0	0.0	1000000.0	0.0	0.0	0.0	0.0	0.0	0.0	1000000.0	0.0	0.0	999895.0	0.0	0.0	0.0	0.0	0.0	0.0	1000000.0	0.0	61.0	999531.0	1000000.0	0.0	0.0	0.0	0.0	0.0	1000000.0	1000000.0
984	0.0	0.0	0.0	0.0	0.0	0.0	0.0	0.0	1000000.0	39432.0	0.0	1000000.0	0.0	0.0	999010.0	1000000.0	999882.0	0.0	0.0	0.0	1000000.0	0.0	0.0	0.0	0.0	0.0	0.0	1000000.0	0.0	0.0	999898.0	0.0	0.0	0.0	0.0	0.0	0.0	1000000.0	0.0	67.0	999556.0	1000000.0	0.0	0.0	0.0	0.0	0.0	1000000.0	1000000.0
985	0.0	0.0	0.0	0.0	0.0	0.0	0.0	0.0	1000000.0	39042.0	0.0	1000000.0	0.0	0.0	998996.0	1000000.0	999879.0	0.0	0.0	0.0	1000000.0	0.0	0.0	0.0	0.0	0.0	0.0	1000000.0	0.0	0.0	999902.0	0.0	0.0	0.0	0.0	0.0	0.0	1000000.0	0.0	57.0	999541.0	1000000.0	0.0	0.0	0.0	0.0	0.0	1000000.0	1000000.0
986	0.0	0.0	0.0	0.0	0.0	0.0	0.0	0.0	1000000.0	38486.0	0.0	1000000.0	0.0	0.0	999027.0	1000000.0	999860.0	0.0	0.0	0.0	1000000.0	0.0	0.0	0.0	0.0	0.0	0.0	1000000.0	0.0	0.0	999907.0	0.0	0.0	0.0	0.0	0.0	0.0	1000000.0	0.0	51.0	999547.0	1000000.0	0.0	0.0	0.0	0.0	0.0	1000000.0	1000000.0
987	0.0	0.0	0.0	0.0	0.0	0.0	0.0	0.0	1000000.0	37793.0	0.0	1000000.0	0.0	0.0	999068.0	1000000.0	999859.0	0.0	0.0	0.0	1000000.0	0.0	0.0	0.0	0.0	0.0	0.0	1000000.0	0.0	0.0	999911.0	0.0	0.0	0.0	0.0	0.0	0.0	1000000.0	0.0	52.0	999565.0	1000000.0	0.0	0.0	0.0	0.0	0.0	1000000.0	1000000.0
988	0.0	0.0	0.0	0.0	0.0	0.0	0.0	0.0	1000000.0	37073.0	0.0	1000000.0	0.0	0.0	999130.0	1000000.0	999854.0	0.0	0.0	0.0	1000000.0	0.0	0.0	0.0	0.0	0.0	0.0	1000000.0	0.0	0.0	999901.0	0.0	0.0	0.0	0.0	0.0	0.0	1000000.0	0.0	56.0	999559.0	1000000.0	0.0	0.0	0.0	0.0	0.0	1000000.0	1000000.0
989	0.0	0.0	0.0	0.0	0.0	0.0	0.0	0.0	1000000.0	36505.0	0.0	1000000.0	0.0	0.0	999146.0	1000000.0	999851.0	0.0	0.0	0.0	1000000.0	0.0	0.0	0.0	0.0	0.0	0.0	1000000.0	0.0	0.0	999902.0	0.0	0.0	0.0	0.0	0.0	0.0	1000000.0	0.0	59.0	999572.0	1000000.0	0.0	0.0	0.0	0.0	0.0	1000000.0	1000000.0
990	0.0	0.0	0.0	0.0	0.0	0.0	0.0	0.0	1000000.0	35726.0	0.0	1000000.0	0.0	0.0	999166.0	1000000.0	999854.0	0.0	0.0	0.0	1000000.0	0.0	0.0	0.0	0.0	0.0	0.0	1000000.0	0.0	0.0	999895.0	0.0	0.0	0.0	0.0	0.0	0.0	1000000.0	0.0	58.0	999591.0	1000000.0	0.0	0.0	0.0	0.0	0.0	1000000.0	1000000.0
991	0.0	0.0	0.0	0.0	0.0	0.0	0.0	0.0	1000000.0	35199.0	0.0	1000000.0	0.0	0.0	999176.0	1000000.0	999874.0	0.0	0.0	0.0	1000000.0	0.0	0.0	0.0	0.0	0.0	0.0	1000000.0	0.0	0.0	999913.0	0.0	0.0	0.0	0.0	0.0	0.0	1000000.0	0.0	54.0	999589.0	1000000.0	0.0	0.0	0.0	0.0	0.0	1000000.0	1000000.0
992	0.0	0.0	0.0	0.0	0.0	0.0	0.0	0.0	1000000.0	34911.0	0.0	1000000.0	0.0	0.0	999199.0	1000000.0	999885.0	0.0	0.0	0.0	1000000.0	0.0	0.0	0.0	0.0	0.0	0.0	1000000.0	0.0	0.0	999921.0	0.0	0.0	0.0	0.0	0.0	0.0	1000000.0	0.0	48.0	999582.0	1000000.0	0.0	0.0	0.0	0.0	0.0	1000000.0	1000000.0
993	0.0	0.0	0.0	0.0	0.0	0.0	0.0	0.0	1000000.0	34393.0	0.0	1000000.0	0.0	0.0	999241.0	1000000.0	999885.0	0.0	0.0	0.0	1000000.0	0.0	0.0	0.0	0.0	0.0	0.0	1000000.0	0.0	0.0	999926.0	0.0	0.0	0.0	0.0	0.0	0.0	1000000.0	0.0	46.0	999599.0	1000000.0	0.0	0.0	0.0	0.0	0.0	1000000.0	1000000.0
994	0.0	0.0	0.0	0.0	0.0	0.0	0.0	0.0	1000000.0	33976.0	0.0	1000000.0	0.0	0.0	999265.0	1000000.0	999893.0	0.0	0.0	0.0	1000000.0	0.0	0.0	0.0	0.0	0.0	0.0	1000000.0	0.0	0.0	999915.0	0.0	0.0	0.0	0.0	0.0	0.0	1000000.0	0.0	56.0	999587.0	1000000.0	0.0	0.0	0.0	0.0	0.0	1000000.0	1000000.0
995	0.0	0.0	0.0	0.0	0.0	0.0	0.0	0.0	1000000.0	33508.0	0.0	1000000.0	0.0	0.0	999270.0	1000000.0	999901.0	0.0	0.0	0.0	1000000.0	0.0	0.0	0.0	0.0	0.0	0.0	1000000.0	0.0	0.0	999920.0	0.0	0.0	0.0	0.0	0.0	0.0	1000000.0	0.0	51.0	999569.0	1000000.0	0.0	0.0	0.0	0.0	0.0	1000000.0	1000000.0
996	0.0	0.0	0.0	0.0	0.0	0.0	0.0	0.0	1000000.0	32766.0	0.0	1000000.0	0.0	0.0	999303.0	1000000.0	999900.0	0.0	0.0	0.0	1000000.0	0.0	0.0	0.0	0.0	0.0	0.0	1000000.0	0.0	0.0	999919.0	0.0	0.0	0.0	0.0	0.0	0.0	1000000.0	0.0	39.0	999594.0	1000000.0	0.0	0.0	0.0	0.0	0.0	1000000.0	1000000.0
997	0.0	0.0	0.0	0.0	0.0	0.0	0.0	0.0	1000000.0	32273.0	0.0	1000000.0	0.0	0.0	999275.0	1000000.0	999901.0	0.0	0.0	0.0	1000000.0	0.0	0.0	0.0	0.0	0.0	0.0	1000000.0	0.0	0.0	999930.0	0.0	0.0	0.0	0.0	0.0	0.0	1000000.0	0.0	46.0	999594.0	1000000.0	0.0	0.0	0.0	0.0	0.0	1000000.0	1000000.0
998	0.0	0.0	0.0	0.0	0.0	0.0	0.0	0.0	1000000.0	31502.0	0.0	1000000.0	0.0	0.0	999302.0	1000000.0	999918.0	0.0	0.0	0.0	1000000.0	0.0	0.0	0.0	0.0	0.0	0.0	1000000.0	0.0	0.0	999932.0	0.0	0.0	0.0	0.0	0.0	0.0	1000000.0	0.0	60.0	999561.0	1000000.0	0.0	0.0	0.0	0.0	0.0	1000000.0	1000000.0
999	0.0	0.0	0.0	0.0	0.0	0.0	0.0	0.0	1000000.0	31130.0	0.0	1000000.0	0.0	0.0	999321.0	1000000.0	999908.0	0.0	0.0	0.0	1000000.0	0.0	0.0	0.0	0.0	0.0	0.0	1000000.0	0.0	0.0	999926.0	0.0	0.0	0.0	0.0	0.0	0.0	1000000.0	0.0	58.0	999576.0	1000000.0	0.0	0.0	0.0	0.0	0.0	1000000.0	1000000.0
1000	0.0	0.0	0.0	0.0	0.0	0.0	0.0	0.0	1000000.0	30573.0	0.0	1000000.0	0.0	0.0	999325.0	1000000.0	999911.0	0.0	0.0	0.0	1000000.0	0.0	0.0	0.0	0.0	0.0	0.0	1000000.0	0.0	0.0	999920.0	0.0	0.0	0.0	0.0	0.0	0.0	1000000.0	0.0	51.0	999579.0	1000000.0	0.0	0.0	0.0	0.0	0.0	1000000.0	1000000.0
1001	0.0	0.0	0.0	0.0	0.0	0.0	0.0	0.0	1000000.0	29835.0	0.0	1000000.0	0.0	0.0	999334.0	1000000.0	999916.0	0.0	0.0	0.0	1000000.0	0.0	0.0	0.0	0.0	0.0	0.0	1000000.0	0.0	0.0	999905.0	0.0	0.0	0.0	0.0	0.0	0.0	1000000.0	0.0	41.0	999581.0	1000000.0	0.0	0.0	0.0	0.0	0.0	1000000.0	1000000.0
1002	0.0	0.0	0.0	0.0	0.0	0.0	0.0	0.0	1000000.0	29374.0	0.0	1000000.0	0.0	0.0	999321.0	1000000.0	999920.0	0.0	0.0	0.0	1000000.0	0.0	0.0	0.0	0.0	0.0	0.0	1000000.0	0.0	0.0	999925.0	0.0	0.0	0.0	0.0	0.0	0.0	1000000.0	0.0	36.0	999596.0	1000000.0	0.0	0.0	0.0	0.0	0.0	1000000.0	1000000.0
1003	0.0	0.0	0.0	0.0	0.0	0.0	0.0	0.0	1000000.0	28896.0	0.0	1000000.0	0.0	0.0	999300.0	1000000.0	999920.0	0.0	0.0	0.0	1000000.0	0.0	0.0	0.0	0.0	0.0	0.0	1000000.0	0.0	0.0	999917.0	0.0	0.0	0.0	0.0	0.0	0.0	1000000.0	0.0	30.0	999646.0	1000000.0	0.0	0.0	0.0	0.0	0.0	1000000.0	1000000.0
1004	0.0	0.0	0.0	0.0	0.0	0.0	0.0	0.0	1000000.0	28357.0	0.0	1000000.0	0.0	0.0	999291.0	1000000.0	999924.0	0.0	0.0	0.0	1000000.0	0.0	0.0	0.0	0.0	0.0	0.0	1000000.0	0.0	0.0	999929.0	0.0	0.0	0.0	0.0	0.0	0.0	1000000.0	0.0	28.0	999637.0	1000000.0	0.0	0.0	0.0	0.0	0.0	1000000.0	1000000.0
1005	0.0	0.0	0.0	0.0	0.0	0.0	0.0	0.0	1000000.0	28164.0	0.0	1000000.0	0.0	0.0	999311.0	1000000.0	999931.0	0.0	0.0	0.0	1000000.0	0.0	0.0	0.0	0.0	0.0	0.0	1000000.0	0.0	0.0	999928.0	0.0	0.0	0.0	0.0	0.0	0.0	1000000.0	0.0	34.0	999643.0	1000000.0	0.0	0.0	0.0	0.0	0.0	1000000.0	1000000.0
1006	0.0	0.0	0.0	0.0	0.0	0.0	0.0	0.0	1000000.0	27611.0	0.0	1000000.0	0.0	0.0	999281.0	1000000.0	999940.0	0.0	0.0	0.0	1000000.0	0.0	0.0	0.0	0.0	0.0	0.0	1000000.0	0.0	0.0	999921.0	0.0	0.0	0.0	0.0	0.0	0.0	1000000.0	0.0	35.0	999665.0	1000000.0	0.0	0.0	0.0	0.0	0.0	1000000.0	1000000.0
1007	0.0	0.0	0.0	0.0	0.0	0.0	0.0	0.0	1000000.0	27237.0	0.0	1000000.0	0.0	0.0	999304.0	1000000.0	999942.0	0.0	0.0	0.0	1000000.0	0.0	0.0	0.0	0.0	0.0	0.0	1000000.0	0.0	0.0	999932.0	0.0	0.0	0.0	0.0	0.0	0.0	1000000.0	0.0	39.0	999704.0	1000000.0	0.0	0.0	0.0	0.0	0.0	1000000.0	1000000.0
1008	0.0	0.0	0.0	0.0	0.0	0.0	0.0	0.0	1000000.0	26197.0	0.0	1000000.0	0.0	0.0	999295.0	1000000.0	999947.0	0.0	0.0	0.0	1000000.0	0.0	0.0	0.0	0.0	0.0	0.0	1000000.0	0.0	0.0	999933.0	0.0	0.0	0.0	0.0	0.0	0.0	1000000.0	0.0	32.0	999725.0	1000000.0	0.0	0.0	0.0	0.0	0.0	1000000.0	1000000.0
1009	0.0	0.0	0.0	0.0	0.0	0.0	0.0	0.0	1000000.0	25693.0	0.0	1000000.0	0.0	0.0	999284.0	1000000.0	999959.0	0.0	0.0	0.0	1000000.0	0.0	0.0	0.0	0.0	0.0	0.0	1000000.0	0.0	0.0	999938.0	0.0	0.0	0.0	0.0	0.0	0.0	1000000.0	0.0	29.0	999755.0	1000000.0	0.0	0.0	0.0	0.0	0.0	1000000.0	1000000.0
1010	0.0	0.0	0.0	0.0	0.0	0.0	0.0	0.0	1000000.0	25364.0	0.0	1000000.0	0.0	0.0	999347.0	1000000.0	999966.0	0.0	0.0	0.0	1000000.0	0.0	0.0	0.0	0.0	0.0	0.0	1000000.0	0.0	0.0	999934.0	0.0	0.0	0.0	0.0	0.0	0.0	1000000.0	0.0	22.0	999766.0	1000000.0	0.0	0.0	0.0	0.0	0.0	1000000.0	1000000.0
1011	0.0	0.0	0.0	0.0	0.0	0.0	0.0	0.0	1000000.0	24816.0	0.0	1000000.0	0.0	0.0	999354.0	1000000.0	999973.0	0.0	0.0	0.0	1000000.0	0.0	0.0	0.0	0.0	0.0	0.0	1000000.0	0.0	0.0	999942.0	0.0	0.0	0.0	0.0	0.0	0.0	1000000.0	0.0	18.0	999776.0	1000000.0	0.0	0.0	0.0	0.0	0.0	1000000.0	1000000.0
1012	0.0	0.0	0.0	0.0	0.0	0.0	0.0	0.0	1000000.0	24446.0	0.0	1000000.0	0.0	0.0	999324.0	1000000.0	999979.0	0.0	0.0	0.0	1000000.0	0.0	0.0	0.0	0.0	0.0	0.0	1000000.0	0.0	0.0	999941.0	0.0	0.0	0.0	0.0	0.0	0.0	1000000.0	0.0	16.0	999781.0	1000000.0	0.0	0.0	0.0	0.0	0.0	1000000.0	1000000.0
1013	0.0	0.0	0.0	0.0	0.0	0.0	0.0	0.0	1000000.0	24071.0	0.0	1000000.0	0.0	0.0	999330.0	1000000.0	999977.0	0.0	0.0	0.0	1000000.0	0.0	0.0	0.0	0.0	0.0	0.0	1000000.0	0.0	0.0	999946.0	0.0	0.0	0.0	0.0	0.0	0.0	1000000.0	0.0	14.0	999798.0	1000000.0	0.0	0.0	0.0	0.0	0.0	1000000.0	1000000.0
1014	0.0	0.0	0.0	0.0	0.0	0.0	0.0	0.0	1000000.0	23841.0	0.0	1000000.0	0.0	0.0	999360.0	1000000.0	999969.0	0.0	0.0	0.0	1000000.0	0.0	0.0	0.0	0.0	0.0	0.0	1000000.0	0.0	0.0	999940.0	0.0	0.0	0.0	0.0	0.0	0.0	1000000.0	0.0	16.0	999803.0	1000000.0	0.0	0.0	0.0	0.0	0.0	1000000.0	1000000.0
1015	0.0	0.0	0.0	0.0	0.0	0.0	0.0	0.0	1000000.0	23360.0	0.0	1000000.0	0.0	0.0	999348.0	1000000.0	999968.0	0.0	0.0	0.0	1000000.0	0.0	0.0	0.0	0.0	0.0	0.0	1000000.0	0.0	0.0	999942.0	0.0	0.0	0.0	0.0	0.0	0.0	1000000.0	0.0	20.0	999793.0	1000000.0	0.0	0.0	0.0	0.0	0.0	1000000.0	1000000.0
1016	0.0	0.0	0.0	0.0	0.0	0.0	0.0	0.0	1000000.0	23108.0	0.0	1000000.0	0.0	0.0	999351.0	1000000.0	999978.0	0.0	0.0	0.0	1000000.0	0.0	0.0	0.0	0.0	0.0	0.0	1000000.0	0.0	0.0	999931.0	0.0	0.0	0.0	0.0	0.0	0.0	1000000.0	0.0	22.0	999788.0	1000000.0	0.0	0.0	0.0	0.0	0.0	1000000.0	1000000.0
1017	0.0	0.0	0.0	0.0	0.0	0.0	0.0	0.0	1000000.0	22645.0	0.0	1000000.0	0.0	0.0	999386.0	1000000.0	999977.0	0.0	0.0	0.0	1000000.0	0.0	0.0	0.0	0.0	0.0	0.0	1000000.0	0.0	0.0	999921.0	0.0	0.0	0.0	0.0	0.0	0.0	1000000.0	0.0	19.0	999780.0	1000000.0	0.0	0.0	0.0	0.0	0.0	1000000.0	1000000.0
1018	0.0	0.0	0.0	0.0	0.0	0.0	0.0	0.0	1000000.0	22255.0	0.0	1000000.0	0.0	0.0	999420.0	1000000.0	999972.0	0.0	0.0	0.0	1000000.0	0.0	0.0	0.0	0.0	0.0	0.0	1000000.0	0.0	0.0	999933.0	0.0	0.0	0.0	0.0	0.0	0.0	1000000.0	0.0	19.0	999778.0	1000000.0	0.0	0.0	0.0	0.0	0.0	1000000.0	1000000.0
1019	0.0	0.0	0.0	0.0	0.0	0.0	0.0	0.0	1000000.0	21605.0	0.0	1000000.0	0.0	0.0	999429.0	1000000.0	999977.0	0.0	0.0	0.0	1000000.0	0.0	0.0	0.0	0.0	0.0	0.0	1000000.0	0.0	0.0	999948.0	0.0	0.0	0.0	0.0	0.0	0.0	1000000.0	0.0	20.0	999784.0	1000000.0	0.0	0.0	0.0	0.0	0.0	1000000.0	1000000.0
1020	0.0	0.0	0.0	0.0	0.0	0.0	0.0	0.0	1000000.0	21117.0	0.0	1000000.0	0.0	0.0	999435.0	1000000.0	999979.0	0.0	0.0	0.0	1000000.0	0.0	0.0	0.0	0.0	0.0	0.0	1000000.0	0.0	0.0	999957.0	0.0	0.0	0.0	0.0	0.0	0.0	1000000.0	0.0	21.0	999778.0	1000000.0	0.0	0.0	0.0	0.0	0.0	1000000.0	1000000.0
1021	0.0	0.0	0.0	0.0	0.0	0.0	0.0	0.0	1000000.0	20719.0	0.0	1000000.0	0.0	0.0	999479.0	1000000.0	999982.0	0.0	0.0	0.0	1000000.0	0.0	0.0	0.0	0.0	0.0	0.0	1000000.0	0.0	0.0	999952.0	0.0	0.0	0.0	0.0	0.0	0.0	1000000.0	0.0	25.0	999801.0	1000000.0	0.0	0.0	0.0	0.0	0.0	1000000.0	1000000.0
1022	0.0	0.0	0.0	0.0	0.0	0.0	0.0	0.0	1000000.0	20246.0	0.0	1000000.0	0.0	0.0	999461.0	1000000.0	999974.0	0.0	0.0	0.0	1000000.0	0.0	0.0	0.0	0.0	0.0	0.0	1000000.0	0.0	0.0	999956.0	0.0	0.0	0.0	0.0	0.0	0.0	1000000.0	0.0	23.0	999829.0	1000000.0	0.0	0.0	0.0	0.0	0.0	1000000.0	1000000.0
1023	0.0	0.0	0.0	0.0	0.0	0.0	0.0	0.0	1000000.0	19720.0	0.0	1000000.0	0.0	0.0	999494.0	1000000.0	999976.0	0.0	0.0	0.0	1000000.0	0.0	0.0	0.0	0.0	0.0	0.0	1000000.0	0.0	0.0	999948.0	0.0	0.0	0.0	0.0	0.0	0.0	1000000.0	0.0	17.0	999838.0	1000000.0	0.0	0.0	0.0	0.0	0.0	1000000.0	1000000.0
1024	0.0	0.0	0.0	0.0	0.0	0.0	0.0	0.0	1000000.0	19504.0	0.0	1000000.0	0.0	0.0	999525.0	1000000.0	999974.0	0.0	0.0	0.0	1000000.0	0.0	0.0	0.0	0.0	0.0	0.0	1000000.0	0.0	0.0	999950.0	0.0	0.0	0.0	0.0	0.0	0.0	1000000.0	0.0	23.0	999868.0	1000000.0	0.0	0.0	0.0	0.0	0.0	1000000.0	1000000.0
1025	0.0	0.0	0.0	0.0	0.0	0.0	0.0	0.0	1000000.0	19190.0	0.0	1000000.0	0.0	0.0	999544.0	1000000.0	999979.0	0.0	0.0	0.0	1000000.0	0.0	0.0	0.0	0.0	0.0	0.0	1000000.0	0.0	0.0	999939.0	0.0	0.0	0.0	0.0	0.0	0.0	1000000.0	0.0	29.0	999872.0	1000000.0	0.0	0.0	0.0	0.0	0.0	1000000.0	1000000.0
1026	0.0	0.0	0.0	0.0	0.0	0.0	0.0	0.0	1000000.0	18641.0	0.0	1000000.0	0.0	0.0	999525.0	1000000.0	999977.0	0.0	0.0	0.0	1000000.0	0.0	0.0	0.0	0.0	0.0	0.0	1000000.0	0.0	0.0	999928.0	0.0	0.0	0.0	0.0	0.0	0.0	1000000.0	0.0	24.0	999873.0	1000000.0	0.0	0.0	0.0	0.0	0.0	1000000.0	1000000.0
1027	0.0	0.0	0.0	0.0	0.0	0.0	0.0	0.0	1000000.0	18303.0	0.0	1000000.0	0.0	0.0	999548.0	1000000.0	999974.0	0.0	0.0	0.0	1000000.0	0.0	0.0	0.0	0.0	0.0	0.0	1000000.0	0.0	0.0	999934.0	0.0	0.0	0.0	0.0	0.0	0.0	1000000.0	0.0	28.0	999895.0	1000000.0	0.0	0.0	0.0	0.0	0.0	1000000.0	1000000.0
1028	0.0	0.0	0.0	0.0	0.0	0.0	0.0	0.0	1000000.0	18252.0	0.0	1000000.0	0.0	0.0	999553.0	1000000.0	999973.0	0.0	0.0	0.0	1000000.0	0.0	0.0	0.0	0.0	0.0	0.0	1000000.0	0.0	0.0	999930.0	0.0	0.0	0.0	0.0	0.0	0.0	1000000.0	0.0	28.0	999905.0	1000000.0	0.0	0.0	0.0	0.0	0.0	1000000.0	1000000.0
1029	0.0	0.0	0.0	0.0	0.0	0.0	0.0	0.0	1000000.0	18067.0	0.0	1000000.0	0.0	0.0	999573.0	1000000.0	999976.0	0.0	0.0	0.0	1000000.0	0.0	0.0	0.0	0.0	0.0	0.0	1000000.0	0.0	0.0	999930.0	0.0	0.0	0.0	0.0	0.0	0.0	1000000.0	0.0	20.0	999923.0	1000000.0	0.0	0.0	0.0	0.0	0.0	1000000.0	1000000.0
1030	0.0	0.0	0.0	0.0	0.0	0.0	0.0	0.0	1000000.0	17797.0	0.0	1000000.0	0.0	0.0	999595.0	1000000.0	999973.0	0.0	0.0	0.0	1000000.0	0.0	0.0	0.0	0.0	0.0	0.0	1000000.0	0.0	0.0	999927.0	0.0	0.0	0.0	0.0	0.0	0.0	1000000.0	0.0	26.0	999916.0	1000000.0	0.0	0.0	0.0	0.0	0.0	1000000.0	1000000.0
1031	0.0	0.0	0.0	0.0	0.0	0.0	0.0	0.0	1000000.0	17455.0	0.0	1000000.0	0.0	0.0	999620.0	1000000.0	999972.0	0.0	0.0	0.0	1000000.0	0.0	0.0	0.0	0.0	0.0	0.0	1000000.0	0.0	0.0	999931.0	0.0	0.0	0.0	0.0	0.0	0.0	1000000.0	0.0	31.0	999919.0	1000000.0	0.0	0.0	0.0	0.0	0.0	1000000.0	1000000.0
1032	0.0	0.0	0.0	0.0	0.0	0.0	0.0	0.0	1000000.0	17123.0	0.0	1000000.0	0.0	0.0	999635.0	1000000.0	999970.0	0.0	0.0	0.0	1000000.0	0.0	0.0	0.0	0.0	0.0	0.0	1000000.0	0.0	0.0	999913.0	0.0	0.0	0.0	0.0	0.0	0.0	1000000.0	0.0	24.0	999907.0	1000000.0	0.0	0.0	0.0	0.0	0.0	1000000.0	1000000.0
1033	0.0	0.0	0.0	0.0	0.0	0.0	0.0	0.0	1000000.0	16849.0	0.0	1000000.0	0.0	0.0	999662.0	1000000.0	999966.0	0.0	0.0	0.0	1000000.0	0.0	0.0	0.0	0.0	0.0	0.0	1000000.0	0.0	0.0	999916.0	0.0	0.0	0.0	0.0	0.0	0.0	1000000.0	0.0	26.0	999904.0	1000000.0	0.0	0.0	0.0	0.0	0.0	1000000.0	1000000.0
1034	0.0	0.0	0.0	0.0	0.0	0.0	0.0	0.0	1000000.0	16606.0	0.0	1000000.0	0.0	0.0	999692.0	1000000.0	999965.0	0.0	0.0	0.0	1000000.0	0.0	0.0	0.0	0.0	0.0	0.0	1000000.0	0.0	0.0	999912.0	0.0	0.0	0.0	0.0	0.0	0.0	1000000.0	0.0	34.0	999908.0	1000000.0	0.0	0.0	0.0	0.0	0.0	1000000.0	1000000.0
1035	0.0	0.0	0.0	0.0	0.0	0.0	0.0	0.0	1000000.0	16314.0	0.0	1000000.0	0.0	0.0	999699.0	1000000.0	999966.0	0.0	0.0	0.0	1000000.0	0.0	0.0	0.0	0.0	0.0	0.0	1000000.0	0.0	0.0	999897.0	0.0	0.0	0.0	0.0	0.0	0.0	1000000.0	0.0	33.0	999899.0	1000000.0	0.0	0.0	0.0	0.0	0.0	1000000.0	1000000.0
1036	0.0	0.0	0.0	0.0	0.0	0.0	0.0	0.0	1000000.0	16318.0	0.0	1000000.0	0.0	0.0	999706.0	1000000.0	999968.0	0.0	0.0	0.0	1000000.0	0.0	0.0	0.0	0.0	0.0	0.0	1000000.0	0.0	0.0	999900.0	0.0	0.0	0.0	0.0	0.0	0.0	1000000.0	0.0	30.0	999887.0	1000000.0	0.0	0.0	0.0	0.0	0.0	1000000.0	1000000.0
1037	0.0	0.0	0.0	0.0	0.0	0.0	0.0	0.0	1000000.0	16049.0	0.0	1000000.0	0.0	0.0	999722.0	1000000.0	999966.0	0.0	0.0	0.0	1000000.0	0.0	0.0	0.0	0.0	0.0	0.0	1000000.0	0.0	0.0	999908.0	0.0	0.0	0.0	0.0	0.0	0.0	1000000.0	0.0	31.0	999915.0	1000000.0	0.0	0.0	0.0	0.0	0.0	1000000.0	1000000.0
1038	0.0	0.0	0.0	0.0	0.0	0.0	0.0	0.0	1000000.0	15808.0	0.0	1000000.0	0.0	0.0	999710.0	1000000.0	999967.0	0.0	0.0	0.0	1000000.0	0.0	0.0	0.0	0.0	0.0	0.0	1000000.0	0.0	0.0	999910.0	0.0	0.0	0.0	0.0	0.0	0.0	1000000.0	0.0	34.0	999910.0	1000000.0	0.0	0.0	0.0	0.0	0.0	1000000.0	1000000.0
1039	0.0	0.0	0.0	0.0	0.0	0.0	0.0	0.0	1000000.0	15674.0	0.0	1000000.0	0.0	0.0	999733.0	1000000.0	999970.0	0.0	0.0	0.0	1000000.0	0.0	0.0	0.0	0.0	0.0	0.0	1000000.0	0.0	0.0	999906.0	0.0	0.0	0.0	0.0	0.0	0.0	1000000.0	0.0	30.0	999910.0	1000000.0	0.0	0.0	0.0	0.0	0.0	1000000.0	1000000.0
1040	0.0	0.0	0.0	0.0	0.0	0.0	0.0	0.0	1000000.0	15441.0	0.0	1000000.0	0.0	0.0	999761.0	1000000.0	999973.0	0.0	0.0	0.0	1000000.0	0.0	0.0	0.0	0.0	0.0	0.0	1000000.0	0.0	0.0	999916.0	0.0	0.0	0.0	0.0	0.0	0.0	1000000.0	0.0	26.0	999895.0	1000000.0	0.0	0.0	0.0	0.0	0.0	1000000.0	1000000.0
1041	0.0	0.0	0.0	0.0	0.0	0.0	0.0	0.0	1000000.0	15139.0	0.0	1000000.0	0.0	0.0	999779.0	1000000.0	999975.0	0.0	0.0	0.0	1000000.0	0.0	0.0	0.0	0.0	0.0	0.0	1000000.0	0.0	0.0	999924.0	0.0	0.0	0.0	0.0	0.0	0.0	1000000.0	0.0	19.0	999899.0	1000000.0	0.0	0.0	0.0	0.0	0.0	1000000.0	1000000.0
1042	0.0	0.0	0.0	0.0	0.0	0.0	0.0	0.0	1000000.0	14904.0	0.0	1000000.0	0.0	0.0	999811.0	1000000.0	999977.0	0.0	0.0	0.0	1000000.0	0.0	0.0	0.0	0.0	0.0	0.0	1000000.0	0.0	0.0	999916.0	0.0	0.0	0.0	0.0	0.0	0.0	1000000.0	0.0	22.0	999899.0	1000000.0	0.0	0.0	0.0	0.0	0.0	1000000.0	1000000.0
1043	0.0	0.0	0.0	0.0	0.0	0.0	0.0	0.0	1000000.0	14617.0	0.0	1000000.0	0.0	0.0	999804.0	1000000.0	999978.0	0.0	0.0	0.0	1000000.0	0.0	0.0	0.0	0.0	0.0	0.0	1000000.0	0.0	0.0	999905.0	0.0	0.0	0.0	0.0	0.0	0.0	1000000.0	0.0	21.0	999908.0	1000000.0	0.0	0.0	0.0	0.0	0.0	1000000.0	1000000.0
1044	0.0	0.0	0.0	0.0	0.0	0.0	0.0	0.0	1000000.0	14307.0	0.0	1000000.0	0.0	0.0	999794.0	1000000.0	999980.0	0.0	0.0	0.0	1000000.0	0.0	0.0	0.0	0.0	0.0	0.0	1000000.0	0.0	0.0	999905.0	0.0	0.0	0.0	0.0	0.0	0.0	1000000.0	0.0	16.0	999905.0	1000000.0	0.0	0.0	0.0	0.0	0.0	1000000.0	1000000.0
1045	0.0	0.0	0.0	0.0	0.0	0.0	0.0	0.0	1000000.0	14084.0	0.0	1000000.0	0.0	0.0	999807.0	1000000.0	999984.0	0.0	0.0	0.0	1000000.0	0.0	0.0	0.0	0.0	0.0	0.0	1000000.0	0.0	0.0	999924.0	0.0	0.0	0.0	0.0	0.0	0.0	1000000.0	0.0	11.0	999895.0	1000000.0	0.0	0.0	0.0	0.0	0.0	1000000.0	1000000.0
1046	0.0	0.0	0.0	0.0	0.0	0.0	0.0	0.0	1000000.0	13592.0	0.0	1000000.0	0.0	0.0	999815.0	1000000.0	999991.0	0.0	0.0	0.0	1000000.0	0.0	0.0	0.0	0.0	0.0	0.0	1000000.0	0.0	0.0	999918.0	0.0	0.0	0.0	0.0	0.0	0.0	1000000.0	0.0	11.0	999911.0	1000000.0	0.0	0.0	0.0	0.0	0.0	1000000.0	1000000.0
1047	0.0	0.0	0.0	0.0	0.0	0.0	0.0	0.0	1000000.0	13318.0	0.0	1000000.0	0.0	0.0	999791.0	1000000.0	999993.0	0.0	0.0	0.0	1000000.0	0.0	0.0	0.0	0.0	0.0	0.0	1000000.0	0.0	0.0	999923.0	0.0	0.0	0.0	0.0	0.0	0.0	1000000.0	0.0	15.0	999906.0	1000000.0	0.0	0.0	0.0	0.0	0.0	1000000.0	1000000.0
1048	0.0	0.0	0.0	0.0	0.0	0.0	0.0	0.0	1000000.0	13150.0	0.0	1000000.0	0.0	0.0	999816.0	1000000.0	999997.0	0.0	0.0	0.0	1000000.0	0.0	0.0	0.0	0.0	0.0	0.0	1000000.0	0.0	0.0	999920.0	0.0	0.0	0.0	0.0	0.0	0.0	1000000.0	0.0	25.0	999894.0	1000000.0	0.0	0.0	0.0	0.0	0.0	1000000.0	1000000.0
1049	0.0	0.0	0.0	0.0	0.0	0.0	0.0	0.0	1000000.0	12965.0	0.0	1000000.0	0.0	0.0	999800.0	1000000.0	999993.0	0.0	0.0	0.0	1000000.0	0.0	0.0	0.0	0.0	0.0	0.0	1000000.0	0.0	0.0	999930.0	0.0	0.0	0.0	0.0	0.0	0.0	1000000.0	0.0	25.0	999884.0	1000000.0	0.0	0.0	0.0	0.0	0.0	1000000.0	1000000.0
1050	0.0	0.0	0.0	0.0	0.0	0.0	0.0	0.0	1000000.0	12822.0	0.0	1000000.0	0.0	0.0	999809.0	1000000.0	999993.0	0.0	0.0	0.0	1000000.0	0.0	0.0	0.0	0.0	0.0	0.0	1000000.0	0.0	0.0	999924.0	0.0	0.0	0.0	0.0	0.0	0.0	1000000.0	0.0	24.0	999881.0	1000000.0	0.0	0.0	0.0	0.0	0.0	1000000.0	1000000.0
1051	0.0	0.0	0.0	0.0	0.0	0.0	0.0	0.0	1000000.0	12545.0	0.0	1000000.0	0.0	0.0	999827.0	1000000.0	999991.0	0.0	0.0	0.0	1000000.0	0.0	0.0	0.0	0.0	0.0	0.0	1000000.0	0.0	0.0	999933.0	0.0	0.0	0.0	0.0	0.0	0.0	1000000.0	0.0	21.0	999884.0	1000000.0	0.0	0.0	0.0	0.0	0.0	1000000.0	1000000.0
1052	0.0	0.0	0.0	0.0	0.0	0.0	0.0	0.0	1000000.0	12169.0	0.0	1000000.0	0.0	0.0	999841.0	1000000.0	999992.0	0.0	0.0	0.0	1000000.0	0.0	0.0	0.0	0.0	0.0	0.0	1000000.0	0.0	0.0	999941.0	0.0	0.0	0.0	0.0	0.0	0.0	1000000.0	0.0	20.0	999902.0	1000000.0	0.0	0.0	0.0	0.0	0.0	1000000.0	1000000.0
1053	0.0	0.0	0.0	0.0	0.0	0.0	0.0	0.0	1000000.0	12095.0	0.0	1000000.0	0.0	0.0	999855.0	1000000.0	999990.0	0.0	0.0	0.0	1000000.0	0.0	0.0	0.0	0.0	0.0	0.0	1000000.0	0.0	0.0	999943.0	0.0	0.0	0.0	0.0	0.0	0.0	1000000.0	0.0	21.0	999909.0	1000000.0	0.0	0.0	0.0	0.0	0.0	1000000.0	1000000.0
1054	0.0	0.0	0.0	0.0	0.0	0.0	0.0	0.0	1000000.0	11751.0	0.0	1000000.0	0.0	0.0	999839.0	1000000.0	999989.0	0.0	0.0	0.0	1000000.0	0.0	0.0	0.0	0.0	0.0	0.0	1000000.0	0.0	0.0	999946.0	0.0	0.0	0.0	0.0	0.0	0.0	1000000.0	0.0	15.0	999913.0	1000000.0	0.0	0.0	0.0	0.0	0.0	1000000.0	1000000.0
1055	0.0	0.0	0.0	0.0	0.0	0.0	0.0	0.0	1000000.0	11636.0	0.0	1000000.0	0.0	0.0	999840.0	1000000.0	999990.0	0.0	0.0	0.0	1000000.0	0.0	0.0	0.0	0.0	0.0	0.0	1000000.0	0.0	0.0	999959.0	0.0	0.0	0.0	0.0	0.0	0.0	1000000.0	0.0	14.0	999912.0	1000000.0	0.0	0.0	0.0	0.0	0.0	1000000.0	1000000.0
1056	0.0	0.0	0.0	0.0	0.0	0.0	0.0	0.0	1000000.0	11374.0	0.0	1000000.0	0.0	0.0	999815.0	1000000.0	999989.0	0.0	0.0	0.0	1000000.0	0.0	0.0	0.0	0.0	0.0	0.0	1000000.0	0.0	0.0	999956.0	0.0	0.0	0.0	0.0	0.0	0.0	1000000.0	0.0	14.0	999884.0	1000000.0	0.0	0.0	0.0	0.0	0.0	1000000.0	1000000.0
1057	0.0	0.0	0.0	0.0	0.0	0.0	0.0	0.0	1000000.0	11179.0	0.0	1000000.0	0.0	0.0	999825.0	1000000.0	999984.0	0.0	0.0	0.0	1000000.0	0.0	0.0	0.0	0.0	0.0	0.0	1000000.0	0.0	0.0	999960.0	0.0	0.0	0.0	0.0	0.0	0.0	1000000.0	0.0	11.0	999898.0	1000000.0	0.0	0.0	0.0	0.0	0.0	1000000.0	1000000.0
1058	0.0	0.0	0.0	0.0	0.0	0.0	0.0	0.0	1000000.0	10927.0	0.0	1000000.0	0.0	0.0	999851.0	1000000.0	999989.0	0.0	0.0	0.0	1000000.0	0.0	0.0	0.0	0.0	0.0	0.0	1000000.0	0.0	0.0	999976.0	0.0	0.0	0.0	0.0	0.0	0.0	1000000.0	0.0	7.0	999894.0	1000000.0	0.0	0.0	0.0	0.0	0.0	1000000.0	1000000.0
1059	0.0	0.0	0.0	0.0	0.0	0.0	0.0	0.0	1000000.0	10717.0	0.0	1000000.0	0.0	0.0	999872.0	1000000.0	999990.0	0.0	0.0	0.0	1000000.0	0.0	0.0	0.0	0.0	0.0	0.0	1000000.0	0.0	0.0	999987.0	0.0	0.0	0.0	0.0	0.0	0.0	1000000.0	0.0	13.0	999895.0	1000000.0	0.0	0.0	0.0	0.0	0.0	1000000.0	1000000.0
1060	0.0	0.0	0.0	0.0	0.0	0.0	0.0	0.0	1000000.0	10434.0	0.0	1000000.0	0.0	0.0	999880.0	1000000.0	999990.0	0.0	0.0	0.0	1000000.0	0.0	0.0	0.0	0.0	0.0	0.0	1000000.0	0.0	0.0	999981.0	0.0	0.0	0.0	0.0	0.0	0.0	1000000.0	0.0	13.0	999918.0	1000000.0	0.0	0.0	0.0	0.0	0.0	1000000.0	1000000.0
1061	0.0	0.0	0.0	0.0	0.0	0.0	0.0	0.0	1000000.0	10254.0	0.0	1000000.0	0.0	0.0	999888.0	1000000.0	999990.0	0.0	0.0	0.0	1000000.0	0.0	0.0	0.0	0.0	0.0	0.0	1000000.0	0.0	0.0	999983.0	0.0	0.0	0.0	0.0	0.0	0.0	1000000.0	0.0	9.0	999923.0	1000000.0	0.0	0.0	0.0	0.0	0.0	1000000.0	1000000.0
1062	0.0	0.0	0.0	0.0	0.0	0.0	0.0	0.0	1000000.0	10033.0	0.0	1000000.0	0.0	0.0	999894.0	1000000.0	999986.0	0.0	0.0	0.0	1000000.0	0.0	0.0	0.0	0.0	0.0	0.0	1000000.0	0.0	0.0	999986.0	0.0	0.0	0.0	0.0	0.0	0.0	1000000.0	0.0	4.0	999918.0	1000000.0	0.0	0.0	0.0	0.0	0.0	1000000.0	1000000.0
1063	0.0	0.0	0.0	0.0	0.0	0.0	0.0	0.0	1000000.0	9730.0	0.0	1000000.0	0.0	0.0	999899.0	1000000.0	999989.0	0.0	0.0	0.0	1000000.0	0.0	0.0	0.0	0.0	0.0	0.0	1000000.0	0.0	0.0	999985.0	0.0	0.0	0.0	0.0	0.0	0.0	1000000.0	0.0	1.0	999931.0	1000000.0	0.0	0.0	0.0	0.0	0.0	1000000.0	1000000.0
1064	0.0	0.0	0.0	0.0	0.0	0.0	0.0	0.0	1000000.0	9431.0	0.0	1000000.0	0.0	0.0	999917.0	1000000.0	999982.0	0.0	0.0	0.0	1000000.0	0.0	0.0	0.0	0.0	0.0	0.0	1000000.0	0.0	0.0	999990.0	0.0	0.0	0.0	0.0	0.0	0.0	1000000.0	0.0	1.0	999929.0	1000000.0	0.0	0.0	0.0	0.0	0.0	1000000.0	1000000.0
1065	0.0	0.0	0.0	0.0	0.0	0.0	0.0	0.0	1000000.0	9404.0	0.0	1000000.0	0.0	0.0	999916.0	1000000.0	999979.0	0.0	0.0	0.0	1000000.0	0.0	0.0	0.0	0.0	0.0	0.0	1000000.0	0.0	0.0	999991.0	0.0	0.0	0.0	0.0	0.0	0.0	1000000.0	0.0	1.0	999925.0	1000000.0	0.0	0.0	0.0	0.0	0.0	1000000.0	1000000.0
1066	0.0	0.0	0.0	0.0	0.0	0.0	0.0	0.0	1000000.0	9464.0	0.0	1000000.0	0.0	0.0	999931.0	1000000.0	999975.0	0.0	0.0	0.0	1000000.0	0.0	0.0	0.0	0.0	0.0	0.0	1000000.0	0.0	0.0	999994.0	0.0	0.0	0.0	0.0	0.0	0.0	1000000.0	0.0	0.0	999917.0	1000000.0	0.0	0.0	0.0	0.0	0.0	1000000.0	1000000.0
1067	0.0	0.0	0.0	0.0	0.0	0.0	0.0	0.0	1000000.0	9150.0	0.0	1000000.0	0.0	0.0	999935.0	1000000.0	999968.0	0.0	0.0	0.0	1000000.0	0.0	0.0	0.0	0.0	0.0	0.0	1000000.0	0.0	0.0	999993.0	0.0	0.0	0.0	0.0	0.0	0.0	1000000.0	0.0	0.0	999905.0	1000000.0	0.0	0.0	0.0	0.0	0.0	1000000.0	1000000.0
1068	0.0	0.0	0.0	0.0	0.0	0.0	0.0	0.0	1000000.0	8952.0	0.0	1000000.0	0.0	0.0	999929.0	1000000.0	999972.0	0.0	0.0	0.0	1000000.0	0.0	0.0	0.0	0.0	0.0	0.0	1000000.0	0.0	0.0	999994.0	0.0	0.0	0.0	0.0	0.0	0.0	1000000.0	0.0	0.0	999902.0	1000000.0	0.0	0.0	0.0	0.0	0.0	1000000.0	1000000.0
1069	0.0	0.0	0.0	0.0	0.0	0.0	0.0	0.0	1000000.0	8800.0	0.0	1000000.0	0.0	0.0	999943.0	1000000.0	999979.0	0.0	0.0	0.0	1000000.0	0.0	0.0	0.0	0.0	0.0	0.0	1000000.0	0.0	0.0	999994.0	0.0	0.0	0.0	0.0	0.0	0.0	1000000.0	0.0	0.0	999903.0	1000000.0	0.0	0.0	0.0	0.0	0.0	1000000.0	1000000.0
1070	0.0	0.0	0.0	0.0	0.0	0.0	0.0	0.0	1000000.0	8734.0	0.0	1000000.0	0.0	0.0	999945.0	1000000.0	999972.0	0.0	0.0	0.0	1000000.0	0.0	0.0	0.0	0.0	0.0	0.0	1000000.0	0.0	0.0	999996.0	0.0	0.0	0.0	0.0	0.0	0.0	1000000.0	0.0	0.0	999923.0	1000000.0	0.0	0.0	0.0	0.0	0.0	1000000.0	1000000.0
1071	0.0	0.0	0.0	0.0	0.0	0.0	0.0	0.0	1000000.0	8581.0	0.0	1000000.0	0.0	0.0	999963.0	1000000.0	999975.0	0.0	0.0	0.0	1000000.0	0.0	0.0	0.0	0.0	0.0	0.0	1000000.0	0.0	0.0	999992.0	0.0	0.0	0.0	0.0	0.0	0.0	1000000.0	0.0	0.0	999915.0	1000000.0	0.0	0.0	0.0	0.0	0.0	1000000.0	1000000.0
1072	0.0	0.0	0.0	0.0	0.0	0.0	0.0	0.0	1000000.0	8505.0	0.0	1000000.0	0.0	0.0	999969.0	1000000.0	999977.0	0.0	0.0	0.0	1000000.0	0.0	0.0	0.0	0.0	0.0	0.0	1000000.0	0.0	0.0	999992.0	0.0	0.0	0.0	0.0	0.0	0.0	1000000.0	0.0	0.0	999924.0	1000000.0	0.0	0.0	0.0	0.0	0.0	1000000.0	1000000.0
1073	0.0	0.0	0.0	0.0	0.0	0.0	0.0	0.0	1000000.0	8190.0	0.0	1000000.0	0.0	0.0	999966.0	1000000.0	999976.0	0.0	0.0	0.0	1000000.0	0.0	0.0	0.0	0.0	0.0	0.0	1000000.0	0.0	0.0	999994.0	0.0	0.0	0.0	0.0	0.0	0.0	1000000.0	0.0	0.0	999928.0	1000000.0	0.0	0.0	0.0	0.0	0.0	1000000.0	1000000.0
1074	0.0	0.0	0.0	0.0	0.0	0.0	0.0	0.0	1000000.0	8027.0	0.0	1000000.0	0.0	0.0	999973.0	1000000.0	999976.0	0.0	0.0	0.0	1000000.0	0.0	0.0	0.0	0.0	0.0	0.0	1000000.0	0.0	0.0	999991.0	0.0	0.0	0.0	0.0	0.0	0.0	1000000.0	0.0	0.0	999931.0	1000000.0	0.0	0.0	0.0	0.0	0.0	1000000.0	1000000.0
1075	0.0	0.0	0.0	0.0	0.0	0.0	0.0	0.0	1000000.0	7876.0	0.0	1000000.0	0.0	0.0	999976.0	1000000.0	999983.0	0.0	0.0	0.0	1000000.0	0.0	0.0	0.0	0.0	0.0	0.0	1000000.0	0.0	0.0	999994.0	0.0	0.0	0.0	0.0	0.0	0.0	1000000.0	0.0	0.0	999940.0	1000000.0	0.0	0.0	0.0	0.0	0.0	1000000.0	1000000.0
1076	0.0	0.0	0.0	0.0	0.0	0.0	0.0	0.0	1000000.0	7608.0	0.0	1000000.0	0.0	0.0	999969.0	1000000.0	999981.0	0.0	0.0	0.0	1000000.0	0.0	0.0	0.0	0.0	0.0	0.0	1000000.0	0.0	0.0	999991.0	0.0	0.0	0.0	0.0	0.0	0.0	1000000.0	0.0	0.0	999952.0	1000000.0	0.0	0.0	0.0	0.0	0.0	1000000.0	1000000.0
1077	0.0	0.0	0.0	0.0	0.0	0.0	0.0	0.0	1000000.0	7482.0	0.0	1000000.0	0.0	0.0	999966.0	1000000.0	999982.0	0.0	0.0	0.0	1000000.0	0.0	0.0	0.0	0.0	0.0	0.0	1000000.0	0.0	0.0	999993.0	0.0	0.0	0.0	0.0	0.0	0.0	1000000.0	0.0	0.0	999937.0	1000000.0	0.0	0.0	0.0	0.0	0.0	1000000.0	1000000.0
1078	0.0	0.0	0.0	0.0	0.0	0.0	0.0	0.0	1000000.0	7282.0	0.0	1000000.0	0.0	0.0	999972.0	1000000.0	999982.0	0.0	0.0	0.0	1000000.0	0.0	0.0	0.0	0.0	0.0	0.0	1000000.0	0.0	0.0	999992.0	0.0	0.0	0.0	0.0	0.0	0.0	1000000.0	0.0	0.0	999933.0	1000000.0	0.0	0.0	0.0	0.0	0.0	1000000.0	1000000.0
1079	0.0	0.0	0.0	0.0	0.0	0.0	0.0	0.0	1000000.0	7048.0	0.0	1000000.0	0.0	0.0	999979.0	1000000.0	999982.0	0.0	0.0	0.0	1000000.0	0.0	0.0	0.0	0.0	0.0	0.0	1000000.0	0.0	0.0	999992.0	0.0	0.0	0.0	0.0	0.0	0.0	1000000.0	0.0	0.0	999936.0	1000000.0	0.0	0.0	0.0	0.0	0.0	1000000.0	1000000.0
1080	0.0	0.0	0.0	0.0	0.0	0.0	0.0	0.0	1000000.0	6874.0	0.0	1000000.0	0.0	0.0	999980.0	1000000.0	999987.0	0.0	0.0	0.0	1000000.0	0.0	0.0	0.0	0.0	0.0	0.0	1000000.0	0.0	0.0	999992.0	0.0	0.0	0.0	0.0	0.0	0.0	1000000.0	0.0	0.0	999931.0	1000000.0	0.0	0.0	0.0	0.0	0.0	1000000.0	1000000.0
1081	0.0	0.0	0.0	0.0	0.0	0.0	0.0	0.0	1000000.0	6749.0	0.0	1000000.0	0.0	0.0	999975.0	1000000.0	999984.0	0.0	0.0	0.0	1000000.0	0.0	0.0	0.0	0.0	0.0	0.0	1000000.0	0.0	0.0	999990.0	0.0	0.0	0.0	0.0	0.0	0.0	1000000.0	0.0	0.0	999933.0	1000000.0	0.0	0.0	0.0	0.0	0.0	1000000.0	1000000.0
1082	0.0	0.0	0.0	0.0	0.0	0.0	0.0	0.0	1000000.0	6675.0	0.0	1000000.0	0.0	0.0	999976.0	1000000.0	999984.0	0.0	0.0	0.0	1000000.0	0.0	0.0	0.0	0.0	0.0	0.0	1000000.0	0.0	0.0	999994.0	0.0	0.0	0.0	0.0	0.0	0.0	1000000.0	0.0	0.0	999923.0	1000000.0	0.0	0.0	0.0	0.0	0.0	1000000.0	1000000.0
1083	0.0	0.0	0.0	0.0	0.0	0.0	0.0	0.0	1000000.0	6597.0	0.0	1000000.0	0.0	0.0	999980.0	1000000.0	999985.0	0.0	0.0	0.0	1000000.0	0.0	0.0	0.0	0.0	0.0	0.0	1000000.0	0.0	0.0	999998.0	0.0	0.0	0.0	0.0	0.0	0.0	1000000.0	0.0	0.0	999923.0	1000000.0	0.0	0.0	0.0	0.0	0.0	1000000.0	1000000.0
1084	0.0	0.0	0.0	0.0	0.0	0.0	0.0	0.0	1000000.0	6553.0	0.0	1000000.0	0.0	0.0	999978.0	1000000.0	999984.0	0.0	0.0	0.0	1000000.0	0.0	0.0	0.0	0.0	0.0	0.0	1000000.0	0.0	0.0	1000000.0	0.0	0.0	0.0	0.0	0.0	0.0	1000000.0	0.0	0.0	999926.0	1000000.0	0.0	0.0	0.0	0.0	0.0	1000000.0	1000000.0
1085	0.0	0.0	0.0	0.0	0.0	0.0	0.0	0.0	1000000.0	6298.0	0.0	1000000.0	0.0	0.0	999984.0	1000000.0	999987.0	0.0	0.0	0.0	1000000.0	0.0	0.0	0.0	0.0	0.0	0.0	1000000.0	0.0	0.0	1000000.0	0.0	0.0	0.0	0.0	0.0	0.0	1000000.0	0.0	0.0	999938.0	1000000.0	0.0	0.0	0.0	0.0	0.0	1000000.0	1000000.0
1086	0.0	0.0	0.0	0.0	0.0	0.0	0.0	0.0	1000000.0	6253.0	0.0	1000000.0	0.0	0.0	999990.0	1000000.0	999989.0	0.0	0.0	0.0	1000000.0	0.0	0.0	0.0	0.0	0.0	0.0	1000000.0	0.0	0.0	1000000.0	0.0	0.0	0.0	0.0	0.0	0.0	1000000.0	0.0	0.0	999955.0	1000000.0	0.0	0.0	0.0	0.0	0.0	1000000.0	1000000.0
1087	0.0	0.0	0.0	0.0	0.0	0.0	0.0	0.0	1000000.0	5925.0	0.0	1000000.0	0.0	0.0	999994.0	1000000.0	999993.0	0.0	0.0	0.0	1000000.0	0.0	0.0	0.0	0.0	0.0	0.0	1000000.0	0.0	0.0	1000000.0	0.0	0.0	0.0	0.0	0.0	0.0	1000000.0	0.0	0.0	999950.0	1000000.0	0.0	0.0	0.0	0.0	0.0	1000000.0	1000000.0
1088	0.0	0.0	0.0	0.0	0.0	0.0	0.0	0.0	1000000.0	5685.0	0.0	1000000.0	0.0	0.0	999999.0	1000000.0	999991.0	0.0	0.0	0.0	1000000.0	0.0	0.0	0.0	0.0	0.0	0.0	1000000.0	0.0	0.0	1000000.0	0.0	0.0	0.0	0.0	0.0	0.0	1000000.0	0.0	0.0	999937.0	1000000.0	0.0	0.0	0.0	0.0	0.0	1000000.0	1000000.0
1089	0.0	0.0	0.0	0.0	0.0	0.0	0.0	0.0	1000000.0	5529.0	0.0	1000000.0	0.0	0.0	1000000.0	1000000.0	999991.0	0.0	0.0	0.0	1000000.0	0.0	0.0	0.0	0.0	0.0	0.0	1000000.0	0.0	0.0	1000000.0	0.0	0.0	0.0	0.0	0.0	0.0	1000000.0	0.0	0.0	999939.0	1000000.0	0.0	0.0	0.0	0.0	0.0	1000000.0	1000000.0
1090	0.0	0.0	0.0	0.0	0.0	0.0	0.0	0.0	1000000.0	5421.0	0.0	1000000.0	0.0	0.0	1000000.0	1000000.0	999991.0	0.0	0.0	0.0	1000000.0	0.0	0.0	0.0	0.0	0.0	0.0	1000000.0	0.0	0.0	1000000.0	0.0	0.0	0.0	0.0	0.0	0.0	1000000.0	0.0	0.0	999946.0	1000000.0	0.0	0.0	0.0	0.0	0.0	1000000.0	1000000.0
1091	0.0	0.0	0.0	0.0	0.0	0.0	0.0	0.0	1000000.0	5436.0	0.0	1000000.0	0.0	0.0	1000000.0	1000000.0	999991.0	0.0	0.0	0.0	1000000.0	0.0	0.0	0.0	0.0	0.0	0.0	1000000.0	0.0	0.0	1000000.0	0.0	0.0	0.0	0.0	0.0	0.0	1000000.0	0.0	0.0	999959.0	1000000.0	0.0	0.0	0.0	0.0	0.0	1000000.0	1000000.0
1092	0.0	0.0	0.0	0.0	0.0	0.0	0.0	0.0	1000000.0	5406.0	0.0	1000000.0	0.0	0.0	1000000.0	1000000.0	999991.0	0.0	0.0	0.0	1000000.0	0.0	0.0	0.0	0.0	0.0	0.0	1000000.0	0.0	0.0	1000000.0	0.0	0.0	0.0	0.0	0.0	0.0	1000000.0	0.0	0.0	999960.0	1000000.0	0.0	0.0	0.0	0.0	0.0	1000000.0	1000000.0
1093	0.0	0.0	0.0	0.0	0.0	0.0	0.0	0.0	1000000.0	5254.0	0.0	1000000.0	0.0	0.0	1000000.0	1000000.0	999992.0	0.0	0.0	0.0	1000000.0	0.0	0.0	0.0	0.0	0.0	0.0	1000000.0	0.0	0.0	1000000.0	0.0	0.0	0.0	0.0	0.0	0.0	1000000.0	0.0	0.0	999964.0	1000000.0	0.0	0.0	0.0	0.0	0.0	1000000.0	1000000.0
1094	0.0	0.0	0.0	0.0	0.0	0.0	0.0	0.0	1000000.0	5139.0	0.0	1000000.0	0.0	0.0	1000000.0	1000000.0	999994.0	0.0	0.0	0.0	1000000.0	0.0	0.0	0.0	0.0	0.0	0.0	1000000.0	0.0	0.0	1000000.0	0.0	0.0	0.0	0.0	0.0	0.0	1000000.0	0.0	0.0	999964.0	1000000.0	0.0	0.0	0.0	0.0	0.0	1000000.0	1000000.0
1095	0.0	0.0	0.0	0.0	0.0	0.0	0.0	0.0	1000000.0	5001.0	0.0	1000000.0	0.0	0.0	1000000.0	1000000.0	999992.0	0.0	0.0	0.0	1000000.0	0.0	0.0	0.0	0.0	0.0	0.0	1000000.0	0.0	0.0	1000000.0	0.0	0.0	0.0	0.0	0.0	0.0	1000000.0	0.0	0.0	999974.0	1000000.0	0.0	0.0	0.0	0.0	0.0	1000000.0	1000000.0
1096	0.0	0.0	0.0	0.0	0.0	0.0	0.0	0.0	1000000.0	4932.0	0.0	1000000.0	0.0	0.0	1000000.0	1000000.0	999992.0	0.0	0.0	0.0	1000000.0	0.0	0.0	0.0	0.0	0.0	0.0	1000000.0	0.0	0.0	1000000.0	0.0	0.0	0.0	0.0	0.0	0.0	1000000.0	0.0	0.0	999980.0	1000000.0	0.0	0.0	0.0	0.0	0.0	1000000.0	1000000.0
1097	0.0	0.0	0.0	0.0	0.0	0.0	0.0	0.0	1000000.0	4887.0	0.0	1000000.0	0.0	0.0	1000000.0	1000000.0	999993.0	0.0	0.0	0.0	1000000.0	0.0	0.0	0.0	0.0	0.0	0.0	1000000.0	0.0	0.0	1000000.0	0.0	0.0	0.0	0.0	0.0	0.0	1000000.0	0.0	0.0	999979.0	1000000.0	0.0	0.0	0.0	0.0	0.0	1000000.0	1000000.0
1098	0.0	0.0	0.0	0.0	0.0	0.0	0.0	0.0	1000000.0	4774.0	0.0	1000000.0	0.0	0.0	1000000.0	1000000.0	999993.0	0.0	0.0	0.0	1000000.0	0.0	0.0	0.0	0.0	0.0	0.0	1000000.0	0.0	0.0	1000000.0	0.0	0.0	0.0	0.0	0.0	0.0	1000000.0	0.0	0.0	999983.0	1000000.0	0.0	0.0	0.0	0.0	0.0	1000000.0	1000000.0
1099	0.0	0.0	0.0	0.0	0.0	0.0	0.0	0.0	1000000.0	4716.0	0.0	1000000.0	0.0	0.0	1000000.0	1000000.0	999991.0	0.0	0.0	0.0	1000000.0	0.0	0.0	0.0	0.0	0.0	0.0	1000000.0	0.0	0.0	1000000.0	0.0	0.0	0.0	0.0	0.0	0.0	1000000.0	0.0	0.0	999979.0	1000000.0	0.0	0.0	0.0	0.0	0.0	1000000.0	1000000.0
1100	0.0	0.0	0.0	0.0	0.0	0.0	0.0	0.0	1000000.0	4519.0	0.0	1000000.0	0.0	0.0	1000000.0	1000000.0	999994.0	0.0	0.0	0.0	1000000.0	0.0	0.0	0.0	0.0	0.0	0.0	1000000.0	0.0	0.0	1000000.0	0.0	0.0	0.0	0.0	0.0	0.0	1000000.0	0.0	0.0	999974.0	1000000.0	0.0	0.0	0.0	0.0	0.0	1000000.0	1000000.0
1101	0.0	0.0	0.0	0.0	0.0	0.0	0.0	0.0	1000000.0	4467.0	0.0	1000000.0	0.0	0.0	1000000.0	1000000.0	999996.0	0.0	0.0	0.0	1000000.0	0.0	0.0	0.0	0.0	0.0	0.0	1000000.0	0.0	0.0	1000000.0	0.0	0.0	0.0	0.0	0.0	0.0	1000000.0	0.0	0.0	999972.0	1000000.0	0.0	0.0	0.0	0.0	0.0	1000000.0	1000000.0
1102	0.0	0.0	0.0	0.0	0.0	0.0	0.0	0.0	1000000.0	4382.0	0.0	1000000.0	0.0	0.0	1000000.0	1000000.0	999999.0	0.0	0.0	0.0	1000000.0	0.0	0.0	0.0	0.0	0.0	0.0	1000000.0	0.0	0.0	1000000.0	0.0	0.0	0.0	0.0	0.0	0.0	1000000.0	0.0	0.0	999964.0	1000000.0	0.0	0.0	0.0	0.0	0.0	1000000.0	1000000.0
1103	0.0	0.0	0.0	0.0	0.0	0.0	0.0	0.0	1000000.0	4338.0	0.0	1000000.0	0.0	0.0	1000000.0	1000000.0	999999.0	0.0	0.0	0.0	1000000.0	0.0	0.0	0.0	0.0	0.0	0.0	1000000.0	0.0	0.0	1000000.0	0.0	0.0	0.0	0.0	0.0	0.0	1000000.0	0.0	0.0	999967.0	1000000.0	0.0	0.0	0.0	0.0	0.0	1000000.0	1000000.0
1104	0.0	0.0	0.0	0.0	0.0	0.0	0.0	0.0	1000000.0	4109.0	0.0	1000000.0	0.0	0.0	1000000.0	1000000.0	999999.0	0.0	0.0	0.0	1000000.0	0.0	0.0	0.0	0.0	0.0	0.0	1000000.0	0.0	0.0	1000000.0	0.0	0.0	0.0	0.0	0.0	0.0	1000000.0	0.0	0.0	999962.0	1000000.0	0.0	0.0	0.0	0.0	0.0	1000000.0	1000000.0
1105	0.0	0.0	0.0	0.0	0.0	0.0	0.0	0.0	1000000.0	4202.0	0.0	1000000.0	0.0	0.0	1000000.0	1000000.0	1000000.0	0.0	0.0	0.0	1000000.0	0.0	0.0	0.0	0.0	0.0	0.0	1000000.0	0.0	0.0	1000000.0	0.0	0.0	0.0	0.0	0.0	0.0	1000000.0	0.0	0.0	999965.0	1000000.0	0.0	0.0	0.0	0.0	0.0	1000000.0	1000000.0
1106	0.0	0.0	0.0	0.0	0.0	0.0	0.0	0.0	1000000.0	4154.0	0.0	1000000.0	0.0	0.0	1000000.0	1000000.0	1000000.0	0.0	0.0	0.0	1000000.0	0.0	0.0	0.0	0.0	0.0	0.0	1000000.0	0.0	0.0	1000000.0	0.0	0.0	0.0	0.0	0.0	0.0	1000000.0	0.0	0.0	999966.0	1000000.0	0.0	0.0	0.0	0.0	0.0	1000000.0	1000000.0
1107	0.0	0.0	0.0	0.0	0.0	0.0	0.0	0.0	1000000.0	4010.0	0.0	1000000.0	0.0	0.0	1000000.0	1000000.0	1000000.0	0.0	0.0	0.0	1000000.0	0.0	0.0	0.0	0.0	0.0	0.0	1000000.0	0.0	0.0	1000000.0	0.0	0.0	0.0	0.0	0.0	0.0	1000000.0	0.0	0.0	999966.0	1000000.0	0.0	0.0	0.0	0.0	0.0	1000000.0	1000000.0
1108	0.0	0.0	0.0	0.0	0.0	0.0	0.0	0.0	1000000.0	4063.0	0.0	1000000.0	0.0	0.0	1000000.0	1000000.0	1000000.0	0.0	0.0	0.0	1000000.0	0.0	0.0	0.0	0.0	0.0	0.0	1000000.0	0.0	0.0	1000000.0	0.0	0.0	0.0	0.0	0.0	0.0	1000000.0	0.0	0.0	999964.0	1000000.0	0.0	0.0	0.0	0.0	0.0	1000000.0	1000000.0
1109	0.0	0.0	0.0	0.0	0.0	0.0	0.0	0.0	1000000.0	3866.0	0.0	1000000.0	0.0	0.0	1000000.0	1000000.0	1000000.0	0.0	0.0	0.0	1000000.0	0.0	0.0	0.0	0.0	0.0	0.0	1000000.0	0.0	0.0	1000000.0	0.0	0.0	0.0	0.0	0.0	0.0	1000000.0	0.0	0.0	999955.0	1000000.0	0.0	0.0	0.0	0.0	0.0	1000000.0	1000000.0
1110	0.0	0.0	0.0	0.0	0.0	0.0	0.0	0.0	1000000.0	3781.0	0.0	1000000.0	0.0	0.0	1000000.0	1000000.0	1000000.0	0.0	0.0	0.0	1000000.0	0.0	0.0	0.0	0.0	0.0	0.0	1000000.0	0.0	0.0	1000000.0	0.0	0.0	0.0	0.0	0.0	0.0	1000000.0	0.0	0.0	999959.0	1000000.0	0.0	0.0	0.0	0.0	0.0	1000000.0	1000000.0
1111	0.0	0.0	0.0	0.0	0.0	0.0	0.0	0.0	1000000.0	3685.0	0.0	1000000.0	0.0	0.0	1000000.0	1000000.0	1000000.0	0.0	0.0	0.0	1000000.0	0.0	0.0	0.0	0.0	0.0	0.0	1000000.0	0.0	0.0	1000000.0	0.0	0.0	0.0	0.0	0.0	0.0	1000000.0	0.0	0.0	999967.0	1000000.0	0.0	0.0	0.0	0.0	0.0	1000000.0	1000000.0
1112	0.0	0.0	0.0	0.0	0.0	0.0	0.0	0.0	1000000.0	3619.0	0.0	1000000.0	0.0	0.0	1000000.0	1000000.0	1000000.0	0.0	0.0	0.0	1000000.0	0.0	0.0	0.0	0.0	0.0	0.0	1000000.0	0.0	0.0	1000000.0	0.0	0.0	0.0	0.0	0.0	0.0	1000000.0	0.0	0.0	999966.0	1000000.0	0.0	0.0	0.0	0.0	0.0	1000000.0	1000000.0
1113	0.0	0.0	0.0	0.0	0.0	0.0	0.0	0.0	1000000.0	3530.0	0.0	1000000.0	0.0	0.0	1000000.0	1000000.0	1000000.0	0.0	0.0	0.0	1000000.0	0.0	0.0	0.0	0.0	0.0	0.0	1000000.0	0.0	0.0	1000000.0	0.0	0.0	0.0	0.0	0.0	0.0	1000000.0	0.0	0.0	999963.0	1000000.0	0.0	0.0	0.0	0.0	0.0	1000000.0	1000000.0
1114	0.0	0.0	0.0	0.0	0.0	0.0	0.0	0.0	1000000.0	3481.0	0.0	1000000.0	0.0	0.0	1000000.0	1000000.0	1000000.0	0.0	0.0	0.0	1000000.0	0.0	0.0	0.0	0.0	0.0	0.0	1000000.0	0.0	0.0	1000000.0	0.0	0.0	0.0	0.0	0.0	0.0	1000000.0	0.0	0.0	999965.0	1000000.0	0.0	0.0	0.0	0.0	0.0	1000000.0	1000000.0
1115	0.0	0.0	0.0	0.0	0.0	0.0	0.0	0.0	1000000.0	3368.0	0.0	1000000.0	0.0	0.0	1000000.0	1000000.0	1000000.0	0.0	0.0	0.0	1000000.0	0.0	0.0	0.0	0.0	0.0	0.0	1000000.0	0.0	0.0	1000000.0	0.0	0.0	0.0	0.0	0.0	0.0	1000000.0	0.0	0.0	999971.0	1000000.0	0.0	0.0	0.0	0.0	0.0	1000000.0	1000000.0
1116	0.0	0.0	0.0	0.0	0.0	0.0	0.0	0.0	1000000.0	3293.0	0.0	1000000.0	0.0	0.0	1000000.0	1000000.0	1000000.0	0.0	0.0	0.0	1000000.0	0.0	0.0	0.0	0.0	0.0	0.0	1000000.0	0.0	0.0	1000000.0	0.0	0.0	0.0	0.0	0.0	0.0	1000000.0	0.0	0.0	999963.0	1000000.0	0.0	0.0	0.0	0.0	0.0	1000000.0	1000000.0
1117	0.0	0.0	0.0	0.0	0.0	0.0	0.0	0.0	1000000.0	3145.0	0.0	1000000.0	0.0	0.0	1000000.0	1000000.0	1000000.0	0.0	0.0	0.0	1000000.0	0.0	0.0	0.0	0.0	0.0	0.0	1000000.0	0.0	0.0	1000000.0	0.0	0.0	0.0	0.0	0.0	0.0	1000000.0	0.0	0.0	999962.0	1000000.0	0.0	0.0	0.0	0.0	0.0	1000000.0	1000000.0
1118	0.0	0.0	0.0	0.0	0.0	0.0	0.0	0.0	1000000.0	3061.0	0.0	1000000.0	0.0	0.0	1000000.0	1000000.0	1000000.0	0.0	0.0	0.0	1000000.0	0.0	0.0	0.0	0.0	0.0	0.0	1000000.0	0.0	0.0	1000000.0	0.0	0.0	0.0	0.0	0.0	0.0	1000000.0	0.0	0.0	999972.0	1000000.0	0.0	0.0	0.0	0.0	0.0	1000000.0	1000000.0
1119	0.0	0.0	0.0	0.0	0.0	0.0	0.0	0.0	1000000.0	2993.0	0.0	1000000.0	0.0	0.0	1000000.0	1000000.0	1000000.0	0.0	0.0	0.0	1000000.0	0.0	0.0	0.0	0.0	0.0	0.0	1000000.0	0.0	0.0	1000000.0	0.0	0.0	0.0	0.0	0.0	0.0	1000000.0	0.0	0.0	999974.0	1000000.0	0.0	0.0	0.0	0.0	0.0	1000000.0	1000000.0
1120	0.0	0.0	0.0	0.0	0.0	0.0	0.0	0.0	1000000.0	2840.0	0.0	1000000.0	0.0	0.0	1000000.0	1000000.0	1000000.0	0.0	0.0	0.0	1000000.0	0.0	0.0	0.0	0.0	0.0	0.0	1000000.0	0.0	0.0	1000000.0	0.0	0.0	0.0	0.0	0.0	0.0	1000000.0	0.0	0.0	999976.0	1000000.0	0.0	0.0	0.0	0.0	0.0	1000000.0	1000000.0
1121	0.0	0.0	0.0	0.0	0.0	0.0	0.0	0.0	1000000.0	2773.0	0.0	1000000.0	0.0	0.0	1000000.0	1000000.0	1000000.0	0.0	0.0	0.0	1000000.0	0.0	0.0	0.0	0.0	0.0	0.0	1000000.0	0.0	0.0	1000000.0	0.0	0.0	0.0	0.0	0.0	0.0	1000000.0	0.0	0.0	999981.0	1000000.0	0.0	0.0	0.0	0.0	0.0	1000000.0	1000000.0
1122	0.0	0.0	0.0	0.0	0.0	0.0	0.0	0.0	1000000.0	2681.0	0.0	1000000.0	0.0	0.0	1000000.0	1000000.0	1000000.0	0.0	0.0	0.0	1000000.0	0.0	0.0	0.0	0.0	0.0	0.0	1000000.0	0.0	0.0	1000000.0	0.0	0.0	0.0	0.0	0.0	0.0	1000000.0	0.0	0.0	999993.0	1000000.0	0.0	0.0	0.0	0.0	0.0	1000000.0	1000000.0
1123	0.0	0.0	0.0	0.0	0.0	0.0	0.0	0.0	1000000.0	2632.0	0.0	1000000.0	0.0	0.0	1000000.0	1000000.0	1000000.0	0.0	0.0	0.0	1000000.0	0.0	0.0	0.0	0.0	0.0	0.0	1000000.0	0.0	0.0	1000000.0	0.0	0.0	0.0	0.0	0.0	0.0	1000000.0	0.0	0.0	999995.0	1000000.0	0.0	0.0	0.0	0.0	0.0	1000000.0	1000000.0
1124	0.0	0.0	0.0	0.0	0.0	0.0	0.0	0.0	1000000.0	2507.0	0.0	1000000.0	0.0	0.0	1000000.0	1000000.0	1000000.0	0.0	0.0	0.0	1000000.0	0.0	0.0	0.0	0.0	0.0	0.0	1000000.0	0.0	0.0	1000000.0	0.0	0.0	0.0	0.0	0.0	0.0	1000000.0	0.0	0.0	999995.0	1000000.0	0.0	0.0	0.0	0.0	0.0	1000000.0	1000000.0
1125	0.0	0.0	0.0	0.0	0.0	0.0	0.0	0.0	1000000.0	2471.0	0.0	1000000.0	0.0	0.0	1000000.0	1000000.0	1000000.0	0.0	0.0	0.0	1000000.0	0.0	0.0	0.0	0.0	0.0	0.0	1000000.0	0.0	0.0	1000000.0	0.0	0.0	0.0	0.0	0.0	0.0	1000000.0	0.0	0.0	999993.0	1000000.0	0.0	0.0	0.0	0.0	0.0	1000000.0	1000000.0
1126	0.0	0.0	0.0	0.0	0.0	0.0	0.0	0.0	1000000.0	2457.0	0.0	1000000.0	0.0	0.0	1000000.0	1000000.0	1000000.0	0.0	0.0	0.0	1000000.0	0.0	0.0	0.0	0.0	0.0	0.0	1000000.0	0.0	0.0	1000000.0	0.0	0.0	0.0	0.0	0.0	0.0	1000000.0	0.0	0.0	999995.0	1000000.0	0.0	0.0	0.0	0.0	0.0	1000000.0	1000000.0
1127	0.0	0.0	0.0	0.0	0.0	0.0	0.0	0.0	1000000.0	2404.0	0.0	1000000.0	0.0	0.0	1000000.0	1000000.0	1000000.0	0.0	0.0	0.0	1000000.0	0.0	0.0	0.0	0.0	0.0	0.0	1000000.0	0.0	0.0	1000000.0	0.0	0.0	0.0	0.0	0.0	0.0	1000000.0	0.0	0.0	999992.0	1000000.0	0.0	0.0	0.0	0.0	0.0	1000000.0	1000000.0
1128	0.0	0.0	0.0	0.0	0.0	0.0	0.0	0.0	1000000.0	2381.0	0.0	1000000.0	0.0	0.0	1000000.0	1000000.0	1000000.0	0.0	0.0	0.0	1000000.0	0.0	0.0	0.0	0.0	0.0	0.0	1000000.0	0.0	0.0	1000000.0	0.0	0.0	0.0	0.0	0.0	0.0	1000000.0	0.0	0.0	999993.0	1000000.0	0.0	0.0	0.0	0.0	0.0	1000000.0	1000000.0
1129	0.0	0.0	0.0	0.0	0.0	0.0	0.0	0.0	1000000.0	2278.0	0.0	1000000.0	0.0	0.0	1000000.0	1000000.0	1000000.0	0.0	0.0	0.0	1000000.0	0.0	0.0	0.0	0.0	0.0	0.0	1000000.0	0.0	0.0	1000000.0	0.0	0.0	0.0	0.0	0.0	0.0	1000000.0	0.0	0.0	999994.0	1000000.0	0.0	0.0	0.0	0.0	0.0	1000000.0	1000000.0
1130	0.0	0.0	0.0	0.0	0.0	0.0	0.0	0.0	1000000.0	2271.0	0.0	1000000.0	0.0	0.0	1000000.0	1000000.0	1000000.0	0.0	0.0	0.0	1000000.0	0.0	0.0	0.0	0.0	0.0	0.0	1000000.0	0.0	0.0	1000000.0	0.0	0.0	0.0	0.0	0.0	0.0	1000000.0	0.0	0.0	999995.0	1000000.0	0.0	0.0	0.0	0.0	0.0	1000000.0	1000000.0
1131	0.0	0.0	0.0	0.0	0.0	0.0	0.0	0.0	1000000.0	2259.0	0.0	1000000.0	0.0	0.0	1000000.0	1000000.0	1000000.0	0.0	0.0	0.0	1000000.0	0.0	0.0	0.0	0.0	0.0	0.0	1000000.0	0.0	0.0	1000000.0	0.0	0.0	0.0	0.0	0.0	0.0	1000000.0	0.0	0.0	999993.0	1000000.0	0.0	0.0	0.0	0.0	0.0	1000000.0	1000000.0
[truncated: 3,869 more rows]
[truncated: 951 more columns]
