# Supplementary material for: Constitutive expression of the Type VI Secretion System carries no measurable fitness cost in Vibrio cholerae
Source: Ecol Evol. 2024 Mar 1;14(3):e11081. doi: 10.1002/ece3.11081 (PMC10905242; doi:10.1002/ece3.11081)
Supplement: Supplementary file 10 — Table S7 [file ECE3-14-e11081-s009.csv]

Gene ID	baseMean	log2FoldChange	lfcSE	stat	pvalue	padj
GPY04_RS00010	851.621797041913	0.0637083500860105	0.218823914541517	0.291139797126348	0.770944403870585	0.99651911646286
GPY04_RS00015	1126.02104900529	-0.0902450781736781	0.205701010646746	-0.438719663505484	0.660864677327433	0.99651911646286
GPY04_RS00020	463.316319884222	0.0876089246478821	0.257509398459596	0.340216416068511	0.733693556540701	0.99651911646286
GPY04_RS00025	830.733219871133	-0.164745934757995	0.293473505443137	-0.56136561462076	0.574548319835778	0.99651911646286
GPY04_RS00030	63.3746636334891	-0.39307633678243	0.398092333557634	-0.987399916169254	0.323446625454327	0.99651911646286
GPY04_RS00035	91.8512860052658	0.222698111989783	0.330408283598335	0.67400886431924	0.500305678090871	0.99651911646286
GPY04_RS00040	2890.67743320404	0.235396058826161	0.228060453418536	1.0321651794411	0.301994744043956	0.99651911646286
GPY04_RS00045	1310.59511021047	-0.0460449095213574	0.303130013159758	-0.151898220309483	0.879267211993842	0.99651911646286
GPY04_RS00050	10380.4515202126	0.0242243102818951	0.251118666637779	0.0964655897796596	0.923150801817656	0.99651911646286
GPY04_RS00055	440.176960904138	-0.451944620060969	0.236819937560592	-1.90838923747852	0.0563409268449922	0.937151888414094
GPY04_RS00060	5771.99077932746	-0.419766624883646	0.259196646499935	-1.61949095619859	0.10534167079701	0.99651911646286
GPY04_RS00065	117.760304846677	0.109866045803962	0.282689538593207	0.388645601640252	0.697538328314492	0.99651911646286
GPY04_RS00070	1048.11936198941	-0.341524343440499	0.212980036365468	-1.60355096782148	0.108813066013525	0.99651911646286
GPY04_RS00075	32177.5461745241	-0.301630997927853	0.313070366453206	-0.963460711229395	0.335316371677223	0.99651911646286
GPY04_RS00080	11932.9161213159	0.17829714587585	0.33651361318796	0.529836353979126	0.59622539729611	0.99651911646286
GPY04_RS00085	1167.85356491773	0.0311689433636782	0.225794950736076	0.138040922802169	0.890208075400425	0.99651911646286
GPY04_RS00090	706.984895435151	0.307651622860986	0.22075906633238	1.39360809941903	0.163435981352539	0.99651911646286
GPY04_RS00095	72.69172773517	-0.270180034479518	0.372894853061798	-0.724547502495945	0.468729675168857	0.99651911646286
GPY04_RS00100	908.177977246046	-0.0301022128265506	0.256155566967228	-0.117515356714468	0.906451675461814	0.99651911646286
GPY04_RS00105	619.01307235332	0.0993263478818851	0.2398082970579	0.414190622678512	0.678734508792887	0.99651911646286
GPY04_RS00110	173.026755115616	0.356396295878195	0.308018374938623	1.15706180174872	0.247247111512287	0.99651911646286
GPY04_RS00115	977.174349509665	-0.114076039529882	0.209210040802498	-0.545270385170348	0.585567569074097	0.99651911646286
GPY04_RS00120	927.018008291656	-0.103455280166599	0.222287369070887	-0.465412320092768	0.641636213156708	0.99651911646286
GPY04_RS00125	1541.78140351345	-0.162337704085756	0.247296562146218	-0.65644949803132	0.511534951355217	0.99651911646286
GPY04_RS00130	2230.92527054683	0.217576599560829	0.200533392840681	1.08498936999329	0.277926363359854	0.99651911646286
GPY04_RS00135	804.511996703584	-0.184689423698868	0.243301049422355	-0.75909834395436	0.44779372973097	0.99651911646286
GPY04_RS00140	15.892889179659	0.392892051589507	0.583939300842335	0.672830294215098	0.501055262444217	0.99651911646286
GPY04_RS00145	269.179672068769	-0.32788783552402	0.276139507299862	-1.18739921980075	0.235070187607105	0.99651911646286
GPY04_RS00150	758.729465825483	0.187417462417525	0.279168935308569	0.671340678397367	0.502003526185298	0.99651911646286
GPY04_RS00155	1117.64839074572	-0.0765536074326563	0.258400744333247	-0.296259237295109	0.767032113256157	0.99651911646286
GPY04_RS00160	41.0307220013288	0.199280724842603	0.403873062105802	0.493424156103775	0.621712917564951	0.99651911646286
GPY04_RS00165	274.711380269124	0.0992165426120791	0.238655960938193	0.415730418892718	0.677607279658561	0.99651911646286
GPY04_RS00170	22.0400296607403	0.532890146845083	0.513010584054503	1.0387507848931	0.29892065553814	0.99651911646286
GPY04_RS00175	745.690675250383	-0.14428011927322	0.251423251009358	-0.573853526648774	0.56606692374726	0.99651911646286
GPY04_RS00180	1070.78008471795	0.432225908327723	0.263327828781737	1.64139851958442	0.100714716998549	0.987517670828625
GPY04_RS00185	273.351649886808	0.0936765487331485	0.310389763271208	0.301802958144909	0.762802275691731	0.99651911646286
GPY04_RS00190	474.737887654509	0.136235499258079	0.22007213309751	0.61904929688538	0.535883883781101	0.99651911646286
GPY04_RS00195	27.1207548046535	-0.489574943928818	0.466853107346794	-1.04867020530538	0.294329931710917	0.99651911646286
GPY04_RS00200	113.910711663077	0.0663831313051079	0.289254081618466	0.229497647651759	0.818482148745919	0.99651911646286
GPY04_RS00205	681.438503883338	-0.102330064149676	0.261655133015066	-0.391087547072062	0.69573252508823	0.99651911646286
GPY04_RS00210	272.328569184165	0.227207276852776	0.236338776257695	0.961362669514024	0.33636984738575	0.99651911646286
GPY04_RS00215	404.018700491042	0.00279442334706538	0.218060395324735	0.0128149054435306	0.989775464647827	0.997486570104182
GPY04_RS00220	196.823053395812	-0.174732189673842	0.256416921134718	-0.681437827506089	0.495594494158939	0.99651911646286
GPY04_RS00225	196.188678951257	0.115851707657504	0.323827883322887	0.357757048184725	0.720525136470656	0.99651911646286
GPY04_RS00230	719.172985496786	0.0140602962012593	0.257138745357509	0.0546798040167413	0.956393559347114	0.99651911646286
GPY04_RS00235	838.019595991303	-0.334965819672127	0.375862614309065	-0.891192172139502	0.37282608315502	0.99651911646286
GPY04_RS00240	414.70863975539	-0.180108950123606	0.254433494598863	-0.707882232280636	0.479018394344087	0.99651911646286
GPY04_RS00245	1000.63657695801	0.0543184789167231	0.203089418076344	0.267460901859023	0.789114313733828	0.99651911646286
GPY04_RS00250	329.097360452503	0.0369004019446811	0.262277847426588	0.140692026820944	0.888113244117035	0.99651911646286
GPY04_RS00255	553.91145582572	-0.111182870145037	0.232124405675064	-0.478979665329441	0.631953094932842	0.99651911646286
GPY04_RS00260	101.469551530856	-0.00616223271854992	0.291626268177044	-0.0211305818130515	0.98314148957825	0.996774041157494
GPY04_RS00265	632.546058884799	0.124858196153337	0.210147727345854	0.594144879558222	0.55241521579791	0.99651911646286
GPY04_RS00270	274.520540666758	0.240673127638982	0.234715556214796	1.0253820902213	0.305182935450187	0.99651911646286
GPY04_RS00275	322.502610946811	0.136283916220366	0.225913356993167	0.603257452477622	0.54633743284283	0.99651911646286
GPY04_RS00280	1009.923604681	-0.0177660986805264	0.242544770190469	-0.0732487394660158	0.941608182038806	0.99651911646286
GPY04_RS00285	129.231567777533	-0.318462605420533	0.285166817022315	-1.11675898600647	0.264097389558017	0.99651911646286
GPY04_RS00290	59.0551686183461	-0.941234589450354	0.414507062566291	-2.27073233354094	0.0231631864148667	0.687151249759874
GPY04_RS00295	28.1739304532259	0.248847601289404	0.457663354017712	0.543735038221507	0.586623817445199	0.99651911646286
GPY04_RS00300	2117.22331853345	0.0993749003123772	0.193993086809639	0.51226000857387	0.608469049967134	0.99651911646286
GPY04_RS00305	3197.65925851631	-0.078221461767749	0.26933170214805	-0.290427978377202	0.771488841999388	0.99651911646286
GPY04_RS00310	77.6925662693304	0.941452186255959	0.346827356116578	2.71446922987099	0.00663820667969693	0.358299958837509
GPY04_RS00315	216.871580502423	0.383498388538917	0.265620214369377	1.4437846511396	0.148799560831711	0.99651911646286
GPY04_RS00320	2320.83035635075	0.102528333471544	0.197264319564259	0.51975103099243	0.603237113995502	0.99651911646286
GPY04_RS00325	14160.0340790863	-0.131951251613995	0.252193066164785	-0.523215224037035	0.600824488250564	0.99651911646286
GPY04_RS00330	17025.4779786216	-0.298679623633832	0.234725550031245	-1.27246319624802	0.20320859257061	0.99651911646286
GPY04_RS00340	4857.59878374844	-0.240010023781566	0.199539643992604	-1.20281874307876	0.229046470049388	0.99651911646286
GPY04_RS00345	151.386402250653	-0.345211959363186	0.272657482038676	-1.26610117859967	0.205476860717905	0.99651911646286
GPY04_RS00350	181.429471052731	-0.123397778750651	0.27822020315544	-0.443525586392119	0.657385616503826	0.99651911646286
GPY04_RS00355	1174.59172591209	-0.247179986023638	0.204557966081014	-1.20836157476138	0.226908213252046	0.99651911646286
GPY04_RS00360	18231.0473995648	-0.0654709216925621	0.20586303024249	-0.318031467891261	0.750461067221919	0.99651911646286
GPY04_RS00365	912.484460840421	-0.756760678061842	0.281938250052792	-2.6841362529566	0.00727174641507005	0.376260935934053
GPY04_RS00370	634.826446367207	-0.248748740293522	0.269363651714113	-0.923468102361225	0.355763315771459	0.99651911646286
GPY04_RS00375	177.338381739904	-0.00419641479803887	0.284825499845201	-0.0147332833623379	0.988244965953627	0.997275651025554
GPY04_RS00380	74.6346128029603	0.0681889671169363	0.322528983401212	0.211419657228486	0.832559819151922	0.99651911646286
GPY04_RS00390	7597.72000346725	0.369155746037121	0.201196413675634	1.83480281429006	0.0665349114915861	0.945056664402058
GPY04_RS00395	1030.99338282005	-0.253268024642825	0.346539690414778	-0.730848533799073	0.464871674896086	0.99651911646286
GPY04_RS00400	7402.44354117308	0.157903225190203	0.208149644091719	0.758604348708973	0.448089270517424	0.99651911646286
GPY04_RS00405	733.043262050226	0.0139263873365824	0.225115484623423	0.0618633025616992	0.950671691810604	0.99651911646286
GPY04_RS00410	28.6093188219446	0.10973127630394	0.466927906873661	0.235006892260201	0.814203383767216	0.99651911646286
GPY04_RS00415	23.6670237272457	0.464277706639656	0.498086814669965	0.932122057772778	0.351273449816698	0.99651911646286
GPY04_RS00420	22.320692251758	0.109484985150715	0.50707781419709	0.215913577927038	0.829055113070247	0.99651911646286
GPY04_RS00425	79.2558904512941	0.285525472285494	0.351105083938286	0.813219418764329	0.416092267767884	0.99651911646286
GPY04_RS00435	190.549668797736	-0.0484748063767524	0.292719916567163	-0.165601326159268	0.868470703579999	0.99651911646286
GPY04_RS19420	25.3256955657377	0.0986609368627803	0.478291805519601	0.206277706881468	0.836573991395652	0.99651911646286
GPY04_RS00440	165.640549824149	0.296655252525315	0.26110034989003	1.13617332435694	0.255884032369081	0.99651911646286
GPY04_RS00445	858.029080248686	-0.025612284653684	0.230087366540081	-0.111315475677029	0.911366183857352	0.99651911646286
GPY04_RS00450	136.322322365659	0.00485794990456834	0.307981377102928	0.0157735183544711	0.987415075100618	0.997150442531221
GPY04_RS00455	395.136890139578	0.0556306635799263	0.269497452597289	0.206423708438741	0.836459952950794	0.99651911646286
GPY04_RS00460	104.377344357225	0.018800650109909	0.298867782816937	0.0629062454731859	0.949841161528584	0.99651911646286
GPY04_RS00465	166.360322581965	-0.288110873889094	0.282806304282598	-1.0187569001333	0.308318391915549	0.99651911646286
GPY04_RS00470	434.84933823787	0.258196526576637	0.271024116454056	0.952669931940933	0.340757332508282	0.99651911646286
GPY04_RS00480	37.8355691087172	-0.119256801496024	0.41821162596676	-0.28515898193969	0.775522343905219	0.99651911646286
GPY04_RS00485	29.7066787384278	0.647057458013923	0.458933482298301	1.40991556068978	0.158564617377957	0.99651911646286
GPY04_RS00495	2172.38987541656	0.0806559717521114	0.248314971321583	0.324813165001062	0.745322480123618	0.99651911646286
GPY04_RS00500	1901.92610479041	-0.0102725438375378	0.251006708083068	-0.0409253757239756	0.967355387488519	0.99651911646286
GPY04_RS00505	4929.61122151368	0.0973721406223373	0.210953674494308	0.461580680477622	0.644382051604243	0.99651911646286
GPY04_RS00510	625.195350132961	0.00194953028417188	0.230595642772998	0.00845432403113977	0.993254505739994	0.999324394386183
GPY04_RS00515	1028.02001736808	-0.0161254229231952	0.208002310623327	-0.0775252105367084	0.93820573651432	0.99651911646286
GPY04_RS00520	62.9241290904287	0.23355815087975	0.340507962231256	0.68591098237265	0.492769244307368	0.99651911646286
GPY04_RS00525	3759.4145001507	-0.135243852225453	0.206756271776602	-0.654122126808239	0.513033127059512	0.99651911646286
GPY04_RS00530	1223.30518835077	0.341888422161904	0.210852055020346	1.62146118105851	0.104918768776105	0.99651911646286
GPY04_RS00535	4550.75021725024	0.0389141092187468	0.237641713559732	0.16375117245132	0.869927031429909	0.99651911646286
GPY04_RS00540	4807.3877383843	0.0906960944546739	0.229912044494409	0.394481701270242	0.693225434483382	0.99651911646286
GPY04_RS00545	490.34561806049	-0.409128830190548	0.224643284326932	-1.82123775218282	0.0685707240839876	0.949950417136185
GPY04_RS00550	523.764973688181	-0.152555604186484	0.240566491122922	-0.634151512433764	0.525981947718131	0.99651911646286
GPY04_RS00555	791.632942154331	-0.0150029789593944	0.211125310537131	-0.0710619627804208	0.943348440909379	0.99651911646286
GPY04_RS00560	128.595720341981	-0.574169697157835	0.293538171726438	-1.95603077371801	0.0504615290412823	0.912317822063863
GPY04_RS00565	308.649732850369	0.14679189496791	0.228944558600116	0.641167869922179	0.521413622355165	0.99651911646286
GPY04_RS00570	382.994267226839	-0.376170654644206	0.265933831152826	-1.41452726422021	0.15720714803685	0.99651911646286
GPY04_RS00575	228.698986628703	0.267063642596242	0.263566364964751	1.01326905894065	0.31093166228838	0.99651911646286
GPY04_RS00580	309.486625078869	0.0572568132593472	0.261675790216995	0.218808217649279	0.826799445227913	0.99651911646286
GPY04_RS00585	182.623502025131	-0.0051035250588394	0.279844809817485	-0.0182369830698948	0.985449799313315	0.996774041157494
GPY04_RS00590	313.771534255711	0.0111757105860182	0.231708181753231	0.0482318341176245	0.96153147974569	0.99651911646286
GPY04_RS00595	309.384716685891	0.20320149136875	0.233461837791096	0.870384184804444	0.384090486579547	0.99651911646286
GPY04_RS00600	224.872098258712	0.0265541772554853	0.25603943769965	0.103711277817423	0.917398476518013	0.99651911646286
GPY04_RS00605	3391.16542783586	0.279683536859115	0.25033375408238	1.11724261030766	0.263890606208122	0.99651911646286
GPY04_RS00610	396.967747964383	-0.052754265022751	0.281405577612586	-0.187467019915925	0.851294479553707	0.99651911646286
GPY04_RS00615	441.085945137951	0.233726078630217	0.252170028183571	0.926859073276035	0.353999708968096	0.99651911646286
GPY04_RS00620	958.200827868048	0.446800770079504	0.3848487036771	1.16097771880345	0.245650960669342	0.99651911646286
GPY04_RS00625	2491.55881437294	2.2500370089505	1.24790988758481	1.8030444596486	0.0713812326027585	0.949950417136185
GPY04_RS00630	211.586135622525	1.20699011465246	0.833819218417291	1.4475441294619	0.147744586192221	0.99651911646286
GPY04_RS00635	492.443605745509	1.11255417951946	0.965587023171025	1.15220498289817	0.249236850574426	0.99651911646286
GPY04_RS00640	1044.71593722452	0.921933283593081	1.0642961905039	0.86623751153012	0.386359926338222	0.99651911646286
GPY04_RS00645	1109.79064774062	0.605457874481118	0.240828670777815	2.51406060800669	0.0119349921144396	0.520825800463859
GPY04_RS00650	6114.8105903289	-0.132380472450579	0.206803719292003	-0.640126168445064	0.522090577496712	0.99651911646286
GPY04_RS00655	51.4462467013005	-0.266373256300089	0.358702003147775	-0.742603202554046	0.457721949033533	0.99651911646286
GPY04_RS00660	4112.45122988431	0.192228390409497	0.19898086765563	0.966064690913802	0.334011811420794	0.99651911646286
GPY04_RS00665	1313.53080461753	0.0558821967701042	0.223913503227142	0.249570463436572	0.802919542647961	0.99651911646286
GPY04_RS00670	3534.16774803723	-0.345671065571093	0.260525676866169	-1.32682148542565	0.184567741422741	0.99651911646286
GPY04_RS00675	303.607767120688	0.224496875587255	0.238742595986278	0.940330210701732	0.347048207832871	0.99651911646286
GPY04_RS00680	1054.8595592541	-0.0332200104087865	0.232764981336736	-0.142719107565101	0.886512025545327	0.99651911646286
GPY04_RS00685	551.89093500641	-0.082088212160491	0.247208777093573	-0.332060265519695	0.739843752889113	0.99651911646286
GPY04_RS00690	1275.50600198627	0.076286349746881	0.237405106878448	0.321334072168632	0.747957238535814	0.99651911646286
GPY04_RS00695	432.389917518506	-0.202470784684693	0.244719209335647	-0.827359589933099	0.408033277656898	0.99651911646286
GPY04_RS00700	804.090337432362	-0.149300369501157	0.260012255336492	-0.574205124708224	0.56582900184998	0.99651911646286
GPY04_RS00705	572.557760003742	-0.0543460683291655	0.259752085277087	-0.209222837503663	0.834274285177004	0.99651911646286
GPY04_RS00710	101.712545978769	-0.257912506650024	0.372088154176398	-0.693148931926905	0.488216092595936	0.99651911646286
GPY04_RS00715	1979.97991703278	0.224422121179091	0.268610059433539	0.83549410492059	0.403439564731564	0.99651911646286
GPY04_RS00720	4080.00898456169	-0.547083451833724	0.262493804739965	-2.08417662418998	0.0371441042265142	0.856916850372195
GPY04_RS00725	2225.39789007741	-0.510478680730323	0.253497871152896	-2.01373951745114	0.0440368887494437	0.894128762223037
GPY04_RS00730	1682.24996662353	-0.0566252819618704	0.206046874084731	-0.27481747642813	0.783456470639644	0.99651911646286
GPY04_RS00735	179.897681263231	-0.304741071530529	0.259738636643465	-1.17326045700639	0.240691374419919	0.99651911646286
GPY04_RS00740	982.7573645047	-0.299008332561887	0.269364156260973	-1.11005241644769	0.266976440039643	0.99651911646286
GPY04_RS00745	1854.2796443428	-0.224321203599741	0.252486316560341	-0.888448953019325	0.374299302972422	0.99651911646286
GPY04_RS00750	1099.39581393598	-0.395051848893367	0.220815244387066	-1.78906057862963	0.0736050600070633	0.952200458829476
GPY04_RS00755	1475.78135252645	-0.360675994805206	0.200004639293917	-1.80333814294764	0.0713351257682268	0.949950417136185
GPY04_RS00760	759.993135602347	-0.12685038738223	0.208406318921986	-0.608668624053164	0.542744108049265	0.99651911646286
GPY04_RS00765	1058.5038432231	-0.280749933325051	0.245332793520631	-1.14436365924086	0.252472852765904	0.99651911646286
GPY04_RS00770	5156.09332111063	0.146724579380071	0.21012594533621	0.698269693184749	0.485008548802144	0.99651911646286
GPY04_RS00775	11222.4581347541	0.483496754450818	0.204396971549072	2.36547905180063	0.0180067619573744	0.632641510872296
GPY04_RS00780	14055.5029112394	0.336450706414456	0.200524468301839	1.67785362686021	0.0933756773394368	0.973961026254703
GPY04_RS00785	7806.37885174697	0.161449071718432	0.211627059379164	0.762894273502001	0.445526451659259	0.99651911646286
GPY04_RS00790	1588.812017286	-0.00741671363780355	0.206739571612911	-0.0358746686952135	0.971382294314812	0.996774041157494
GPY04_RS00795	3093.35803892102	-0.624798433862362	0.287449875691866	-2.17359089948649	0.0297358724800384	0.769942332942847
GPY04_RS00800	1460.65452758727	-0.586317777588081	0.31661568097171	-1.85182798207796	0.0640505281296547	0.937151888414094
GPY04_RS00805	539.428273261944	-0.0879463926338467	0.246335536533971	-0.357018698443936	0.721077807641779	0.99651911646286
GPY04_RS00810	44913.2291629058	0.380762692718071	0.247232506844033	1.54009963163248	0.123536069570725	0.99651911646286
GPY04_RS00815	19143.1384744735	0.153216406916044	0.243584727297156	0.629006623757371	0.52934471979453	0.99651911646286
GPY04_RS00820	2883.82529335306	0.157086546695967	0.21268632079741	0.73858321544617	0.460160119351548	0.99651911646286
GPY04_RS00825	3441.25442876415	0.0443730838912949	0.225630205712621	0.196662870341977	0.844091367776471	0.99651911646286
GPY04_RS00830	2958.57188538633	0.390059625210274	0.223106223991983	1.74831350838643	0.0804097554020105	0.970884117368131
GPY04_RS00835	1186.96077460843	-0.110792959604724	0.227372229005391	-0.48727568924918	0.626062973424997	0.99651911646286
GPY04_RS00840	1209.21815187095	-0.0883986765584336	0.230091557204666	-0.38418913597861	0.700838269848286	0.99651911646286
GPY04_RS00845	558.497346057987	-0.492451534708536	0.216341484076025	-2.27626955972754	0.0228298808564859	0.687151249759874
GPY04_RS00850	447.809780327421	0.018531876296148	0.266307310422328	0.0695883123402018	0.944521339789807	0.99651911646286
GPY04_RS00855	246.278670850326	-0.346579825368921	0.262711811474132	-1.31923960108298	0.187089022908393	0.99651911646286
GPY04_RS00860	1740.4254759529	-0.329800090166938	0.322321042393978	-1.02320372172233	0.3062115336252	0.99651911646286
GPY04_RS00865	676.025793465898	0.0835049644145997	0.208242379758048	0.400998896149872	0.688420936614591	0.99651911646286
GPY04_RS00870	9490.09238157407	0.0345601938433922	0.207865825239768	0.166262028900268	0.867950746642044	0.99651911646286
GPY04_RS00875	701.970744761166	-0.141486431502319	0.261268763638896	-0.541535962936119	0.588138216670147	0.99651911646286
GPY04_RS00880	497.952166173353	-0.33330917620345	0.245005742772579	-1.36041372921139	0.173699036289251	0.99651911646286
GPY04_RS00885	308.512705157293	-0.586450129145323	0.235806658275613	-2.4869956320736	0.0128826980731816	0.530240141148453
GPY04_RS00890	511.80969004862	-0.102694626383366	0.227168646448918	-0.452063381054912	0.651223323140153	0.99651911646286
GPY04_RS00895	315.951907085674	-0.0477006521076423	0.266939694695108	-0.178694488139446	0.858177597352933	0.99651911646286
GPY04_RS00900	451.960560562022	-0.330566425655489	0.224452507811357	-1.47276779786892	0.140813658201785	0.99651911646286
GPY04_RS00905	531.825429134202	0.129667544840786	0.261824429573257	0.495246165730709	0.620426366558103	0.99651911646286
GPY04_RS00910	506.043565329495	0.364003624494329	0.277464052162916	1.31189471809703	0.189555659928372	0.99651911646286
GPY04_RS00915	1446.11899861038	-0.0558039035255061	0.202510196700237	-0.275560956607579	0.782885301043981	0.99651911646286
GPY04_RS00920	296.899554169898	0.322244892199759	0.244402994612591	1.31849813342327	0.187336949491314	0.99651911646286
GPY04_RS00925	2645.48383371635	-0.270800673447793	0.280842438559445	-0.964244132179025	0.334923543203512	0.99651911646286
GPY04_RS00930	423.272135118499	0.532429404899793	0.335173115894109	1.58852061711299	0.112168662765511	0.99651911646286
GPY04_RS00935	24.062332171822	-0.199350409590883	0.503359499565611	-0.396039827922029	0.692075646846899	0.99651911646286
GPY04_RS00940	462.036382169272	0.202183942404951	0.226630358436813	0.892130885727394	0.37232278189706	0.99651911646286
GPY04_RS00945	791.34446621043	-0.0452145538892142	0.221449327013622	-0.204175621118202	0.838216261593498	0.99651911646286
GPY04_RS00950	2094.92622300585	0.0668905941772961	0.213671929922294	0.313052791733674	0.754240554362878	0.99651911646286
GPY04_RS00955	8072.16995172741	-0.113469496134979	0.245410150552659	-0.462366759807808	0.643818332275038	0.99651911646286
GPY04_RS00960	450.717294660574	-0.0448651026213286	0.302412441368244	-0.14835733086357	0.88206077240056	0.99651911646286
GPY04_RS00965	38.3647500022384	0.156243276869825	0.477399421198501	0.327279988060271	0.743456126958632	0.99651911646286
GPY04_RS00970	61.8440187496437	-0.220889894239815	0.336102211613138	-0.657210475288585	0.511045590926977	0.99651911646286
GPY04_RS00975	981.382711832962	0.916693089839262	0.288495941928434	3.17749041359709	0.00148555600984567	0.112097580576271
GPY04_RS00980	264.132888614387	0.0907050075599218	0.233720346166686	0.388092046959542	0.697947917226368	0.99651911646286
GPY04_RS00985	186.901366744976	0.424242000636815	0.266220612595752	1.5935730764808	0.111031688739538	0.99651911646286
GPY04_RS00990	126.064772292956	-0.215465162104775	0.320433624921852	-0.672417453559449	0.501317974582749	0.99651911646286
GPY04_RS00995	373.646040392872	0.137140821965241	0.277890177147257	0.49350726741438	0.621654206086985	0.99651911646286
GPY04_RS01000	98.4951826813962	0.0249815381337198	0.292281900383947	0.0854706983254987	0.931887189557116	0.99651911646286
GPY04_RS01005	23.3331215772281	0.127730302903035	0.51415012599599	0.248429974913651	0.803801743735491	0.99651911646286
GPY04_RS01010	320.044225774074	0.100426504372615	0.270692428026922	0.370998572455919	0.710638594974803	0.99651911646286
GPY04_RS01015	86.9795310938148	-0.0711789257951471	0.302506583297555	-0.235297113270204	0.813978135512551	0.99651911646286
GPY04_RS01020	71.3832065809808	-0.240061354524933	0.343583599819847	-0.69869852533941	0.484740455727818	0.99651911646286
GPY04_RS01025	53.3724374744509	-0.738169719147032	0.415930424549343	-1.77474326372453	0.0759402882486106	0.952200458829476
GPY04_RS01030	74.5065318650734	-0.555798975127202	0.399021938469846	-1.39290330065199	0.163649034205146	0.99651911646286
GPY04_RS01035	811.459090959048	-0.443256717294852	0.330292338671004	-1.34201331789403	0.17959167751138	0.99651911646286
GPY04_RS01040	1485.76375664928	0.0354646582472759	0.223237029997765	0.158865481446474	0.873774857071704	0.99651911646286
GPY04_RS01045	261.336953182567	-0.149195399705545	0.259952841249103	-0.573932560185318	0.566013438583095	0.99651911646286
GPY04_RS01050	569.159028499275	-0.168806649073922	0.222335101705915	-0.759244256883935	0.447706456115722	0.99651911646286
GPY04_RS01060	1477.58899053154	0.110725276896657	0.201161263917401	0.550430409614658	0.582024195860224	0.99651911646286
GPY04_RS01065	195.87828641553	0.404726445388148	0.250248522154422	1.61729804397567	0.105813961321597	0.99651911646286
GPY04_RS01070	528.635521969315	0.0470584487029033	0.230470740621412	0.204184047727798	0.838209676829778	0.99651911646286
GPY04_RS01075	710.527568972115	0.0372097718820935	0.214421407239392	0.173535713439985	0.862230358438935	0.99651911646286
GPY04_RS01080	326.611631482945	-0.0792384508129966	0.2494700095668	-0.317627160677921	0.750767769016623	0.99651911646286
GPY04_RS01085	1152.05025118026	-0.0438008825944994	0.24621599253128	-0.177896172154353	0.858804517076368	0.99651911646286
GPY04_RS01090	352.910069686476	-0.091389675292773	0.242053789065604	-0.377559366641451	0.705757954812458	0.99651911646286
GPY04_RS01095	113627.45600064	-0.266518195555768	0.298451128008704	-0.893004483963601	0.371854771416105	0.99651911646286
GPY04_RS01100	1596.49251759885	-0.228492461217294	0.303552910615045	-0.75272696530675	0.451614002501855	0.99651911646286
GPY04_RS01105	4311.83058709001	0.0981431452128129	0.242689146965595	0.404398575049285	0.685919647877569	0.99651911646286
GPY04_RS01110	1963.32803195307	-0.294326948190906	0.221411779340376	-1.3293192849439	0.183742654449851	0.99651911646286
GPY04_RS01115	8306.60345021313	-0.342378279719635	0.235812767667268	-1.45190730386037	0.146527381419665	0.99651911646286
GPY04_RS01120	531.509450888379	0.0464685794624242	0.222895222084923	0.208477234405319	0.834856356434217	0.99651911646286
GPY04_RS01125	1182.22765654245	0.189778666961703	0.213746997919398	0.887865882604194	0.374612898743934	0.99651911646286
GPY04_RS01130	4496.13936929256	-0.369244485179028	0.268893079412827	-1.37320189119532	0.169689591937983	0.99651911646286
GPY04_RS01140	83.3014896452372	-0.546068416006046	0.500502131302967	-1.09104114019346	0.275254780429765	0.99651911646286
GPY04_RS01145	1152.0472874456	-0.248617450292632	0.255902597881465	-0.971531560643995	0.331283644686182	0.99651911646286
GPY04_RS01150	1461.81358161419	-0.0537200478316908	0.223620251507328	-0.240228903552282	0.81015280783999	0.99651911646286
GPY04_RS01155	13802.1529326894	0.268515693407729	0.193080710415527	1.39069145141355	0.164319010998172	0.99651911646286
GPY04_RS01160	771.698316872365	0.419297131772278	0.245900304975039	1.70515092209763	0.0881662805037189	0.973961026254703
GPY04_RS01165	630.586751889281	0.163088756615393	0.226146163357474	0.721165259644911	0.470807843302667	0.99651911646286
GPY04_RS01170	36448.9962775059	-0.153724708777846	0.266515017075563	-0.576795673522072	0.56407749258014	0.99651911646286
GPY04_RS01175	4799.93631166005	0.0014896875450309	0.242024238508736	0.00615511716599049	0.995088958052863	0.999685283316497
GPY04_RS01180	863.369145928345	-0.287229830984575	0.243603152685738	-1.17908913664643	0.238362683875273	0.99651911646286
GPY04_RS01185	93.440435580868	0.186542559008311	0.314619105736907	0.592915546471302	0.553237673162764	0.99651911646286
GPY04_RS01190	131.596831277113	-0.0622483586461542	0.284741255201943	-0.218613767794227	0.826950927062169	0.99651911646286
GPY04_RS01195	1011.90486587327	-0.0152718561179752	0.243126624956853	-0.0628144125337382	0.949914288991603	0.99651911646286
GPY04_RS01200	840.550797916134	0.440071525914061	0.316545672700226	1.39023074351364	0.164458820646585	0.99651911646286
GPY04_RS01205	1674.67616396529	0.00894355432883507	0.234983931402311	0.0380602804432742	0.969639619962971	0.996774041157494
GPY04_RS01210	820.700211066509	-0.0160957853869628	0.226447904711711	-0.0710794184978404	0.943334548392146	0.99651911646286
GPY04_RS01215	481.332292221776	-0.269003637949585	0.280240163462201	-0.959903943197165	0.337103561464408	0.99651911646286
GPY04_RS01220	676.999420574193	0.0246084453499721	0.247249545225336	0.0995287790217964	0.92071843898198	0.99651911646286
GPY04_RS01225	78.3408382963098	-0.509190106519833	0.327754505467329	-1.55357164592995	0.120286627044325	0.99651911646286
GPY04_RS01230	278.084294837466	0.195422240616736	0.242813476551608	0.804824523712962	0.420920947809556	0.99651911646286
GPY04_RS01235	779.094733552218	0.0950943090035837	0.210020487905503	0.452785868426183	0.650702940415321	0.99651911646286
GPY04_RS01240	182.32052154943	-0.539643492385023	0.281484108602547	-1.9171366194139	0.0552205774890343	0.937151888414094
GPY04_RS01245	98.6187264556538	-0.196760170597829	0.290932564441498	-0.676308514914953	0.49884478771569	0.99651911646286
GPY04_RS01250	602.727395054726	-0.601989620686454	0.263376200646924	-2.28566445718255	0.0222738961131141	0.687151249759874
GPY04_RS01255	1952.1731827376	-0.035116700347407	0.205443041863542	-0.170931563458508	0.864277577833098	0.99651911646286
GPY04_RS01260	2346.62841808927	0.101165101517916	0.244370899741628	0.413981785985474	0.678887446015435	0.99651911646286
GPY04_RS01265	543.850992991441	-0.0756355508784134	0.213635434473433	-0.354040288610544	0.723308690168799	0.99651911646286
GPY04_RS01275	249.695699464303	-0.436982485130126	0.289893636004421	-1.50738902430912	0.1317109704455	0.99651911646286
GPY04_RS01280	1308.6410584784	-0.350634627883202	0.288200163763638	-1.21663576905796	0.223742827197362	0.99651911646286
GPY04_RS01285	36.4785577089732	-0.288445925890825	0.425367156643658	-0.678110477938155	0.49770164771547	0.99651911646286
GPY04_RS01290	764.799933334322	0.184971187166186	0.260232976481896	0.710790729394951	0.477213926287388	0.99651911646286
GPY04_RS01295	2316.78903308924	-0.140278812057943	0.213700057490603	-0.656428518107028	0.5115484463459	0.99651911646286
GPY04_RS01300	943.648481426643	-0.0711973012755255	0.20205758234951	-0.352361442949326	0.724567214123331	0.99651911646286
GPY04_RS01305	332.257414760641	-0.645418303975483	0.314374606823046	-2.05302301765987	0.0400703451852662	0.894128762223037
GPY04_RS01310	481.67168706326	0.0876293526714041	0.222184660953246	0.394398750550308	0.693286666107924	0.99651911646286
GPY04_RS01315	60.5136458654184	-0.0242918357250158	0.341885987478075	-0.0710524461800986	0.943356014912641	0.99651911646286
GPY04_RS01320	1221.15693206049	0.39498648323365	0.228261986528287	1.73040850665121	0.0835573150716003	0.973961026254703
GPY04_RS01325	458.004863123503	-0.174619622008664	0.21963475445665	-0.795045494692548	0.426587038458156	0.99651911646286
GPY04_RS01330	31175.5641730084	0.257616113353015	0.210787148529072	1.22216233366563	0.221646244697625	0.99651911646286
GPY04_RS01335	309.734052130673	-0.379135254794422	0.279985116577729	-1.35412646010834	0.175696035763443	0.99651911646286
GPY04_RS01340	1635.01949496937	0.161589166342246	0.209708332575711	0.770542421264581	0.440978201281128	0.99651911646286
GPY04_RS01345	5319.20241569217	0.229453261736953	0.193902405141833	1.18334407233946	0.236672812763497	0.99651911646286
GPY04_RS01350	554.360578075062	0.0912501820870532	0.22071879690465	0.413422795732585	0.679296875987444	0.99651911646286
GPY04_RS01355	176.350065782794	0.120209314963517	0.266127443316212	0.45169830463777	0.65148633975081	0.99651911646286
GPY04_RS01360	975.345158215079	-0.131645268284811	0.276299096140257	-0.476459279540979	0.633747211031247	0.99651911646286
GPY04_RS01365	1728.49917272253	-0.12968006993411	0.261131708655008	-0.496607901821055	0.619465579808806	0.99651911646286
GPY04_RS01370	192.526209543747	-0.122573677476918	0.251340551335199	-0.487679671369257	0.625776753061029	0.99651911646286
GPY04_RS01375	256.313742438964	-0.477000550487567	0.256758339909935	-1.85778016268094	0.0632002392964667	0.937151888414094
GPY04_RS01380	467.698422791367	-0.490242904226192	0.252740193011542	-1.93971088802565	0.0524148356116512	0.930620267575494
GPY04_RS01385	469.118040101522	0.0453480695479629	0.227134063877679	0.199653318281597	0.841751725222557	0.99651911646286
GPY04_RS01390	707.659657899611	-0.15061750170718	0.234220617289885	-0.64305825614304	0.5201862996619	0.99651911646286
GPY04_RS01395	71.1000364157615	0.206283548168812	0.32805915928833	0.628799843955918	0.529480102208972	0.99651911646286
GPY04_RS01400	408.006734435089	0.211666056180553	0.236081230127398	0.896581469294828	0.369942289817596	0.99651911646286
GPY04_RS01405	2737.53900735494	0.124202243604448	0.203359984696086	0.610750653773227	0.54136466634271	0.99651911646286
GPY04_RS01410	1572.85344779488	-0.0322071726067356	0.205402732768295	-0.156800117372669	0.875402380345867	0.99651911646286
GPY04_RS01415	249.571942918072	-0.0629326030666476	0.290964758278869	-0.216289434634318	0.828762144104537	0.99651911646286
GPY04_RS01420	1885.6023056567	-0.0942311460514235	0.198240761126218	-0.475336885896172	0.634546872105576	0.99651911646286
GPY04_RS01425	529.090579191955	-0.0631513314011442	0.230708985234507	-0.273727229726026	0.784294250376045	0.99651911646286
GPY04_RS01430	436.434539204175	0.0197576743535994	0.277463737328941	0.0712081317140775	0.943232109676063	0.99651911646286
GPY04_RS01435	215.632507775653	0.193326857301827	0.267559451711473	0.722556635787638	0.469952318091926	0.99651911646286
GPY04_RS01440	661.16782018519	0.327670596564572	0.235092971532352	1.3937915473559	0.163380561384968	0.99651911646286
GPY04_RS01445	445.529954116782	0.304198229372555	0.232767294814866	1.30687702331422	0.191254480687596	0.99651911646286
GPY04_RS01450	549.498533851601	0.115718731010098	0.291883651391718	0.396454993139711	0.691769403758832	0.99651911646286
GPY04_RS01455	98925.6461213953	0.0934253249353428	0.253801898802561	0.368103333253707	0.712796185552924	0.99651911646286
GPY04_RS01460	841.717015821552	-0.136781349906639	0.253824788032248	-0.538880977571271	0.589968983635996	0.99651911646286
GPY04_RS01465	2846.88551523972	0.0184901530997938	0.197638852306447	0.093555254364279	0.925462455492633	0.99651911646286
GPY04_RS01470	240.813760399844	-0.264512721722055	0.255191177564426	-1.03652768973675	0.299956028290599	0.99651911646286
GPY04_RS01475	9249.45886083166	-0.245797781870678	0.24575712566458	-1.00016543246096	0.317230454860269	0.99651911646286
GPY04_RS01480	16.2398033412584	-0.4212811141622	0.666975526604117	-0.631629043882822	0.527629303493551	0.99651911646286
GPY04_RS01500	41.8910244855646	0.777671030728891	0.421701501991262	1.84412677464214	0.065164666725165	0.940344314257162
GPY04_RS01505	127.964367355731	-0.0794553691536987	0.310039738964847	-0.256274790512282	0.797738661659292	0.99651911646286
GPY04_RS01510	714.402306472101	-0.358203738689491	0.253257813524579	-1.4143837605813	0.157249255577735	0.99651911646286
GPY04_RS01515	116.000156183272	-0.0273435645075831	0.314493922033253	-0.0869446516829407	0.93071550696852	0.99651911646286
GPY04_RS01520	369.715121924798	0.161207620449143	0.230891554081319	0.698196264001785	0.485054462589299	0.99651911646286
GPY04_RS01525	402.559241491248	0.0615503205287512	0.221587054114063	0.27777038137376	0.781188629005173	0.99651911646286
GPY04_RS01530	178.488954586204	-0.163981428692245	0.28870547214671	-0.567988640717261	0.570042681153112	0.99651911646286
GPY04_RS01535	140.548024443109	-0.138627920445197	0.277407292526804	-0.499727022972197	0.617267302060499	0.99651911646286
GPY04_RS01540	122.562651204938	0.0694911904955937	0.277498082015482	0.25042043530851	0.802262227872603	0.99651911646286
GPY04_RS01545	2072.30552456801	-0.0278373633355432	0.262957679601296	-0.105862522736552	0.91569142945142	0.99651911646286
GPY04_RS01550	1491.43171070992	-0.00484097295621663	0.203695727699223	-0.023765706875133	0.981039494268052	0.996774041157494
GPY04_RS01555	266.872443752065	-0.22406899194501	0.246071385347624	-0.910585323151119	0.362513906564907	0.99651911646286
GPY04_RS01560	358.425835921964	0.257923227116001	0.234246723654939	1.101075067739	0.270863987144838	0.99651911646286
GPY04_RS01565	588.525283482819	0.315486891676331	0.246659852978375	1.27903624309705	0.200884293356831	0.99651911646286
GPY04_RS01570	835.211378723359	0.0832735666713917	0.310797476037903	0.267935144560943	0.788749240949486	0.99651911646286
GPY04_RS01575	764.843554296319	-0.340270524870069	0.223445564257696	-1.52283410055812	0.127800216171505	0.99651911646286
GPY04_RS01580	465.082313070264	-0.333056952629961	0.239785761044015	-1.38897719022117	0.164839686242999	0.99651911646286
GPY04_RS01585	15839.5825510423	-0.299091725631582	0.249463701808668	-1.19893885748948	0.23055172102285	0.99651911646286
GPY04_RS01590	349.410976853261	0.0446117875094315	0.243742828542798	0.183028102923645	0.854775968119284	0.99651911646286
GPY04_RS01595	90.544359846912	0.158124913207592	0.297749051300907	0.53106773142256	0.59537184431823	0.99651911646286
GPY04_RS01600	339.887034352037	-0.242924583850305	0.234959760333824	-1.03389867058583	0.301183536580338	0.99651911646286
GPY04_RS01605	329.511352216096	-0.663671576071164	0.309682204906316	-2.14307301342012	0.0321072360274636	0.785759519536981
GPY04_RS01610	327.414881329252	-0.0511384089070889	0.226561980489752	-0.22571487412206	0.821423188732151	0.99651911646286
GPY04_RS01615	550.863975576579	0.153557450641729	0.23730886589816	0.647078439570932	0.517581178467527	0.99651911646286
GPY04_RS01620	2525.93740964408	-0.133891794502126	0.194144717115828	-0.689649435180072	0.490414671363888	0.99651911646286
GPY04_RS01625	4106.57457781987	-0.163668306806171	0.192002364213262	-0.852428601474828	0.393976251249744	0.99651911646286
GPY04_RS01630	2240.81535921047	0.439310232283242	0.215519083317349	2.03838205657345	0.041511739345681	0.894128762223037
GPY04_RS01635	991.282228584151	0.175137603811847	0.253073332680473	0.692042902967469	0.488910386548832	0.99651911646286
GPY04_RS01640	1314.66361357691	0.0427480898419835	0.273174878372486	0.156486167749637	0.875649821463	0.99651911646286
GPY04_RS01645	922.461467515629	-0.07213851286238	0.261949604415794	-0.275390806652543	0.783016006361176	0.99651911646286
GPY04_RS01650	2651.73910864618	0.222941619082669	0.205718645542394	1.08372101369258	0.278488515574552	0.99651911646286
GPY04_RS01655	584.552592254296	0.200376891148704	0.217484834923558	0.921337302525632	0.356874351495842	0.99651911646286
GPY04_RS01660	811.786036153073	0.286946465699672	0.236174213480472	1.21497796677705	0.224374494988552	0.99651911646286
GPY04_RS01665	472.025886769567	0.289536702024798	0.229747642876615	1.26023796544582	0.207583530903197	0.99651911646286
GPY04_RS01670	1010.80436616273	0.00109527561443202	0.206533859306285	0.00530312859165502	0.99576873540554	0.999685283316497
GPY04_RS01675	497.428737266664	0.175807077555152	0.240463637920836	0.73111709976304	0.46470763047255	0.99651911646286
GPY04_RS01680	1301.53956405991	0.286882696773371	0.264702282697602	1.08379381488413	0.278456228211939	0.99651911646286
GPY04_RS01685	4385.75560167964	0.0375342739051561	0.197368702891919	0.190173382887915	0.849173267867375	0.99651911646286
GPY04_RS01690	1607.42696630125	-0.478439641349409	0.288764727440075	-1.65684931671129	0.0975499434664099	0.97718386440742
GPY04_RS01695	274.980337368187	-0.150746086947311	0.247987363129632	-0.607878099290527	0.543268325914434	0.99651911646286
GPY04_RS01700	1098.39888811354	-0.313266045160712	0.296340849549963	-1.05711394712019	0.290459586669006	0.99651911646286
GPY04_RS01705	1195.44718562239	-0.0462579388774079	0.225973447397407	-0.204705196164294	0.837802460428397	0.99651911646286
GPY04_RS01710	1468.33694479366	0.153777316784429	0.200686768255162	0.76625538455485	0.443524359512823	0.99651911646286
GPY04_RS01715	1584.263911396	0.104489974037178	0.198724619741427	0.525802863143662	0.599025185021725	0.99651911646286
GPY04_RS01720	1454.61918125038	-0.271917911145985	0.204821610086056	-1.32758409150157	0.184315542876369	0.99651911646286
GPY04_RS01725	1789.68300589915	0.111470755954709	0.228352658491099	0.488151776691727	0.625442339021382	0.99651911646286
GPY04_RS01730	108.250819215459	0.148344640381189	0.288967315315002	0.513361312920388	0.607698602286669	0.99651911646286
GPY04_RS01735	57.4373435267987	-0.296618884603946	0.373248442494275	-0.794695572262155	0.426790608588314	0.99651911646286
GPY04_RS01740	263.789199660466	0.112967282626618	0.252532668289734	0.447337302503015	0.65463153750017	0.99651911646286
GPY04_RS01745	692.980647796509	0.269893832265659	0.268414415385429	1.00551168937073	0.314650523645839	0.99651911646286
GPY04_RS01750	1470.9949809596	0.396889919025428	0.200467681387359	1.97981997037481	0.0477237615487414	0.90500243104472
GPY04_RS01755	96.4618176050445	-0.22330029851856	0.306616409400692	-0.728272498380043	0.466446793860645	0.99651911646286
GPY04_RS01760	189.589930550236	-0.902269120626443	0.329966079888304	-2.73442991755961	0.00624883960754065	0.342928743310791
GPY04_RS01765	117.227746739549	0.677788958035928	0.355530127365984	1.90641778534343	0.0565960230303497	0.937151888414094
GPY04_RS01770	108.768888273597	0.193400633398741	0.30104712551012	0.642426440946832	0.520596336381058	0.99651911646286
GPY04_RS01775	12.5708010260867	-0.384218255771427	0.638439989831255	-0.601807941061116	0.547301988552424	0.99651911646286
GPY04_RS01785	54.1013283139889	-0.228854921389143	0.383759241892525	-0.596350254030457	0.550941265599093	0.99651911646286
GPY04_RS01790	65.4330729376438	0.198788710349191	0.377073674304402	0.527187984459276	0.598063051842314	0.99651911646286
GPY04_RS01795	36.8332527454162	-0.251951494147755	0.41643234513037	-0.60502383422901	0.545163160289399	0.99651911646286
GPY04_RS01800	23.6910202411735	0.322654686068098	0.48664290281859	0.663021456183399	0.507316812447271	0.99651911646286
GPY04_RS01805	174.139506963445	0.263852090755377	0.260730456757055	1.01197264806402	0.311551131507862	0.99651911646286
GPY04_RS01810	42.477399232933	0.255789893979881	0.384884503899234	0.664588704893272	0.506313595618721	0.99651911646286
GPY04_RS01815	702.602566942197	-0.00204218664736898	0.262792996598109	-0.00777108474656999	0.993799633866519	0.999595188521114
GPY04_RS01820	58.6083036207398	-0.153326823295214	0.365614670152077	-0.419367262346004	0.674947745983113	0.99651911646286
GPY04_RS01825	359.997074533901	-0.0304942590689087	0.314518188110175	-0.0969554710083304	0.92276175676817	0.99651911646286
GPY04_RS01830	233.820202836269	0.187407067194234	0.260080601148661	0.720573031462321	0.471172251434937	0.99651911646286
GPY04_RS01835	62.7242402321739	0.480731681475426	0.364212917394224	1.31991936177014	0.186861942434928	0.99651911646286
GPY04_RS01840	63.0903657223642	0.52668237726617	0.353947000460694	1.48802610724387	0.136744008736218	0.99651911646286
GPY04_RS01845	50.8967950189803	0.198660016756003	0.37310531320288	0.532450248565557	0.594414190923274	0.99651911646286
GPY04_RS01850	50.4970987123684	0.205241832976223	0.372072865581772	0.551617309301251	0.581210574709679	0.99651911646286
GPY04_RS01855	109.119830879313	0.36807124520312	0.317171128646647	1.1604815569868	0.245852798412219	0.99651911646286
GPY04_RS01860	27.4872469120676	0.244210116895046	0.463027400457427	0.527420443485179	0.597901649905555	0.99651911646286
GPY04_RS01865	29.2117948273536	-0.0686605342849193	0.452429832872459	-0.151759520032082	0.879376610580513	0.99651911646286
GPY04_RS01875	14.740853398976	-0.128266128386896	0.59249345069659	-0.2164853100673	0.82860947455029	0.99651911646286
GPY04_RS01895	18.491781762191	-0.0986110316590116	0.569457070581666	-0.17316675260224	0.862520356380382	0.99651911646286
GPY04_RS01905	9.42663023369135	-0.127276082481177	0.711578567153755	-0.178864412668118	0.858044166686584	0.99651911646286
GPY04_RS01910	67.2714899437881	-0.0492419619343448	0.350194523994057	-0.140613169425746	0.888175543914051	0.99651911646286
GPY04_RS01915	120.158603720567	-0.449084020452361	0.293591229212268	-1.52962342116723	0.12610996867758	0.99651911646286
GPY04_RS01920	18.4279008621811	-0.748584248383337	0.550188084766791	-1.3605969833037	0.173641085458304	0.99651911646286
GPY04_RS01925	283.124182489591	0.0722849426790746	0.231996007471589	0.311578390795914	0.755360958900885	0.99651911646286
GPY04_RS01930	314.395218331145	-0.340161645091877	0.293638769045021	-1.15843574129588	0.246686260643436	0.99651911646286
GPY04_RS01940	230.763096293797	0.165835641308676	0.251609392800673	0.659099564856277	0.509831835088801	0.99651911646286
GPY04_RS01945	332.392741774451	0.196899620784271	0.286911396742158	0.686273264220388	0.492540805142626	0.99651911646286
GPY04_RS01950	5511.89577331187	0.334218722513114	0.258306954081129	1.29388201607667	0.1957061773086	0.99651911646286
GPY04_RS01955	597.529281937176	0.303090246775061	0.227584783832439	1.33176850258238	0.182936271112102	0.99651911646286
GPY04_RS01960	37.0418273823786	-0.18857143209206	0.427231069910642	-0.441380427063745	0.658937609625989	0.99651911646286
GPY04_RS01965	302.621714392252	0.182147383628489	0.268107809345273	0.679381119383647	0.496896409777703	0.99651911646286
GPY04_RS01970	622.17079441947	0.344059991371752	0.21567266415988	1.59528789942845	0.110647870286363	0.99651911646286
GPY04_RS01980	159.151564422036	0.323573276207089	0.262036768425387	1.2348392103577	0.216890351203523	0.99651911646286
GPY04_RS01985	31.5561588769562	0.103665601624941	0.459323652790312	0.225691842767491	0.821441102940742	0.99651911646286
GPY04_RS01990	47.8424681417252	0.383444028246982	0.367047458080458	1.04467152627149	0.29617480911088	0.99651911646286
GPY04_RS01995	627.772917369148	0.234889787108194	0.269997950046572	0.869968779643247	0.384317466016328	0.99651911646286
GPY04_RS02000	1204.22099995541	0.300325139127937	0.211707213286233	1.41858718210933	0.156019404992983	0.99651911646286
GPY04_RS02005	545.195281522663	0.231135035193673	0.233702335992661	0.989014654953774	0.322655971570277	0.99651911646286
GPY04_RS02010	1636.10096839238	0.0435827702726156	0.281945382034282	0.154578769682833	0.877153408136576	0.99651911646286
GPY04_RS02015	215.971036577273	0.3415943310911	0.258472293424862	1.32158974010265	0.186304801703231	0.99651911646286
GPY04_RS02020	2815.8097169095	-0.367422212957281	0.217595533984072	-1.68855585512236	0.0913045765164212	0.973961026254703
GPY04_RS02025	682.97415759539	-0.321565447265734	0.290512173135903	-1.10689147306507	0.268340852956073	0.99651911646286
GPY04_RS02030	219.208723672322	0.0186332123703007	0.259975214913951	0.0716730338177356	0.942862116851041	0.99651911646286
GPY04_RS02035	64.555186851489	-0.0110822506761638	0.387501550573164	-0.0285992421443779	0.977184216519598	0.996774041157494
GPY04_RS02040	61.241569611577	-0.0900931294809821	0.354024042468611	-0.254483082145388	0.799122372466981	0.99651911646286
GPY04_RS02045	119.22953993631	-0.0646298236768316	0.285444557176975	-0.22641813288022	0.820876226093981	0.99651911646286
GPY04_RS02050	26.1401631816421	0.181481535756842	0.483253769119596	0.375540859386301	0.707258264827558	0.99651911646286
GPY04_RS02055	83.3897891935884	-0.000727948009843189	0.349937963454965	-0.00208022017004415	0.998340225640313	0.999685283316497
GPY04_RS02060	321.425991866746	0.391288757480347	0.257138965440948	1.5217015313465	0.128083883744661	0.99651911646286
GPY04_RS02065	74.7970893889305	-0.0284086087313165	0.34691083016108	-0.0818902330553522	0.93473400124617	0.99651911646286
GPY04_RS02070	120.78112684533	0.452257434817781	0.280806094922425	1.61056844205152	0.10727381675344	0.99651911646286
GPY04_RS02075	648.997097107337	0.630733311252434	0.247991374312218	2.54336794173473	0.0109789549312523	0.503364237480959
GPY04_RS02080	90.6429319224116	0.0578152102937655	0.334453626159531	0.172864653786676	0.862757815527039	0.99651911646286
GPY04_RS02085	19.8075643083762	-0.185567507631263	0.514940733184854	-0.360366728970047	0.718572903970395	0.99651911646286
GPY04_RS02090	509.715756167874	0.421873037326982	0.234259049715436	1.80088256073542	0.0717213922573982	0.949950417136185
GPY04_RS02095	1011.7952378003	0.333212545185019	0.280792330540354	1.18668677504043	0.235351193459715	0.99651911646286
GPY04_RS02100	78.1859112110474	0.231882557821123	0.314689686336675	0.736861002724569	0.46120688132652	0.99651911646286
GPY04_RS02105	75.7692965562071	-0.101422646174294	0.348531357018062	-0.291000061062047	0.771051272806224	0.99651911646286
GPY04_RS02110	432.849142207474	0.257490776093375	0.314894145576745	0.817705821814398	0.413525185365299	0.99651911646286
GPY04_RS02115	1030.17009915879	-0.00448407005605764	0.230285513937493	-0.0194717851739244	0.9844647449444	0.996774041157494
GPY04_RS19775	90.5871601339072	0.709222126990137	0.31576267388008	2.24606068309228	0.0247001212561132	0.720867424325155
GPY04_RS02125	92.5646685956213	0.396429414515652	0.318365959362846	1.24520038294621	0.213058101890212	0.99651911646286
GPY04_RS02130	204.142390644836	0.262325639434505	0.270158149325101	0.971007686015902	0.33154445117298	0.99651911646286
GPY04_RS02135	3718613.5451051	-0.338248210100404	0.28462296547999	-1.18840800330353	0.234672704831707	0.99651911646286
GPY04_RS02140	1466.30701666901	0.0956672140503619	0.237968503247285	0.402016286798044	0.687672040048009	0.99651911646286
GPY04_RS02145	89.1591612563733	-0.398746021369675	0.33969597799222	-1.17383203571167	0.240462309502148	0.99651911646286
GPY04_RS02150	19.6988044158393	0.140761742653953	0.528226411996196	0.266479940149162	0.789869606492813	0.99651911646286
GPY04_RS02155	572.943444173996	0.0991084259153847	0.215029906598363	0.460905310722667	0.644866541418503	0.99651911646286
GPY04_RS02160	379.553288543786	-0.0125360046070668	0.260431221886588	-0.0481355672958675	0.961608200444711	0.99651911646286
GPY04_RS02165	1658.39374820995	-0.0087040223006441	0.211186839178994	-0.0412147950813682	0.967124658925465	0.99651911646286
GPY04_RS02170	3050.21636674689	-0.292661411635857	0.264108464504117	-1.10811068545398	0.267814016754381	0.99651911646286
GPY04_RS02175	16812.0264990714	-0.281484931468157	0.228062151113599	-1.23424658626476	0.21711103278655	0.99651911646286
GPY04_RS02180	653.927688922232	-0.481848990230664	0.247204255793283	-1.94919374945388	0.0512722911420172	0.919347715427656
GPY04_RS02185	711.797064110524	0.16387708173769	0.252317577143084	0.649487378537873	0.51602340189593	0.99651911646286
GPY04_RS02190	13.2030536678867	-0.0991050468114301	0.643077297311576	-0.154110629042177	0.877522507638398	0.99651911646286
GPY04_RS02195	10.8831352524615	-0.215646657801688	0.684346908293254	-0.315113073776436	0.752675802384747	0.99651911646286
GPY04_RS02200	42.4398020707031	0.275999316692141	0.409736337483212	0.67360224476905	0.500564225651267	0.99651911646286
GPY04_RS02205	60.7693041699013	0.0977711822399079	0.351139351236115	0.278439832777853	0.780674745815615	0.99651911646286
GPY04_RS02215	2455.47474846307	-0.137665351655877	0.229988121784324	-0.598575920303291	0.549455717545799	0.99651911646286
GPY04_RS02220	226.551331103878	-0.2905426307365	0.266122815709786	-1.09176144841841	0.274937968134662	0.99651911646286
GPY04_RS19725	685.254270011138	-0.0956901794377086	0.235839489171236	-0.405742820144216	0.684931576127984	0.99651911646286
GPY04_RS02225	647.518554390716	-0.16906994221843	0.207135324490176	-0.816229402853247	0.414368943084856	0.99651911646286
GPY04_RS02230	9.88690520783187	-0.138196294781465	0.753329638589384	-0.18344730872429	0.854447058637291	0.99651911646286
GPY04_RS02235	2999.96217386685	0.18803385753526	0.235185906717487	0.799511587066026	0.42399383064929	0.99651911646286
GPY04_RS02245	4135.64609025557	0.432081439164827	0.256273116794652	1.68601937093171	0.0917920683907122	0.973961026254703
GPY04_RS02250	2552.26806144668	0.19521473986622	0.25386996343433	0.76895563864812	0.441919645927674	0.99651911646286
GPY04_RS02255	601.56818583417	-0.0964315252760245	0.242547447788542	-0.397577983834716	0.69094129191207	0.99651911646286
GPY04_RS02260	2451.04109604505	0.128339137715313	0.20739518106544	0.618814463556979	0.536038592842741	0.99651911646286
GPY04_RS02265	246.939294516859	0.194531281056091	0.252509397779609	0.770392241899362	0.441067254044444	0.99651911646286
GPY04_RS02270	35.9914747266793	0.322157434646152	0.421967309584992	0.763465385418118	0.445185898203136	0.99651911646286
GPY04_RS02275	33.6781342754951	-0.0492734785695327	0.435944985079967	-0.113026827365601	0.910009286331668	0.99651911646286
GPY04_RS02280	272.796120948362	0.0704658955188191	0.240675986528697	0.292783241631866	0.769687838468655	0.99651911646286
GPY04_RS02285	117.222901717422	-0.371603905900671	0.285982845213118	-1.29939229614891	0.193809334159982	0.99651911646286
GPY04_RS02290	72.4060936248299	0.0488195264668284	0.387806749850793	0.125886221644186	0.899821989439471	0.99651911646286
GPY04_RS02295	230.094000342446	0.139771333173729	0.28306080855663	0.49378553635328	0.621457648920608	0.99651911646286
GPY04_RS02300	98.3712006447276	-0.0868176301153404	0.323441346250904	-0.268418466351525	0.788377226794816	0.99651911646286
GPY04_RS02305	111.373229405716	-0.0774731010559324	0.293450068638066	-0.264007779638606	0.79177392408858	0.99651911646286
GPY04_RS02310	49.6051538735368	-0.765794803462283	0.374790765796239	-2.04325952864756	0.0410267536593291	0.894128762223037
GPY04_RS02315	88.5887017970573	-0.435456712237952	0.308330938941826	-1.41230300706252	0.157860761379442	0.99651911646286
GPY04_RS02320	1800.5547187204	0.267030251882233	0.207019456156513	1.28987997959163	0.197092332950656	0.99651911646286
GPY04_RS02325	144.711594664403	0.299806545764064	0.287488073482079	1.04284863762445	0.297018400967944	0.99651911646286
GPY04_RS02330	307.141315054047	0.0101464104747233	0.241820786516459	0.0419583883622542	0.966531870160134	0.99651911646286
GPY04_RS02335	337.23691511019	-0.299641983644245	0.234717622732681	-1.27660624777845	0.201741295007963	0.99651911646286
GPY04_RS02340	510.075982035469	-0.422287691683344	0.250063497390447	-1.68872184901097	0.091272746522982	0.973961026254703
GPY04_RS02345	219.286221480869	0.101364125666777	0.248791437934281	0.407426101590975	0.683695059547199	0.99651911646286
GPY04_RS02350	71.6310128361303	0.029712565132623	0.335417198968866	0.088583904534308	0.929412600112167	0.99651911646286
GPY04_RS02355	8.3494977084345	-0.947327785269994	0.807203129822316	-1.17359280492201	0.240558164533361	0.99651911646286
GPY04_RS02360	270.660947048772	0.0923942493831172	0.243096460997075	0.380072375402573	0.703891691067632	0.99651911646286
GPY04_RS02365	2951.82995750791	-0.210955509922577	0.335074433748052	-0.629578053935319	0.528970685863596	0.99651911646286
GPY04_RS02370	1341.62901380153	0.0589891640062385	0.201754197866677	0.29238134636098	0.769995068875292	0.99651911646286
GPY04_RS02375	669.519935630728	0.09296846513179	0.219019396129491	0.424475944937881	0.671218744888061	0.99651911646286
GPY04_RS02380	486.898986107412	0.0832071273931464	0.232231711780135	0.358293562732392	0.720123634976505	0.99651911646286
GPY04_RS02385	35.3369068314328	-0.514480349819934	0.420524454825834	-1.22342552000457	0.221169019336377	0.99651911646286
GPY04_RS02390	32.7657637562756	0.0146361090347766	0.42403751324283	0.0345160712854079	0.972465626951661	0.996774041157494
GPY04_RS02395	3071.19127753417	0.24299897095962	0.29964376626964	0.810959540339487	0.41738890598866	0.99651911646286
GPY04_RS02400	183.531098312473	0.138635616542574	0.28023405984629	0.49471365692884	0.620802259926658	0.99651911646286
GPY04_RS02405	167.704820704142	0.207861604893113	0.286834344447384	0.724674743164319	0.468651593264854	0.99651911646286
GPY04_RS02410	978.465850209112	-0.367738061230081	0.27590401902258	-1.3328477871864	0.182581759931175	0.99651911646286
GPY04_RS02415	464.845316249701	-0.396312579684572	0.233256031353704	-1.69904536823578	0.0893106357472076	0.973961026254703
GPY04_RS02420	5270.58201956083	-0.434574129441714	0.2342846657767	-1.85489787819025	0.0636108110459727	0.937151888414094
GPY04_RS02425	6423.80051337466	-0.163363138874489	0.193779468472174	-0.843036365836391	0.39920810564098	0.99651911646286
GPY04_RS02430	141.990425654904	0.412230898255302	0.319538312661379	1.29008285367067	0.197021892470006	0.99651911646286
GPY04_RS02435	151.072518727133	-0.0372045718600631	0.329049800542196	-0.11306669020543	0.909977682972435	0.99651911646286
GPY04_RS02440	52.9472085542146	-0.380748841614989	0.366177288606851	-1.03979371048264	0.298435751816908	0.99651911646286
GPY04_RS02445	59.8049845769105	0.288347626024489	0.34956360463818	0.82487885523136	0.409440372027339	0.99651911646286
GPY04_RS02450	393.749255752278	-0.133040389562381	0.26000476362496	-0.511684431114049	0.608871884010883	0.99651911646286
GPY04_RS02455	811.606219309438	-0.0344935744508183	0.218443660073392	-0.157906045152463	0.874530834488078	0.99651911646286
GPY04_RS02460	23.6438910104052	-0.576068754173249	0.523763221430399	-1.09986484465252	0.271391014043624	0.99651911646286
GPY04_RS02465	29.1555333187918	0.505054450551397	0.462416832544685	1.09220602496686	0.274742554862379	0.99651911646286
GPY04_RS02470	55.168616582702	0.316971558457751	0.349090800164136	0.907991726819258	0.363882592688324	0.99651911646286
GPY04_RS02475	57.3091655960813	0.0397811882397063	0.350648841289489	0.113450220150204	0.909673626757129	0.99651911646286
GPY04_RS02480	39.6104645178221	-0.32078739102541	0.39939515843868	-0.80318297367308	0.42186898507822	0.99651911646286
GPY04_RS02485	29.4602347557997	-0.215761231075153	0.47641727232815	-0.452882889868316	0.650633072176442	0.99651911646286
GPY04_RS02490	61.1239836451516	-0.611444485417217	0.336916675921325	-1.81482404735585	0.069550953636311	0.949950417136185
GPY04_RS02500	129.177055924695	0.0805386662803221	0.274385124423577	0.293524171361389	0.769121526636056	0.99651911646286
GPY04_RS02505	57.9634131650834	-0.299610984784781	0.376002331991759	-0.796832783450258	0.425548152595383	0.99651911646286
GPY04_RS02510	107.525013109461	0.400001687123466	0.283370848140623	1.41158375940268	0.158072557127748	0.99651911646286
GPY04_RS02515	64.5432930478421	-0.0786798724125405	0.337540840631994	-0.233097340947615	0.81568581965759	0.99651911646286
GPY04_RS02520	260.904619702935	-0.0606914718552854	0.250766624030481	-0.242023722614332	0.80876178158554	0.99651911646286
GPY04_RS02525	125.184778819633	0.0281086373289964	0.274246496574959	0.102494061656367	0.918364526139796	0.99651911646286
GPY04_RS02530	533.079178790856	-0.076297926771734	0.218799375457329	-0.348711812418376	0.727305675263515	0.99651911646286
GPY04_RS02535	51.8443387950425	0.296797435902859	0.372050145141168	0.79773503593244	0.425024267585583	0.99651911646286
GPY04_RS02540	46.9204397329352	0.712002901634401	0.378004958332969	1.8835808524163	0.0596216938632001	0.937151888414094
GPY04_RS02545	27.7063266974645	-0.375392030459057	0.536551645271163	-0.699638205879214	0.484153276328932	0.99651911646286
GPY04_RS02550	56.4387348098818	-0.209210879156906	0.358420876523164	-0.583701711759487	0.559421015399894	0.99651911646286
GPY04_RS02555	14.24241206419	0.333338915961204	0.674732240572959	0.494031403743423	0.621284001281538	0.99651911646286
GPY04_RS02560	150.696889310141	-0.20991241976389	0.263604118549801	-0.796316919927914	0.425847853542654	0.99651911646286
GPY04_RS02565	64.1781862989029	-0.296101275810814	0.342372936616814	-0.864850121439979	0.387121057126106	0.99651911646286
GPY04_RS02570	81.7417152220135	0.0590204323765763	0.335754747160316	0.175784357111101	0.860463359486034	0.99651911646286
GPY04_RS02575	59.6887943447334	-0.154194064036786	0.34515562786328	-0.446737794748821	0.655064389669441	0.99651911646286
GPY04_RS02580	3719.55788646868	-0.0456076476971031	0.254550337407159	-0.179169464718299	0.857804639354971	0.99651911646286
GPY04_RS02585	518.626076617474	-0.0160074265907299	0.253296262306485	-0.0631964579538927	0.949610065286958	0.99651911646286
GPY04_RS02590	841.810681557195	-0.182275947295107	0.281132172824904	-0.648363883306351	0.51674962424	0.99651911646286
GPY04_RS02595	114.370433630499	-0.284566102115738	0.294082922042678	-0.967638991544164	0.333224696857374	0.99651911646286
GPY04_RS02600	157.111326208462	-0.439125509517347	0.280500147513088	-1.5655090145607	0.117463605358854	0.99651911646286
GPY04_RS02605	1785.48716823148	-0.229184544993309	0.232545677086257	-0.985546357450881	0.324355772384527	0.99651911646286
GPY04_RS02610	1996.10059818655	0.112328636665981	0.200537606767839	0.560137514735694	0.575385643666887	0.99651911646286
GPY04_RS02615	782.657844953983	0.321820067919331	0.222211405256438	1.44826080168091	0.147544125841374	0.99651911646286
GPY04_RS02620	490.570975095587	-0.169565086946274	0.218409635752028	-0.776362665330345	0.437534882189392	0.99651911646286
GPY04_RS02625	119.60580886827	0.0654736001650192	0.277643308148837	0.235819118427737	0.813573032133348	0.99651911646286
GPY04_RS02630	520.782790094116	-0.0865761338224025	0.223105107780854	-0.388050881862563	0.69797837982489	0.99651911646286
GPY04_RS02635	286.990969931929	-0.229957043141338	0.262414731899172	-0.876311484027865	0.380860723623162	0.99651911646286
GPY04_RS02640	262.884789267305	-0.0275106097975083	0.413378501534655	-0.0665506544132702	0.946939430671821	0.99651911646286
GPY04_RS02645	2163.80598536264	-0.0369088745115101	0.219499841258133	-0.168149891589694	0.866465360267255	0.99651911646286
GPY04_RS02650	1342.09487895619	0.32004476894301	0.211616656877588	1.51237985546735	0.130437256594333	0.99651911646286
GPY04_RS02655	575.091807311733	-0.177182291812193	0.234943821915963	-0.754147482437606	0.45076066848756	0.99651911646286
GPY04_RS02660	6833.8226326683	0.204100983818718	0.243621630213397	0.837778581647036	0.402155070057772	0.99651911646286
GPY04_RS02665	267.442688522089	-0.184147928636994	0.308954206671285	-0.596036320790155	0.551150963049497	0.99651911646286
GPY04_RS02670	859.672901306448	-0.224447032520658	0.305821449164277	-0.733915273549347	0.463000377722729	0.99651911646286
GPY04_RS02675	347.679186651064	0.0487296099576433	0.252496008574816	0.192991605026518	0.846965542717586	0.99651911646286
GPY04_RS02680	186.942569121406	0.0044360356662903	0.267824350735126	0.0165632275560988	0.986785060690879	0.997143644551477
GPY04_RS02685	70321.9067002627	0.0560618127815535	0.276489277308097	0.202763063100935	0.839320229567564	0.99651911646286
GPY04_RS02690	7404.55691060627	0.0182454664408224	0.199208939640584	0.0915895967005354	0.927024117336864	0.99651911646286
GPY04_RS02695	3858.33406223426	-0.156860106044135	0.246115557360106	-0.637343318425922	0.523901240375105	0.99651911646286
GPY04_RS02705	8055.61382724626	1.46373683872277	0.883759854661976	1.65626083941392	0.0976690072871427	0.97718386440742
GPY04_RS02710	338.194810153438	-0.444203998805435	0.261243929857893	-1.70034189520524	0.0890666343466398	0.973961026254703
GPY04_RS02715	1217.3041617357	-0.147611620681893	0.201292015626779	-0.733320793784411	0.463362795493509	0.99651911646286
GPY04_RS02720	736.067628909597	0.0770766849459984	0.218538985535847	0.352690778521782	0.724320273350433	0.99651911646286
GPY04_RS02725	8781.50562314135	0.112870832058373	0.220612464031981	0.511624910014197	0.60891354829498	0.99651911646286
GPY04_RS02730	1189.12201081313	-0.689390153760584	0.308746759807485	-2.23286603619887	0.025557779919345	0.723681287615037
GPY04_RS02735	165.471135590797	-0.404718659215822	0.316766922709926	-1.27765442096502	0.201371302840516	0.99651911646286
GPY04_RS02740	168.37065236324	-0.397401390787047	0.282946560569972	-1.40451041350888	0.160166912938458	0.99651911646286
GPY04_RS02745	2303.99324737468	0.00155831849640984	0.307858147142559	0.00506180690968764	0.99596127966361	0.999685283316497
GPY04_RS02750	652.375401435354	-0.342183841878688	0.26622639870205	-1.28531146252572	0.198683466216332	0.99651911646286
GPY04_RS02760	118.623514012985	-0.141990018909128	0.305225863697209	-0.465196550479697	0.641790708780256	0.99651911646286
GPY04_RS02765	388.899445013228	-0.102693622700125	0.250627920464121	-0.409745340862078	0.681992765899256	0.99651911646286
GPY04_RS02770	141.812134859715	-0.0858665443435383	0.273305647233939	-0.314177717191625	0.753386065568559	0.99651911646286
GPY04_RS02775	222.079377877147	0.0930408498844263	0.273646071851096	0.340004332074076	0.733853265556592	0.99651911646286
GPY04_RS02780	435.085762876674	0.0725885833645681	0.240213293584552	0.302183872846395	0.762511897524095	0.99651911646286
GPY04_RS02785	1078.77197372948	0.0990182950362988	0.253992441206976	0.389847408709339	0.69664938473411	0.99651911646286
GPY04_RS02790	7993.95554324072	-0.202317973454044	0.254281978498298	-0.795644168921702	0.426238886330233	0.99651911646286
GPY04_RS02795	4664.35062206596	0.21638980888134	0.237261355389586	0.912031411630541	0.361752182209233	0.99651911646286
GPY04_RS02800	258.898472504967	-0.220419980615173	0.250193862513517	-0.880996753480572	0.378319577175374	0.99651911646286
GPY04_RS02805	158.18493474774	-0.36941161706144	0.282546957051087	-1.30743442051881	0.191065213687737	0.99651911646286
GPY04_RS02810	188.471264300947	-0.174606007591212	0.294623598685332	-0.592640943801981	0.553421471807333	0.99651911646286
GPY04_RS02815	4778.94763041448	0.198215989358243	0.238002652071015	0.832831011055703	0.40494004243281	0.99651911646286
GPY04_RS02820	552.696780527373	0.0256578666790016	0.244164577979682	0.105084311947725	0.916308907627685	0.99651911646286
GPY04_RS02825	2567.38377399346	0.236547291968222	0.238077697750026	0.993571822156097	0.32043136808055	0.99651911646286
GPY04_RS02830	1446.46331860131	-0.00480118490424156	0.235052160375459	-0.0204260403162107	0.983703511013243	0.996774041157494
GPY04_RS02835	6546.24597948891	-0.517342957320044	0.257668660285267	-2.00778378227018	0.0446662729418371	0.894128762223037
GPY04_RS02840	2502.97053024762	0.0197943245842993	0.200035206639804	0.0989542036964637	0.921174631724063	0.99651911646286
GPY04_RS19430	84.4435078031592	-0.464878814822019	0.443377124895007	-1.04849526220394	0.29441048400256	0.99651911646286
GPY04_RS02845	3282.75264254371	-0.196322808355204	0.205408439613803	-0.955767974890998	0.339189471442886	0.99651911646286
GPY04_RS02850	217.610746051117	-0.0944831571256003	0.25282979931692	-0.37370261488507	0.708625579665306	0.99651911646286
GPY04_RS02855	1570.17129628821	-0.411174051596689	0.238119365642405	-1.72675603467787	0.0842114874481807	0.973961026254703
GPY04_RS02860	520.333009406098	0.0292189788362687	0.212795907435367	0.137309872113699	0.890785867530012	0.99651911646286
GPY04_RS02865	455.084764893464	0.389051507332257	0.221277682357278	1.75820490881719	0.0787126503108239	0.966431252290862
GPY04_RS02870	597.129170278586	0.0674873996019601	0.262962985723915	0.256642201624586	0.797454993647983	0.99651911646286
GPY04_RS02875	1426.49283220694	0.179091385911163	0.228873130772282	0.78249196533843	0.433925505427615	0.99651911646286
GPY04_RS02880	152.644509721484	-0.314914171428685	0.260022681127196	-1.21110270097799	0.225856046371255	0.99651911646286
GPY04_RS02885	730.757459062787	0.114048408190139	0.230620334084012	0.494528848217662	0.620932737955476	0.99651911646286
GPY04_RS02890	493.961835894624	-0.139774432141538	0.259410906165105	-0.538814786964187	0.590014659439461	0.99651911646286
GPY04_RS02895	228.281440769512	-0.0365479846370392	0.261752799309271	-0.139627865426785	0.888954022862656	0.99651911646286
GPY04_RS02900	540.544955832138	-0.124707590661034	0.244878476634033	-0.50926317565838	0.610567765916371	0.99651911646286
GPY04_RS02905	141.258554099717	-0.47642696527724	0.345570909378517	-1.37866629495538	0.16799766605048	0.99651911646286
GPY04_RS02910	264.172354527402	-0.460620223440383	0.393506193866984	-1.17055393439648	0.241778122870115	0.99651911646286
GPY04_RS02915	199.997579537549	0.150244235354906	0.290157921417137	0.517801597906097	0.604596703344325	0.99651911646286
GPY04_RS02920	249.026596854629	-0.0180605512598594	0.287926184668798	-0.0627263243898239	0.949984434833899	0.99651911646286
GPY04_RS02925	723.888943834661	0.112696480901748	0.215557695431165	0.522813535728008	0.601104019211458	0.99651911646286
GPY04_RS02930	231.911235038814	-0.181103788642525	0.260517905845973	-0.695168295839136	0.486949838469206	0.99651911646286
GPY04_RS02935	473.022919648785	-0.0972396174031163	0.225967428507311	-0.430325813084915	0.666958652496183	0.99651911646286
GPY04_RS02940	10.6671369998301	0.341395345567791	0.708571295407895	0.481808037921243	0.629942318856939	0.99651911646286
GPY04_RS02945	1069.00944907966	0.129957564607662	0.213727505145341	0.608052597251286	0.543152590026205	0.99651911646286
GPY04_RS02950	1552.9766041787	-0.14756544460847	0.20731211316128	-0.711803291945948	0.476586593925221	0.99651911646286
GPY04_RS02955	176.638816717142	-0.546136997664303	0.282473981593415	-1.9334063781152	0.053186156162884	0.937151888414094
GPY04_RS02960	194.129762598955	-0.0782620329905047	0.293690549146989	-0.266477873454945	0.789871197955428	0.99651911646286
GPY04_RS02965	645.851725730277	0.51598361623625	0.251716523980941	2.04985993003509	0.0403781013666353	0.894128762223037
GPY04_RS02970	429.633938705904	-0.303118920137682	0.23320706647302	-1.2997844564575	0.193674854308524	0.99651911646286
GPY04_RS02975	80.4850877726344	-0.449328090030989	0.328905682573846	-1.36613051655046	0.17189800152366	0.99651911646286
GPY04_RS02980	25.8483613504979	-0.816574792287988	0.481021630604954	-1.69758435033582	0.0895862385745199	0.973961026254703
GPY04_RS02985	84.9726388173362	-0.371478647529343	0.327458266228374	-1.13443050868128	0.256614007708405	0.99651911646286
GPY04_RS02990	151.953606434108	-0.297186788645526	0.277600232660294	-1.07055669873735	0.284368802177941	0.99651911646286
GPY04_RS02995	71.5992294472958	-0.7012253120214	0.356181433372728	-1.96873067015708	0.048984027377479	0.912317822063863
GPY04_RS03000	809.438489111732	-0.525772836472974	0.303516570827791	-1.73227061388779	0.0832253915294048	0.973961026254703
GPY04_RS03005	2850.64913274597	-0.61697710980051	0.276922862783622	-2.2279746193531	0.0258822075439444	0.726708183908268
GPY04_RS03010	63.6970015303146	-0.321982744562231	0.334700025290766	-0.962003944524692	0.336047622516576	0.99651911646286
GPY04_RS03015	3193.99961994309	0.0173231078502955	0.203471150725388	0.0851379067181637	0.932151754491833	0.99651911646286
GPY04_RS03020	506.165126044394	-0.134900810980102	0.228083016023278	-0.591454871704843	0.554215683955453	0.99651911646286
GPY04_RS03025	543.230990361324	-0.361803703375526	0.218114711446461	-1.65877716810649	0.0971607027580628	0.97718386440742
GPY04_RS03030	2318.41529927008	-0.239119838956815	0.264565274404537	-0.903821710899161	0.366089947496686	0.99651911646286
GPY04_RS03035	989.087032093893	0.366716497833015	0.299741703638315	1.22344169457152	0.221162913446744	0.99651911646286
GPY04_RS03040	24.9792026453834	-0.862211104854045	0.500412596528962	-1.72300040173777	0.0848884523877439	0.973961026254703
GPY04_RS03045	269.691798330886	0.0856334030416397	0.251255061529685	0.340822598837565	0.733237136555398	0.99651911646286
GPY04_RS03050	3442.11553403918	0.220370641474632	0.212059618780584	1.03919191565957	0.298715489566621	0.99651911646286
GPY04_RS03055	202.29947662806	0.0778012167267967	0.24253898541598	0.320778189920105	0.748378488587668	0.99651911646286
GPY04_RS03060	174.818472785673	0.121230321312927	0.252972055529492	0.479224161969913	0.631779167024755	0.99651911646286
GPY04_RS03065	359.738668526105	0.267848581935135	0.226412672158259	1.18301055935559	0.236804962568516	0.99651911646286
GPY04_RS03070	479.856513337223	0.162324394879863	0.253000896411253	0.641596125477773	0.521135449328189	0.99651911646286
GPY04_RS03075	1057.87829362821	0.362435280094431	0.243328094533186	1.4894921229287	0.136357826069886	0.99651911646286
GPY04_RS03080	2214.59049411328	0.156205063996585	0.208978857957185	0.747468263170372	0.454780953143233	0.99651911646286
GPY04_RS03085	145.058067553726	0.0688188100497105	0.277239767164607	0.24822849461149	0.803957620630621	0.99651911646286
GPY04_RS03095	67.9068791414083	0.0724044201360203	0.394224924152282	0.18366271562285	0.854278059904741	0.99651911646286
GPY04_RS03100	187.702332152102	0.0403885950137803	0.253850658717466	0.159103762888922	0.873587123629456	0.99651911646286
GPY04_RS03105	1648.36943564518	0.211096707818754	0.221172403664449	0.954444154520375	0.339858864822759	0.99651911646286
GPY04_RS03110	134.456749669888	0.0121256265701454	0.281381066656947	0.0430932568214643	0.96562719458472	0.99651911646286
GPY04_RS03115	533.904863135978	-0.134091405821599	0.222460193678931	-0.602765841403194	0.546664473671862	0.99651911646286
GPY04_RS03120	78.0419072773643	-0.0268602119970883	0.341407138006137	-0.0786750158592333	0.937291118322922	0.99651911646286
GPY04_RS03125	68.6830376361689	-0.113769100879352	0.34975709838303	-0.325280319985842	0.744968924076245	0.99651911646286
GPY04_RS03130	1532.88050017412	0.033551800947533	0.235848113193409	0.142260205066888	0.886874478524401	0.99651911646286
GPY04_RS03135	667.708937447655	-0.297850927284697	0.212051884151647	-1.40461344390457	0.160136256718082	0.99651911646286
GPY04_RS03140	99.4472284974221	-1.30632065551729	1.03609807196992	-1.26080792046413	0.207378059461807	0.99651911646286
GPY04_RS03145	234.626258571843	-0.256903442386879	0.294807624302442	-0.871427402852116	0.383520828866594	0.99651911646286
GPY04_RS03150	195.178525901669	-0.346218099150198	0.253854525642997	-1.36384450217403	0.172616510729621	0.99651911646286
GPY04_RS03155	538.158356594932	-0.332006191719161	0.264112147799172	-1.25706520690451	0.208730024681353	0.99651911646286
GPY04_RS03160	12.9493691560217	-0.0518086194706318	0.605119307012485	-0.0856171979149277	0.931770726701196	0.99651911646286
GPY04_RS03165	1292.66615634494	0.166941826168908	0.232659711702741	0.717536461070671	0.473043147163965	0.99651911646286
GPY04_RS03170	716.251052927907	-0.0677565598918735	0.20649472019001	-0.328127323689081	0.742815395357819	0.99651911646286
GPY04_RS03175	11.4312621936715	0.304594000243283	0.660735848854131	0.460992090517745	0.64480427977178	0.99651911646286
GPY04_RS03185	137.20479059981	-0.0407087419658866	0.329199212512161	-0.123659900809704	0.901584562413599	0.99651911646286
GPY04_RS03190	58.6402730445774	-0.48125557226219	0.348425277269045	-1.38123036317648	0.167208141740687	0.99651911646286
GPY04_RS03195	33.2685061839708	-0.0325302626227644	0.418121178104866	-0.0778010402874302	0.937986318929579	0.99651911646286
GPY04_RS03200	98.7627597052522	0.510858418848478	0.298187370435815	1.71321279671179	0.0866733982528463	0.973961026254703
GPY04_RS03205	84.4496624032483	0.170887623125301	0.326399098720115	0.523554212604722	0.600588635128919	0.99651911646286
GPY04_RS03210	41.1201853411912	-0.0992876526409091	0.399556280555795	-0.248494786523683	0.803751603357854	0.99651911646286
GPY04_RS03215	65.7064435657001	-0.105707665371618	0.336816190289841	-0.313843777167164	0.75363969358157	0.99651911646286
GPY04_RS03220	1640.28218692276	-0.0910012696512067	0.258849170895564	-0.35156098563639	0.725167528501311	0.99651911646286
GPY04_RS03230	168.231027793992	-0.0652162909399896	0.255705730214048	-0.255044307710265	0.798688877898756	0.99651911646286
GPY04_RS03235	575.819011301179	0.199671127604288	0.217013392430494	0.920086660864674	0.357527474440469	0.99651911646286
GPY04_RS03240	869.369721752918	-0.150344422579782	0.249483530182462	-0.602622635930419	0.546759758342659	0.99651911646286
GPY04_RS03245	153.473613645719	-0.166133366623911	0.283954834798933	-0.585069688077505	0.558500859548377	0.99651911646286
GPY04_RS03250	292.59926994585	-0.293477829039419	0.245688503296766	-1.19451185180174	0.232277807426666	0.99651911646286
GPY04_RS03255	101.936749399092	-0.243509766074209	0.301618762153301	-0.807342899810863	0.419468954414069	0.99651911646286
GPY04_RS03260	140.038545138591	0.0664588700610291	0.267693329402655	0.248264946344867	0.803929418869066	0.99651911646286
GPY04_RS03265	283.216856448496	0.222059407405743	0.242742091089169	0.914795643431166	0.360298922330804	0.99651911646286
GPY04_RS03270	595.283958787681	-0.101256707996303	0.22191144375751	-0.456293313592919	0.648179071468555	0.99651911646286
GPY04_RS03275	68.5148584303617	0.0923784010281398	0.329074513542494	0.280721834193977	0.778923760620595	0.99651911646286
GPY04_RS03280	56.9763804039532	-0.66985638255278	0.40829714092065	-1.64061002494985	0.100878392657811	0.987517670828625
GPY04_RS03285	30017.2627445903	0.18361389139624	0.220206523416102	0.833825849242819	0.404379126749877	0.99651911646286
GPY04_RS03290	1514.99478371362	-0.138332985122008	0.330474032837483	-0.418589575508452	0.675516109432366	0.99651911646286
GPY04_RS03295	631.824453040036	-0.464266643209002	0.341706769652232	-1.35866972633145	0.174251269342947	0.99651911646286
GPY04_RS03300	1067.3791980876	-0.0688285852106043	0.292281899700667	-0.235486991432221	0.813830774336878	0.99651911646286
GPY04_RS03305	3058.96763198501	0.196345352491628	0.229812366130816	0.854372442168157	0.392898660099017	0.99651911646286
GPY04_RS03310	73.8208300234463	-0.422838029278534	0.344124583591771	-1.22873531691691	0.219171060194384	0.99651911646286
GPY04_RS03315	4582.99281925787	-0.383027991443454	0.313221020629101	-1.222868090635	0.22137952244147	0.99651911646286
GPY04_RS03320	1923.91307384795	-0.205180413395573	0.265079138399386	-0.774034556753519	0.438910356028841	0.99651911646286
GPY04_RS03325	1267.6355419562	0.158309244437777	0.248499180470553	0.637061434721858	0.524084827582632	0.99651911646286
GPY04_RS03330	164.106173730854	-0.319914904495292	0.271305738629811	-1.1791674813477	0.238331492076498	0.99651911646286
GPY04_RS03335	468.578647617703	-0.0598300892172229	0.223705760292193	-0.267449926810448	0.789122762892179	0.99651911646286
GPY04_RS03340	80.3600959955173	-0.582148978837648	0.324609407149976	-1.7933829581491	0.0729117106471175	0.949950417136185
GPY04_RS03345	114.557273635268	-0.097304285351518	0.301781189441125	-0.322433235589394	0.747124509167189	0.99651911646286
GPY04_RS03350	434.991584509897	0.107885402110505	0.241265406018426	0.447164821061275	0.654756059391795	0.99651911646286
GPY04_RS03355	121.349296259139	0.110222260383952	0.283902253454025	0.388240174366213	0.697838305436428	0.99651911646286
GPY04_RS03360	173.089919055529	-0.350614124173814	0.269005963281859	-1.30336933760256	0.19244869946454	0.99651911646286
GPY04_RS03365	276.537377646178	-0.0465900086412785	0.249232114527841	-0.186934210824079	0.851712215608034	0.99651911646286
GPY04_RS03370	544.069174046741	-0.00021449875757741	0.263318292830112	-0.000814598770453825	0.999350044289688	0.999685283316497
GPY04_RS03375	4670.83506482613	0.0872738173308632	0.207065694799661	0.42147888096723	0.673405429513521	0.99651911646286
GPY04_RS03380	28.7867936994569	0.447287568630592	0.461223209336368	0.969785473879713	0.332153434935446	0.99651911646286
GPY04_RS03385	57.3294004235611	-0.00793631469409708	0.339997032872256	-0.0233423057461767	0.981377225791115	0.996774041157494
GPY04_RS03390	41.4892616484135	0.421283108319307	0.385702386891838	1.09224916058776	0.274723599682912	0.99651911646286
GPY04_RS03395	222.573022153433	0.0621911210102619	0.275635132775362	0.225628425462536	0.821490430560968	0.99651911646286
GPY04_RS03400	1507.97205937658	0.580852183630492	0.229181246425035	2.53446646569526	0.0112618705632416	0.509881189750764
GPY04_RS03405	57.7875120778747	0.314748325154978	0.39594592513692	0.794927552407912	0.4266556459852	0.99651911646286
GPY04_RS03410	939.844380831379	-0.253881383896368	0.258538266006835	-0.981987648550471	0.32610593320815	0.99651911646286
GPY04_RS03415	350.621173685251	0.561404946656666	0.31685256832804	1.77181756682319	0.076424845545789	0.954519967471889
GPY04_RS03420	101.292029923553	-0.0738154833345326	0.321642377496876	-0.229495515824091	0.818483805489502	0.99651911646286
GPY04_RS03425	102.042041833261	-0.264450150046424	0.294632380471832	-0.897559696673281	0.369420333991242	0.99651911646286
GPY04_RS03430	51.2220416048304	-0.437222826467808	0.38445814743457	-1.13724427323319	0.25543618362553	0.99651911646286
GPY04_RS03435	409.893946314612	-0.303803358916856	0.249598073779765	-1.21717028627761	0.223539432968468	0.99651911646286
GPY04_RS03440	74.2696828606687	-0.247599202827074	0.329338197749467	-0.751808337201828	0.452166327528478	0.99651911646286
GPY04_RS03445	85.2852660971597	-0.567237340843174	0.330037223989187	-1.71870716274646	0.085667707142549	0.973961026254703
GPY04_RS03450	106.953914834014	-0.630479725002821	0.305100729523917	-2.06646416738049	0.0387846724657423	0.877988022943241
GPY04_RS03455	771.767994390527	-0.0172679336686307	0.206265841710507	-0.0837168846059647	0.933281532297521	0.99651911646286
GPY04_RS03460	194.83519760237	0.0818915082515717	0.262796627247979	0.311615522273418	0.755332736179518	0.99651911646286
GPY04_RS03465	1363.05983338002	0.0973552442503995	0.225084345850105	0.432527832545198	0.665357827999395	0.99651911646286
GPY04_RS03470	204.608946815131	-0.146638855685113	0.250855137513099	-0.584555919957812	0.558846354374105	0.99651911646286
GPY04_RS03475	13238.9822345369	0.126976794177874	0.241416633462277	0.525965391683399	0.598912253096637	0.99651911646286
GPY04_RS03480	113.058489661669	-0.0736728005682597	0.280073969628981	-0.26304765368183	0.792513849705684	0.99651911646286
GPY04_RS03485	318.403422258515	0.0253097576063117	0.230771587388576	0.109674496296179	0.9126675273837	0.99651911646286
GPY04_RS03490	223.590085943651	0.298853971855362	0.272648903633554	1.09611286850076	0.273029383770328	0.99651911646286
GPY04_RS03495	113.73879531475	0.0398108444834582	0.315321893768224	0.126254615585688	0.899530380217404	0.99651911646286
GPY04_RS03500	272.954275949135	0.111789901753405	0.236353627973444	0.472977304016526	0.636229371505497	0.99651911646286
GPY04_RS03505	81.2762902070317	-0.00957385262427984	0.319623009341435	-0.0299535776351215	0.976104076221644	0.996774041157494
GPY04_RS03510	98.1751530058697	0.156102281446795	0.319712236963859	0.48825870079049	0.625366610436634	0.99651911646286
GPY04_RS03515	36.7485718276999	-0.40690497020019	0.457117298153017	-0.890154391103311	0.373382990725495	0.99651911646286
GPY04_RS03520	105.51331195676	-0.153889410657293	0.337225072371678	-0.456340359199867	0.64814524601403	0.99651911646286
GPY04_RS03525	219.984534873687	-0.147658822672147	0.244483266216375	-0.603962900845183	0.545868307684711	0.99651911646286
GPY04_RS03530	7716.74698853207	0.0578179271002535	0.224261713724056	0.25781452455766	0.796550054364986	0.99651911646286
GPY04_RS03535	6745.9571006218	-0.0600515323848382	0.323785748414264	-0.185466879499607	0.852862855901806	0.99651911646286
GPY04_RS03540	1318.34960645243	-0.329454641193195	0.261050173437611	-1.26203571081684	0.20693593671219	0.99651911646286
GPY04_RS03545	5481.87302237291	-0.441717258737639	0.221431650256712	-1.99482439942774	0.0460620352372643	0.899089378767653
GPY04_RS03550	593.962714801936	-0.281345078995608	0.215326016021443	-1.30660049442233	0.191348428633753	0.99651911646286
GPY04_RS03555	3761.29950660233	-0.098389904485277	0.265044297246701	-0.371220605413353	0.7104732269721	0.99651911646286
GPY04_RS03560	1284.54587445285	-0.089527686654227	0.210106558106649	-0.426106102831799	0.670030533422137	0.99651911646286
GPY04_RS03565	5487.90886005316	0.092661271199811	0.19674014136554	0.470983046757336	0.637652841509403	0.99651911646286
GPY04_RS03570	686.240011034323	0.00274665432919797	0.271379708973121	0.0101210747833399	0.991924688559186	0.998541195653522
GPY04_RS03575	1063.64920679964	0.210148500432582	0.246107640117687	0.853888568156968	0.393166734283549	0.99651911646286
GPY04_RS03580	175.292026618249	0.0581851654516987	0.264415497723513	0.220052024002543	0.825830638251171	0.99651911646286
GPY04_RS03585	1571.90596703132	0.0440138778582164	0.229016539892465	0.192186459016816	0.847596152331843	0.99651911646286
GPY04_RS03590	4220.44657444157	0.171482915279534	0.243539911379147	0.70412654052652	0.481353973157318	0.99651911646286
GPY04_RS03595	2431.18030440285	0.0398631537269387	0.212783223816404	0.1873416193813	0.851392793053347	0.99651911646286
GPY04_RS03600	363.579568745681	-0.282628335005971	0.258653384415184	-1.09269142425874	0.274529306314737	0.99651911646286
GPY04_RS03605	773.420702285457	-0.0154029208530557	0.258679786934714	-0.0595443541823511	0.952518538596601	0.99651911646286
GPY04_RS03610	707.538405591461	-0.520383602296725	0.240490792108661	-2.16384002786102	0.0304766289307686	0.77622495987277
GPY04_RS03615	898.932333806214	0.147636986965711	0.208351650189568	0.708595237097397	0.478575692829864	0.99651911646286
GPY04_RS03620	144.678203019204	0.0550300094435038	0.326872582522735	0.168353090426837	0.866305509710811	0.99651911646286
GPY04_RS03625	402.76352657406	-0.130973043534263	0.311546801569278	-0.420396046033998	0.674196156099795	0.99651911646286
GPY04_RS03630	245.402507518413	-0.1850380824864	0.334499733729181	-0.553178564369834	0.580141143566283	0.99651911646286
GPY04_RS03635	125.116477927636	0.233127043066619	0.274144507218224	0.850380135032381	0.395113776803533	0.99651911646286
GPY04_RS03640	100.036574293641	-0.203426885295968	0.295958845222688	-0.687348557340476	0.491863106586518	0.99651911646286
GPY04_RS03645	60.032857627021	-0.188353034793984	0.341984555535908	-0.550764739942204	0.581794958194193	0.99651911646286
GPY04_RS03650	1834.46282307139	0.0155628820768333	0.20364678079372	0.0764209579752574	0.939084196307591	0.99651911646286
GPY04_RS03655	28.2929529810654	-0.126773807240618	0.479907275863054	-0.264163128205611	0.791654221588994	0.99651911646286
GPY04_RS03660	250.619521716818	-0.0999887181934967	0.251687850799724	-0.397272724431426	0.691166358680274	0.99651911646286
GPY04_RS03665	248.620678969996	-0.152284011880149	0.277086769301828	-0.549589618673808	0.582600880845126	0.99651911646286
GPY04_RS03670	585.216442012722	-0.262415283843002	0.244335547818136	-1.07399552044847	0.282824689262912	0.99651911646286
GPY04_RS03675	280.553505613471	-0.283290679765083	0.235469824494385	-1.20308697886611	0.228942663688083	0.99651911646286
GPY04_RS03680	240.006545258395	0.0580473859157053	0.244797052640929	0.237124529439698	0.812560183225029	0.99651911646286
GPY04_RS03685	25.5367687401271	0.239605534555791	0.468525414916514	0.511403494725012	0.609068548328158	0.99651911646286
GPY04_RS03690	49.2357461778395	0.541978896663799	0.387809487421386	1.39753903461082	0.162251536925316	0.99651911646286
GPY04_RS03695	11.5222101229048	-0.0991587143035601	0.708502552352836	-0.139955338162535	0.888695277971775	0.99651911646286
GPY04_RS03700	278.834604759819	0.131672080058698	0.234010261176137	0.562676522802517	0.573655173710122	0.99651911646286
GPY04_RS03705	99.4894881256966	-0.302073211020359	0.301131591060718	-1.00312693848003	0.315799618647842	0.99651911646286
GPY04_RS03710	638.62647543827	-0.174221806086675	0.221730469833308	-0.785736873320345	0.43202165617356	0.99651911646286
GPY04_RS03715	1067.29663358785	0.136718244625132	0.203786130767486	0.670890821226316	0.502290084083189	0.99651911646286
GPY04_RS03720	651.62619495303	-0.154724291453533	0.264031814404356	-0.586006242477197	0.557871319873544	0.99651911646286
GPY04_RS03725	850.106728731238	0.195628979478066	0.205732969742415	0.950887841277943	0.341661314639856	0.99651911646286
GPY04_RS03730	188.542155426843	0.135450107642059	0.283671624181544	0.477489096883988	0.633013882975662	0.99651911646286
GPY04_RS03735	351.634346093783	0.206161246453539	0.226336628207007	0.910861172081191	0.362368526188817	0.99651911646286
GPY04_RS03740	954.376258773661	0.377513176021073	0.250983298555097	1.5041366425352	0.132546187144632	0.99651911646286
GPY04_RS03745	295.568808193021	0.0553975920300887	0.229806979859255	0.241061398848795	0.809507529894151	0.99651911646286
GPY04_RS03750	25.1502059406677	-0.0119589775960926	0.484602885032627	-0.0246778918686945	0.980311889442884	0.996774041157494
GPY04_RS03755	1973.01524137661	-0.0359275942468821	0.253148226206641	-0.1419231522387	0.88714070658135	0.99651911646286
GPY04_RS03760	1470.87014942723	0.0996256315723464	0.209871017959422	0.474699329812221	0.635001295695649	0.99651911646286
GPY04_RS03765	573.952500473209	0.0479861393060011	0.20956664546144	0.228977942555417	0.818886059998347	0.99651911646286
GPY04_RS03770	185.758540055022	0.0236491884425501	0.248339257167973	0.095229359676123	0.924132650302133	0.99651911646286
GPY04_RS03775	265.910830515974	-0.213410038013735	0.308439900842423	-0.691901525810574	0.488999172378819	0.99651911646286
GPY04_RS03780	180.133039541437	0.224053231208853	0.255359015107916	0.877404822046983	0.380266794955495	0.99651911646286
GPY04_RS03785	304.115035668452	-0.0102320261405024	0.23902767147824	-0.0428068686659732	0.965855488606573	0.99651911646286
GPY04_RS03790	424.73066611333	0.058105581600971	0.249701164226216	0.232700483319855	0.815993993881665	0.99651911646286
GPY04_RS03795	1118.00461491667	-0.288012360625982	0.261751162143866	-1.10032887062286	0.271188857448112	0.99651911646286
GPY04_RS03800	1052.59204237362	0.0382226407840147	0.221350267155406	0.172679442745733	0.862903403349074	0.99651911646286
GPY04_RS03805	30.5529616328533	-0.0643863990672467	0.481011826436044	-0.133856166373921	0.893516312432839	0.99651911646286
GPY04_RS03810	483.224789499512	-0.100418423319072	0.235181350764223	-0.426982934627943	0.669391757522989	0.99651911646286
GPY04_RS03815	1141.08210545062	-0.371924090396011	0.225095033651093	-1.65229807323297	0.0984738019074291	0.97718386440742
GPY04_RS03820	365.828370751481	0.05081188323214	0.302244419925789	0.16811520703878	0.866492646130533	0.99651911646286
GPY04_RS03825	502.333124223185	-0.0744835785773696	0.292550772065909	-0.254600519600028	0.79903165782533	0.99651911646286
GPY04_RS03830	79.1344443333926	0.0884761438417496	0.33931393670779	0.26075010269308	0.794285225800889	0.99651911646286
GPY04_RS03835	150.898183960603	-0.108648708566831	0.276312532683041	-0.393209484607281	0.694164765067253	0.99651911646286
GPY04_RS03840	171.814806858253	-0.0933910705453506	0.295576575422366	-0.315962353958187	0.752031082624872	0.99651911646286
GPY04_RS03845	112.238408350051	-0.0580750568468464	0.317649949896666	-0.182827218659215	0.854933591153755	0.99651911646286
GPY04_RS03850	8626.69326119476	0.396484699633828	0.295295762251326	1.34266979184205	0.179378920388569	0.99651911646286
GPY04_RS03855	43863.6586748637	0.482021777727285	0.310349775235479	1.55315652270587	0.120385745342706	0.99651911646286
GPY04_RS03860	95.6086956952952	0.221616738340516	0.302465444068355	0.732701016551273	0.463740803833365	0.99651911646286
GPY04_RS03865	138.545394184872	0.0220981230282992	0.271084280418872	0.0815175376239218	0.935030378286172	0.99651911646286
GPY04_RS03870	183.169711836469	0.033980447046087	0.254002909929422	0.133779754946622	0.893576736487448	0.99651911646286
GPY04_RS03875	1624.67458916904	0.164882117748795	0.240956710253273	0.68428107926725	0.493797692309056	0.99651911646286
GPY04_RS03880	509.948432042738	-0.2283407890848	0.221687374829401	-1.03001259887046	0.30300409135845	0.99651911646286
GPY04_RS03885	591.928842651467	-0.118951243684861	0.228132513737626	-0.521412935561069	0.602079142182212	0.99651911646286
GPY04_RS03890	12.5777343639121	0.763202625968051	0.665097905657326	1.14750417867241	0.251173307103343	0.99651911646286
GPY04_RS03895	71.309366340026	-0.241458685684979	0.332829356002149	-0.72547292277734	0.4681619504117	0.99651911646286
GPY04_RS03900	264.517948296276	0.0523765776468928	0.260538663115054	0.20103188148994	0.840673645098723	0.99651911646286
GPY04_RS03910	656.696939819924	0.470862689023953	0.217633147918094	2.16356144975287	0.0304980228491937	0.77622495987277
GPY04_RS03915	383.68659924548	-0.435110041632271	0.335576067239721	-1.29660629618574	0.194766684995462	0.99651911646286
GPY04_RS03920	639.629397901519	0.247550584900185	0.263532280776824	0.939355832122238	0.347548081851397	0.99651911646286
GPY04_RS03925	1336.47184379756	0.308561085828626	0.205550188390732	1.5011471808631	0.133317497914242	0.99651911646286
GPY04_RS03930	7245.62561260179	0.0462221348034939	0.275450201853372	0.167805775753611	0.866736078540969	0.99651911646286
GPY04_RS03940	828.866835722877	-0.936615565983772	0.325272790509194	-2.8794771444533	0.00398335169120161	0.248753445267797
GPY04_RS03945	227.082702128037	0.0657816685148295	0.248379273914401	0.26484362997816	0.791129924735877	0.99651911646286
GPY04_RS03955	502.638118171628	0.201514834284543	0.232725080059641	0.865892211672673	0.386549274541503	0.99651911646286
GPY04_RS03960	65.3134107027288	-0.0544559138444619	0.369850748641974	-0.147237538505503	0.882944532025275	0.99651911646286
GPY04_RS03965	529.887380151157	-0.4532685089372	0.296592067159363	-1.5282556721035	0.126449071147005	0.99651911646286
GPY04_RS03970	221.608964037532	0.230045390929493	0.243334691399674	0.945386741225674	0.344461468708458	0.99651911646286
GPY04_RS03975	10.0467839242352	0.375027431137969	0.696798715973638	0.53821487115392	0.590428714456047	0.99651911646286
GPY04_RS03980	322.485431434444	0.22362495913794	0.233682325418832	0.956961373681701	0.338586751536307	0.99651911646286
GPY04_RS03985	2163.60074386813	1.72556840145975	0.882816849810025	1.95461652304335	0.0506283495954822	0.912317822063863
GPY04_RS03990	83.1489978658919	0.140597090123157	0.317760827973432	0.442461995771588	0.658154925497197	0.99651911646286
GPY04_RS03995	261.003545826434	-0.0397756557245464	0.267894223668617	-0.148475227199182	0.881967735082937	0.99651911646286
GPY04_RS04000	87.84397453426	-0.0596016659172181	0.320144607971795	-0.186171075298788	0.852310605967937	0.99651911646286
GPY04_RS04005	8.5609784798334	0.794225037091847	0.823897407107138	0.963985358177693	0.335053266685741	0.99651911646286
GPY04_RS04010	101.266543122922	0.450957382472988	0.327774952247477	1.37581404369332	0.168879212405778	0.99651911646286
GPY04_RS04015	1002.7057109761	0.0284960544197356	0.216436343238911	0.131660210079786	0.895253059223449	0.99651911646286
GPY04_RS04020	76.0356359774463	-0.720856436785149	0.328369312549899	-2.19526127818539	0.0281448608369891	0.755116192233884
GPY04_RS04025	195.515545550176	0.183789487772268	0.28160703851951	0.652645220582919	0.513985025427992	0.99651911646286
GPY04_RS04030	508.389665247808	-0.0108295916084427	0.219286222193005	-0.0493856453913964	0.960611967521589	0.99651911646286
GPY04_RS04035	2811.28137540671	-0.325427251804993	0.24674400810475	-1.31888613751804	0.187207181253805	0.99651911646286
GPY04_RS04040	266.839149870673	-0.173920927252723	0.293559298876887	-0.592455861279537	0.553545369186381	0.99651911646286
GPY04_RS04045	2566.48982018764	0.501116003577816	0.198866251298406	2.51986448331986	0.0117400023556647	0.520825800463859
GPY04_RS04050	1568.93399521504	-0.117919097649173	0.210757976332035	-0.559500046932501	0.575820499202114	0.99651911646286
GPY04_RS04055	475.76386273488	-0.241146293323256	0.231637228359175	-1.04105154008032	0.297851628566173	0.99651911646286
GPY04_RS19295	85.4911976679587	-0.371849691891046	0.349052025848737	-1.06531308903558	0.286734271566138	0.99651911646286
GPY04_RS04065	993.981070472573	0.0856040999111681	0.206734109023463	0.414078258858834	0.678816794463102	0.99651911646286
GPY04_RS04070	1450.94051411631	-0.0601208601321091	0.303389265618781	-0.198164097894133	0.842916676162696	0.99651911646286
GPY04_RS04075	1635.10613295883	-0.138634684806998	0.285698849289041	-0.485247613534283	0.627500710985457	0.99651911646286
GPY04_RS04080	294.161589631666	0.0430943488648473	0.242172110082005	0.177949264472505	0.858762820765746	0.99651911646286
GPY04_RS04085	19220.4977133166	0.194141054165117	0.204578272583072	0.948981784398846	0.342629876627105	0.99651911646286
GPY04_RS04090	58.3880166155412	0.220993340904239	0.344266609333341	0.641924993342177	0.52092188536546	0.99651911646286
GPY04_RS04095	144.810826714822	0.357220843899633	0.269804126779814	1.32400066731062	0.185502823090927	0.99651911646286
GPY04_RS04100	52.3342555692833	-0.629387705092523	0.355817823834713	-1.76884816592237	0.0769192162736866	0.95488206094842
GPY04_RS04105	120.519498270346	-0.60745626973537	0.328645771299813	-1.84836174015824	0.0645500296433504	0.937151888414094
GPY04_RS04110	335.386752186501	0.087365138450305	0.259480920284449	0.336691955441399	0.736349128296552	0.99651911646286
GPY04_RS04115	635.062734946575	0.5832398122764	0.241724153824038	2.41283216033499	0.0158291068902067	0.60992579953541
GPY04_RS04120	132.470403677078	0.27215525956628	0.285017584857708	0.954871818530602	0.339642522804013	0.99651911646286
GPY04_RS04125	420.287141694568	0.68494364303996	0.247308990858111	2.7695865025503	0.00561274979947111	0.317646558963818
GPY04_RS04130	243.526443878782	0.665553857260609	0.269894487210552	2.46597796101479	0.0136639741164182	0.556077688198502
GPY04_RS04135	706.820888087963	0.00646310620789955	0.247538871675313	0.0261094597553832	0.97917003184221	0.996774041157494
GPY04_RS04140	934.685549078809	0.234290616835348	0.208716362847539	1.12253114053396	0.261636674755089	0.99651911646286
GPY04_RS04145	387.519257156039	-0.277137546970601	0.22727572939049	-1.21938909937207	0.222696545270955	0.99651911646286
GPY04_RS04150	26.9343236962881	-0.165197842311207	0.487870065586024	-0.33861032673274	0.734903302122048	0.99651911646286
GPY04_RS04155	2344.45944253378	0.0323422253542865	0.27621663787122	0.117090069604588	0.906788678912648	0.99651911646286
GPY04_RS04160	26.8032772550422	-0.0192479998957405	0.462875422487553	-0.0415835426998893	0.966830692916323	0.99651911646286
GPY04_RS04165	88.7962607376789	0.0165957653720498	0.31513028122422	0.0526631884044226	0.958000269701404	0.99651911646286
GPY04_RS04170	88.649393178676	-0.420394247164142	0.319657143491605	-1.31514109952992	0.188462486041126	0.99651911646286
GPY04_RS04175	584.794399806164	0.182872856562254	0.239226517167765	0.764433887711573	0.444608720637614	0.99651911646286
GPY04_RS04180	380.995082453656	0.379853222826443	0.222611061662216	1.70635376333105	0.0879422337018715	0.973961026254703
GPY04_RS04185	195.553081708263	0.0810976110794109	0.248539423421699	0.326296769996975	0.744199831786273	0.99651911646286
GPY04_RS04190	551.913362130045	0.0673602932046813	0.222869166949518	0.302241418706156	0.762468032179271	0.99651911646286
GPY04_RS04195	794.714076937575	0.043430128697916	0.249663564285863	0.173954612969432	0.861901131909206	0.99651911646286
GPY04_RS04200	1115.46059421781	0.4425877851828	0.277227247434774	1.59648010532201	0.110381644058861	0.99651911646286
GPY04_RS04205	299.635671150962	-0.446661118763608	0.265950473516657	-1.67948984206502	0.0930566169141214	0.973961026254703
GPY04_RS04215	238.341264648467	-0.29117151885642	0.272841193965992	-1.06718312811926	0.285889149762938	0.99651911646286
GPY04_RS04220	352.978755610879	0.26178461729187	0.222959331870189	1.17413617584881	0.240340485441124	0.99651911646286
GPY04_RS04225	519.049192748962	0.0972967048431595	0.230413021184985	0.422270861007658	0.67282732445604	0.99651911646286
GPY04_RS04230	522.405936812901	-0.219789434464456	0.236248963860402	-0.930329728744664	0.35220038995111	0.99651911646286
GPY04_RS04235	1785.94012060879	-0.419619926065529	0.270650590515811	-1.55041201005994	0.121042657745346	0.99651911646286
GPY04_RS04240	1041.43625737448	0.019970647585005	0.202357030659675	0.0986901592689988	0.921384282485917	0.99651911646286
GPY04_RS04245	40.5215702369228	0.334758721158027	0.384481663073461	0.870675387954891	0.383931420656425	0.99651911646286
GPY04_RS04250	492.69676451112	0.0449952508366073	0.266767853594002	0.168668189327963	0.866057641477708	0.99651911646286
GPY04_RS04255	2322.46532350497	-0.297394045534372	0.26439376860689	-1.12481488161148	0.260667486968556	0.99651911646286
GPY04_RS04265	121.910717394599	-0.00065743404597537	0.277175378518481	-0.00237190637021728	0.998107494302054	0.999685283316497
GPY04_RS04270	482.9202019291	0.173122343742679	0.229646837166433	0.753863392497808	0.450931254121672	0.99651911646286
GPY04_RS04275	3105.55703740228	0.025585135800881	0.21343230827996	0.119874708787391	0.904582399444743	0.99651911646286
GPY04_RS04280	1244.02527320454	0.232680270473973	0.239214052219162	0.972686463505902	0.330709154970498	0.99651911646286
GPY04_RS04285	161.773748058418	0.365294390932551	0.285673284084553	1.27871387099829	0.200997833267268	0.99651911646286
GPY04_RS04290	738.356199235543	0.0280616112501891	0.2247351946849	0.124865227671768	0.900630247171528	0.99651911646286
GPY04_RS04295	1031.02133290374	-0.0222210968098248	0.218123512977262	-0.101873917701579	0.918856752889574	0.99651911646286
GPY04_RS04300	271.891500033426	0.230617163571006	0.244139821969297	0.944611009014369	0.344857504496014	0.99651911646286
GPY04_RS04305	260.784237920678	-0.178160958969151	0.258782377475778	-0.688458621900663	0.491164018745558	0.99651911646286
GPY04_RS04310	7360.25165283361	-0.212168250560408	0.213772390120966	-0.992496039550989	0.320955610459812	0.99651911646286
GPY04_RS04315	416.285121658457	-0.169011695315581	0.224233499632991	-0.753730801116724	0.451010882910148	0.99651911646286
GPY04_RS04320	572.024651935946	-0.441994015640997	0.216274738509528	-2.04366917138371	0.0409862407448527	0.894128762223037
GPY04_RS04325	768.312183085533	-0.138707743227909	0.226077837838934	-0.613539763799093	0.539519498722985	0.99651911646286
GPY04_RS04330	849.333792289902	-0.130839802824044	0.220740255523915	-0.59273195327922	0.553360553503777	0.99651911646286
GPY04_RS04335	58.6703289627732	0.0190792379214812	0.345916384070335	0.0551556352924926	0.9560144730073	0.99651911646286
GPY04_RS04340	155.778895695612	-0.224997730699936	0.266813537542708	-0.843277041982631	0.399073519523711	0.99651911646286
GPY04_RS04345	115.478288395694	-0.5163011376024	0.308574687624387	-1.67318045941237	0.0942917759259894	0.973961026254703
GPY04_RS04350	73.3859453952819	0.0249458488287249	0.331834492739047	0.0751755750971378	0.940075017601231	0.99651911646286
GPY04_RS04355	141.90781569175	0.0121947649086243	0.268925179354889	0.0453463113341698	0.96383127427418	0.99651911646286
GPY04_RS04360	1752.17089071261	-0.0131535321755869	0.273592973672397	-0.0480770101623188	0.96165486824657	0.99651911646286
GPY04_RS04365	1195.38687651953	-0.517032068108225	0.234534545609532	-2.20450282394225	0.0274890015716113	0.748610253326137
GPY04_RS04370	187.784828242901	-1.17717632918183	0.293638409905772	-4.00893169786466	6.09940536103644e-05	0.00613667950490944
GPY04_RS04375	392.954082666515	0.0818249526048083	0.299148645380782	0.273526067619843	0.784448856996104	0.99651911646286
GPY04_RS04380	7722.79630874849	-0.0266867744280104	0.256227245788421	-0.10415275840746	0.917048123327111	0.99651911646286
GPY04_RS04385	329.946615646507	0.164966513483658	0.259281192435221	0.636245583161118	0.524616366923281	0.99651911646286
GPY04_RS04390	530.087738090138	-0.231138968531205	0.217297549256332	-1.06369799991875	0.287465530817248	0.99651911646286
GPY04_RS04395	1988.30700540685	0.194435588503772	0.20972642904658	0.927091494322767	0.353879031957572	0.99651911646286
GPY04_RS04400	18.7941760742634	-0.30727634963906	0.570208013296484	-0.538884656956389	0.589966444669891	0.99651911646286
GPY04_RS04405	56.036511890105	-0.0328453305321643	0.349529109836914	-0.0939702291105011	0.925132805791059	0.99651911646286
GPY04_RS04410	2457.6153141742	-0.545910894374991	0.315078021174986	-1.73262131182361	0.0831629987582523	0.973961026254703
GPY04_RS04415	1253.08442670893	-0.184703474329227	0.263401925344689	-0.701222946975512	0.483163891441066	0.99651911646286
GPY04_RS04420	901.55688516236	-0.188500534533218	0.25869606845382	-0.728656355930928	0.466211896194478	0.99651911646286
GPY04_RS04425	125.007836115843	0.149504744667344	0.38237199733557	0.390992922361254	0.695802467419955	0.99651911646286
GPY04_RS04430	54.3834055310357	0.459496869040844	0.35202261590579	1.30530496700762	0.191789023415389	0.99651911646286
GPY04_RS04435	91.8125281267002	0.479786322030614	0.300837693349821	1.59483446601456	0.11074925750192	0.99651911646286
GPY04_RS04440	32.7811228504895	0.453100334227321	0.424977312957242	1.06617534727767	0.286344384121926	0.99651911646286
GPY04_RS04445	117.799060110741	0.845448200947496	0.345772709458835	2.44509811740405	0.0144812739575224	0.570121459501588
GPY04_RS04450	65.2356852764447	-0.603924957328712	0.352554855285673	-1.71299571761494	0.086713327431131	0.973961026254703
GPY04_RS04455	230.669612606524	-0.273457211119878	0.299394832744603	-0.913366502063679	0.361049817181957	0.99651911646286
GPY04_RS04460	95.2074344120266	-0.00410997607519645	0.313803736790379	-0.0130972821332014	0.989550179556569	0.997486570104182
GPY04_RS04465	92.2067337073172	-0.279468122264271	0.326621103882436	-0.855634002035774	0.392200256191786	0.99651911646286
GPY04_RS04470	98.9476612146617	0.233245850128436	0.294402288500192	0.792269147487568	0.428203757261886	0.99651911646286
GPY04_RS04475	159.763885886804	0.0143654190868843	0.301763386207874	0.0476049108124352	0.962031118206595	0.99651911646286
GPY04_RS04480	602.735238622204	0.0649570078652332	0.305758229830554	0.212445656495432	0.831759369854981	0.99651911646286
GPY04_RS04485	285.696312287268	0.0688574715328802	0.232691256391117	0.295917743540573	0.767292900218128	0.99651911646286
GPY04_RS04500	1197.24304472543	0.246225283722782	0.264581935207849	0.930620163199552	0.352050080713418	0.99651911646286
GPY04_RS04505	82.1839444002633	0.0141383277699225	0.328009624183339	0.043103393094405	0.965619114516746	0.99651911646286
GPY04_RS04510	68.5486364505774	0.144630774777439	0.320964515011895	0.450612974372196	0.652268513979547	0.99651911646286
GPY04_RS04515	169.109288623575	-0.07894986340688	0.279365651683599	-0.282604045741086	0.777480378656855	0.99651911646286
GPY04_RS04520	122.10878703966	0.623059080299103	0.297376935122553	2.09518293690912	0.0361547334924596	0.855898331435874
GPY04_RS04525	96.449694589067	-0.430780625794625	0.298394341853763	-1.44366217910975	0.148834025085832	0.99651911646286
GPY04_RS04530	591.445408873903	0.0357051216199544	0.209176462533118	0.170693782596603	0.864464551850282	0.99651911646286
GPY04_RS04535	412.004930772281	0.429482367382132	0.225897369217794	1.90122784018815	0.0572721760091389	0.937151888414094
GPY04_RS04540	1104.46876090067	0.0722222853514548	0.218353416844611	0.330758668195475	0.74082678321233	0.99651911646286
GPY04_RS04545	354.547516116669	0.0306022872328805	0.241422429147015	0.12675826078382	0.899131732247818	0.99651911646286
GPY04_RS04550	20.658438637186	-0.135599765093624	0.52404636389348	-0.258755282807738	0.795824062168357	0.99651911646286
GPY04_RS04555	75.3636769757989	-0.0383332538443243	0.317138539485269	-0.12087226581336	0.903792209751796	0.99651911646286
GPY04_RS04560	5725.87012075356	-0.387853259615447	0.286288389956068	-1.35476419310949	0.175492698236548	0.99651911646286
GPY04_RS04565	60.2703852791288	-0.294914789524682	0.349197376457836	-0.844550415917262	0.398361903313689	0.99651911646286
GPY04_RS04570	40.4113926697302	0.320310142194751	0.42551474100028	0.752759214502842	0.451594619612532	0.99651911646286
GPY04_RS04575	105.154277527868	0.241909718444992	0.290874519438725	0.831663491569434	0.405598913302377	0.99651911646286
GPY04_RS04580	119.667082495796	-0.121839663783933	0.284348564556052	-0.428487001417289	0.668296595190359	0.99651911646286
GPY04_RS04585	304.371297573885	-0.127669580342895	0.232908664090512	-0.548152988818316	0.58358685880837	0.99651911646286
GPY04_RS04590	309.329544253094	-0.0940051178596559	0.233700484887838	-0.402246139560955	0.68750288887467	0.99651911646286
GPY04_RS04595	139.356290584033	-0.0729355054146024	0.29810448717512	-0.244664232013914	0.806716425127672	0.99651911646286
GPY04_RS04600	75.7980176169581	0.015358438247153	0.327424513555126	0.0469068063364999	0.962587503395153	0.99651911646286
GPY04_RS04605	753.876214024196	0.202657327613615	0.237594436450675	0.852954852988262	0.393684341022446	0.99651911646286
GPY04_RS04610	270.504927128883	0.472562084250287	0.274966610827273	1.71861624518163	0.0856842716588725	0.973961026254703
GPY04_RS04615	70.5218126347333	0.0965796220523367	0.357686525300091	0.270011910488684	0.787151090578105	0.99651911646286
GPY04_RS04620	60.1047947030231	-0.739656196354095	0.408927445647107	-1.80877122391144	0.0704865525959693	0.949950417136185
GPY04_RS04625	114.259402409672	-0.118529794389182	0.287250366309784	-0.412635833721979	0.679873443242937	0.99651911646286
GPY04_RS04630	887.0926980475	-0.1686857509853	0.246747595501966	-0.683636858313197	0.494204504025918	0.99651911646286
GPY04_RS04635	673.974497253161	0.193799645215076	0.242111588036991	0.800455883943343	0.423446713880548	0.99651911646286
GPY04_RS04640	329.937285834508	0.195755395240988	0.275965819960192	0.709346524396483	0.47810946383684	0.99651911646286
GPY04_RS04645	181.858794792904	-0.295771865102765	0.280099037907816	-1.0559545913189	0.290988961162695	0.99651911646286
GPY04_RS04650	442.206731352463	-0.329846189866351	0.236043208827089	-1.39739749982799	0.162294070568669	0.99651911646286
GPY04_RS04655	111.400871955	-0.120676685766967	0.296532443944507	-0.406959468453815	0.684037757355376	0.99651911646286
GPY04_RS19735	72.2938612671225	0.304174807602951	0.365581509860836	0.832030065521474	0.405391974234011	0.99651911646286
GPY04_RS04660	172.524334049362	-0.33406490967478	0.288693295753021	-1.15716199367711	0.247206182371175	0.99651911646286
GPY04_RS04665	108.44038638188	0.296358092735714	0.328245514186378	0.902854966564574	0.366602874034248	0.99651911646286
GPY04_RS04675	1658.14374471454	0.104828531376186	0.197418032480099	0.530997751620049	0.5954203372197	0.99651911646286
GPY04_RS04680	2008.73455514767	-0.327700336365647	0.209160806513836	-1.5667387300114	0.11717577397731	0.99651911646286
GPY04_RS04685	109.63413878935	-0.147062060492381	0.293280087978874	-0.501438953820057	0.616062230711467	0.99651911646286
GPY04_RS04690	122.858489185935	-0.231130215983387	0.280508765932635	-0.823967889969232	0.409957803166873	0.99651911646286
GPY04_RS04700	27.6074215352463	0.349829030499534	0.472093359910918	0.741016629773282	0.458683357257275	0.99651911646286
GPY04_RS04705	511.235349407357	-0.286960582967028	0.228910206513681	-1.25359453096242	0.209989420085011	0.99651911646286
GPY04_RS04710	760.538196649443	0.298375636100662	0.208050484243943	1.43415016400929	0.151529415188696	0.99651911646286
GPY04_RS04715	19.3700314437309	0.138016847208245	0.57965646706434	0.238101108243006	0.811802675200446	0.99651911646286
GPY04_RS04720	197.097180076497	-0.222165077690068	0.247873894301607	-0.896282677593078	0.370101808348458	0.99651911646286
GPY04_RS04725	29.696934777642	0.0502450133168031	0.443621646057243	0.113260959566251	0.909823667776252	0.99651911646286
GPY04_RS04730	11.3585823288235	-1.02384105645413	0.735912817108007	-1.391253192841	0.164148662162411	0.99651911646286
GPY04_RS04735	145.723794377215	0.373047152038923	0.271880689844568	1.37209874026798	0.170032701593318	0.99651911646286
GPY04_RS04740	19.6741588367194	-0.376192721330599	0.532097147977269	-0.707000070871775	0.479566433744098	0.99651911646286
GPY04_RS04745	51.3203504637917	0.671138192006672	0.395314690544721	1.69773147332795	0.0895584546840189	0.973961026254703
GPY04_RS04750	82.2041283922195	0.217291429227582	0.308787097246949	0.70369335754274	0.48162375786698	0.99651911646286
GPY04_RS04755	85.5983989574607	-0.0654128531848763	0.303799630634624	-0.215315775888969	0.829521130691769	0.99651911646286
GPY04_RS04760	156.388037452859	0.0528919963843229	0.282607577688716	0.187157035267405	0.85153751043554	0.99651911646286
GPY04_RS04765	274.051268353201	-0.168251784315787	0.259580615597915	-0.648167752928075	0.516876456318412	0.99651911646286
GPY04_RS04770	160.353736354795	0.279888703185688	0.258129609935863	1.08429522384213	0.278233922294281	0.99651911646286
GPY04_RS19780	341.62232756215	0.0267836828154191	0.225149285843232	0.118959661431341	0.905307314295045	0.99651911646286
GPY04_RS04780	388.523350285639	0.0768320594677759	0.226627236677139	0.339023943433743	0.734591692928617	0.99651911646286
GPY04_RS04785	203.784869210226	0.0964812627961216	0.274024061624564	0.35209047783661	0.724770409336525	0.99651911646286
GPY04_RS04790	269.606036758552	0.0505514956617214	0.290458004355349	0.174040635491925	0.861833527026362	0.99651911646286
GPY04_RS04795	143.686917011461	-0.62089910543668	0.332419048377665	-1.86782047679551	0.0617870982678391	0.937151888414094
GPY04_RS04800	372.171408696296	-0.0333543923736249	0.252838828365487	-0.131919581297102	0.895047900351658	0.99651911646286
GPY04_RS04805	852.206268875997	0.15793030886426	0.214397119157999	0.736625144425908	0.46135033966421	0.99651911646286
GPY04_RS04810	1429.94481118029	-0.300152777632167	0.251861273147689	-1.19173850700008	0.233363794195022	0.99651911646286
GPY04_RS04815	2790.9424373485	7.23852431837224	0.249665305761196	28.9929123163627	8.08274091634464e-185	9.75856253300009e-182
GPY04_RS04820	840.809368331814	4.2567573369906	0.233384944558133	18.2392113812221	2.52068867006177e-74	1.01443715144041e-71
GPY04_RS04825	238.936157933939	2.89778407953189	0.276721937271539	10.4718263687508	1.16375717847288e-25	1.9159675001949e-23
GPY04_RS04830	1352.83388214442	2.60090227000765	0.224987272765509	11.560219553923	6.55410006528821e-31	1.13042621126066e-28
GPY04_RS04835	451.416715224421	1.84165416429292	0.256270043270466	7.18638097840117	6.6531234643785e-13	9.26831276460728e-11
GPY04_RS04840	82.3643400493169	1.75503436907618	0.327631153835257	5.35673835815585	8.47376893116809e-08	1.09614253816753e-05
GPY04_RS04845	125.838027420888	-0.256634189549147	0.291059701987393	-0.881723535744781	0.37792633024983	0.99651911646286
GPY04_RS04850	168.835695840012	-0.376958379499432	0.283556474822453	-1.3293943639815	0.183717896286735	0.99651911646286
GPY04_RS04855	60.1303558865311	-0.725253166312903	0.368726045867175	-1.96691601920131	0.0491928934198463	0.912317822063863
GPY04_RS04860	992.033777636309	-0.447065073917494	0.272283798274402	-1.64190846738134	0.100608974811816	0.987517670828625
GPY04_RS04865	2866.70686373102	0.192540101771566	0.199689599164546	0.964196946546583	0.33494719496212	0.99651911646286
GPY04_RS04870	3136.55454817522	-0.0116736638762341	0.194290511773421	-0.0600835510168802	0.952089090679639	0.99651911646286
GPY04_RS04875	767.282314210527	0.197262329907264	0.221437310786125	0.890826975846855	0.373022000843215	0.99651911646286
GPY04_RS04880	1038.34372472313	0.307399368746857	0.204929221294704	1.50002701813224	0.133607404032478	0.99651911646286
GPY04_RS04885	2270.26347627732	0.0353641354066963	0.223542991508829	0.158198363402055	0.874300493331623	0.99651911646286
GPY04_RS04890	226.650307155674	-0.304045806406586	0.246797466202125	-1.23196486206052	0.217962210182629	0.99651911646286
GPY04_RS04895	261.827577659724	-0.244635107084722	0.279884822650041	-0.874056352068098	0.382087565935344	0.99651911646286
GPY04_RS04900	470.116856814318	0.000881706718378038	0.220366545583829	0.00400109152703776	0.996807599361935	0.999685283316497
GPY04_RS04905	244.162237463858	0.0621321965568241	0.254972296415905	0.243682146767331	0.807477001438846	0.99651911646286
GPY04_RS04910	2492.52032372927	0.0139095190466337	0.311756161136057	0.0446166612904992	0.964412862094968	0.99651911646286
GPY04_RS04915	6847.7206674802	-0.107211219344229	0.286292110186158	-0.374481920841325	0.708045804816154	0.99651911646286
GPY04_RS04920	455.396383183966	0.0525102521697478	0.218910122423726	0.239871284106763	0.810430042983115	0.99651911646286
GPY04_RS04930	1797.51375903072	-0.0677014399059732	0.221379926979307	-0.305815621270403	0.759745033888209	0.99651911646286
GPY04_RS04935	561.98210462566	-0.0538383833651532	0.309568179718378	-0.173914461796853	0.8619326869605	0.99651911646286
GPY04_RS04940	4142.45537999915	-0.285668044580014	0.266571628254705	-1.07163709225298	0.283883066309873	0.99651911646286
GPY04_RS04945	656.907010124938	-0.0847436456805225	0.253580630070026	-0.334188165938071	0.738237573381186	0.99651911646286
GPY04_RS04950	1061.71135478022	-0.150715529067811	0.288381738026821	-0.522625080558304	0.601235183554086	0.99651911646286
GPY04_RS04955	10776.2312022372	0.150090652552719	0.226387268079186	0.662981862125836	0.507342170645841	0.99651911646286
GPY04_RS04960	170.775676586695	0.138136989026024	0.273088345195184	0.505832604929711	0.612974167453096	0.99651911646286
GPY04_RS04965	1381.73987639619	0.167264601360077	0.213903288528435	0.781963673914445	0.434235922420755	0.99651911646286
GPY04_RS04970	1700.84957979892	0.318854615774298	0.228012805916966	1.39840661357597	0.161990998279508	0.99651911646286
GPY04_RS04975	110.940478890913	-0.136195057895743	0.280512244934607	-0.485522683430426	0.627305626152078	0.99651911646286
GPY04_RS04980	36.3725046282646	-0.214234034064407	0.410470819870883	-0.521922689003316	0.601724160159291	0.99651911646286
GPY04_RS04985	48.504699454728	0.00984538844687653	0.379413216332175	0.0259489865483677	0.979298027569166	0.996774041157494
GPY04_RS04990	249.610291905871	-0.265535536465112	0.257041369108441	-1.03304591547319	0.301582411776321	0.99651911646286
GPY04_RS04995	16.9084678139	-0.631027183642357	0.579896925698502	-1.08817128644417	0.276519498125184	0.99651911646286
GPY04_RS05000	1663.51692478544	0.188864101002603	0.19693326997346	0.959025872205623	0.337545711661414	0.99651911646286
GPY04_RS05005	69.8161570530749	0.4178756674944	0.321132665487438	1.3012555632113	0.193170992091419	0.99651911646286
GPY04_RS05010	52.5940231966294	0.108369718256384	0.393735105774297	0.27523509249517	0.783135627795029	0.99651911646286
GPY04_RS05020	53.0582094189664	0.131654114381088	0.392130644921272	0.335740437750077	0.737066609125556	0.99651911646286
GPY04_RS05025	317.114226861714	0.237396753296414	0.231618726222066	1.02494628637586	0.305388532891311	0.99651911646286
GPY04_RS05030	392.203714037119	0.149786903984859	0.237419299440427	0.630896074320376	0.528108478841368	0.99651911646286
GPY04_RS05035	19.4069512320613	-0.468439521206349	0.540040358530851	-0.867415765889631	0.385714246555846	0.99651911646286
GPY04_RS05045	10.7949892174558	-0.723347120643693	0.698516532474283	-1.03554760269088	0.300413247541967	0.99651911646286
GPY04_RS05050	34.8691461175253	-0.796365726797556	0.481665833309704	-1.65335731065962	0.0982581655285355	0.97718386440742
GPY04_RS05055	27.7755130257228	-0.504262218002873	0.461531124367218	-1.09258550806133	0.274575828412926	0.99651911646286
GPY04_RS05065	31.5118117837548	-0.0835311270504333	0.439828496319513	-0.189917496818469	0.849373781515387	0.99651911646286
GPY04_RS05070	105.451140965503	-0.12151027692873	0.295355652233214	-0.411403255735851	0.680776867000522	0.99651911646286
GPY04_RS05160	59.6960568860814	-0.275606722903747	0.426783048425403	-0.64577710834717	0.518423715157819	0.99651911646286
GPY04_RS05165	4156.54243473207	0.445417952762391	0.253753408323789	1.75531810864995	0.0792049107043422	0.969189819497053
GPY04_RS05170	1588.43464211712	-0.081779022701939	0.225581698384226	-0.362525077555927	0.716959687015881	0.99651911646286
GPY04_RS05175	1607.68346692063	-0.135654923400606	0.239164826569902	-0.567202649930452	0.570576507873345	0.99651911646286
GPY04_RS05180	662.996833537268	0.012419707401642	0.220485133703407	0.0563290013845054	0.955079715742258	0.99651911646286
GPY04_RS05185	2294.2046499796	-0.267867536079072	0.290932809516255	-0.920719586506813	0.35719684751179	0.99651911646286
GPY04_RS05190	1431.59984081312	-0.473178394322719	0.257678115515304	-1.83631579801202	0.0663109646196018	0.945056664402058
GPY04_RS05195	2454.8650944255	0.137824333735363	0.216933598162696	0.635329588881834	0.525213479590913	0.99651911646286
GPY04_RS05200	1241.98668426787	0.494549634652948	0.202164850964949	2.44626913280139	0.0144343207628576	0.570121459501588
GPY04_RS05205	28.9552305348499	0.170636906321691	0.454030112403984	0.375827289115711	0.707045298808915	0.99651911646286
GPY04_RS05210	890.66844968258	0.20619962397828	0.211382829030703	0.975479535986006	0.32932244776102	0.99651911646286
GPY04_RS05215	858.443223275063	0.426145754724349	0.24004462384993	1.7752772292487	0.075852123318978	0.952200458829476
GPY04_RS05220	313.057007110364	0.0423972611943983	0.240730305480861	0.176119334496375	0.860200191610199	0.99651911646286
GPY04_RS05225	11607.6014756666	0.473760902276948	0.200290637894169	2.36536718469726	0.0180122026532732	0.632641510872296
GPY04_RS05230	180.121850797928	0.357972849147837	0.254799812015188	1.4049180268881	0.160045655392926	0.99651911646286
GPY04_RS05235	4228.27608986423	0.246089172887388	0.259138192499267	0.949644552638006	0.34229289235303	0.99651911646286
GPY04_RS05240	1158.73044162563	0.0484901792913396	0.221981496530659	0.218442437992315	0.827084403070055	0.99651911646286
GPY04_RS05245	396.193767530843	0.494371141866375	0.235406976885885	2.10007005062567	0.035722679422027	0.854610598257007
GPY04_RS05250	7004.06928170665	0.206655893370086	0.208650902394395	0.990438531530826	0.321959819801091	0.99651911646286
GPY04_RS05255	5383.9046890899	0.572732875597465	0.21825247166215	2.62417589700447	0.008685891496484	0.425139175679257
GPY04_RS05260	42.1248598014354	0.292406708652152	0.413444602233068	0.707245195783972	0.4794141165175	0.99651911646286
GPY04_RS05265	95.7856680446466	-0.370980388360051	0.330955861999458	-1.12093614574097	0.262315043656462	0.99651911646286
GPY04_RS05270	27.6726222123455	0.0374538699946882	0.453510569092883	0.0825865427339518	0.934180302060588	0.99651911646286
GPY04_RS05275	54.6001558058098	0.477643217793233	0.367048836360273	1.30130699372224	0.193153394293797	0.99651911646286
GPY04_RS05280	235.963144480463	0.0442643592295548	0.241142027234308	0.183561363140341	0.854357575750813	0.99651911646286
GPY04_RS05290	12.1097238033537	0.0593627009273971	0.651979510979997	0.0910499485454203	0.927452902645453	0.99651911646286
GPY04_RS05295	18.1665810549522	0.0295706424424399	0.552463674504477	0.0535250439206936	0.957313577083142	0.99651911646286
GPY04_RS05300	36.8100088169217	0.0218586653137155	0.415311921076157	0.0526319236324238	0.958025180832441	0.99651911646286
GPY04_RS05335	47.0038985632885	0.37917852906291	0.388168079097166	0.97684108890364	0.32864783061125	0.99651911646286
GPY04_RS05340	66.2431167408759	0.284233775673541	0.334515313766429	0.849688381895735	0.39549835943593	0.99651911646286
GPY04_RS05345	35.8022048270884	0.399325046945258	0.499865528973101	0.798864942268796	0.424368728969827	0.99651911646286
GPY04_RS05350	58.0344654529539	0.106368271446135	0.356381284208042	0.298467613647302	0.765346290846018	0.99651911646286
GPY04_RS05355	84.7226032904892	-0.0925813118363192	0.322317503335074	-0.287236376797303	0.773931334655933	0.99651911646286
GPY04_RS05360	18.2302104910908	-0.375037553848968	0.558331319146896	-0.671711474867661	0.501767394810529	0.99651911646286
GPY04_RS05365	17.7802156919299	0.0408947004271182	0.614686843654251	0.066529324402005	0.946956411924006	0.99651911646286
GPY04_RS05370	14.4100387764393	0.323158301704154	0.617792758881254	0.523085285572712	0.600914904729448	0.99651911646286
GPY04_RS05375	12.6716245944038	0.185768691298393	0.636646079908232	0.291792719944448	0.770445111784383	0.99651911646286
GPY04_RS05380	20.2463633801632	0.295744062634774	0.528412958685046	0.559683591732368	0.575695276230282	0.99651911646286
GPY04_RS05385	66.6462401974128	-0.389731686002299	0.354548890563453	-1.09923256390094	0.271666638285872	0.99651911646286
GPY04_RS05390	235.993246181855	-0.122389393663371	0.302537049215664	-0.40454348973347	0.685813104156974	0.99651911646286
GPY04_RS05395	87.3663367296964	0.3413226527508	0.327939029822288	1.04081131463908	0.297963127758846	0.99651911646286
GPY04_RS05405	1299.79561312956	-0.551915142360359	0.342827756392518	-1.60989048310443	0.107421766986317	0.99651911646286
GPY04_RS05410	379.206489513941	0.00917377413423608	0.237353165981127	0.038650312905308	0.969169188338008	0.996774041157494
GPY04_RS05415	2356.44529449689	0.11509415364752	0.259251714413596	0.443947512200076	0.657080532528741	0.99651911646286
GPY04_RS05420	102.757270940877	0.456824244810312	0.306599597181474	1.48997014024099	0.136232087339374	0.99651911646286
GPY04_RS05425	24.7184062499817	0.324089282477528	0.485756936657957	0.667184054451772	0.504654575118685	0.99651911646286
GPY04_RS05430	76.7151062880651	0.556263195476501	0.331864995280218	1.67617315290155	0.0937042812336822	0.973961026254703
GPY04_RS05435	12.0539785431895	0.00185934792917602	0.650973198662932	0.00285625880296613	0.997721038298166	0.999685283316497
GPY04_RS19445	43.2522169927799	0.00483862985073708	0.406095984301702	0.0119149906371453	0.990493437865397	0.997932470639352
GPY04_RS05445	35.8398910573997	0.165187569440354	0.43555660753276	0.379256258735392	0.704497578034897	0.99651911646286
GPY04_RS05450	24.850326997647	0.911706835906138	0.488713536422971	1.86552400938016	0.0621079900299459	0.937151888414094
GPY04_RS05455	70.304285997626	0.151358461078192	0.346509509833009	0.436808967093385	0.662249895310545	0.99651911646286
GPY04_RS05460	62.3165282946303	0.189669531495171	0.337699283364178	0.561652158706626	0.574353035831382	0.99651911646286
GPY04_RS05465	36.4768206986037	0.302682958715937	0.453239413939713	0.667821353145156	0.504247634546594	0.99651911646286
GPY04_RS05470	19.2929844715532	0.0770451011374244	0.564927515163537	0.136380507356101	0.891520482568964	0.99651911646286
GPY04_RS05475	34.2377092853763	-0.143095400090347	0.444089042866359	-0.32222231642272	0.74728427928395	0.99651911646286
GPY04_RS05480	14.8719428399777	-0.0351385895999194	0.611216313348385	-0.0574896134683023	0.954155179677428	0.99651911646286
GPY04_RS05485	162.374400046631	-0.0636243346210707	0.269522463098835	-0.236063198182258	0.813383630545441	0.99651911646286
GPY04_RS05490	168.043527464608	0.261667909441399	0.277159779333067	0.944104913314094	0.345116038815518	0.99651911646286
GPY04_RS05495	70.7847550254373	0.29800256141985	0.331184793111053	0.899807502091208	0.368222701275647	0.99651911646286
GPY04_RS05500	311.955382067711	0.163145418882034	0.240016725461842	0.679725209016613	0.496678470914901	0.99651911646286
GPY04_RS05505	400.395076830488	-0.265702730722981	0.222954919821424	-1.19173297873756	0.233365962542141	0.99651911646286
GPY04_RS05510	11.5443759294546	0.132910337152904	0.676007776472861	0.19661066304056	0.844132225586755	0.99651911646286
GPY04_RS05515	4337.46677227957	0.129639551180165	0.199902262029741	0.648514678442596	0.516652120172181	0.99651911646286
GPY04_RS05520	2375.26983596264	0.0525895175656742	0.199708244017901	0.263331730867156	0.792294904779907	0.99651911646286
GPY04_RS05525	374.801044135913	0.338690529868957	0.24970993597364	1.35633581638782	0.174992344598106	0.99651911646286
GPY04_RS05530	976.162430452249	0.143120995194163	0.231169057931384	0.619118304477604	0.535838425600217	0.99651911646286
GPY04_RS05535	155.845146222087	0.109084641017792	0.274297586483364	0.397687206862858	0.690860768761485	0.99651911646286
GPY04_RS05540	580.653490467932	0.0678561647507058	0.216156977409766	0.313920769821239	0.753581215171821	0.99651911646286
GPY04_RS05545	157.323064691543	-0.0902172080543026	0.276733428462028	-0.326007626023691	0.744418585337137	0.99651911646286
GPY04_RS05550	1334.05300841836	0.228641188122533	0.251753359453379	0.908195182058232	0.363775109138514	0.99651911646286
GPY04_RS05555	496.961135153511	-0.0715676834915805	0.217186374281562	-0.329521977280213	0.741761185209072	0.99651911646286
GPY04_RS05560	14.4794332478777	0.124783745511498	0.616974054433129	0.202251204268465	0.839720344939948	0.99651911646286
GPY04_RS05565	862.447057240888	-0.0824495911789003	0.221162682585628	-0.372800647084655	0.709296821210145	0.99651911646286
GPY04_RS05570	490.288938772286	0.019040758832063	0.22160074035083	0.0859237148843385	0.931527059472692	0.99651911646286
GPY04_RS05575	155.281429637602	-0.201124782782878	0.275856020474132	-0.729093323528668	0.465944578338299	0.99651911646286
GPY04_RS05580	398.574936260489	-0.512380401760436	0.284807565483485	-1.7990406992547	0.0720122429474099	0.949950417136185
GPY04_RS05585	394.345936006781	-0.887285227560942	0.296365018848909	-2.99389324356561	0.00275442302535746	0.19185615765086
GPY04_RS05590	112.706152717747	-1.07189864669173	0.351181169571429	-3.05226686271318	0.00227120083424172	0.16452578843247
GPY04_RS05595	4238.5195793745	-0.453792745513648	0.308672368311924	-1.47014372551506	0.141522832034001	0.99651911646286
GPY04_RS05600	579.505508400675	-0.175045954350537	0.316408275175485	-0.553228117227508	0.58010721587236	0.99651911646286
GPY04_RS05605	378.577081615089	0.274286420217144	0.314573306869851	0.871931642727159	0.383245670132238	0.99651911646286
GPY04_RS05610	798.579915032092	0.058472330239324	0.30305838759409	0.192940808216932	0.847005325102251	0.99651911646286
GPY04_RS05615	171.46127258733	-0.112837083439438	0.304282849726442	-0.370829586816613	0.710764462976958	0.99651911646286
GPY04_RS05620	146.059309310354	-0.245890380726795	0.36570392595141	-0.672375556502683	0.501344639952155	0.99651911646286
GPY04_RS05625	256.704262839407	-0.131007064553788	0.234308152401968	-0.559122946473659	0.576077815379036	0.99651911646286
GPY04_RS05630	468.363138873806	-0.0265155002217841	0.219587529292093	-0.120751393793923	0.903887950422833	0.99651911646286
GPY04_RS05635	624.789984872833	-0.0815422948910187	0.212691708703255	-0.38338257465779	0.701436121566769	0.99651911646286
GPY04_RS05640	465.989487256175	-0.0568299938951143	0.230819209431844	-0.246209984147333	0.805519687182314	0.99651911646286
GPY04_RS05645	841.520712217858	-0.0298361737942851	0.270052846449196	-0.1104827228692	0.912026551135662	0.99651911646286
GPY04_RS05650	243.827301371936	-0.0636151093377789	0.262908885052595	-0.24196637297006	0.808806219564529	0.99651911646286
GPY04_RS05655	260.267966368961	-0.144938430026491	0.240295020990348	-0.603168677524587	0.546396482586165	0.99651911646286
GPY04_RS05660	224.381141385809	-0.0473568840669091	0.26380747696102	-0.179513047213239	0.857534873536857	0.99651911646286
GPY04_RS05665	680.051740748754	0.0840505938396293	0.227628136827754	0.369245186517651	0.711944977876412	0.99651911646286
GPY04_RS05670	104.153846305935	0.0533616371026437	0.284098964348386	0.18782763684139	0.851011770262866	0.99651911646286
GPY04_RS05675	130.358308010986	-0.0645288378926642	0.284109204542199	-0.227126882413553	0.820325081090362	0.99651911646286
GPY04_RS05685	142.648847596444	-0.167286812130418	0.286565946502595	-0.583763752016165	0.559379268709685	0.99651911646286
GPY04_RS05690	3532.84403249828	0.265322742187361	0.200271893850532	1.32481266884797	0.185233291827129	0.99651911646286
GPY04_RS05695	45.0523641644515	0.209957643808536	0.396720156738808	0.529233617808755	0.596643398602727	0.99651911646286
GPY04_RS05700	178.526226275102	-0.139112377982429	0.262881552249062	-0.529182731889186	0.596678694412624	0.99651911646286
GPY04_RS05705	97.593523348684	-0.138336561249435	0.298532065005057	-0.463389288675212	0.643085354998952	0.99651911646286
GPY04_RS05710	709.988929245467	0.241662612892762	0.207615684056338	1.16399015802286	0.244428000303121	0.99651911646286
GPY04_RS05715	670.418198276949	-0.19537436530089	0.235943710763781	-0.828054982556805	0.407639362488528	0.99651911646286
GPY04_RS05720	2279.32743307345	0.209369191101643	0.209327850782858	1.00019749077168	0.317214943330184	0.99651911646286
GPY04_RS05725	373.860935875955	-0.426299212217809	0.254231963038666	-1.67681202285715	0.0935792459582627	0.973961026254703
GPY04_RS05730	174.327752391039	-0.277303733882581	0.262340906551529	-1.05703581468761	0.290495242412299	0.99651911646286
GPY04_RS05735	197.377603461934	0.336131011902284	0.269224428297522	1.24851602073354	0.211842145143013	0.99651911646286
GPY04_RS05740	222.700358620621	0.110627135369232	0.294421116575119	0.375744568379173	0.707106800915626	0.99651911646286
GPY04_RS05745	516.549654307719	0.504121697353215	0.233493535985828	2.15903920091309	0.0308471258142582	0.77622495987277
GPY04_RS05750	125.148889287404	0.38392379236705	0.275116586042563	1.39549489868871	0.162866652047564	0.99651911646286
GPY04_RS05755	60.8058403541725	0.0323016197065746	0.351551405572849	0.0918830623189784	0.92679094883974	0.99651911646286
GPY04_RS05760	56.7782997024162	0.625531094281281	0.36194653887192	1.72824167964384	0.0839449040971473	0.973961026254703
GPY04_RS05765	170.668281774748	0.629824860422723	0.280759381885656	2.24329052227088	0.0248780861514755	0.720867424325155
GPY04_RS05770	173.490880421187	0.592883820216895	0.298815256481776	1.98411495851134	0.0472430259370092	0.90500243104472
GPY04_RS05775	45.8235225654845	0.298526489293408	0.390871919636997	0.763745038453134	0.44501919552416	0.99651911646286
GPY04_RS05780	11.9182294790909	-1.19238849537046	0.703267273478559	-1.69549834086914	0.0899809247248635	0.973961026254703
GPY04_RS05785	26.66797230164	0.443242184018036	0.452546132997648	0.979440882815676	0.327362185122175	0.99651911646286
GPY04_RS05790	34.6065743388889	0.0613779756643869	0.425929557055364	0.14410358390885	0.885418674712671	0.99651911646286
GPY04_RS05800	642.264886884308	-0.207476215132427	0.233359581522822	-0.889083764114207	0.373958063911519	0.99651911646286
GPY04_RS05805	103.146134937124	-0.262769877138751	0.300875642416084	-0.873350448140845	0.382472091000053	0.99651911646286
GPY04_RS05810	113.956251615759	-0.139300947250417	0.282459790501315	-0.493170893468353	0.621891842159273	0.99651911646286
GPY04_RS05815	193.457570429874	0.0601637709578226	0.250116758092852	0.240542742583796	0.809909531940652	0.99651911646286
GPY04_RS05820	546.647482608354	-0.454439935713783	0.249414773334925	-1.82202493315639	0.0684512025556496	0.949950417136185
GPY04_RS05825	1304.59216519829	-0.274634415096639	0.261073783129335	-1.051941760696	0.292826270576115	0.99651911646286
GPY04_RS05830	390.853671213678	0.137665457915008	0.224209365842006	0.614004046610688	0.539212653168776	0.99651911646286
GPY04_RS05835	55.56708718646	0.484395463752946	0.355015866583457	1.36443328129131	0.17243123923236	0.99651911646286
GPY04_RS05840	61.1722195846588	-0.258713695941483	0.370772093578401	-0.697770140801542	0.485320955295655	0.99651911646286
GPY04_RS05845	54.3975179787204	-0.0390156318257945	0.409789420067787	-0.0952089778680488	0.924148839076217	0.99651911646286
GPY04_RS05850	76.3699999118106	0.265751367607086	0.343292861673624	0.774124362247129	0.438857251867567	0.99651911646286
GPY04_RS05855	154.628470617192	-0.1572647347931	0.273003003546367	-0.57605496185096	0.56457803232225	0.99651911646286
GPY04_RS05860	304.362401556294	0.336082125716209	0.231341595131425	1.45275269466903	0.146292430536875	0.99651911646286
GPY04_RS05865	27.940257583208	0.379208157233875	0.514032193362852	0.737712855595786	0.46068895839458	0.99651911646286
GPY04_RS05870	8.19811020563381	0.391748588666245	0.80659328051825	0.485682931073439	0.627191987466447	0.99651911646286
GPY04_RS05875	9.17876827459381	0.478022768847392	0.773959894835215	0.61763247945705	0.536817629597762	0.99651911646286
GPY04_RS05880	71.3190265373881	0.287522909105772	0.329027870327722	0.873855788627846	0.382196794176382	0.99651911646286
GPY04_RS05885	60.7289679421054	-0.1585107815378	0.378074018624283	-0.419258594162543	0.675027153737984	0.99651911646286
GPY04_RS05890	74.0833380597896	-0.35222139404004	0.333576594314429	-1.05589360897437	0.291016824317038	0.99651911646286
GPY04_RS05895	78.2229802176038	0.16602791453732	0.336053156946873	0.494052536347895	0.621269077037658	0.99651911646286
GPY04_RS05900	324.564197210216	0.305105717834778	0.2682852474928	1.13724373846894	0.255436407116872	0.99651911646286
GPY04_RS05905	91.002510445012	0.45149646176483	0.308850671510518	1.46186006187606	0.14377956120564	0.99651911646286
GPY04_RS05910	997.810892372517	0.0534759662380166	0.219655873166384	0.24345338673239	0.807654190904694	0.99651911646286
GPY04_RS05915	44.0318605667529	0.460080641549001	0.377348468257274	1.2192460822057	0.222750806264714	0.99651911646286
GPY04_RS05920	25.0021972602999	0.021583492793736	0.484100008211903	0.0445847808874408	0.964438273689106	0.99651911646286
GPY04_RS05925	126.637038023389	0.0475864876001101	0.288071378778387	0.165189918560838	0.868794500079753	0.99651911646286
GPY04_RS05930	91.8989310755303	0.0674083593489217	0.315045779733	0.213963695708129	0.830575368182296	0.99651911646286
GPY04_RS05935	20.1964829886929	0.418657266875897	0.538914068582708	0.776853474946247	0.437245223035301	0.99651911646286
GPY04_RS05940	243.206604140561	0.220856664540328	0.25105581144884	0.879711420603121	0.379015660926355	0.99651911646286
GPY04_RS05945	10.6187715723471	0.839636810257097	0.733387435611289	1.14487482261984	0.252261014876291	0.99651911646286
GPY04_RS05950	681.059887346802	0.0275567712722923	0.238654330131018	0.115467300581406	0.908074737440694	0.99651911646286
GPY04_RS05955	614.843055412233	0.027808324386152	0.238245953579673	0.116721077392202	0.907081087098939	0.99651911646286
GPY04_RS05960	700.188302097619	-0.204347939184384	0.268876997713278	-0.760005284655456	0.447251426006163	0.99651911646286
GPY04_RS05965	531.220016404148	-0.27285663745739	0.286318071046707	-0.952984338221807	0.340598006111189	0.99651911646286
GPY04_RS05970	40.4169182342293	-0.0164264170137712	0.401086878528968	-0.0409547604100561	0.967331961541389	0.99651911646286
GPY04_RS05975	178.921994773655	-0.102579645630355	0.260700649065813	-0.393476755803776	0.693967388561813	0.99651911646286
GPY04_RS05980	474.965277620793	-0.44271111232548	0.290859767828679	-1.52207751395251	0.127989659485447	0.99651911646286
GPY04_RS05985	1679.16137733531	-0.278110530332206	0.234954230992463	-1.18367960073521	0.236539916997646	0.99651911646286
GPY04_RS05990	1033.04051397854	-0.314570327331492	0.282040183857996	-1.11533868340504	0.264705314482435	0.99651911646286
GPY04_RS05995	132.740437618849	-0.313688339752443	0.279137914819146	-1.12377546402352	0.261108292878529	0.99651911646286
GPY04_RS06000	232.768429934059	-0.157558900753948	0.257575581866671	-0.611699679030543	0.54073647429087	0.99651911646286
GPY04_RS06005	26.1845051771499	0.224405095901163	0.485923906128772	0.461811187041484	0.644216727731245	0.99651911646286
GPY04_RS06010	10.5487852882906	-0.908005144777577	0.758217892440494	-1.19755172468294	0.231091579464528	0.99651911646286
GPY04_RS06015	533.060042318677	0.0664975758141136	0.22456130339979	0.296122149307831	0.767136799439596	0.99651911646286
GPY04_RS06020	544.570998811739	-0.0709601767147654	0.236782718487462	-0.299684779227344	0.764417609711094	0.99651911646286
GPY04_RS06030	249.190529866667	0.135805123397966	0.246537172841273	0.550850493793083	0.581736166821279	0.99651911646286
GPY04_RS06035	1095.85133399553	-0.212169119585855	0.224443460201595	-0.945312103971686	0.344499560760315	0.99651911646286
GPY04_RS06040	507.501049149579	0.0380500817566336	0.262644216349173	0.144873099760354	0.884811065619976	0.99651911646286
GPY04_RS06045	131.985007449374	0.0190248663320517	0.313185992571487	0.0607462235965395	0.951561318521786	0.99651911646286
GPY04_RS06050	244.426411927721	0.0509973160142454	0.275382234581988	0.185187385423232	0.853082062941493	0.99651911646286
GPY04_RS06055	888.027393197261	-0.348764624937672	0.271332902711608	-1.28537535054628	0.198661150600762	0.99651911646286
GPY04_RS06060	447.239776885163	-0.0243271785099653	0.229916377876112	-0.105808810728019	0.915734046085659	0.99651911646286
GPY04_RS06065	195.686263409648	-0.057225346229822	0.331899014252137	-0.172417945738004	0.863108964787432	0.99651911646286
GPY04_RS06070	119.912409813668	-0.138274469029693	0.305728866225005	-0.452278094433935	0.651068654739332	0.99651911646286
GPY04_RS06075	225.216509058201	-0.0508113131164022	0.272605842645636	-0.18639113756066	0.852138041855293	0.99651911646286
GPY04_RS06080	113.949251601294	-0.0392907103647374	0.326380385396378	-0.120383185150726	0.904179610833658	0.99651911646286
GPY04_RS06085	99.3027036594196	0.159072879329228	0.290382099370124	0.547805390464074	0.583825536890295	0.99651911646286
GPY04_RS06090	104.816716177443	-0.381664425245298	0.305634158168484	-1.2487623357691	0.211752013608407	0.99651911646286
GPY04_RS06095	646.946759320619	0.269036208065052	0.256848112620065	1.04745254041643	0.294890910228093	0.99651911646286
GPY04_RS06100	201.513498312871	-0.00479491644502128	0.254641301483347	-0.0188300814404016	0.984976656554695	0.996774041157494
GPY04_RS06105	112.338413720925	0.0314757634187518	0.282766465358674	0.111313636073593	0.911367642582994	0.99651911646286
GPY04_RS06110	92.6841623130689	-0.352799344181234	0.299437538945471	-1.17820679873234	0.238714172816569	0.99651911646286
GPY04_RS06115	792.499839748491	0.323297286321538	0.277124739984157	1.16661286300177	0.243366746370152	0.99651911646286
GPY04_RS06120	61.5479066963953	-0.175699541989357	0.335313697029192	-0.523985579909256	0.600288569524697	0.99651911646286
GPY04_RS06125	74.2772319689119	0.151864117794903	0.37775504304548	0.402017446466277	0.687671186596177	0.99651911646286
GPY04_RS06130	16510.323907702	0.152998242900355	0.189558828019367	0.807128027214448	0.419592726193031	0.99651911646286
GPY04_RS06135	1412.56706703247	0.358951630426937	0.20531703269505	1.74827984661202	0.0804155812287243	0.970884117368131
GPY04_RS06140	1119.40928067337	0.27587970568514	0.263474952267753	1.0470813385129	0.29506206542953	0.99651911646286
GPY04_RS06145	382.165986215028	-0.0962982609882907	0.223771119735291	-0.430342669340915	0.666946392559921	0.99651911646286
GPY04_RS06150	508.134389874337	-0.0296788660374417	0.229001117412776	-0.129601402703836	0.896881793411533	0.99651911646286
GPY04_RS06155	429.354948613186	0.365864699334015	0.231239952094628	1.58218636537468	0.113607032038439	0.99651911646286
GPY04_RS06160	407.324162290372	-0.290410969922466	0.268293177151387	-1.08243889392162	0.279057553807012	0.99651911646286
GPY04_RS06165	207.029900493884	0.17056240648941	0.270486744836644	0.630575840573698	0.528317899700709	0.99651911646286
GPY04_RS06170	416.773296301313	-0.104096258555382	0.236888226845502	-0.43943196308896	0.660348570676693	0.99651911646286
GPY04_RS06175	697.814494296074	0.0311117978215079	0.25717885229396	0.120973390867872	0.903712111390459	0.99651911646286
GPY04_RS06180	477.50123312417	0.0341996994158359	0.223299903658983	0.153155907617697	0.878275327984783	0.99651911646286
GPY04_RS06185	171.1708450507	-0.213077768968651	0.261290119168208	-0.815483454357032	0.414795631628651	0.99651911646286
GPY04_RS06190	328.562516983059	-0.108176039392166	0.236784092705734	-0.456855180413674	0.647775140714064	0.99651911646286
GPY04_RS06195	172.278785745757	-0.336773085061322	0.267746418399003	-1.25780612519512	0.208461879975058	0.99651911646286
GPY04_RS06200	264.508590743031	-0.226904726316925	0.249624284995465	-0.908984982454922	0.363358052963432	0.99651911646286
GPY04_RS06205	255.214769845321	0.0519038141247136	0.241814917448648	0.214642730367269	0.830045876283018	0.99651911646286
GPY04_RS06210	51.5548682521361	0.000501844710335776	0.364857592201495	0.00137545365935164	0.998902547107144	0.999685283316497
GPY04_RS06215	126.186258448622	-0.353325602953818	0.337588141685197	-1.04661734025982	0.295276101095772	0.99651911646286
GPY04_RS06220	150.414582738437	0.0506016813700897	0.261844523152556	0.193250867961092	0.846762502621579	0.99651911646286
GPY04_RS06225	13435.5644717188	0.244802550858149	0.226706416636704	1.07982188810493	0.28022150227932	0.99651911646286
GPY04_RS06230	188.965335814087	-0.00706341199579145	0.289669088640834	-0.0243844175052779	0.980545977660491	0.996774041157494
GPY04_RS06235	64.0368318229003	-0.483314798277053	0.394002163111728	-1.22668057063433	0.219942673090859	0.99651911646286
GPY04_RS06240	370.832429987056	-0.237000348883385	0.29799617901616	-0.795313381754916	0.42643123131831	0.99651911646286
GPY04_RS06245	118.005036295216	-0.328993059541224	0.287531747996435	-1.14419733415074	0.252541808445091	0.99651911646286
GPY04_RS06250	485.408065134414	0.11131245946888	0.239818825302589	0.464152300506155	0.642538632975003	0.99651911646286
GPY04_RS06255	101.286920536456	-0.432541569413825	0.353661394628681	-1.22303869176324	0.22131508277401	0.99651911646286
GPY04_RS06260	189.987052575345	-0.193045211329345	0.24602574825222	-0.78465450344425	0.432656164709398	0.99651911646286
GPY04_RS06265	5361.2624303	0.105615488489437	0.201442599845507	0.524295697982636	0.600072888614771	0.99651911646286
GPY04_RS06270	99.1568397535566	-0.0475997897922385	0.293072947700716	-0.162416183976308	0.870978127074202	0.99651911646286
GPY04_RS06275	148.756698359722	-0.0788581287332733	0.271310592246933	-0.290656284666913	0.771314208518335	0.99651911646286
GPY04_RS06280	249.86928916924	0.0397956855977874	0.238501045143229	0.166857489340932	0.867482182729241	0.99651911646286
GPY04_RS06285	574.339393296731	-0.061384358060169	0.222319308307252	-0.276108982739969	0.782464361533327	0.99651911646286
GPY04_RS06290	173.051275226478	-0.0935853658826407	0.251186617576959	-0.372573056580006	0.709466229019738	0.99651911646286
GPY04_RS06295	175.303602927949	-0.334615424954431	0.267549882964425	-1.25066556279871	0.211056519586661	0.99651911646286
GPY04_RS06300	170.754987183416	0.27381835619186	0.274036524429229	0.999203871681618	0.317695940720873	0.99651911646286
GPY04_RS06305	79.3242066288056	-0.259632838726299	0.366181299162856	-0.709028121643181	0.478307025828503	0.99651911646286
GPY04_RS06310	155.148084728218	0.0966548641906402	0.303418090488723	0.318553399485693	0.75006519553547	0.99651911646286
GPY04_RS06315	120.257501436954	-0.318240786393717	0.331419474567834	-0.960235625286349	0.33693664080617	0.99651911646286
GPY04_RS06320	230.004569557855	0.136919360650938	0.255045104081493	0.536843712973956	0.591375574004651	0.99651911646286
GPY04_RS06325	34.9385837783664	0.227079379154314	0.410209356253777	0.553569477859082	0.579873519429964	0.99651911646286
GPY04_RS06330	2320.79730802401	-0.254414455966633	0.213041141322453	-1.19420340309555	0.232398412233243	0.99651911646286
GPY04_RS06335	463.869201950486	-0.145234931683818	0.277239476813113	-0.523860935510716	0.600375267083656	0.99651911646286
GPY04_RS06340	113.007778134361	-0.211976528450306	0.315091730467686	-0.672745451414013	0.501109246407787	0.99651911646286
GPY04_RS06345	60.7666609590933	0.396186307449026	0.354161940320195	1.11865862009576	0.26328580485272	0.99651911646286
GPY04_RS06350	63.3198455281118	0.389061213092674	0.348267795073233	1.11713232919186	0.263937749297435	0.99651911646286
GPY04_RS06355	33.4320218830608	-0.235132850837311	0.422120086905225	-0.557028338928832	0.577508067184321	0.99651911646286
GPY04_RS06360	38.6368657445511	0.142646290042551	0.421185284916388	0.338678237704503	0.734852136580909	0.99651911646286
GPY04_RS06365	669.882932875458	-0.142104115605657	0.267897530269154	-0.530442051716142	0.595805476578022	0.99651911646286
GPY04_RS06370	827.739407221088	0.0213928318174597	0.280533142928342	0.0762577697385445	0.939214022835414	0.99651911646286
GPY04_RS06375	89.0791448568029	-0.368650951436798	0.322867585313488	-1.14180229978447	0.253536206206228	0.99651911646286
GPY04_RS06380	359.458314199522	-0.0921931653092231	0.249565486392358	-0.369414724134893	0.711818624674996	0.99651911646286
GPY04_RS06385	97.4335903458047	0.176062426515822	0.297086249087494	0.592630682357738	0.553428340636318	0.99651911646286
GPY04_RS06390	57.8665338683246	-0.23088653526892	0.350510369389119	-0.658715277585985	0.51007862058469	0.99651911646286
GPY04_RS06395	139.663438216238	-0.259462818793502	0.281025086632569	-0.923272800669006	0.355865058530168	0.99651911646286
GPY04_RS06400	48.3257300405081	-0.387980312960503	0.373397586933678	-1.03905415175973	0.298779552225989	0.99651911646286
GPY04_RS06405	511.065321427624	-0.315382977365277	0.216810651258609	-1.4546470643137	0.145766994447175	0.99651911646286
GPY04_RS06410	224.02486927559	0.030550287761674	0.245889337752429	0.124244052389263	0.901122043666549	0.99651911646286
GPY04_RS06415	615.246774412898	-0.104913194195022	0.230580989866445	-0.454994985734898	0.649112846224589	0.99651911646286
GPY04_RS06420	316.628715839282	0.29676696873155	0.256240286418897	1.15815890186136	0.246799196496463	0.99651911646286
GPY04_RS06425	396.379169055802	0.200921418511813	0.237929298613986	0.844458499572118	0.398413244517817	0.99651911646286
GPY04_RS06430	846.966711361803	0.442873798864183	0.218262238512102	2.0290903359338	0.0424490900530317	0.894128762223037
GPY04_RS06435	188.825812723655	-0.151068423708797	0.256453845462395	-0.589066712711661	0.5558165221513	0.99651911646286
GPY04_RS06440	151.976079582345	-0.185554681046652	0.269771205931633	-0.687822410126588	0.49156462195693	0.99651911646286
GPY04_RS06445	54.1711867741944	-0.437395090952919	0.35696516578396	-1.22531589319737	0.220456222489094	0.99651911646286
GPY04_RS06450	247.467003534851	-0.348475498069378	0.287377076141097	-1.21260715276497	0.225280052880801	0.99651911646286
GPY04_RS06455	52.4640198491772	1.17838968010931	0.377990181247746	3.1175139952563	0.00182383287104177	0.134814748141087
GPY04_RS19450	816.21066401823	-0.154042636618922	0.232556725054945	-0.66238736627602	0.507722998301444	0.99651911646286
GPY04_RS06470	190.776619706413	-0.0955588080858394	0.268651179362935	-0.35569844998426	0.722066405952526	0.99651911646286
GPY04_RS06475	33.798125573452	0.402527586494547	0.463172145038958	0.869066913470563	0.384810532558093	0.99651911646286
GPY04_RS06480	11.32136940895	0.0987913067360574	0.690571263205747	0.143057367138985	0.886244874639443	0.99651911646286
GPY04_RS06490	220.655572532447	-0.26926964718504	0.256901842024608	-1.04814214278482	0.294573122331453	0.99651911646286
GPY04_RS06495	621.564673368801	0.0069352728185934	0.211943855321153	0.0327222169667743	0.973896106799001	0.996774041157494
GPY04_RS06500	1011.39032743997	0.34619055997393	0.283132906556172	1.22271396915585	0.221437748955209	0.99651911646286
GPY04_RS06505	524.749883309143	-0.157030979860935	0.239143180710503	-0.656640007021693	0.511412418092259	0.99651911646286
GPY04_RS06510	1466.15160984581	-0.285698274822467	0.216960811412857	-1.31681971947832	0.187899061288019	0.99651911646286
GPY04_RS06515	312.364229699739	0.14285000414661	0.238592418256364	0.598719796674846	0.549359753517357	0.99651911646286
GPY04_RS06520	65.3105304250482	-0.518541286255887	0.333704570173308	-1.55389327148437	0.120209876968742	0.99651911646286
GPY04_RS06525	491.112493941897	-0.40958306412046	0.276454023093738	-1.48155942726716	0.138457561407877	0.99651911646286
GPY04_RS06530	384.109112554976	-0.311283794906833	0.297243804616593	-1.04723392068121	0.294991704202688	0.99651911646286
GPY04_RS06535	388.523635536431	0.0660329216300377	0.230639424972931	0.286303703877981	0.774645521530136	0.99651911646286
GPY04_RS06540	94.3539863409872	-0.140928982996462	0.299149906746589	-0.471098201330358	0.637570609523337	0.99651911646286
GPY04_RS06545	325.860524129715	-0.392512930015218	0.249749963543032	-1.57162357282022	0.116037876245674	0.99651911646286
GPY04_RS06550	174.220806185765	-0.200396702722039	0.253245684331125	-0.791313396914658	0.428761132614622	0.99651911646286
GPY04_RS06555	779.442422071091	-0.0547711695545671	0.243291239558741	-0.225125942281793	0.821881299913764	0.99651911646286
GPY04_RS06560	1198.64968361259	0.00418118673559679	0.21770969290847	0.01920533109821	0.984677304786683	0.996774041157494
GPY04_RS06565	301.379832842718	-0.0322610968409262	0.237510346545145	-0.135830279860226	0.891955453027538	0.99651911646286
GPY04_RS06570	22.1100232925034	0.0422514185808633	0.532383162785742	0.0793628002053615	0.936744056415519	0.99651911646286
GPY04_RS06575	609.773254319037	-0.107411280568488	0.235018095933468	-0.457034085574821	0.647646546054051	0.99651911646286
GPY04_RS06580	2406.77157290128	-0.109067519843338	0.197233687130013	-0.552986264316209	0.580272815766092	0.99651911646286
GPY04_RS06585	126.903619047839	-0.0724095752072281	0.328428587062886	-0.22047281527708	0.825502941776001	0.99651911646286
GPY04_RS06590	239.730655227522	-0.428307808821199	0.285242066817121	-1.50155905684067	0.133211023965635	0.99651911646286
GPY04_RS06595	395.349849138165	-0.0204897047767949	0.226418399389498	-0.0904948751163432	0.927893966309915	0.99651911646286
GPY04_RS06600	302.793048908502	-0.174046016483633	0.288357710258555	-0.603576773888152	0.546125058456491	0.99651911646286
GPY04_RS06605	454.806598988327	-0.156543785234256	0.334624121121566	-0.467819787496388	0.639913468908202	0.99651911646286
GPY04_RS06610	50.9878410204295	-0.256523358819601	0.366063355676782	-0.700762190045868	0.48345143776922	0.99651911646286
GPY04_RS06615	1221.84919363665	0.162759382320639	0.211258515611848	0.770427558147205	0.441046311429466	0.99651911646286
GPY04_RS06620	1404.06657024795	0.172265030910364	0.277148707869786	0.621561732091135	0.53423009067101	0.99651911646286
GPY04_RS06625	100.622645601997	-0.184215198824966	0.288827372506477	-0.637803810720311	0.523601398653913	0.99651911646286
GPY04_RS06630	58.1469422958807	0.825946769069057	0.354304033448864	2.33118082520577	0.0197438267889589	0.650110369360084
GPY04_RS06635	378.351926359403	-0.0442406591269898	0.24208512985219	-0.182748354490017	0.854995473191456	0.99651911646286
GPY04_RS06640	3906.1990152549	0.011557097618967	0.192265893595735	0.0601099727196929	0.952068047245678	0.99651911646286
GPY04_RS06645	4222.35251619514	0.0848806495127302	0.230875829993501	0.367646321033776	0.713136970909282	0.99651911646286
GPY04_RS06650	5956.33042002514	0.0548580383349655	0.199583933539489	0.274861995963776	0.783422265760357	0.99651911646286
GPY04_RS06655	181.186584893339	-0.256262936568601	0.302800582746548	-0.846309258206083	0.397380244422161	0.99651911646286
GPY04_RS06660	753.725052422419	-0.160494462783257	0.219088447963039	-0.732555569567654	0.463829538281925	0.99651911646286
GPY04_RS06670	26.7315852691152	-1.00129147255362	0.466919265054609	-2.1444638238187	0.0319957410775489	0.785759519536981
GPY04_RS06675	42.9567940621978	-0.285180303680164	0.391858280163993	-0.72776388331214	0.466758136760904	0.99651911646286
GPY04_RS06680	1354.01008969857	-0.0485719397601474	0.254754883223182	-0.190661466997652	0.848790829699744	0.99651911646286
GPY04_RS06685	7847.75641209269	-0.0329420800940305	0.217265966517242	-0.15162098612171	0.879485880245321	0.99651911646286
GPY04_RS06690	215.530888897231	0.223771079350393	0.253842816755054	0.881534022553496	0.378028847658825	0.99651911646286
GPY04_RS06695	25.5476786925775	0.194006192208231	0.473294708984713	0.409905685665498	0.681875134419024	0.99651911646286
GPY04_RS19305	57.2637343106428	-0.0806625160148262	0.381083989184542	-0.211665979952165	0.832367630774406	0.99651911646286
GPY04_RS06700	88.1764700140251	-0.221181199137571	0.34091566885347	-0.648785665620541	0.516476923947675	0.99651911646286
GPY04_RS06705	147.319302173186	0.177236181722294	0.2907989196022	0.609480193271507	0.542206197386221	0.99651911646286
GPY04_RS06710	177.999179848916	-0.373201109377511	0.257643845315874	-1.44851552312442	0.147472927815929	0.99651911646286
GPY04_RS06715	84.5508791760965	-0.133742538809555	0.302660068107815	-0.441890268662442	0.658568612876481	0.99651911646286
GPY04_RS06720	16.9752496850509	0.0639658048968419	0.570140290465916	0.112193096973675	0.910670302431273	0.99651911646286
GPY04_RS06725	36.3083456475637	-0.189807100568954	0.44049112159303	-0.430898811041911	0.666541948009388	0.99651911646286
GPY04_RS06730	109.135933373273	-0.192752735391906	0.335298028809127	-0.574869873457065	0.565379306157955	0.99651911646286
GPY04_RS06735	816.613175043569	-0.07363860467549	0.224169999565261	-0.328494467673191	0.742537826588841	0.99651911646286
GPY04_RS06740	505.513780476442	0.0371803579447118	0.220889512766896	0.16832106458557	0.866330703136572	0.99651911646286
GPY04_RS06745	1255.6688190036	-0.177077084986163	0.313965220656729	-0.564002231252767	0.572752613641994	0.99651911646286
GPY04_RS06750	456.250341173061	0.0931264846301016	0.302061069589202	0.308303498881044	0.757851403912961	0.99651911646286
GPY04_RS06755	512.694712786068	-0.14371579915259	0.321659693356731	-0.446794553749711	0.655023403983195	0.99651911646286
GPY04_RS06760	1495.7011135326	-0.310268947683473	0.272717212759822	-1.13769477380484	0.255247956464391	0.99651911646286
GPY04_RS06765	31.193083175961	0.771019442739326	0.433504332209515	1.77857378912349	0.0753096644672466	0.952200458829476
GPY04_RS06770	164.370799608093	-0.0711805861905767	0.257190727448674	-0.2767618681151	0.781962962660928	0.99651911646286
GPY04_RS06775	122.45913896074	0.0903552060950834	0.285413595955639	0.3165763908077	0.751565052435027	0.99651911646286
GPY04_RS06780	1505.82856088404	0.114473106771724	0.221117941079136	0.517701576873651	0.604666497884259	0.99651911646286
GPY04_RS06785	379.757835674854	-0.125431724824825	0.249748929095473	-0.502231281948263	0.615504840811869	0.99651911646286
GPY04_RS06790	656.014170973073	0.272013244326672	0.239268730008553	1.13685246006425	0.255599968573017	0.99651911646286
GPY04_RS06795	648.47109038623	-0.0394491523243237	0.274229685217977	-0.143854420038322	0.88561542876096	0.99651911646286
GPY04_RS06800	3512.43116133517	0.234881130623214	0.194421109072785	1.20810508562258	0.227006843804709	0.99651911646286
GPY04_RS06805	1542.6744770615	0.435222808100854	0.227100047741851	1.9164364447672	0.0553095656373963	0.937151888414094
GPY04_RS06810	719.839392238583	0.319181171144008	0.212578078909829	1.50147735260792	0.133232140070162	0.99651911646286
GPY04_RS06815	1369.19610284275	0.319067799732822	0.213780154721941	1.49250429792151	0.135566991374774	0.99651911646286
GPY04_RS06820	1162.21001836619	0.308953542252644	0.204369322848077	1.51174128263033	0.130599692066923	0.99651911646286
GPY04_RS06825	790.7861687158	0.0123701479045643	0.207178943399989	0.0597075537772289	0.952388555426773	0.99651911646286
GPY04_RS06830	974.143119066345	0.244542360219685	0.205391245599631	1.19061725102135	0.233803876182677	0.99651911646286
GPY04_RS06835	436.291328054724	0.448966169114719	0.239930277182179	1.87123598733569	0.0613123787147734	0.937151888414094
GPY04_RS06840	809.120066387012	0.213207282994066	0.241953271340747	0.881191983115626	0.37821391769377	0.99651911646286
GPY04_RS06845	1420.3781695387	-0.0587713439700719	0.241593672880541	-0.243265244777881	0.807799926432079	0.99651911646286
GPY04_RS06850	464.450487950143	-0.227953833987365	0.290962229928389	-0.783448195470142	0.433363963654583	0.99651911646286
GPY04_RS06855	3381.26025072107	0.0325520522539962	0.248064819398363	0.131223977398107	0.895598128742812	0.99651911646286
GPY04_RS06860	1202.06502120337	-0.713988383833813	0.356456492694624	-2.00301691361107	0.0451754730775306	0.894128762223037
GPY04_RS06865	406.478927036975	-0.561559935519054	0.32939261339944	-1.70483463403618	0.0882252701448183	0.973961026254703
GPY04_RS06870	4782.46838542668	-0.311960945036121	0.305545885098652	-1.02099540609227	0.307256615220254	0.99651911646286
GPY04_RS06880	1111.25564316907	-0.268542040513225	0.27626685582882	-0.972038573746316	0.331031358933463	0.99651911646286
GPY04_RS06885	1122.76751232615	-0.0230016942126171	0.260633550954431	-0.0882530055259031	0.929675589307644	0.99651911646286
GPY04_RS06890	1716.22722183333	-0.00517950219798447	0.251279468170641	-0.0206125165565343	0.983554755819646	0.996774041157494
GPY04_RS06895	5909.77431595091	-0.22394731341052	0.212298268046591	-1.05487112764091	0.291484268670961	0.99651911646286
GPY04_RS06920	118.833822597715	0.0671238324515245	0.322485458730867	0.208145299684793	0.835115517611857	0.99651911646286
GPY04_RS06925	103.787070636216	0.284481282072314	0.376448951938354	0.75569683647014	0.449830981236168	0.99651911646286
GPY04_RS06930	53.4045064487572	0.0599845718986251	0.358804388637265	0.167179036261083	0.867229178914278	0.99651911646286
GPY04_RS06935	69.2491991425897	0.0397504628600113	0.366444729177599	0.108476012055685	0.91361810782334	0.99651911646286
GPY04_RS06940	61.9593904075573	0.564832449101132	0.378964220151409	1.49046379332451	0.136102329704132	0.99651911646286
GPY04_RS06945	28.6152697458909	0.44666418624654	0.45697667840072	0.977433220027179	0.328354723461727	0.99651911646286
GPY04_RS06950	541.522794127646	-0.0490259769393489	0.215667192426818	-0.227322368264171	0.820173080997449	0.99651911646286
GPY04_RS06955	65.8276813473577	0.11403811340667	0.328217450149019	0.347446832442619	0.728255654903722	0.99651911646286
GPY04_RS06960	45.3838228881591	0.56086569934213	0.380555344278983	1.4738084953314	0.140533160334105	0.99651911646286
GPY04_RS06965	60.8641863288819	0.0683012578014762	0.340308357162227	0.200704027285809	0.840930010476913	0.99651911646286
GPY04_RS06970	58.8946714473607	-0.0284074349124726	0.356379368679523	-0.0797112218300667	0.936466934126343	0.99651911646286
GPY04_RS06985	9.57149674626422	-0.409044789643935	0.78459601833859	-0.521344462733958	0.602126832469449	0.99651911646286
GPY04_RS19310	587.492678259951	0.157206474000531	0.283705835875283	0.554117871828479	0.579498179842978	0.99651911646286
GPY04_RS06995	44.6705191734232	-0.0375174329518652	0.409574174081393	-0.0916010708829739	0.927015000587593	0.99651911646286
GPY04_RS07000	36.4899237822743	-0.650835483292107	0.413008978331713	-1.57583858327017	0.115063007992315	0.99651911646286
GPY04_RS07005	35.7124147990842	0.0557852876898068	0.419364646156361	0.13302334424492	0.894174918527311	0.99651911646286
GPY04_RS19465	15.0560849949199	0.928963220618966	0.64681272860684	1.43621666601992	0.150940698110591	0.99651911646286
GPY04_RS07015	2197.97847144603	0.401354663247652	0.267399399327317	1.50095573983083	0.133367009700213	0.99651911646286
GPY04_RS07020	45.1651416962842	0.38102965841707	0.420093161965204	0.907012284214782	0.364400301184005	0.99651911646286
GPY04_RS07025	19.4911722311685	0.0679460601015897	0.588269267751861	0.115501631355405	0.908047527497382	0.99651911646286
GPY04_RS07030	84.6481767928203	-0.49095539404234	0.365145531784882	-1.34454717723775	0.17877151147551	0.99651911646286
GPY04_RS07035	51.5494664287665	0.233227781522709	0.36390254237981	0.640907260491975	0.521582938376289	0.99651911646286
GPY04_RS07040	18.7114389278823	-0.131001023043156	0.524763313156635	-0.249638303133537	0.802867074567279	0.99651911646286
GPY04_RS07045	8.74531011615166	-1.06272016310566	0.754883863812575	-1.40779292557447	0.159192395796682	0.99651911646286
GPY04_RS07050	15.2956105508469	-0.496969812360842	0.606974483357192	-0.818765575798324	0.412920174829742	0.99651911646286
GPY04_RS07055	50.1781347237681	0.16238370829479	0.357725332786608	0.453934047750697	0.649876296731215	0.99651911646286
GPY04_RS07060	45.2421121444291	-0.197044406467946	0.393402161434633	-0.500872709365341	0.61646071016498	0.99651911646286
GPY04_RS07065	292.127123121193	0.271742660399463	0.335790313275522	0.809262952670386	0.418363911135326	0.99651911646286
GPY04_RS07070	1288.62240615699	-0.187731672101362	0.286290087418988	-0.655739336956557	0.511991854075906	0.99651911646286
GPY04_RS07075	2079.7498811752	-0.0835484454643346	0.237006765639981	-0.352515023099579	0.724452053845917	0.99651911646286
GPY04_RS07080	245.466311911285	-0.0491732778297451	0.24183069193362	-0.203337622022116	0.838871151579168	0.99651911646286
GPY04_RS07085	144.571530805141	0.170488058981205	0.31375922195567	0.543372264625557	0.586873517968891	0.99651911646286
GPY04_RS07090	319.757020697687	0.39549909222389	0.294061251839483	1.34495480023249	0.178639831604568	0.99651911646286
GPY04_RS07095	938.360233576186	-0.219894443308824	0.371383816058667	-0.592094845818719	0.553787078152185	0.99651911646286
GPY04_RS07100	194.413950584225	0.241542910039252	0.269064694100126	0.897713134928687	0.369338505022593	0.99651911646286
GPY04_RS07105	219.792666956467	0.183399567644807	0.261340516667138	0.701764770283966	0.482825872553795	0.99651911646286
GPY04_RS07110	605.365805640884	-0.0316252948289775	0.233684182916186	-0.13533348485259	0.892348211518193	0.99651911646286
GPY04_RS07115	529.585037321688	0.166530252555515	0.248082937568196	0.671268464441402	0.502049520466018	0.99651911646286
GPY04_RS07120	559.816822273967	-0.00746590391170484	0.247761070451298	-0.0301334826254409	0.975960597575161	0.996774041157494
GPY04_RS07125	897.599963804732	-0.0698822675052685	0.220682972312672	-0.316663613748398	0.751498860944561	0.99651911646286
GPY04_RS07130	18432.3312451469	0.265602487033049	0.191168187412426	1.38936551435746	0.164721631254061	0.99651911646286
GPY04_RS07135	14454.2788863308	0.400693905382767	0.208919668865105	1.91793289525788	0.0551195204996791	0.937151888414094
GPY04_RS07140	883.800891009361	0.175889115874038	0.25072409270422	0.701524588151706	0.482975695395102	0.99651911646286
GPY04_RS07145	124.672350820118	-0.111902533170432	0.285001204912372	-0.392638807280965	0.694586272702102	0.99651911646286
GPY04_RS07150	250.91817607383	-0.435703025890606	0.273808743834172	-1.59126775788608	0.111549329640129	0.99651911646286
GPY04_RS07155	422.926553845476	-0.00107923718701544	0.246552076943891	-0.00437731938985469	0.99650741559466	0.999685283316497
GPY04_RS07160	207.54535589033	-0.71700089492413	0.303110718291225	-2.3654752262348	0.0180069479913389	0.632641510872296
GPY04_RS07165	278.277294176884	-0.95253011539914	0.339093362382466	-2.80904972219649	0.00496879718453345	0.285666403212383
GPY04_RS07170	3579.32292371959	-1.14626372139415	0.384439486629613	-2.98164928749505	0.00286700226265298	0.195929852742058
GPY04_RS07175	9903.76132196466	-0.182780715424709	0.218587052734527	-0.836191865611984	0.403046973837281	0.99651911646286
GPY04_RS07180	237.952359080346	-0.220221753877336	0.274482140755087	-0.802317241010714	0.422369471728568	0.99651911646286
GPY04_RS07185	64.1151459158421	-0.0560848786149716	0.38044690937935	-0.147418410380746	0.882801774896093	0.99651911646286
GPY04_RS07190	85.50415818547	0.269916208199908	0.317572997474708	0.84993437838305	0.395361570898307	0.99651911646286
GPY04_RS07195	2020.33616977103	0.215203902079235	0.227487020456641	0.946005190306026	0.344145938925539	0.99651911646286
GPY04_RS07200	4490.12245161583	-0.0557857270780213	0.193169229107181	-0.28879199516331	0.772740558175576	0.99651911646286
GPY04_RS07205	249.220098394279	-0.0595851968492487	0.239282011867803	-0.249016615934205	0.803347928530142	0.99651911646286
GPY04_RS07210	175.821347833904	0.0253375076354852	0.254385271265856	0.0996028878142286	0.920659601085156	0.99651911646286
GPY04_RS07215	281.669844449301	0.0110202778529212	0.247788857567774	0.0444744689535	0.964526202658169	0.99651911646286
GPY04_RS07220	2724.64514772038	-0.0209229834975106	0.228900184295746	-0.0914065821392149	0.92716953185584	0.99651911646286
GPY04_RS07225	1374.0426478154	0.112352595715113	0.226387874643173	0.496283627787931	0.619694315782462	0.99651911646286
GPY04_RS07230	525.698421735594	-0.156431252166555	0.213636163084782	-0.732232080504434	0.464026926727762	0.99651911646286
GPY04_RS07235	255.887555797051	0.088062149015633	0.242072771495491	0.363783784816432	0.716019472075466	0.99651911646286
GPY04_RS07240	136.320004283689	-0.374675773922079	0.303464463012793	-1.23466112045641	0.216956651419102	0.99651911646286
GPY04_RS07245	55.7800218006318	-0.0866217211349419	0.386724175981676	-0.223988378577724	0.822766346063143	0.99651911646286
GPY04_RS07250	517.395646330823	0.00544834464313002	0.217458224194021	0.0250546727461036	0.98001135472925	0.996774041157494
GPY04_RS07255	1348.39732695187	-0.0700581663555718	0.210741177852547	-0.332437006708724	0.739559298615718	0.99651911646286
GPY04_RS07260	33.5733806355549	-0.34898211506739	0.438550384125894	-0.795762876283808	0.426169873121189	0.99651911646286
GPY04_RS07265	54.8117131741334	0.219803331690082	0.354128674409648	0.620687754405956	0.534805088058888	0.99651911646286
GPY04_RS07270	313.73548556933	0.150533404594028	0.292757510504476	0.514191435548932	0.607118155005962	0.99651911646286
GPY04_RS07275	303.621780419752	0.509702210048038	0.343269923351073	1.48484377854086	0.137585211931509	0.99651911646286
GPY04_RS07280	4513.55556939457	-0.0247154155239273	0.202132159635614	-0.122273544044066	0.902682383555507	0.99651911646286
GPY04_RS07285	39907.0910393739	-0.398677512846996	0.312244313586263	-1.2768127248436	0.201668371982885	0.99651911646286
GPY04_RS07290	510.953764441114	-0.202770245093844	0.263707036164523	-0.768922392223689	0.441939383464947	0.99651911646286
GPY04_RS07295	139.510482108901	-0.203302078335154	0.269831934939449	-0.753439648945835	0.451185764541825	0.99651911646286
GPY04_RS07300	287.721907785807	-0.444187336211473	0.241355239495101	-1.84038820595187	0.0657112637471585	0.94248809963996
GPY04_RS07305	61.7613139252651	-0.00368580390663082	0.353298257787011	-0.0104325561346324	0.991676175522458	0.998541195653522
GPY04_RS07310	5041.62858579777	-0.0316974885832482	0.275856656539893	-0.114905650568067	0.908519906258528	0.99651911646286
GPY04_RS07315	576.590197472503	-0.170247607047888	0.2331525844201	-0.730198241084611	0.465269017551703	0.99651911646286
GPY04_RS07320	91.4921952885182	-0.338224622889527	0.301220038299663	-1.12284901362721	0.261501624851119	0.99651911646286
GPY04_RS07325	117.412223013874	-0.110451891726513	0.303190572209207	-0.364298569449907	0.715635068001909	0.99651911646286
GPY04_RS07330	430.38235540718	-0.0783859077914909	0.230525775206555	-0.340030990986825	0.733833189534463	0.99651911646286
GPY04_RS07335	39.7578140246961	-0.1988753106209	0.401417260635906	-0.495432882746126	0.620294588094283	0.99651911646286
GPY04_RS07340	250.171852943703	0.302788911272667	0.262505576027526	1.15345706500694	0.248722830605089	0.99651911646286
GPY04_RS07345	1398.72598509074	-0.101618511538505	0.19973883618164	-0.508756902168463	0.610922631843034	0.99651911646286
GPY04_RS07350	121.976772697458	-0.0312097044530097	0.276980111451145	-0.112678503483506	0.910285444430325	0.99651911646286
GPY04_RS07355	145.72084467674	0.292043449572206	0.292315925347146	0.999067872287095	0.317761813338141	0.99651911646286
GPY04_RS07365	197.834517728829	0.0430912397410858	0.252857675820101	0.17041697311077	0.864682224770161	0.99651911646286
GPY04_RS07370	186.815799973589	-0.0897241882849015	0.260931720754788	-0.343860792491458	0.73095097888415	0.99651911646286
GPY04_RS07375	79.4049394568952	-0.17394611374145	0.324274001923268	-0.5364170815723	0.591670328550721	0.99651911646286
GPY04_RS07380	257.813544308247	-0.0439087325156763	0.288011634332631	-0.15245471807908	0.878828302617976	0.99651911646286
GPY04_RS07385	772.377476006402	0.164165563720355	0.21833250553867	0.751906196080725	0.452107471727443	0.99651911646286
GPY04_RS07390	1823.22922728443	-0.261487430244788	0.202206306893252	-1.29317148541183	0.195951755412842	0.99651911646286
GPY04_RS07395	425.313310137551	-0.142992547412707	0.236460008246144	-0.604721908255447	0.545363788784829	0.99651911646286
GPY04_RS07400	147.895191849069	0.363556571467569	0.266350805066323	1.36495390497145	0.172267538193038	0.99651911646286
GPY04_RS07405	648.263735972905	-0.200564708978182	0.234579682029587	-0.854996081684882	0.392553316951542	0.99651911646286
GPY04_RS07410	1684.7594569824	-0.36027721118331	0.215373834330049	-1.67279935514917	0.0943668018747884	0.973961026254703
GPY04_RS07415	334.827645009067	-0.239150098931019	0.268410648467774	-0.890985884115295	0.3729367431273	0.99651911646286
GPY04_RS07420	5892.11608974148	-0.0031638369161305	0.216033603939784	-0.0146451147341521	0.988315306751565	0.997275651025554
GPY04_RS07425	729.05799863574	-0.107743167749529	0.213646704185517	-0.504305311707371	0.61404684540603	0.99651911646286
GPY04_RS07430	544.9782204529	-0.393651275140806	0.216348673686878	-1.81952247930366	0.0688317564763433	0.949950417136185
GPY04_RS07435	494.311168893206	-0.131438204407938	0.239999600321785	-0.547660097065617	0.583925315936469	0.99651911646286
GPY04_RS07440	4470.07985818933	-0.373372161169497	0.288901505674221	-1.29238565336703	0.196223622565063	0.99651911646286
GPY04_RS07445	390.329173857356	0.290788580568418	0.22492762165945	1.29280956435259	0.196076931635026	0.99651911646286
GPY04_RS07450	840.098191384892	0.00772026623085841	0.218907542502147	0.0352672463571358	0.971866640695814	0.996774041157494
GPY04_RS07455	3397.38531477308	-0.3452113544905	0.237025212999953	-1.4564330525064	0.145272944057395	0.99651911646286
GPY04_RS07460	247.65092226285	-0.403081797369019	0.263381246960055	-1.53041191057217	0.125914802649474	0.99651911646286
GPY04_RS07465	1569.17471517967	-0.0293952854368689	0.204521155789245	-0.143727358294221	0.885715766700006	0.99651911646286
GPY04_RS07475	7704.95316513718	0.0850266732713034	0.27291945306425	0.311544935022594	0.755386388089686	0.99651911646286
GPY04_RS07480	4646.42479448803	0.303081118900628	0.195928326301798	1.54689791221805	0.121887864590301	0.99651911646286
GPY04_RS07485	184.932341401861	-0.054192458212686	0.249702381905485	-0.217028198926826	0.828186369069835	0.99651911646286
GPY04_RS07490	1901.49601580728	-0.38715015536007	0.277486340446882	-1.39520437199387	0.162954219012399	0.99651911646286
GPY04_RS07495	1452.60160226067	-0.138743439274314	0.203695151796177	-0.68113275181505	0.49578749484343	0.99651911646286
GPY04_RS07500	440.299415857365	-0.175119808630219	0.219388383909092	-0.798218235213327	0.424743857128827	0.99651911646286
GPY04_RS07505	215.703688201367	-0.349614299279169	0.242184988659599	-1.44358368870899	0.148856115889406	0.99651911646286
GPY04_RS07510	884.251780019756	-0.048295852591311	0.216222084519113	-0.223362255981959	0.823253577626671	0.99651911646286
GPY04_RS07515	1029.42092014535	0.0145742795852139	0.218761333891031	0.0666218262888892	0.946882769480585	0.99651911646286
GPY04_RS07520	996.977731845544	-0.66847719395847	0.246663637132908	-2.71007596307469	0.00672678001130607	0.358299958837509
GPY04_RS07525	50861.7444195664	0.555281235642778	0.195422696049692	2.84143677713657	0.00449107558578212	0.271111262861714
GPY04_RS07530	2432.75064301427	0.441270995668756	0.245535723610629	1.7971763504708	0.072307627752618	0.949950417136185
GPY04_RS07535	253.562873771052	-0.28625129558297	0.23979107395317	-1.19375292359245	0.232574631543721	0.99651911646286
GPY04_RS07540	3138.18939812863	-0.156752080394684	0.200827995436348	-0.780529029601183	0.435079547278989	0.99651911646286
GPY04_RS07545	55252.7755633584	-0.305076241208228	0.271359581577227	-1.1242508535539	0.260906621327064	0.99651911646286
GPY04_RS07550	2050.43150698075	0.0299674599934875	0.211108119273041	0.141953138025585	0.887117021178908	0.99651911646286
GPY04_RS07555	32735.5282810977	-0.0278004311402098	0.27592381395638	-0.10075401155699	0.919745734453425	0.99651911646286
GPY04_RS07560	4376.34957247392	0.0462357027841342	0.248725286862557	0.185890640100793	0.852530522391057	0.99651911646286
GPY04_RS07565	7853.68742628127	0.195220573951626	0.238309747717375	0.819188370687836	0.412678948849807	0.99651911646286
GPY04_RS07575	1101.4638839837	0.411650721111374	0.221831036299851	1.85569489273333	0.0634970591985323	0.937151888414094
GPY04_RS07580	264.679083846659	-0.197746555588485	0.236476176067676	-0.836221892948293	0.40303008427437	0.99651911646286
GPY04_RS07585	22.0302583767171	-0.142128881387943	0.524409358886169	-0.271026592068876	0.786370579913948	0.99651911646286
GPY04_RS07595	41.0269210899381	0.0458068008452228	0.406344170559232	0.112729070979857	0.910245352840563	0.99651911646286
GPY04_RS07600	57.1769383738804	0.319218577253705	0.353739309356915	0.902411942382181	0.366838079493208	0.99651911646286
GPY04_RS07610	38.6597683156607	0.19312653799845	0.406473551016182	0.475126948643115	0.634696491492583	0.99651911646286
GPY04_RS07615	159.393289571873	0.16865396793903	0.258079388405253	0.653496464716502	0.513436267817436	0.99651911646286
GPY04_RS07620	190.35337247107	0.146460007042751	0.359136103275881	0.407811984667671	0.683411714213689	0.99651911646286
GPY04_RS07625	166.806567204677	0.0539375806702602	0.282402687686594	0.190995280930609	0.848529290373459	0.99651911646286
GPY04_RS07630	67.0842401707418	0.0558840327223607	0.325043578076656	0.17192781673472	0.863494277604248	0.99651911646286
GPY04_RS07635	190.833102676384	0.110531906203407	0.253027365802034	0.436837754102401	0.662229016693388	0.99651911646286
GPY04_RS07640	349.663248768628	-0.0585116239552608	0.240444157971005	-0.24334807902597	0.807735761862582	0.99651911646286
GPY04_RS07645	112.402172313405	0.357909722990161	0.292834906159179	1.2222235650951	0.221623094774593	0.99651911646286
GPY04_RS07650	555.175796874517	-0.113956304993668	0.236159111286328	-0.482540370231592	0.629422127345242	0.99651911646286
GPY04_RS07660	216.717038729517	-0.0419962813916739	0.261130030840563	-0.160825169194406	0.87223110112163	0.99651911646286
GPY04_RS07665	105.870352372502	0.255836119966681	0.325894407678019	0.785027646805912	0.432437359127432	0.99651911646286
GPY04_RS07670	74.123369738245	0.176821051246621	0.321095048629696	0.550681338753812	0.581852139285529	0.99651911646286
GPY04_RS07675	39.4041431870898	-0.169459252983939	0.426244705698858	-0.397563302765482	0.690952115591738	0.99651911646286
GPY04_RS07685	78.1421651017245	0.119692390325985	0.351912479041837	0.340119766857587	0.73376633641923	0.99651911646286
GPY04_RS07690	866.09338433068	-0.791211543780846	0.288279401068589	-2.74459965175451	0.00605847572654787	0.337596908947021
GPY04_RS07695	1132.73958676892	-0.491209545114219	0.322375098753313	-1.52372049520519	0.127578547431692	0.99651911646286
GPY04_RS07700	139.672009448429	-0.208530356590194	0.270802030676304	-0.770047241039545	0.441271870305879	0.99651911646286
GPY04_RS07705	27.7850016914258	-0.158168531179008	0.474985445997229	-0.332996584446781	0.739136861387778	0.99651911646286
GPY04_RS07710	129.126760561863	0.191726314399488	0.280633152866604	0.683191962321797	0.494485550921191	0.99651911646286
GPY04_RS07715	1282.84148430539	-0.230114091296096	0.210776306315354	-1.09174553496449	0.274944964639487	0.99651911646286
GPY04_RS07720	591.303851072541	0.121410148605641	0.211709785990346	0.573474428863563	0.566323508144337	0.99651911646286
GPY04_RS07725	153.284101794378	-0.0541805041689635	0.274768289281225	-0.19718616114944	0.843681859812687	0.99651911646286
GPY04_RS07730	524.487608619968	0.194684839708162	0.221640806492836	0.87837994631397	0.379737563412582	0.99651911646286
GPY04_RS07735	152.141650955519	-0.196198053433164	0.301495211618838	-0.650750147505511	0.515207785951275	0.99651911646286
GPY04_RS07740	268.258348136281	-0.288078453335465	0.245645128630518	-1.17274238223862	0.240899129951085	0.99651911646286
GPY04_RS07745	16.214790604145	0.421680531782866	0.576586807876422	0.731339194762228	0.464571995593938	0.99651911646286
GPY04_RS07750	2629.47403134976	0.0525718288991782	0.202350811679355	0.259805376923733	0.795013903161482	0.99651911646286
GPY04_RS07755	256.287820820977	-0.265164051584613	0.259188472924129	-1.02305495531135	0.306281862973921	0.99651911646286
GPY04_RS07760	379.09699016685	-0.286176416237721	0.254161932010154	-1.12596097288987	0.260182038950947	0.99651911646286
GPY04_RS07765	198.29922285048	0.162922043863518	0.25186740216644	0.646856411199475	0.517724878841347	0.99651911646286
GPY04_RS07770	253.395582237193	0.124036972758275	0.234271905707679	0.529457308948717	0.596488251828869	0.99651911646286
GPY04_RS07775	329.980667168513	-0.0669934340525795	0.230560625804666	-0.290567540831266	0.771382088079372	0.99651911646286
GPY04_RS07780	525.947866497948	-0.353050312887643	0.220397406987244	-1.60188051989231	0.109182032952017	0.99651911646286
GPY04_RS07785	947.028678271957	-0.324525659103803	0.237528153514715	-1.36626186960064	0.171856784499999	0.99651911646286
GPY04_RS07790	3932.31328679252	0.28784077695164	0.224202557933906	1.28384251992564	0.199197062637326	0.99651911646286
GPY04_RS07795	655.543523808126	0.466434398932735	0.23400049553065	1.99330517602105	0.0462280399721547	0.899089378767653
GPY04_RS07800	746.977706857918	0.184322114315487	0.217327767544432	0.848129608094388	0.396365794057302	0.99651911646286
GPY04_RS07805	395.815588887667	-0.0569182351258048	0.229932232342314	-0.247543524220072	0.80448761188503	0.99651911646286
GPY04_RS07810	379.125798026441	-0.40530861110635	0.252885137697032	-1.60273796553409	0.108992517791082	0.99651911646286
GPY04_RS07815	120.695864973443	-0.231096619326491	0.339174272735298	-0.681350673984776	0.495649626183816	0.99651911646286
GPY04_RS07820	618.59483833929	-0.109342554344304	0.296041885418967	-0.369348256884525	0.711868160525255	0.99651911646286
GPY04_RS07825	65.0079386229019	-0.0348302129808772	0.355710081326374	-0.0979174187332619	0.92199786830494	0.99651911646286
GPY04_RS07830	112.045852811943	-0.432608435677834	0.294830012652851	-1.46731478177973	0.142290444424232	0.99651911646286
GPY04_RS07835	1615.7492040257	0.174016239295746	0.197107405496026	0.882849829299053	0.377317413705752	0.99651911646286
GPY04_RS07840	881.04219235442	-0.0297554249402673	0.224807102709924	-0.132359807949047	0.894699703528976	0.99651911646286
GPY04_RS07845	954.567315623847	-0.167456735412141	0.212909982292008	-0.786514251748295	0.431566272998852	0.99651911646286
GPY04_RS07850	142.412535163682	-0.224953727877668	0.265844801674726	-0.846184414592805	0.397449874989259	0.99651911646286
GPY04_RS07855	213.375207209515	0.0391291754404093	0.26951381292856	0.145184304341319	0.884565357950529	0.99651911646286
GPY04_RS07860	16.8554320433666	-0.234112353634628	0.585248925163907	-0.400021842960347	0.689140428629492	0.99651911646286
GPY04_RS07865	140.762004216788	-0.26190464027904	0.284886635493291	-0.919329331913177	0.357923340115657	0.99651911646286
GPY04_RS07870	380.240448145399	-0.126605079853917	0.225821436526222	-0.560642434134969	0.575041317630232	0.99651911646286
GPY04_RS19330	49.5375999709512	-0.180349742902565	0.369758812458896	-0.48774968121311	0.625727156985753	0.99651911646286
GPY04_RS07880	159.347986579699	-0.102096319752766	0.266758793308837	-0.382728975815112	0.701920727737303	0.99651911646286
GPY04_RS07885	84.5068975172463	0.452471273965958	0.331502376087755	1.36491110352157	0.17228099197502	0.99651911646286
GPY04_RS07890	1143.36646347296	-0.0347250292707047	0.274491260361979	-0.126506866648183	0.899330713917977	0.99651911646286
GPY04_RS07895	308.986332682046	-0.0734948926638559	0.229041692383231	-0.320879975602366	0.748301349321075	0.99651911646286
GPY04_RS07900	505.130219410515	-0.30996805769434	0.26079821412486	-1.18853596729746	0.234622318258014	0.99651911646286
GPY04_RS07905	350.079032539136	0.018982090910157	0.236831741293818	0.0801501133524475	0.936117866224486	0.99651911646286
GPY04_RS07910	554.469656932998	-0.115026757147861	0.290512425342119	-0.395944362835432	0.692146072977845	0.99651911646286
GPY04_RS07915	76535.4777548204	0.0500882720847413	0.214985695389866	0.232984208525636	0.815773668150043	0.99651911646286
GPY04_RS07920	313.73122259651	-0.88562803053626	0.33675172663453	-2.62991385192634	0.00854065077744061	0.423756672820409
GPY04_RS07925	239.900198251984	0.027429135031134	0.277049331311371	0.0990045162762254	0.921134684254468	0.99651911646286
GPY04_RS07930	97.0542267687771	-0.505940909667612	0.31575923652811	-1.60229963573075	0.109089366204649	0.99651911646286
GPY04_RS07935	73.9352228827313	0.298955277438791	0.316903701134756	0.943363161642807	0.345495179065911	0.99651911646286
GPY04_RS07940	454.422411316163	-0.292821120442574	0.247034951871669	-1.18534287647964	0.235881907389334	0.99651911646286
GPY04_RS07945	2839.92956583521	-0.155990726252341	0.260234383838513	-0.599423965240276	0.548890199736238	0.99651911646286
GPY04_RS07950	1848.80403573256	0.121198995685731	0.222676597027944	0.544282593246751	0.5862470233762	0.99651911646286
GPY04_RS07955	430.300479302699	-0.461790358881584	0.309522165230598	-1.4919460082529	0.135713300057729	0.99651911646286
GPY04_RS07960	1399.77016005996	0.244362338253143	0.210942548902735	1.15843076479472	0.246688290473163	0.99651911646286
GPY04_RS07965	50.7146945764354	-0.242293085559533	0.377158756950298	-0.642416704092231	0.520602656727594	0.99651911646286
GPY04_RS07970	207.957777437548	-0.176778139596696	0.266357542059853	-0.663687381365655	0.506890417330811	0.99651911646286
GPY04_RS07975	111.56977118786	-0.173913829309384	0.280631881846376	-0.61972227875587	0.535440645436373	0.99651911646286
GPY04_RS07985	15546.3421917484	-0.529708824777429	0.293819008714822	-1.80284055512406	0.0714132589743655	0.949950417136185
GPY04_RS07990	272.561421272814	0.410947037496622	0.237843287235889	1.72780591065852	0.0840230273541549	0.973961026254703
GPY04_RS07995	86.8161287080868	-0.197924376418984	0.302706800976939	-0.653848462539375	0.51320944032347	0.99651911646286
GPY04_RS08000	234.705112829279	-0.103287126831662	0.241499987706953	-0.427689987947308	0.668876840130859	0.99651911646286
GPY04_RS08005	394.529434245362	-0.152521063483171	0.258328067261132	-0.59041615222164	0.554911684328138	0.99651911646286
GPY04_RS08010	490.221339797158	-0.0485208451353078	0.254636441694288	-0.190549494064802	0.848878562917495	0.99651911646286
GPY04_RS08015	1719.19209234451	-0.159414044907526	0.216704434421135	-0.735628900873005	0.461956569323737	0.99651911646286
GPY04_RS08020	9530.77983024	0.000702564779570699	0.264215079385115	0.00265906390053784	0.997878376467772	0.999685283316497
GPY04_RS08025	3659.72389072106	-0.0951117304507714	0.196906832812289	-0.483029101084782	0.62907507347113	0.99651911646286
GPY04_RS08030	1292.7701308515	-0.193938151447787	0.244641422745783	-0.792744537172332	0.427926676242284	0.99651911646286
GPY04_RS08035	1701.52271982984	0.03452829728491	0.205183473976157	0.168280108606224	0.866362921736361	0.99651911646286
GPY04_RS08040	198.223443596169	0.275614406874628	0.291302931332241	0.946143609383322	0.344075343444276	0.99651911646286
GPY04_RS08045	1627.20105669839	-0.135095661636978	0.224718101646968	-0.601178368128142	0.54772119073296	0.99651911646286
GPY04_RS08050	3467.28093212539	-0.149219961482172	0.220556586107604	-0.676560895848157	0.498684596808096	0.99651911646286
GPY04_RS08055	191.432706991975	-0.241508961151325	0.256659579998389	-0.940969985039485	0.346720240877006	0.99651911646286
GPY04_RS08060	610.898312277342	0.167672916803514	0.234948457167811	0.713658301164133	0.47543849708716	0.99651911646286
GPY04_RS08065	4176.42989095293	-0.110093307700996	0.213312014972027	-0.516113955022334	0.6057748218758	0.99651911646286
GPY04_RS08070	106.789570830429	-0.0513801755296997	0.297721706515473	-0.17257786182624	0.862983254480055	0.99651911646286
GPY04_RS08075	41.2164301622325	-0.192492957423871	0.405912756473036	-0.474222488340689	0.635341258479972	0.99651911646286
GPY04_RS08080	55743.8449593303	-0.260368117888848	0.293500300729583	-0.887113632393648	0.375017725253106	0.99651911646286
GPY04_RS08085	218.708403738735	-0.634814206108032	0.275211624467786	-2.30664023489436	0.021074884575614	0.669589753797138
GPY04_RS08090	5177.02904720633	-0.167952770629215	0.225079366276724	-0.74619354678085	0.455550505822759	0.99651911646286
GPY04_RS08095	4607.5066196368	-0.320848534694262	0.252033793267238	-1.27303775630618	0.203004644297161	0.99651911646286
GPY04_RS08100	40.0163280440429	0.561364850860385	0.415364694354077	1.35149871544414	0.176535731117659	0.99651911646286
GPY04_RS08105	803.814321766561	-0.204615427288209	0.217753000595572	-0.939667544091559	0.347388118117404	0.99651911646286
GPY04_RS08110	1221.5172293103	0.206802263131839	0.221150894623467	0.935118365602551	0.349727302774844	0.99651911646286
GPY04_RS08115	1394.29542695436	0.017086838287028	0.208937159237042	0.0817797961330699	0.934821822599996	0.99651911646286
GPY04_RS08125	39.8359896916594	0.319314779594859	0.426553083335169	0.748593298396002	0.454102372569172	0.99651911646286
GPY04_RS08130	107.917465213507	0.157471307590959	0.321198487276683	0.490261672544279	0.623948744740964	0.99651911646286
GPY04_RS08135	121.436516618956	0.141579194793989	0.282913818647555	0.500432235762808	0.616770759896723	0.99651911646286
GPY04_RS08140	683.503327921676	0.148683492448423	0.250748271950835	0.592959190871614	0.553208463596316	0.99651911646286
GPY04_RS08145	7124.97158667936	-0.271186480504109	0.258429861395645	-1.04936201660122	0.29401153297833	0.99651911646286
GPY04_RS08150	193.283226472672	0.00104968965842067	0.311387887837647	0.00337100349570424	0.997310333450444	0.999685283316497
GPY04_RS08155	179.545535710052	-0.00725315443855156	0.267607237163446	-0.0271037305098052	0.978376999338514	0.996774041157494
GPY04_RS08160	254.822829656716	-0.376878131354905	0.276319212622348	-1.36392300693906	0.172591798987418	0.99651911646286
GPY04_RS08165	976.169360460579	-0.0799385966034196	0.210432329913948	-0.379877923872767	0.704036035309719	0.99651911646286
GPY04_RS08170	321.581048264901	-0.106319099884671	0.231434025134036	-0.459392692250398	0.645952195078336	0.99651911646286
GPY04_RS08175	181.60462388464	0.0559964958811264	0.271873137774794	0.205965533555253	0.836817834291538	0.99651911646286
GPY04_RS08180	1009.79297328868	-0.295194692635774	0.223433282375454	-1.32117601056289	0.18644268322463	0.99651911646286
GPY04_RS08185	51.2864023536883	-0.282367858968707	0.390416329493575	-0.723248075547912	0.46952748738086	0.99651911646286
GPY04_RS08190	195.516782626114	0.590221063112238	0.24892182724415	2.37111011776934	0.0177347464283059	0.632641510872296
GPY04_RS08195	438.390104809303	0.562024564909319	0.23226602436384	2.41974505935022	0.0155313916897492	0.60488925484163
GPY04_RS08200	199.39395048082	-0.357181624129436	0.274598768950751	-1.30074007794804	0.193347438942888	0.99651911646286
GPY04_RS08205	83.9583492080114	-0.150616516005398	0.342536573640755	-0.439709297038049	0.660147668150166	0.99651911646286
GPY04_RS08210	916.917644217035	-0.233219538309342	0.219943285274048	-1.06036216572264	0.288979867545717	0.99651911646286
GPY04_RS08215	3429.88824966847	0.0211367067789157	0.211304970644208	0.100029387451114	0.92032099463306	0.99651911646286
GPY04_RS08220	731.172079463526	0.0876275351118614	0.21697556336232	0.403859004921836	0.686316403829104	0.99651911646286
GPY04_RS08225	1979.89905635825	0.103517901720909	0.233034378662189	0.444217296671797	0.656885488086545	0.99651911646286
GPY04_RS08230	1444.9661206589	0.0354526926265699	0.231728357269617	0.152992465161786	0.87840421726846	0.99651911646286
GPY04_RS08235	1983.64746493212	-0.241214560730347	0.236389233690372	-1.02041263455465	0.307532804253743	0.99651911646286
GPY04_RS08240	1320.76979178348	-0.0969313355836347	0.216071915004993	-0.448606824174232	0.653715310106177	0.99651911646286
GPY04_RS08245	3243.54151346203	0.302935794253007	0.238382710129784	1.27079599895512	0.203801232510083	0.99651911646286
GPY04_RS08250	1813.4914886681	-0.215624218983376	0.266449456649551	-0.809249985699826	0.418371368231079	0.99651911646286
GPY04_RS08255	963.355709690545	0.0357653859593947	0.223146562883648	0.160277557033417	0.872662437206729	0.99651911646286
GPY04_RS08260	1536.91210475387	-0.139864028198452	0.198364208443295	-0.705087017945752	0.48075608497889	0.99651911646286
GPY04_RS08265	1590.65249903364	-0.426717340342075	0.212213190149151	-2.01079555913637	0.044347055403271	0.894128762223037
GPY04_RS08270	1333.98885682059	0.174092617521948	0.216807879526658	0.80298104433304	0.421985690864966	0.99651911646286
GPY04_RS08275	228.747250727116	0.0756992327313251	0.241152863627378	0.313905593293278	0.753592742123594	0.99651911646286
GPY04_RS08280	98.4124735452407	0.348895978795183	0.293176754559577	1.19005334962286	0.234025424122823	0.99651911646286
GPY04_RS08285	549.709525380269	-0.101704540084552	0.220995841999231	-0.460210197461116	0.645365352139729	0.99651911646286
GPY04_RS08290	134.960234771411	0.229785831142169	0.274974920633655	0.83566105087929	0.403345612745793	0.99651911646286
GPY04_RS08295	674.366036109623	0.677784782725155	0.336613534926269	2.01353989783451	0.0440578620422052	0.894128762223037
GPY04_RS08300	2178.56903664873	0.737292361504442	0.308158094921917	2.39257826957706	0.0167304592358847	0.62471879744716
GPY04_RS08305	315.503824051767	1.51124319778822	0.382587094988978	3.95006318190569	7.8130566067594e-05	0.00764834892694123
GPY04_RS08310	645.871439342664	-0.0527478655979121	0.222711083949987	-0.236844366532549	0.812777531077136	0.99651911646286
GPY04_RS08315	177.441918583231	-0.0179965253577773	0.253152097957564	-0.071089773709061	0.943326306977331	0.99651911646286
GPY04_RS08320	183.128764386191	0.160317997917821	0.248740016481781	0.644520331651437	0.519238077754841	0.99651911646286
GPY04_RS08325	117.470823328831	-0.0106404440391431	0.284083721893564	-0.0374553105972391	0.970121972100015	0.996774041157494
GPY04_RS08330	5826.65801826505	0.392520702243513	0.210957570177539	1.86066184737136	0.0627919448940773	0.937151888414094
GPY04_RS08335	9279.96779318871	0.195305912418621	0.195184883698629	1.00062007219872	0.317010522259763	0.99651911646286
GPY04_RS08340	8189.25840201472	-0.0130073545424767	0.238233686249525	-0.0545991406473593	0.956457823403246	0.99651911646286
GPY04_RS08345	7847.4594368772	0.168539656944615	0.226707343116795	0.743423898968228	0.45722507957541	0.99651911646286
GPY04_RS08350	3003.37596027929	0.169118996192789	0.209339310433998	0.807870226772865	0.419165292414233	0.99651911646286
GPY04_RS08355	9096.39414304171	0.272325671363022	0.194342085623704	1.4012696760408	0.161133445539027	0.99651911646286
GPY04_RS08360	1599.9615410201	0.184566413155555	0.235413465586089	0.784009583717121	0.43303448687341	0.99651911646286
GPY04_RS08365	5273.24584656046	0.660794533260075	0.264748296150501	2.49593498000997	0.0125625626101327	0.524247422676536
GPY04_RS08370	9461.09153413617	-0.163802539347939	0.297637696645725	-0.550342047374836	0.582084789556992	0.99651911646286
GPY04_RS08375	99.4486296711571	-0.39008416010076	0.290540922882075	-1.34261348188492	0.179397162573092	0.99651911646286
GPY04_RS08380	633.709518465628	0.184791115502792	0.208353083964407	0.886913272348589	0.375125595403007	0.99651911646286
GPY04_RS08385	2384.51407122897	-0.340955836053922	0.243822406705425	-1.39837778102916	0.161999651773119	0.99651911646286
GPY04_RS08390	692.939128613822	-0.517910220591724	0.217549056636722	-2.38065946411602	0.0172816794310038	0.632641510872296
GPY04_RS08395	1276.08488686611	0.324736691400132	0.236531853845147	1.37290891742949	0.169780664005831	0.99651911646286
GPY04_RS08400	54.2181900599032	-0.25040328108123	0.397470211441702	-0.629992572708703	0.528699443666551	0.99651911646286
GPY04_RS08405	2879.36397348654	-0.236871005817521	0.279427566779865	-0.847700921377345	0.396604553107677	0.99651911646286
GPY04_RS08410	67.7760467110574	0.106578342175287	0.351546668212904	0.303169825835871	0.761760443034117	0.99651911646286
GPY04_RS08415	30.1658036769773	-0.459308584833959	0.529558630134289	-0.86734227089734	0.385754502301318	0.99651911646286
GPY04_RS08420	64.4827611919859	-0.58136974712146	0.346138175817098	-1.67958863754069	0.0930373799348582	0.973961026254703
GPY04_RS08425	31.9241140267464	0.167728082452152	0.493885416479705	0.339609303809125	0.734150770732851	0.99651911646286
GPY04_RS08430	3247.55044688629	0.223221266967623	0.204344039014579	1.09237963604946	0.274666270003711	0.99651911646286
GPY04_RS08435	530.976049522786	0.0642704215923559	0.260163031182786	0.247039025107301	0.804878022182653	0.99651911646286
GPY04_RS08440	270.273357838839	0.12392741253226	0.258655981480068	0.479120613500328	0.631852825953426	0.99651911646286
GPY04_RS08445	10153.3934485735	0.132022481329714	0.206378427623796	0.639710665740584	0.522360720098972	0.99651911646286
GPY04_RS08450	343.241059821599	-0.0257027040060092	0.25611414510437	-0.100356440662561	0.920061350437098	0.99651911646286
GPY04_RS08455	112.619325217327	-0.39728194714495	0.341068734327156	-1.16481491019307	0.24409392214626	0.99651911646286
GPY04_RS08460	185.397127861938	-0.384562824786697	0.27373498352142	-1.40487277088061	0.16005911480347	0.99651911646286
GPY04_RS08465	143.948127340381	0.0395569129805461	0.271077231393994	0.145924881913275	0.883980688912836	0.99651911646286
GPY04_RS08470	328.893398848672	-0.327344923184623	0.250668714652677	-1.30588663063991	0.191591113730126	0.99651911646286
GPY04_RS08475	3265.9446826674	0.0800101782613186	0.214874612795129	0.372357521535613	0.709626676548453	0.99651911646286
GPY04_RS08480	894.951376631963	-0.127348116878692	0.217228616714154	-0.586240058077921	0.557714205938069	0.99651911646286
GPY04_RS08485	166.647088249841	-0.157089999317322	0.270065838701843	-0.581672973051406	0.560786979580187	0.99651911646286
GPY04_RS08490	507.086222899419	0.133513854317977	0.224871095118294	0.593735065183639	0.552689326106014	0.99651911646286
GPY04_RS08495	92.4374747470319	-0.169161317863586	0.300899136591578	-0.562186119175192	0.573989217778775	0.99651911646286
GPY04_RS08500	110.136282976097	0.160136660601511	0.301237641210086	0.531595785832852	0.595005984134647	0.99651911646286
GPY04_RS08505	236.419328989926	-0.435552394433214	0.296038617439767	-1.47126884390964	0.141218425597853	0.99651911646286
GPY04_RS08510	68.1545752730685	-0.188217317595718	0.406419658640118	-0.463110761486031	0.643284976690641	0.99651911646286
GPY04_RS08515	1586.85795377895	-0.186073472816895	0.240777295102876	-0.772803236025192	0.439638837989111	0.99651911646286
GPY04_RS08520	1696.10000016042	-0.0714961021100249	0.224406543512306	-0.318600790293373	0.75002925408482	0.99651911646286
GPY04_RS08525	920.764499127672	-0.14443135987495	0.204977669624403	-0.704619972212597	0.481046766023832	0.99651911646286
GPY04_RS08530	616.667158152605	-0.24319145237535	0.251939167250027	-0.965278463963503	0.334405355602154	0.99651911646286
GPY04_RS08540	99.2887805335088	-0.100757701867881	0.344669344298201	-0.292331486784933	0.77003318674088	0.99651911646286
GPY04_RS08545	298.572802973258	-0.33445068735591	0.233601090114349	-1.43171715162885	0.152224785763494	0.99651911646286
GPY04_RS08550	918.383528086626	0.0555934996914804	0.206086259058727	0.269758400901625	0.787346127968799	0.99651911646286
GPY04_RS08555	1512.32517555472	-0.0589797522729212	0.254852059825375	-0.231427410527246	0.81698277256128	0.99651911646286
GPY04_RS08560	1274.52951396368	-0.0784939278779435	0.210538321191803	-0.372824896834029	0.709278771669271	0.99651911646286
GPY04_RS08565	1659.44213715653	-0.135118516081328	0.250346002312123	-0.539727077059003	0.589385263785459	0.99651911646286
GPY04_RS08570	498.333746874933	-0.0193685915839434	0.224856500398544	-0.0861375657346519	0.931357061447442	0.99651911646286
GPY04_RS08575	398.375612166037	-0.124949527305941	0.227893101284639	-0.548281306461656	0.583498761110226	0.99651911646286
GPY04_RS08580	871.020644471934	-0.228620769137715	0.220228619593267	-1.03810653474533	0.299220459465897	0.99651911646286
GPY04_RS08585	677.462408429423	-0.14517705576522	0.211365678743351	-0.6868525515985	0.492175649742626	0.99651911646286
GPY04_RS08590	1329.38728681549	0.0590661313715035	0.257248491213334	0.229607299513841	0.818396934218017	0.99651911646286
GPY04_RS08595	2948.62321174069	-0.0444199382874994	0.212862232259063	-0.208679284324324	0.834698612824568	0.99651911646286
GPY04_RS08600	4375.6335790987	0.0267200318512114	0.251459081644398	0.106259959578623	0.91537609930274	0.99651911646286
GPY04_RS08605	3362.45772258818	0.0342807347743771	0.204331102711539	0.167770517162883	0.866763817598089	0.99651911646286
GPY04_RS08610	22728.8010877776	-0.121864938231167	0.199815979476498	-0.609885848721626	0.541937427356926	0.99651911646286
GPY04_RS08615	1011.24960381402	0.0204788870230923	0.229176957070983	0.0893584035883214	0.928797080303675	0.99651911646286
GPY04_RS08620	2589.69255005154	-0.411875622329569	0.204769447920088	-2.01141149967989	0.0442820096817191	0.894128762223037
GPY04_RS08625	134.518680476353	-0.368721775213002	0.283304465614193	-1.30150357642132	0.193086141134641	0.99651911646286
GPY04_RS08630	101.034977774866	-0.42458320118958	0.328780281405526	-1.29138888553322	0.196568862691861	0.99651911646286
GPY04_RS08635	1221.45990402233	-0.27909713484735	0.260212884115864	-1.07257231245735	0.283463052991724	0.99651911646286
GPY04_RS08640	114.090629557997	-0.0578354360388218	0.291616410326927	-0.198327096798097	0.842789152560275	0.99651911646286
GPY04_RS08645	484.63638840836	-0.0148836556685562	0.228315973484498	-0.0651888496516728	0.948023638934612	0.99651911646286
GPY04_RS08650	218.00951871976	-0.0684764754358796	0.25534277448841	-0.268174713669008	0.788564837899826	0.99651911646286
GPY04_RS08655	331.595489543183	-0.00453593206254148	0.271254533238266	-0.0167220507188987	0.986658355689944	0.997143644551477
GPY04_RS08660	3078.20918153952	-0.277483417802909	0.201975193870925	-1.37384899840838	0.169488565872672	0.99651911646286
GPY04_RS08665	3141.21550235246	-0.22450820462496	0.224928622112215	-0.998130884885582	0.318215895486133	0.99651911646286
GPY04_RS08670	993.684673804515	0.154879658113542	0.222132616528583	0.697239606384473	0.485652856367985	0.99651911646286
GPY04_RS08675	1768.53490658215	0.168611002038147	0.226693638737423	0.743783561714527	0.457007426550143	0.99651911646286
GPY04_RS08680	1947.70131881727	-0.260876626357869	0.2187716855065	-1.19246065026143	0.233080671176973	0.99651911646286
GPY04_RS08685	727.361027682371	-0.331391068826432	0.207974560261308	-1.59342117810014	0.111065737848048	0.99651911646286
GPY04_RS08690	117.085630263224	-0.257548052532119	0.286731616755111	-0.898219929307911	0.369068310526235	0.99651911646286
GPY04_RS08695	799.152212849715	-0.0304694480447226	0.243007704018197	-0.125384699912399	0.900219000222887	0.99651911646286
GPY04_RS08700	135.85866770752	-0.469988001620602	0.310168044784179	-1.51526893090366	0.129704312989423	0.99651911646286
GPY04_RS08705	236.620159443334	0.152074731944031	0.275474581710025	0.552046330372908	0.580916611242262	0.99651911646286
GPY04_RS08710	174.822158393386	-0.185589046088599	0.307667770777399	-0.603212502952982	0.546367331172463	0.99651911646286
GPY04_RS08715	933.668300054021	-0.412152255014082	0.206871365412955	-1.9923117643244	0.0463368617139464	0.899089378767653
GPY04_RS08720	700.057737849558	-0.0156585654593966	0.266464649060443	-0.0587641381872187	0.953139972657019	0.99651911646286
GPY04_RS08725	44.2632112777277	-0.441175049191794	0.419035457132838	-1.05283465082034	0.292416780890438	0.99651911646286
GPY04_RS08730	7038.03072227314	0.126082137597375	0.190677647156474	0.661231872102497	0.508463624481302	0.99651911646286
GPY04_RS08735	3648.02652397469	0.280362754465824	0.217516027690514	1.28892917658799	0.197422709639186	0.99651911646286
GPY04_RS08740	559.379050541273	0.0991018143670089	0.226133540402576	0.438244650442311	0.661208944370375	0.99651911646286
GPY04_RS08745	323.671783156421	-0.0854559608459785	0.228991609757789	-0.373183807635432	0.709011646749607	0.99651911646286
GPY04_RS08750	243.141654185959	0.070876962960216	0.276293847434611	0.256527474709656	0.797543568272259	0.99651911646286
GPY04_RS08755	1099.18493606336	0.0897669685278668	0.2070594052779	0.433532436777688	0.664628006481041	0.99651911646286
GPY04_RS08760	1011.00469923906	-0.135169204399808	0.212365858437662	-0.636492162131069	0.52445568797213	0.99651911646286
GPY04_RS08765	137.032097448811	0.215839597471107	0.33399825882768	0.646229708587986	0.51813060230274	0.99651911646286
GPY04_RS08770	426.802272227855	-0.156573219577951	0.221579361217917	-0.706623661686457	0.479800380592911	0.99651911646286
GPY04_RS08775	1825.2095475426	0.104030567447595	0.228808479379732	0.45466220364563	0.649352276442245	0.99651911646286
GPY04_RS08780	249.703615393504	0.0568832670722687	0.277669608118953	0.204859535970173	0.837681870298299	0.99651911646286
GPY04_RS08785	953.138047335772	-0.0933160167511994	0.21168253494086	-0.440830023021362	0.659336056573317	0.99651911646286
GPY04_RS08795	92.3129599201479	-0.12497114791131	0.357106392839053	-0.349954944569234	0.726372511146301	0.99651911646286
GPY04_RS08800	18.3087783993736	0.0670797625520985	0.575565287167024	0.116545879412343	0.907219927295941	0.99651911646286
GPY04_RS08805	321.861949001824	0.0124154087648707	0.288129254583031	0.0430897195178525	0.965630014325488	0.99651911646286
GPY04_RS08810	208.096488081565	-0.515897144280783	0.352462355650907	-1.4636943095045	0.143277491018821	0.99651911646286
GPY04_RS08820	47.5728749535167	-0.362617745347725	0.43595399583749	-0.831779841015375	0.405533224642248	0.99651911646286
GPY04_RS08825	81.9483726029541	-0.524070853428104	0.386486538208123	-1.35598734139064	0.175103195716038	0.99651911646286
GPY04_RS08830	53.26517709394	0.612295685758232	0.406436935828364	1.50649616652164	0.131939850482932	0.99651911646286
GPY04_RS08835	235.564486403818	-0.117726460609258	0.27815728440352	-0.423237021678977	0.67212233819499	0.99651911646286
GPY04_RS08840	98.904666673221	-0.123298111727705	0.324159626785373	-0.380362332442285	0.703676471489773	0.99651911646286
GPY04_RS08845	159.782986433018	0.00687725094498681	0.350200170036016	0.0196380571268127	0.984332104483393	0.996774041157494
GPY04_RS08850	47.2925767467938	0.032891072662809	0.449665948948671	0.0731455711505599	0.941690278221558	0.99651911646286
GPY04_RS08855	130.430453626941	-0.316956048314513	0.304955841563165	-1.0393506374229	0.298641692498199	0.99651911646286
GPY04_RS08860	271.881759017154	-0.0547983729677135	0.277686389327516	-0.197339066925177	0.843562209399961	0.99651911646286
GPY04_RS08865	28.6835198165617	-0.148787181007696	0.453452518251319	-0.328120751388644	0.742820364463444	0.99651911646286
GPY04_RS08870	9894.29189603514	-0.0450044710943356	0.219127319105001	-0.205380466836134	0.837274880195747	0.99651911646286
GPY04_RS08875	36780.5398021252	0.123035646366901	0.234429884238982	0.52482919046906	0.599701937329699	0.99651911646286
GPY04_RS08885	736.130135355602	0.115393135203611	0.211183239916763	0.54641237272945	0.584782507070671	0.99651911646286
GPY04_RS08890	2480.21199567909	-0.015378824841467	0.222597979706008	-0.0690878904731225	0.944919659999053	0.99651911646286
GPY04_RS08895	1084.84260731952	-0.0242653090793904	0.220868321914638	-0.109863238281715	0.912517837611028	0.99651911646286
GPY04_RS08900	890.054195906725	-0.544186036426312	0.282126551805427	-1.92887210701678	0.0537467413526978	0.937151888414094
GPY04_RS08905	1481.36979658965	-0.133765920457856	0.206689197180231	-0.647183898736678	0.517512930811095	0.99651911646286
GPY04_RS08910	2177.20628117334	-0.0758544829751491	0.232263324412043	-0.326588294416128	0.743979298188588	0.99651911646286
GPY04_RS08915	1161.83945324145	-0.26885690520292	0.204220078850175	-1.31650573595246	0.188004354483864	0.99651911646286
GPY04_RS08920	4623.26379109954	-0.0247725907655856	0.234466936708297	-0.1056549427112	0.915856130683923	0.99651911646286
GPY04_RS08925	3287.72271623474	-0.022417871000565	0.227154328768014	-0.0986900453191879	0.921384372963025	0.99651911646286
GPY04_RS08930	4258.99767313328	-0.0713182986792612	0.269667005774436	-0.264468018526952	0.791419305262712	0.99651911646286
GPY04_RS08935	1014.67533717582	-0.16162454221702	0.297210282561122	-0.543805351632749	0.586575425751221	0.99651911646286
GPY04_RS08940	4277.58980560101	-0.250817364981709	0.243279405825114	-1.03098478118618	0.30254795662717	0.99651911646286
GPY04_RS08945	2284.8052763544	-0.196195813261537	0.255181369541572	-0.768848500241218	0.441983253019574	0.99651911646286
GPY04_RS08950	872.509980431431	0.159162840584926	0.207190710800422	0.768194867279744	0.442371422412396	0.99651911646286
GPY04_RS08955	3173.6707973402	0.144929507030492	0.200351609114887	0.723375807515405	0.469449030229821	0.99651911646286
GPY04_RS08960	1188.65279253014	0.260576816104153	0.216872415841859	1.20152124968333	0.22954906865627	0.99651911646286
GPY04_RS08965	292.653236483812	-0.311743507359328	0.239234946447937	-1.30308515535865	0.192545691004518	0.99651911646286
GPY04_RS08970	2951.85758909263	-0.185357168594854	0.211537777206374	-0.876236722550134	0.380901356732857	0.99651911646286
GPY04_RS08975	852.423603180521	-0.341298219370183	0.218662958286025	-1.56084149800875	0.118561153423198	0.99651911646286
GPY04_RS08980	277.219893554898	0.36843345035125	0.259149399671664	1.42170288959977	0.155112520921704	0.99651911646286
GPY04_RS08985	208.705074741943	0.532043427401184	0.33639517616522	1.58160242803206	0.113740359392726	0.99651911646286
GPY04_RS08990	219.073837067656	0.403926136736528	0.299152804711523	1.35023349396988	0.176941097599049	0.99651911646286
GPY04_RS08995	26.5315489474205	0.52197299954607	0.459541021833914	1.13585724613443	0.256016313972171	0.99651911646286
GPY04_RS09000	39775.5953170088	0.274935638516712	0.203126943998098	1.35351634354961	0.175890732370372	0.99651911646286
GPY04_RS09005	1550.05512232711	0.0958872058297077	0.227980266712426	0.420594322536957	0.674051340228532	0.99651911646286
GPY04_RS09010	1163.32809680087	-0.472664610312044	0.352859885073722	-1.33952492279844	0.180399846497464	0.99651911646286
GPY04_RS09015	1312.2869143888	-0.226607949592789	0.260078332182923	-0.871306531731398	0.383586805016475	0.99651911646286
GPY04_RS09020	216.661932179263	-0.257592448205309	0.253948018115648	-1.01435108695356	0.310415255106891	0.99651911646286
GPY04_RS09025	282.343371863863	-0.0405241228559745	0.235156159514267	-0.172328562176216	0.863179230866838	0.99651911646286
GPY04_RS09030	14.0528973507475	0.244986350249132	0.598839848949386	0.409101616532266	0.682465090005491	0.99651911646286
GPY04_RS09035	1633.62076283481	-0.273682512651977	0.296316474608079	-0.923615580314801	0.355686499031993	0.99651911646286
GPY04_RS09040	106.180143324953	-0.0573082141446881	0.364388805503507	-0.157272158966301	0.875030361107953	0.99651911646286
GPY04_RS09045	171.945331034098	-0.245441089898007	0.307132969004634	-0.799136252592615	0.424211410701372	0.99651911646286
GPY04_RS09050	240.72164706809	-0.0247401013751864	0.250061673301974	-0.0989359986618595	0.921189086310479	0.99651911646286
GPY04_RS09055	271.133976386395	-0.560649300678689	0.272053351437585	-2.06080644739755	0.0393215091449402	0.884611839273128
GPY04_RS09060	2094.22193587902	0.122909880267855	0.271313421571976	0.453018061383479	0.650535735969668	0.99651911646286
GPY04_RS09065	381.438088500756	0.105109861574243	0.270821870154188	0.388114377595871	0.697931392527583	0.99651911646286
GPY04_RS09070	739.55035196668	-0.108896799080123	0.20693528736876	-0.526236005781208	0.598724240025966	0.99651911646286
GPY04_RS09075	558.013055469505	-0.327045466091507	0.214499794049793	-1.5246889515222	0.127336698796084	0.99651911646286
GPY04_RS09080	320.509990600801	0.198220273111071	0.246619438526265	0.80374959206616	0.421541607015613	0.99651911646286
GPY04_RS09085	824.94054487865	-0.0284174223864856	0.225242184688531	-0.126163855255541	0.899602222023123	0.99651911646286
GPY04_RS09090	1236.62187567544	0.228857383967966	0.240239648381265	0.952621207656638	0.340782027968087	0.99651911646286
GPY04_RS09095	111.459569528955	0.0145010636057615	0.311237705907816	0.0465916029147719	0.962838724667224	0.99651911646286
GPY04_RS09100	390.68950459624	-0.0354815962486951	0.232199144797944	-0.152806748188374	0.878550675952372	0.99651911646286
GPY04_RS09105	494.218938053972	-0.0802090126188311	0.222591673610381	-0.36034147781838	0.71859178490898	0.99651911646286
GPY04_RS09110	951.194526396938	-0.0575950470568589	0.235337068665851	-0.244734275749124	0.80666218670187	0.99651911646286
GPY04_RS09115	121.423717538012	-0.00712888150890366	0.284618797225467	-0.0250471211964836	0.980017378103828	0.996774041157494
GPY04_RS09120	3200.26052955397	-0.392339923540414	0.261218007002964	-1.50196354394497	0.13310652418109	0.99651911646286
GPY04_RS09125	111.958109504054	0.286758347312352	0.289368119727089	0.990981133591362	0.321694792761041	0.99651911646286
GPY04_RS09130	3944.08390291298	-0.340524705301141	0.218713446055642	-1.55694453835504	0.119483653799055	0.99651911646286
GPY04_RS09135	206.523033956679	-0.218228414067121	0.28081957435188	-0.77711254484586	0.437092373309354	0.99651911646286
GPY04_RS09140	4506.96607189388	-0.170343740089805	0.232484028040447	-0.732711582492752	0.463734358121086	0.99651911646286
GPY04_RS09145	3042.44120450636	0.032572542774839	0.233079250403478	0.139748788098698	0.888858477274293	0.99651911646286
GPY04_RS09150	87.2210935848396	-0.0246241807303882	0.305032102731413	-0.0807265219296288	0.935659444197218	0.99651911646286
GPY04_RS09155	86.9085491284637	-0.0966357640870241	0.310681175756881	-0.311044799710186	0.755766564383924	0.99651911646286
GPY04_RS09160	562.92015702256	-0.286190343490275	0.217908103519825	-1.31335337634306	0.189063900293864	0.99651911646286
GPY04_RS09165	244.992458356012	-0.305900987730041	0.257941994570378	-1.18592937237514	0.235650192471607	0.99651911646286
GPY04_RS09170	5986.65380300259	-0.172364995722668	0.231455184237217	-0.74470138264871	0.456452263134067	0.99651911646286
GPY04_RS09175	5663.29686736187	0.480642663164336	0.207224170374602	2.31943340535745	0.0203715481063277	0.654261125407091
GPY04_RS09180	2563.00132198916	-0.0213519170767592	0.19315527450786	-0.110542759607066	0.911978940375628	0.99651911646286
GPY04_RS09185	1312.81218988268	-0.0495410012524128	0.205626329519237	-0.240927323695568	0.809611444554973	0.99651911646286
GPY04_RS09190	426.144456268429	0.169079586833864	0.249247063237018	0.678361400282902	0.497542576792502	0.99651911646286
GPY04_RS09195	774.59409231865	0.270593237780988	0.218377799790237	1.23910598074029	0.215306252445353	0.99651911646286
GPY04_RS09200	226.880716243059	-0.0478191493224534	0.307874181989361	-0.155320426719334	0.876568712836277	0.99651911646286
GPY04_RS09205	5206.62230853819	0.291338803646947	0.233911810538308	1.24550702667164	0.212945434244709	0.99651911646286
GPY04_RS09210	970.917908983998	0.0190760208215635	0.212756202351427	0.0896614087426416	0.928556283738711	0.99651911646286
GPY04_RS09215	11233.5138218574	-0.0424227205306462	0.201013003495121	-0.211044657773475	0.832852424188681	0.99651911646286
GPY04_RS09220	21775.4580242481	-0.0536220292905807	0.219628107108235	-0.244149212032116	0.807115259815014	0.99651911646286
GPY04_RS09225	1101.972127914	-0.114471156580878	0.215536440319702	-0.531098854611704	0.595350277906579	0.99651911646286
GPY04_RS09230	781.163653399321	0.117563239317258	0.249706216919446	0.470806216871979	0.637779124575046	0.99651911646286
GPY04_RS09235	822.188295663282	0.231778236809342	0.220902652585812	1.04923247455938	0.294071135731583	0.99651911646286
GPY04_RS09240	51.9514175749964	0.00135072788544977	0.377702643338957	0.00357616741442184	0.997146637315118	0.999685283316497
GPY04_RS09245	251.848639522522	-0.0787647349771788	0.242361055520034	-0.324989238919485	0.745189216120233	0.99651911646286
GPY04_RS09250	1513.47273533838	0.121069618901669	0.245635458318261	0.492883314691494	0.622095037464499	0.99651911646286
GPY04_RS09255	1445.95326618893	-0.44703865393595	0.234679023940823	-1.90489395442805	0.0567938572760023	0.937151888414094
GPY04_RS09260	1080.25676824684	0.344929376418248	0.234411030011077	1.47147246612904	0.141163388401253	0.99651911646286
GPY04_RS09265	1700.27295772561	0.223731305573444	0.209295938858681	1.06897107891095	0.285082701495879	0.99651911646286
GPY04_RS09270	910.103243117198	0.0525333226166678	0.206617579866632	0.254253886095157	0.799299422919475	0.99651911646286
GPY04_RS09275	2747.76645844388	0.151030161181294	0.258097058895137	0.585168082998794	0.558434703535649	0.99651911646286
GPY04_RS09280	956.747117039815	0.0579294504616142	0.209873829444885	0.276020362399815	0.782532426606053	0.99651911646286
GPY04_RS09285	959.9677071711	-0.0653127995913583	0.214430162405217	-0.304587744833836	0.760680154987325	0.99651911646286
GPY04_RS09290	312.5390631885	-0.0988684704560451	0.243745251501115	-0.405622139701839	0.685020258895271	0.99651911646286
GPY04_RS09295	256.880047533549	0.188810897060126	0.251216051597684	0.751587710495911	0.452299036141713	0.99651911646286
GPY04_RS09300	402.141041612682	-0.201675625451216	0.2384533450298	-0.845765553953593	0.397683545037384	0.99651911646286
GPY04_RS09305	493.491767704576	-0.0696324370705903	0.218694609503068	-0.318400335649852	0.750181283701104	0.99651911646286
GPY04_RS09310	1639.10776406588	-0.278828960395253	0.234553991436432	-1.18876237700189	0.234533186880733	0.99651911646286
GPY04_RS09315	537.724062301447	0.0837367233836097	0.255785719069728	0.327370596326306	0.74338760301892	0.99651911646286
GPY04_RS09320	309.521033370766	-0.18065817483154	0.252994021512715	-0.714080806144506	0.475177213852686	0.99651911646286
GPY04_RS09325	258.637739206254	0.186617110420703	0.254279140741454	0.733906485119245	0.463005734337234	0.99651911646286
GPY04_RS09330	198.849215212794	0.0397947104328313	0.249194392081452	0.159693442940016	0.87312256638968	0.99651911646286
GPY04_RS09335	437.860212495868	0.0835230649123825	0.217623494901853	0.383796174903133	0.70112952334903	0.99651911646286
GPY04_RS09340	453.596532567296	0.229209531831221	0.224136348548012	1.02263436214641	0.306480756385727	0.99651911646286
GPY04_RS09345	196.673793118695	0.437829909325581	0.261441263927676	1.67467790947759	0.0939974439376007	0.973961026254703
GPY04_RS09350	30.9175497635669	-0.303955615306328	0.472057996693758	-0.64389464310572	0.519643755742435	0.99651911646286
GPY04_RS09355	2290.77412271421	0.0204295166808768	0.19420358219222	0.105196394681618	0.916219971477915	0.99651911646286
GPY04_RS09360	11978.8047392256	-0.16564074886148	0.245538059568449	-0.674603151758251	0.499927930036914	0.99651911646286
GPY04_RS09365	3298.18026388725	0.0755473217815513	0.260781297676047	0.289696088081436	0.77204874931876	0.99651911646286
GPY04_RS09370	2639.57676722111	-0.229429054706388	0.200721234509971	-1.14302333416045	0.253028903047152	0.99651911646286
GPY04_RS09375	4580.82662138206	-0.1529018009758	0.197675288347931	-0.773499825161131	0.439226632181952	0.99651911646286
GPY04_RS09380	7520.59176604649	-0.0299166611726205	0.258561325015703	-0.11570431568141	0.907886885809076	0.99651911646286
GPY04_RS09385	12089.9220477402	0.100627419616731	0.201499163110824	0.499393734759018	0.617502032074832	0.99651911646286
GPY04_RS09390	713.548395832871	-0.114213741411157	0.207770816500547	-0.549710220784813	0.582518145415797	0.99651911646286
GPY04_RS09395	408.398819871173	0.332137789650061	0.23442080384807	1.41684434230215	0.156528442101625	0.99651911646286
GPY04_RS09400	2683.8902425565	-0.0441016049451255	0.233941791024217	-0.18851529156909	0.850472729475105	0.99651911646286
GPY04_RS09405	1432.03587313864	-0.26999737528411	0.272078799867188	-0.992349920008123	0.321026859548975	0.99651911646286
GPY04_RS09415	867.935400921947	-0.462865947298746	0.300695593270022	-1.5393173616718	0.123726837460872	0.99651911646286
GPY04_RS09420	554.339831267884	-0.0998475731866337	0.225450859507258	-0.442879541044372	0.657852866330884	0.99651911646286
GPY04_RS09425	820.387819087008	0.3505571533435	0.237893157684347	1.47359073609273	0.140591817128433	0.99651911646286
GPY04_RS09430	183.898126082137	-0.28515235324104	0.273184275678777	-1.04380954040099	0.296573516737699	0.99651911646286
GPY04_RS09435	4621.01132656144	0.272094870476273	0.270025396368202	1.00766399803835	0.313615794009892	0.99651911646286
GPY04_RS09440	131.227511339188	0.126576732805372	0.302619831641078	0.418269787934777	0.675749876197398	0.99651911646286
GPY04_RS09445	68.1161524679209	0.0583414502181006	0.327910282709801	0.177918940924864	0.858786635463324	0.99651911646286
GPY04_RS09450	175.442743065976	-0.0893159304000768	0.29442954945851	-0.303352467727302	0.761621265221545	0.99651911646286
GPY04_RS09455	29.8439753485362	0.206794413843138	0.457059231375603	0.452445546763715	0.650948041175146	0.99651911646286
GPY04_RS09460	372.154275479629	0.186119553915066	0.250244552198471	0.743750672212248	0.457027327499011	0.99651911646286
GPY04_RS09465	210.864516181168	-0.354834479073682	0.245818410591674	-1.44348211437708	0.148884707287123	0.99651911646286
GPY04_RS09470	17.1940262738581	-0.519705328851976	0.575122665989406	-0.903642578506111	0.366184956143908	0.99651911646286
GPY04_RS09475	130.177231320809	0.353771177821739	0.280566265035949	1.26091844212422	0.207338232975051	0.99651911646286
GPY04_RS09480	37.9505651985617	0.338295723360335	0.412666039767547	0.819780865784098	0.4123410408328	0.99651911646286
GPY04_RS09485	500.179069411796	-0.108755786449419	0.223533102601782	-0.486531011217452	0.626590723667526	0.99651911646286
GPY04_RS09490	607.495348305979	0.0810911683656231	0.220819555231338	0.367228202595867	0.713448804071105	0.99651911646286
GPY04_RS09495	976.632567933783	-0.0718898690425366	0.202844515018289	-0.354408740290832	0.72303258531001	0.99651911646286
GPY04_RS09500	375.430719873566	-0.0634284814890324	0.259656452824449	-0.244278471800258	0.807015155526018	0.99651911646286
GPY04_RS09505	383.721593345438	-0.116040388120409	0.24943352878362	-0.465215677644815	0.641777012697453	0.99651911646286
GPY04_RS09510	161.518320051928	-0.531070993613172	0.324061397596704	-1.6387974549011	0.101255449418405	0.987639117241753
GPY04_RS09515	3684.34793356864	-0.12376357417984	0.200617650797338	-0.616912687831561	0.537292317563442	0.99651911646286
GPY04_RS09520	122.851943040087	-0.42137330967747	0.307259810827407	-1.37139090381775	0.170253131509048	0.99651911646286
GPY04_RS09525	2013.88897508247	0.0435326767841911	0.221987817348515	0.196103900223704	0.844528843595673	0.99651911646286
GPY04_RS09530	2126.35082617449	-0.344483085422309	0.250700975201791	-1.37407955890491	0.169416984633589	0.99651911646286
GPY04_RS09535	271.943743421854	-0.0680343260892369	0.242045857806462	-0.281080315547629	0.778648798709751	0.99651911646286
GPY04_RS09540	142.625117736586	-0.0555012241541123	0.269767880938549	-0.205736961572364	0.836996384967794	0.99651911646286
GPY04_RS09545	363.702175948518	-0.430627589091528	0.228290506685745	-1.88631404495638	0.0592526477392454	0.937151888414094
GPY04_RS09550	2322.68063796359	0.188549609084771	0.20610928959582	0.914804031659691	0.36029451791058	0.99651911646286
GPY04_RS09555	1214.73977268686	-1.06922889911182	1.7508709685745	-0.610684007161505	0.541408795689747	0.99651911646286
GPY04_RS09560	106.764318867757	-0.0885952516799341	0.291972625120204	-0.3034368432433	0.761556971514789	0.99651911646286
GPY04_RS09565	200.556113681579	0.0864676671810251	0.248305957343566	0.348230336904019	0.727667206328341	0.99651911646286
GPY04_RS09570	248.904283879797	0.0979296249245915	0.247539206488122	0.395612583210291	0.692390852846765	0.99651911646286
GPY04_RS09575	26260.2786597438	0.175153260155521	0.220549912527235	0.79416608308059	0.427098750739549	0.99651911646286
GPY04_RS09580	684.843364638691	-0.101629733884391	0.226351119205138	-0.448991523617278	0.653437771330615	0.99651911646286
GPY04_RS09585	1811.52733043638	-0.0404440023403011	0.205152949916801	-0.197140730156223	0.843717410748411	0.99651911646286
GPY04_RS09590	979.11804824302	-0.00317150941472292	0.202671715398947	-0.0156485053105708	0.987514808768496	0.997150442531221
GPY04_RS09595	637.792232754129	-0.160594755771766	0.2340992078271	-0.6860115301645	0.492705837553741	0.99651911646286
GPY04_RS09600	495.502257018883	-0.504426341523365	0.241794435053887	-2.08617845737825	0.0369624608760048	0.856916850372195
GPY04_RS09605	371.61023115433	-0.571633194238828	0.356947099068755	-1.60145073522147	0.109277123215833	0.99651911646286
GPY04_RS09610	325.384547592411	-0.728526352032354	0.281418824159619	-2.58876197854888	0.00963216477013676	0.459048694703097
GPY04_RS09615	684.353038927645	-0.135914313892658	0.235392568263127	-0.577394243563079	0.563673161969066	0.99651911646286
GPY04_RS09620	539.260589826446	0.0203626467698319	0.227351975382859	0.0895644154203688	0.92863336309895	0.99651911646286
GPY04_RS09625	5763.47686147064	-0.324326825788744	0.220104759567867	-1.47351118815193	0.140613249281999	0.99651911646286
GPY04_RS09630	264.009103546082	-0.100791830734263	0.236196796808996	-0.426728186393528	0.669577318130126	0.99651911646286
GPY04_RS09635	9.32924901359799	-0.151189864956198	0.721682165536701	-0.209496468357039	0.834060692064911	0.99651911646286
GPY04_RS09640	1013.525484597	-0.081403988967193	0.204361391657981	-0.398333502755895	0.690384367755503	0.99651911646286
GPY04_RS09645	590.943776861684	-0.0739795464808882	0.216337149743879	-0.341964135926134	0.732377882323981	0.99651911646286
GPY04_RS09650	36.8981882388989	0.163143959207294	0.49016937551746	0.332831807444247	0.739261246907854	0.99651911646286
GPY04_RS09655	1093.38575748389	0.0234228386193196	0.21004369788136	0.111514122325868	0.911208667449535	0.99651911646286
GPY04_RS09660	528.37053097256	-0.0211470679309507	0.277680849244243	-0.0761560186397663	0.939294973065677	0.99651911646286
GPY04_RS19745	39.1647475910639	-0.08488821729364	0.400231956886662	-0.212097549515964	0.83203093141949	0.99651911646286
GPY04_RS09665	191.361229605509	0.231296273164159	0.261696953935318	0.883832500478117	0.376786639137954	0.99651911646286
GPY04_RS09670	14951.3621917485	-0.820233729216436	0.276552708362519	-2.96592188184696	0.00301777131056215	0.198733957942838
GPY04_RS09675	1133.23127061664	-0.138974321780675	0.23274588441376	-0.597107536963429	0.550435586192948	0.99651911646286
GPY04_RS09680	340.155641092083	-0.145089823777237	0.275559300809916	-0.526528494414063	0.598521059411063	0.99651911646286
GPY04_RS09685	1594.69062254538	0.0142187899937127	0.199954623629807	0.0711100835559429	0.943310142971888	0.99651911646286
GPY04_RS09695	351.905427977077	0.345402150077671	0.237330617671522	1.45536279080403	0.145568851822341	0.99651911646286
GPY04_RS09700	779.795787712773	-0.274562678717569	0.23875920785316	-1.14995639827398	0.250161830078069	0.99651911646286
GPY04_RS09705	485.587802365197	0.0252909924426912	0.22140895576828	0.114227504280179	0.909057449339066	0.99651911646286
GPY04_RS09710	7155.27492712441	0.0939451218831819	0.229388554846789	0.409545811672814	0.682139154456068	0.99651911646286
GPY04_RS09715	721.794395910482	0.111520255420926	0.24035132080606	0.463988527489358	0.642655965194872	0.99651911646286
GPY04_RS09720	126.149560797498	-0.314846474502438	0.302355549241544	-1.04131204236942	0.297730749506991	0.99651911646286
GPY04_RS09725	709.267224430605	0.119450390943298	0.226897837527605	0.526450107435535	0.598575508764699	0.99651911646286
GPY04_RS09730	4228.46810450738	-0.469406604023377	0.312814319393577	-1.50059180453558	0.133461172367352	0.99651911646286
GPY04_RS09735	1456.96631506054	-0.506738399078788	0.325248572717698	-1.5580034520816	0.119232429800302	0.99651911646286
GPY04_RS09740	4787.23277223563	0.0261975851030566	0.239087100551507	0.109573394142244	0.912747711975405	0.99651911646286
GPY04_RS09745	1435.19679650225	-0.170667488724537	0.25328836477847	-0.673807061267127	0.500433984972541	0.99651911646286
GPY04_RS09750	84.9590959186499	-0.000454679711669188	0.342961695640271	-0.00132574487894443	0.998942208939389	0.999685283316497
GPY04_RS09755	759.917380275499	-0.113272948523404	0.239288076367284	-0.473374813501117	0.635945795652807	0.99651911646286
GPY04_RS09760	194.450432545602	-0.0759758920113869	0.251053206994817	-0.302628645619951	0.762172881492335	0.99651911646286
GPY04_RS09765	102.742251840174	-0.610917290199134	0.304791652397643	-2.00437671239797	0.0450297219680557	0.894128762223037
GPY04_RS09770	138.405471258604	0.305526164588367	0.268052528251347	1.13979960040475	0.254369800256221	0.99651911646286
GPY04_RS09775	214.03867961322	0.106899682987985	0.267153996647826	0.400142555714429	0.689051521747357	0.99651911646286
GPY04_RS09780	174.464049648311	-0.0850350675819046	0.262958360807097	-0.323378451709643	0.746408646658106	0.99651911646286
GPY04_RS09785	1062.06480147921	0.247574612356009	0.235868744652089	1.04962873619049	0.293888839861306	0.99651911646286
GPY04_RS09790	2503.88258795643	0.405888433314362	0.213644335441359	1.89983241294862	0.0574551158555266	0.937151888414094
GPY04_RS09795	648.631612059702	0.570881786468629	0.215436639522403	2.64988252571245	0.0080519762858545	0.410764198695282
GPY04_RS09800	103.555005324564	0.26368990990173	0.314818609070545	0.837593148258405	0.402259242285928	0.99651911646286
GPY04_RS09805	2125.36098432613	0.139896830023453	0.224058336059632	0.624376814019635	0.532380148364098	0.99651911646286
GPY04_RS09810	736.291152646343	0.0778780216023958	0.217927574656988	0.357357354731146	0.720824297788553	0.99651911646286
GPY04_RS09815	23.6960509379654	0.702322260232385	0.483920238067135	1.45131822351053	0.146691269121317	0.99651911646286
GPY04_RS09820	2289.99078054502	-0.196390698441221	0.207116833540849	-0.948212151971158	0.343021462006771	0.99651911646286
GPY04_RS09825	22.6905350997827	-0.338023734244493	0.598920772594852	-0.564388062180562	0.572490061467055	0.99651911646286
GPY04_RS09830	7949.11666006091	0.0704714280510913	0.19852883313746	0.354968227724873	0.722613393857059	0.99651911646286
GPY04_RS09835	105.659964179805	-0.374999708524649	0.297461137680341	-1.26066790253332	0.207428522901051	0.99651911646286
GPY04_RS09840	11324.0908156878	-0.112762954616301	0.262699005836462	-0.429247740231266	0.667742943870797	0.99651911646286
GPY04_RS09845	22959.7764087402	0.0304497491270946	0.260114509453685	0.11706286277935	0.906810238553064	0.99651911646286
GPY04_RS09850	3419.3477269367	-0.142176674783345	0.252933644588467	-0.562110568622345	0.57404068809581	0.99651911646286
GPY04_RS09855	2904.19597094276	0.0775306167711756	0.274041906977965	0.28291518485678	0.777241854098963	0.99651911646286
GPY04_RS09860	1472.35705737882	0.182303850414379	0.200662262617244	0.908510888079222	0.363608363838975	0.99651911646286
GPY04_RS09865	562.546699913479	-0.0114590979038345	0.216654390812836	-0.0528911408665327	0.957818643081947	0.99651911646286
GPY04_RS09870	253.569889812945	-0.0780217162315977	0.241311710214724	-0.323323373582544	0.746450354259962	0.99651911646286
GPY04_RS09875	665.581724932594	-0.0754410612790462	0.207494303593335	-0.363581360897993	0.716170647398581	0.99651911646286
GPY04_RS09880	817.875228866123	-0.164203761382828	0.218019268097457	-0.753161694449078	0.451352754739566	0.99651911646286
GPY04_RS09885	728.31516512388	-0.0984887139729805	0.238146573186367	-0.413563431357486	0.679193859124354	0.99651911646286
GPY04_RS09890	1356.62639960649	0.106000183585062	0.200040705969706	0.529893068869266	0.596186072033376	0.99651911646286
GPY04_RS09895	588.824749899523	-0.476620294987087	0.240728416561092	-1.97990873614262	0.0477137845901081	0.90500243104472
GPY04_RS09900	47.8274210983006	-0.308935325969012	0.37431498151638	-0.825335188876197	0.409181319185118	0.99651911646286
GPY04_RS09905	974.35678762794	0.123094753454794	0.20328989368707	0.605513393815224	0.544837927963209	0.99651911646286
GPY04_RS09910	67166.1805290614	-0.592961103247182	0.274662969621103	-2.15886802674992	0.0308604070186855	0.77622495987277
GPY04_RS09915	11689.3942148808	0.0769778355958764	0.194780822257263	0.395202334109698	0.692693570232494	0.99651911646286
GPY04_RS09920	6655.23634659116	-0.203000268890454	0.218078275249382	-0.930859658800561	0.35192616454134	0.99651911646286
GPY04_RS09925	11528.9891115456	0.436746746469132	0.234664968609486	1.86115017105914	0.0627229728292627	0.937151888414094
GPY04_RS09930	575.255619671075	-0.211042987398686	0.260576014340793	-0.809909491986758	0.41799219602582	0.99651911646286
GPY04_RS09935	530.053071948559	-0.0384735255719455	0.277311301409586	-0.138737676309558	0.88965744460122	0.99651911646286
GPY04_RS09940	529.757694509584	0.0579033540668368	0.230665659223498	0.251027197814187	0.801793081473098	0.99651911646286
GPY04_RS09945	480.960865960079	-0.237556854871206	0.260172944997083	-0.913072859569889	0.36120422334825	0.99651911646286
GPY04_RS09950	179.132229079977	-0.275825856787973	0.280883414655813	-0.981994102877033	0.326102753446318	0.99651911646286
GPY04_RS09955	2444.71792047199	0.313946375347747	0.250117308572216	1.25519652014448	0.209407428484074	0.99651911646286
GPY04_RS09960	157.583213605646	-0.119455463851839	0.296140063796342	-0.403374883899497	0.686672460619562	0.99651911646286
GPY04_RS09965	471.049995980118	-0.288329167622021	0.244571507773363	-1.17891560732907	0.238431782298548	0.99651911646286
GPY04_RS09970	1542.96020127747	-0.0548896989171366	0.247366719778288	-0.2218960536257	0.82439480270874	0.99651911646286
GPY04_RS09975	151.71615647833	-0.0520996955898654	0.261958815082019	-0.198885063568306	0.842352653659781	0.99651911646286
GPY04_RS09980	38.437414223682	-0.278260061585603	0.394724989060322	-0.7049466572867	0.480843432924952	0.99651911646286
GPY04_RS09985	239.455344310949	-0.301402513165935	0.283452521731024	-1.06332627180486	0.287634015076235	0.99651911646286
GPY04_RS09990	155.296098392308	0.0973370047927967	0.294344390187988	0.330690877888418	0.740877993396938	0.99651911646286
GPY04_RS09995	745.794037716039	0.0782574091489213	0.2114416437275	0.370113511081938	0.71129791544953	0.99651911646286
GPY04_RS10000	406.087497519195	-0.220965870538771	0.252923455372822	-0.873647207662318	0.382310409126003	0.99651911646286
GPY04_RS10005	2480.46822610951	-0.0153406125516643	0.213621449380421	-0.0718121358887771	0.942751414715032	0.99651911646286
GPY04_RS10010	1671.67013741167	0.0812000542425944	0.206468410993863	0.393280763152713	0.694112124705457	0.99651911646286
GPY04_RS10015	282.787208476673	-0.480590029808267	0.243313324237286	-1.97518993797307	0.048246597355866	0.909844796488
GPY04_RS10020	1139.35997984214	0.147923477366333	0.206613238557688	0.71594384947909	0.474026021061924	0.99651911646286
GPY04_RS10025	1106.17761334872	0.268160054065339	0.207632743793308	1.2915113925012	0.196526407261562	0.99651911646286
GPY04_RS10030	624.834202331161	-0.38532220672116	0.305398934434612	-1.26170121527932	0.207056319453721	0.99651911646286
GPY04_RS10035	2917.62047467006	-0.244590111771753	0.227270170681991	-1.07620859806542	0.28183397528514	0.99651911646286
GPY04_RS10040	1324.53000811397	-0.127787902016393	0.199700241939463	-0.639898583874177	0.522238534636344	0.99651911646286
GPY04_RS10045	1154.44744425524	-0.0213204124240589	0.21632731785961	-0.0985562648074584	0.921490596516474	0.99651911646286
GPY04_RS10050	1212.85875276986	-0.543688587878296	0.261600691612617	-2.0783147954494	0.0376803746045612	0.863786815302029
GPY04_RS10055	1501.85441272636	-0.172618169196719	0.211582656776763	-0.815842715212927	0.414590099111786	0.99651911646286
GPY04_RS10060	910.660436436199	-0.169640155530872	0.219641714935762	-0.772349439998163	0.439907490660877	0.99651911646286
GPY04_RS10065	881.865786400898	-0.256321644505369	0.215983657624075	-1.1867640696756	0.235320695048714	0.99651911646286
GPY04_RS10070	301.928376689269	-0.208393622262103	0.249437402289531	-0.835454588402958	0.403461805315114	0.99651911646286
GPY04_RS10075	130.947163794047	0.291152290096252	0.283525628135898	1.02689937417826	0.304467849034594	0.99651911646286
GPY04_RS10080	149.352304299951	-0.131293911997493	0.264473507000788	-0.496435024764509	0.619587519007692	0.99651911646286
GPY04_RS10085	79.3263477224405	-0.479910148591076	0.315531944003042	-1.52095582622357	0.128270922987176	0.99651911646286
GPY04_RS10090	25065.2910418504	-0.307751231606469	0.284296362095012	-1.08250147606046	0.279029759875332	0.99651911646286
GPY04_RS10095	12432.0175191213	0.366388737045941	0.209893376649763	1.74559456279229	0.0808814277247796	0.973264223319441
GPY04_RS10100	708.948866498909	0.229899237196408	0.218782228001733	1.05081312726455	0.293344425467274	0.99651911646286
GPY04_RS10105	1335.50839177972	-0.0320805659447878	0.209320111616094	-0.153260791316725	0.8781926193212	0.99651911646286
GPY04_RS10110	591.32066213552	0.0365065997842571	0.221774233180418	0.164611547792201	0.869249741393911	0.99651911646286
GPY04_RS10115	927.788739715106	-0.247029767550513	0.216544791045086	-1.14077908019999	0.253961868303028	0.99651911646286
GPY04_RS10120	290.60215334048	-0.129960576815135	0.245244574784854	-0.529922331326375	0.596165782342284	0.99651911646286
GPY04_RS10125	135.083885661797	-0.346307007764726	0.280818791973899	-1.23320453496187	0.217499463864153	0.99651911646286
GPY04_RS10130	339.925276397781	-0.138598206784129	0.236868351193592	-0.585127587057221	0.558461930597887	0.99651911646286
GPY04_RS10135	314.258018041184	0.00640600775210676	0.255577632593636	0.0250648215459926	0.980003259700709	0.996774041157494
GPY04_RS10140	1109.92866707167	-0.01191505132034	0.203400461108702	-0.0585792738885304	0.953287219369578	0.99651911646286
GPY04_RS10145	148.746667385399	0.200865548600763	0.264891813550015	0.758292775865031	0.448275731068558	0.99651911646286
GPY04_RS10150	1409.99198856722	0.714348200792563	0.211713474904109	3.37412723075898	0.000740501334025627	0.0609567234509278
GPY04_RS10155	603.34094257454	0.309692473305802	0.216277888768137	1.43191925475938	0.15216693104122	0.99651911646286
GPY04_RS10160	796.111363735683	0.0259683076820916	0.215473048388848	0.120517660451105	0.904073090591286	0.99651911646286
GPY04_RS10165	3152.06630615153	-0.0405993540278463	0.197621347121585	-0.205440123848907	0.837228274458079	0.99651911646286
GPY04_RS10170	638.83041663623	0.0855276705705361	0.214725523486975	0.398311617462299	0.690400497952454	0.99651911646286
GPY04_RS10175	1530.50920917295	-0.406028208123861	0.203931048497979	-1.99100730915864	0.0464800836944131	0.899089378767653
GPY04_RS10180	1114.90995632635	-0.493479671613019	0.229989378034582	-2.14566288160846	0.031899884621624	0.785759519536981
GPY04_RS10185	2314.83031131109	0.125327424933544	0.224718989020886	0.557707319170502	0.577044258933785	0.99651911646286
GPY04_RS10190	4814.69586846193	-0.0407697392449501	0.194326087275479	-0.20980064908709	0.833823266440018	0.99651911646286
GPY04_RS10195	73.3344042690249	-0.0437726197752035	0.326159806612657	-0.134206051413279	0.893239640868382	0.99651911646286
GPY04_RS10200	3241.6727008719	-0.019870428500952	0.263813214957745	-0.0753200650093843	0.939960057258514	0.99651911646286
GPY04_RS10205	814.266836702482	0.214336849272147	0.211980162978219	1.01111748505529	0.311960202633185	0.99651911646286
GPY04_RS10210	1542.04561854747	-0.114130192458767	0.229095038641755	-0.498178367962116	0.618358328013618	0.99651911646286
GPY04_RS10215	364.311365736025	-0.128235101148118	0.231043273813815	-0.555026333514713	0.578876648569271	0.99651911646286
GPY04_RS10220	412.916971644018	-0.307003838080904	0.230280488063171	-1.33317347319798	0.182474882385812	0.99651911646286
GPY04_RS10225	1411.34836656608	0.140636561122835	0.19940786070871	0.705270898664687	0.480641667112011	0.99651911646286
GPY04_RS10230	9640.1621807295	0.108207878737856	0.246765860925795	0.438504249866213	0.661020790077792	0.99651911646286
GPY04_RS10235	631.552662111045	0.37809393600133	0.213990947943835	1.76686883082815	0.077250198082451	0.954949547626749
GPY04_RS10240	144.06028207495	0.640127427872289	0.274052433934936	2.33578450182371	0.0195024757588305	0.650110369360084
GPY04_RS10245	844.423846262299	0.0481351194317907	0.21159835517861	0.227483429118151	0.820047853147731	0.99651911646286
GPY04_RS10250	4387.75650345051	-0.190179468958778	0.277270446298886	-0.685898809257776	0.492776921129721	0.99651911646286
GPY04_RS10255	1083.13241861609	-0.187410917367167	0.225761481174907	-0.830127958019431	0.406466441445905	0.99651911646286
GPY04_RS10260	2525.43166374043	-0.0740754491057101	0.205189625644774	-0.361009719048613	0.718092181591267	0.99651911646286
GPY04_RS10265	1394.8736301727	0.327796886706393	0.21017704135627	1.55962270946019	0.118849066690265	0.99651911646286
GPY04_RS10270	419.434960563289	-0.142552029020918	0.230299877066549	-0.618984390424686	0.535926642147782	0.99651911646286
GPY04_RS10275	100.073809634835	-0.495178580542948	0.309491409027017	-1.59997520480357	0.109604084115995	0.99651911646286
GPY04_RS10280	37.9367377169782	0.866139158953901	0.435397291032187	1.98930764337225	0.0466672565456429	0.899089378767653
GPY04_RS10285	112.330209518849	0.199410527936635	0.320237506625363	0.622695729922478	0.533484489296078	0.99651911646286
GPY04_RS10290	254.597827438358	-0.138449044274965	0.26425390646116	-0.52392430495749	0.60033118917402	0.99651911646286
GPY04_RS10295	458.604922272863	-0.173031242223818	0.306438802602615	-0.564651867695103	0.572310578664779	0.99651911646286
GPY04_RS10300	717.159139850738	-0.200847799631064	0.328044672354544	-0.612257465391762	0.540367426637844	0.99651911646286
GPY04_RS10305	522.407667239034	-0.0537879829907792	0.308282889696782	-0.174476056857011	0.861491346014429	0.99651911646286
GPY04_RS10310	58.2248375232479	-0.0768962726714548	0.353202929868503	-0.217711310322605	0.827654050690485	0.99651911646286
GPY04_RS10320	22.6996140763285	-1.0792282474268	0.564116191913392	-1.91313112953952	0.0557312674723733	0.937151888414094
GPY04_RS10340	18.0242332383863	0.525972633431713	0.589793606361687	0.891791005800025	0.372504963477134	0.99651911646286
GPY04_RS10345	16.7622347196917	0.157626288043827	0.798643577900859	0.197367502106671	0.843539958962905	0.99651911646286
GPY04_RS10350	1039.7996329457	0.0891112474516183	0.211066601688516	0.422194922070737	0.672882747634809	0.99651911646286
GPY04_RS10360	210.065776472215	-0.205646721037135	0.295468675253111	-0.696001770275544	0.486427721106777	0.99651911646286
GPY04_RS10365	494.963844998208	-0.0830340513953715	0.216525333828791	-0.383484232200873	0.701360759217533	0.99651911646286
GPY04_RS10370	578.175475216189	-0.230547922728822	0.241532860985953	-0.954519901713206	0.339820540219921	0.99651911646286
GPY04_RS10375	3499.92658284007	-0.257411952927889	0.212699749940521	-1.21021276705718	0.226197260356075	0.99651911646286
GPY04_RS10380	196.632994317183	0.540115486792282	0.297732571137574	1.8140960685914	0.0696629367316067	0.949950417136185
GPY04_RS10385	3204.50364470461	0.189940684234065	0.209902429058989	0.904899886511967	0.365518427166635	0.99651911646286
GPY04_RS10390	405.608165151215	-0.0242905743221048	0.224850241560234	-0.108030012125193	0.913971885285687	0.99651911646286
GPY04_RS10395	488.734910843473	-0.0537486009023047	0.230244250291682	-0.233441663946934	0.815418463556794	0.99651911646286
GPY04_RS10400	439.145146629362	0.027872684663159	0.223937245260144	0.124466497883279	0.900945924890915	0.99651911646286
GPY04_RS10405	728.263494819408	-0.666638124797735	0.293269551451688	-2.27312423501815	0.0230186943631333	0.687151249759874
GPY04_RS10410	85.3606624353962	-0.612102189936224	0.330000073126715	-1.85485470999028	0.063616976918938	0.937151888414094
GPY04_RS10415	661.95468364562	0.237819134929166	0.213422304283026	1.11431246948672	0.265145159365577	0.99651911646286
GPY04_RS10420	434.255619938302	0.170874045263573	0.238928105488747	0.7151692971157	0.474504438329884	0.99651911646286
GPY04_RS10425	2447.5567990964	-0.181924059736834	0.198710801070476	-0.915521746964887	0.359917791182115	0.99651911646286
GPY04_RS10430	398.446182967557	-0.17664693529491	0.22521629745554	-0.784343483534011	0.432838591006617	0.99651911646286
GPY04_RS10435	2690.71476126086	-0.299737698488194	0.255230678700966	-1.17437958482794	0.240243018726251	0.99651911646286
GPY04_RS10440	383.923426124586	0.460903139288284	0.22798835378861	2.0216082603747	0.0432168380166311	0.894128762223037
GPY04_RS10445	799.393794442197	0.0250629763996214	0.20401169502933	0.122850684594421	0.902225337701556	0.99651911646286
GPY04_RS10450	976.120283986663	0.405353509780354	0.219414692827061	1.84743102003587	0.0646846968811495	0.937151888414094
GPY04_RS10455	191.483889567137	0.175252275288646	0.24821185355518	0.706059250509106	0.480151291560655	0.99651911646286
GPY04_RS10460	823.065005040738	-0.125505129412026	0.235256656341461	-0.533481735921056	0.593700150686166	0.99651911646286
[truncated: 1,623 more rows]
