# Supplementary material for: Constitutive expression of the Type VI Secretion System carries no measurable fitness cost in Vibrio cholerae
Source: Ecol Evol. 2024 Mar 1;14(3):e11081. doi: 10.1002/ece3.11081 (PMC10905242; doi:10.1002/ece3.11081)
Supplement: Supplementary file 11 — Table S8 [file ECE3-14-e11081-s005.csv]

Gene ID	baseMean	log2FoldChange	lfcSE	stat	pvalue	padj
GPY04_RS00010	851.621797041913	-0.191067913906128	0.21867468130222	-0.873754166546887	0.382252145574678	0.749842388292469
GPY04_RS00015	1126.02104900529	-0.125387211811797	0.205930844443098	-0.608880190584773	0.542603855457204	0.853420009147994
GPY04_RS00020	463.316319884222	0.252197009387703	0.258644951581116	0.975070295577023	0.329525391916841	0.702672337095656
GPY04_RS00025	830.733219871133	-0.339484533044167	0.293480761502301	-1.15675225628548	0.247373593092385	0.624767872739017
GPY04_RS00030	63.3746636334891	-0.296227331209126	0.401951852594891	-0.736972175390568	0.461139270362487	0.809922072264012
GPY04_RS00035	91.8512860052658	-0.138709129192858	0.328154699664722	-0.422694324763832	0.672518296792362	0.900561524619054
GPY04_RS00040	2890.67743320404	0.051470501556804	0.228057797379054	0.225690601892708	0.821442068118475	0.956961031260552
GPY04_RS00045	1310.59511021047	0.602160795766404	0.303994523150542	1.98082777783535	0.0476105905580627	0.281859282975433
GPY04_RS00050	10380.4515202126	0.459042821324954	0.251214262070982	1.82729602030019	0.0676552732851211	0.339807461719187
GPY04_RS00055	440.176960904138	-0.422846955434233	0.237510586106516	-1.78032887866565	0.0750221536294152	0.361961504807138
GPY04_RS00060	5771.99077932746	-0.212737700098766	0.25928803591791	-0.820468631904475	0.411949004242555	0.776547584714682
GPY04_RS00065	117.760304846677	0.460873925635429	0.289143753970772	1.59392661714566	0.110952471980381	0.435350528179372
GPY04_RS00070	1048.11936198941	-0.350570372252507	0.213247845420397	-1.64395739408945	0.100185003405446	0.415934947799889
GPY04_RS00075	32177.5461745241	-0.291893301223706	0.313077033986041	-0.932336995490766	0.351162394213641	0.718419427837511
GPY04_RS00080	11932.9161213159	0.218611722340719	0.33653529578161	0.64959522843804	0.515953716055858	0.844104162869951
GPY04_RS00085	1167.85356491773	0.0381735763618272	0.226064119306096	0.168861721528392	0.865905408552612	0.968088378967773
GPY04_RS00090	706.984895435151	0.0769001442969046	0.220631438303158	0.348545723530298	0.727430381486217	0.922615579188056
GPY04_RS00095	72.69172773517	-0.196821669921849	0.376248129336998	-0.523116673745797	0.600893062996427	0.872739070808473
GPY04_RS00100	908.177977246046	-0.158450919876966	0.256237230892542	-0.618375867258007	0.536327601906684	0.850229967363124
GPY04_RS00105	619.01307235332	-0.105055042733673	0.239747056887524	-0.438191167380873	0.661247710858858	0.896559992844523
GPY04_RS00110	173.026755115616	0.411242459382373	0.309852881442763	1.32721844466158	0.184436432694626	0.546689292569798
GPY04_RS00115	977.174349509665	0.0238458726622946	0.209790648514798	0.113665088654381	0.909503288329726	0.980515791376569
GPY04_RS00120	927.018008291656	0.164330254711776	0.22311578704126	0.736524550283779	0.461411532579582	0.809922072264012
GPY04_RS00125	1541.78140351345	0.0396216477385065	0.247669791901864	0.159977716435463	0.872898627830534	0.97016057196439
GPY04_RS00130	2230.92527054683	0.338503181142102	0.200804976338407	1.6857310377191	0.0918476158540763	0.396225412868013
GPY04_RS00135	804.511996703584	-0.422147271485416	0.243197036450912	-1.73582407765328	0.0825949453941688	0.376018783454735
GPY04_RS00140	15.892889179659	0.00814499992683264	0.575406001070762	0.0141552224197797	0.988706143736722	0.997459679954583
GPY04_RS00145	269.179672068769	-0.350669646879933	0.276884522482398	-1.2664833835276	0.205340074739102	0.577783364024209
GPY04_RS00150	758.729465825483	0.0123817340924953	0.279177706819772	0.0443507264012615	0.964624837604394	0.992918667536885
GPY04_RS00155	1117.64839074572	0.0461116015795359	0.258794602027319	0.178178374735452	0.858582892424295	0.965760236492878
GPY04_RS00160	41.0307220013288	0.404074237203498	0.413317199993282	0.977637120376471	0.328253831270473	0.702232504824046
GPY04_RS00165	274.711380269124	0.382723047904554	0.241488459060575	1.58485026321093	0.113000359209817	0.44094975335611
GPY04_RS00170	22.0400296607403	0.523963700002341	0.519710745183124	1.00818331131045	0.313366468101699	0.690300451755046
GPY04_RS00175	745.690675250383	0.278705577947988	0.252668877221914	1.10304672665801	0.270006873832364	0.647396629965377
GPY04_RS00180	1070.78008471795	0.519628849444877	0.263731830605827	1.97029250603244	0.0488048568098989	0.284108273003198
GPY04_RS00185	273.351649886808	0.259379071213113	0.311997162799837	0.831350736928075	0.405775520067544	0.771573660214146
GPY04_RS00190	474.737887654509	0.248672144136326	0.221178891079616	1.12430324124744	0.260884403812653	0.641770056659972
GPY04_RS00195	27.1207548046535	-0.554070402184787	0.470049855392505	-1.17874816006937	0.23849847228257	0.612411808844495
GPY04_RS00200	113.910711663077	0.104398861305961	0.291816740371079	0.357754874422919	0.720526763365511	0.919940985010781
GPY04_RS00205	681.438503883338	-0.117730199379568	0.261994339086187	-0.44936161517917	0.65317081654891	0.893086977111529
GPY04_RS00210	272.328569184165	0.183082439898658	0.237183528075153	0.771902000887042	0.44017247216925	0.795851552277499
GPY04_RS00215	404.018700491042	0.315140366369306	0.22025797017252	1.43077849179518	0.152493709187884	0.505135411684867
GPY04_RS00220	196.823053395812	-0.225349312870723	0.25735150052972	-0.875647946123782	0.381221451688224	0.749842388292469
GPY04_RS00225	196.188678951257	0.294653058973202	0.326064745060757	0.903664267408912	0.366173451915781	0.73651149959439
GPY04_RS00230	719.172985496786	0.498623643492798	0.258601399897923	1.92815523693847	0.0538358201050587	0.299355589122877
GPY04_RS00235	838.019595991303	0.556891225716824	0.377248373228195	1.47619251728347	0.139892217727789	0.484844310049488
GPY04_RS00240	414.70863975539	0.121324767519817	0.256149766670068	0.473647776833968	0.635751099598653	0.889207378404433
GPY04_RS00245	1000.63657695801	0.0275467728042664	0.203376272397264	0.135447328636539	0.892258206038125	0.97488773885305
GPY04_RS00250	329.097360452503	0.0310751831912909	0.263046336134318	0.118135776563043	0.905960076324202	0.97931940061712
GPY04_RS00255	553.91145582572	-0.347977817129504	0.231966926592519	-1.5001182377209	0.133583777522985	0.47252206657801
GPY04_RS00260	101.469551530856	-0.150852254398559	0.292111434573259	-0.516420230584046	0.605560939115866	0.873095147158996
GPY04_RS00265	632.546058884799	0.050193551925095	0.210453905037577	0.238501404457821	0.811492226178691	0.95555532189512
GPY04_RS00270	274.520540666758	0.250368483203563	0.235899956187103	1.0613333179468	0.288538449262863	0.665361189583859
GPY04_RS00275	322.502610946811	0.550208016003308	0.229283981749715	2.39967926151907	0.0164094429547321	0.158930794038586
GPY04_RS00280	1009.923604681	0.545422711322924	0.243789098943403	2.23727276439685	0.0252685181495219	0.199396684331005
GPY04_RS00285	129.231567777533	-1.30935036653662	0.277596951494688	-4.71673179221376	2.39663293343922e-06	0.000151972206190047
GPY04_RS00290	59.0551686183461	-2.60261611653354	0.39320185212006	-6.61903320775523	3.61555633111267e-11	3.77612956817091e-09
GPY04_RS00295	28.1739304532259	0.328392205003559	0.465862537356246	0.704912240566011	0.48086485213952	0.822916187926475
GPY04_RS00300	2117.22331853345	0.436064114143147	0.194503248549029	2.24193743495871	0.0249654161810046	0.198849199024968
GPY04_RS00305	3197.65925851631	0.30797826940675	0.269589083889145	1.14239888709066	0.253288253664453	0.630733933213514
GPY04_RS00310	77.6925662693304	0.595541196712891	0.344017361357497	1.73113704018564	0.0834273253800396	0.377870449521072
GPY04_RS00315	216.871580502423	0.496203919086969	0.267769912047794	1.85309811431839	0.0638682970703138	0.327740351006769
GPY04_RS00320	2320.83035635075	0.00363831628748355	0.197331615005379	0.0184375741686621	0.985289777679204	0.99679886055238
GPY04_RS00325	14160.0340790863	-0.0581614696527153	0.252219261979311	-0.230598841643927	0.817626467594912	0.956062360028553
GPY04_RS00330	17025.4779786216	-0.0209838533354087	0.234767465048634	-0.0893814367806959	0.928778775720443	0.984019917026215
GPY04_RS00340	4857.59878374844	-0.372148100642863	0.199556853336492	-1.8648725634862	0.0621992690264631	0.322327160120526
GPY04_RS00345	151.386402250653	-1.13196207333753	0.267678311212184	-4.22881505868528	2.34925359166066e-05	0.00114276705534068
GPY04_RS00350	181.429471052731	-0.163797805869845	0.279239119199603	-0.586586171519761	0.557481672261176	0.857336223859731
GPY04_RS00355	1174.59172591209	-0.162836677158811	0.204954323059778	-0.794502280936602	0.426903081614914	0.785864615248606
GPY04_RS00360	18231.0473995648	-0.381812275226352	0.205849860609714	-1.85480949122554	0.0636234362110832	0.327740351006769
GPY04_RS00365	912.484460840421	-2.2711026987358	0.280155444580952	-8.10658062395629	5.20641758683833e-16	6.84740327809737e-14
GPY04_RS00370	634.826446367207	-0.198834289596401	0.26984588938626	-0.736843870583435	0.461217300932152	0.809922072264012
GPY04_RS00375	177.338381739904	0.0829442528692169	0.286839924460907	0.289165648837428	0.772454617710347	0.939700701435232
GPY04_RS00380	74.6346128029603	0.01665353617462	0.324615211444692	0.0513023899912264	0.95908456367677	0.991747666537433
GPY04_RS00390	7597.72000346725	0.488390137713395	0.201278709897719	2.42643714261471	0.0152478914412009	0.154022565764651
GPY04_RS00395	1030.99338282005	0.117087976723052	0.34711686442735	0.337315724824305	0.735878906937641	0.926036648733387
GPY04_RS00400	7402.44354117308	-0.294583769941704	0.20808317598372	-1.41570200737781	0.156862770411918	0.511966633945515
GPY04_RS00405	733.043262050226	-0.0837583333326596	0.225302337801836	-0.37175971696454	0.710071758632087	0.91249812479012
GPY04_RS00410	28.6093188219446	0.0197991377028291	0.469635744332412	0.0421584982441521	0.96637234672909	0.993010459451497
GPY04_RS00415	23.6670237272457	0.0115807283130733	0.488932722636367	0.0236857297065923	0.981103288858207	0.994263064707618
GPY04_RS00420	22.320692251758	-0.534550864633846	0.492081427472767	-1.08630571037642	0.277343761464534	0.651785371913012
GPY04_RS00425	79.2558904512941	-0.0073599540452261	0.349563725024599	-0.0210546847923313	0.983202033169884	0.995821568678339
GPY04_RS00435	190.549668797736	-0.477416429281785	0.291122690039866	-1.63991487306059	0.101022867963486	0.41730649690284
GPY04_RS19420	25.3256955657377	-0.286142591064365	0.472176564144515	-0.60600760984992	0.544509699963845	0.853420009147994
GPY04_RS00440	165.640549824149	-0.0266116711530644	0.259830764576011	-0.102419246606494	0.918423907420105	0.983518375527655
GPY04_RS00445	858.029080248686	-0.453137565534973	0.229634640064141	-1.97329795456123	0.048461625835313	0.283412255883518
GPY04_RS00450	136.322322365659	-0.718488646344178	0.303318737591096	-2.36875786853884	0.0178479336655801	0.164618214146688
GPY04_RS00455	395.136890139578	-0.46902200372766	0.268315229868849	-1.74802602132169	0.0804595216875755	0.372394516534818
GPY04_RS00460	104.377344357225	-0.253828682304279	0.297816161605615	-0.852299891771533	0.394047666093905	0.758408272249028
GPY04_RS00465	166.360322581965	-0.845085876178132	0.280080051541909	-3.0173012020161	0.00255036261844548	0.0448333547430688
GPY04_RS00470	434.84933823787	0.0951819240381995	0.271082299598053	0.351118181376396	0.725499688477913	0.922064922614556
GPY04_RS00480	37.8355691087172	0.254851853038898	0.431630428479615	0.590439960260898	0.554895726822202	0.856604562585708
GPY04_RS00485	29.7066787384278	0.0302190789848277	0.445646022959572	0.0678096009566974	0.945937200898118	0.9880317112591
GPY04_RS00495	2172.38987541656	-0.187550628833494	0.248253508650605	-0.755480274389414	0.449960863563649	0.802186458394591
GPY04_RS00500	1901.92610479041	-0.384616590782775	0.250858377267057	-1.53320209981795	0.125226067060999	0.462291937087012
GPY04_RS00505	4929.61122151368	-0.161208788798496	0.210925080463479	-0.764294072778174	0.444692016772128	0.798828695391193
GPY04_RS00510	625.195350132961	-0.46530738833524	0.229874109566394	-2.02418353773262	0.0429512707646537	0.26852106071353
GPY04_RS00515	1028.02001736808	-0.125918068113409	0.208124081454234	-0.605014408873671	0.545169422842922	0.853420009147994
GPY04_RS00520	62.9241290904287	0.381481698970052	0.34675946617524	1.10013348208716	0.271273967435895	0.648025086939925
GPY04_RS00525	3759.4145001507	0.461806243561956	0.207157703927988	2.2292496721362	0.0257972972169372	0.200476350805509
GPY04_RS00530	1223.30518835077	0.395979547357249	0.211227219340321	1.87466155448111	0.0608392991197927	0.319586318305301
GPY04_RS00535	4550.75021725024	0.274074010546062	0.237792519776801	1.15257624925846	0.249084356408286	0.62602740129573
GPY04_RS00540	4807.3877383843	0.0855051758669989	0.229972719179909	0.371805734923314	0.710037493469225	0.91249812479012
GPY04_RS00545	490.34561806049	-0.502196838501075	0.224915453539535	-2.23282495977005	0.0255604896346817	0.200032350864851
GPY04_RS00550	523.764973688181	-0.21146245873129	0.24091513766704	-0.877746665398607	0.380081213917493	0.748568158968951
GPY04_RS00555	791.632942154331	-0.128947378801624	0.211272343165082	-0.610337239933333	0.541638432913611	0.853420009147994
GPY04_RS00560	128.595720341981	-1.04921418267952	0.291002556946563	-3.60551533872669	0.000311534088225362	0.00937941101894034
GPY04_RS00565	308.649732850369	-0.105588301272127	0.228564733923749	-0.461962348519403	0.644108321279076	0.890943414213605
GPY04_RS00570	382.994267226839	0.251370612015232	0.268946573652402	0.934648873200049	0.349969283257253	0.717932365595901
GPY04_RS00575	228.698986628703	0.37258736869592	0.265505977055801	1.40331066301236	0.160524219882807	0.515842250721953
GPY04_RS00580	309.486625078869	0.121866009836854	0.262841434086068	0.463648397980316	0.642899673323325	0.890943414213605
GPY04_RS00585	182.623502025131	0.417784252084177	0.284544344672869	1.46825709210454	0.142034401382042	0.488724960569411
GPY04_RS00590	313.771534255711	0.175021742690905	0.233534458348529	0.749447186203679	0.453587719621879	0.804718646420126
GPY04_RS00595	309.384716685891	0.200911234827806	0.234440138000757	0.85698309402615	0.391454227912164	0.755829894959556
GPY04_RS00600	224.872098258712	-0.423210546747786	0.254343365791679	-1.66393389279285	0.096125640967977	0.406477295653958
GPY04_RS00605	3391.16542783586	-0.0404068776563449	0.250269170006001	-0.1614536766769	0.871736093278182	0.969475373388921
GPY04_RS00610	396.967747964383	-0.455336438220867	0.280690617469295	-1.62220042239451	0.10476044129576	0.425634241465954
GPY04_RS00615	441.085945137951	0.283020853855089	0.252998603673183	1.118665675407	0.263282793808766	0.643197704734564
GPY04_RS00620	958.200827868048	-0.532396891058193	0.383995586203423	-1.38646617353605	0.165604602348147	0.521794093112927
GPY04_RS00625	2491.55881437294	-0.740946336630266	1.24726741643362	-0.59405571481126	0.552474849257176	0.856604562585708
GPY04_RS00630	211.586135622525	-1.19852393731634	0.827259181876599	-1.44878892077999	0.147396538765276	0.499432356064405
GPY04_RS00635	492.443605745509	-1.3607728043517	0.963098252911742	-1.41291171512114	0.157681684061053	0.513133554236937
GPY04_RS00640	1044.71593722452	-1.47884557506288	1.06331260014815	-1.39079098174595	0.164288818589391	0.521349057024957
GPY04_RS00645	1109.79064774062	2.8090768924381	0.248076966886885	11.3234087295131	1.00487078750026e-29	2.37886411094228e-27
GPY04_RS00650	6114.8105903289	0.252401125286769	0.206976298877045	1.21946873461444	0.222666335604822	0.596368818558787
GPY04_RS00655	51.4462467013005	0.327270726351593	0.374687150276621	0.873450627036392	0.382417506391907	0.749842388292469
GPY04_RS00660	4112.45122988431	0.286584605995875	0.199114768662324	1.43929356883562	0.150067364199029	0.502433881309095
GPY04_RS00665	1313.53080461753	-0.343091938588906	0.223639283461217	-1.53413091510108	0.124997449149144	0.462291937087012
GPY04_RS00670	3534.16774803723	-0.566070762567107	0.260510351751844	-2.17293001510486	0.0297855850151936	0.218502688985793
GPY04_RS00675	303.607767120688	-0.0829842605887314	0.238074083039604	-0.348564864890929	0.72741600901404	0.922615579188056
GPY04_RS00680	1054.8595592541	0.0940357419536879	0.233240373470291	0.403170945726794	0.686822471975415	0.905551623617294
GPY04_RS00685	551.89093500641	0.185622280616548	0.248466099027816	0.747072865645816	0.455019578230171	0.805470848601862
GPY04_RS00690	1275.50600198627	0.36678268992418	0.238026614399363	1.54093142420111	0.123333476835338	0.461007553939247
GPY04_RS00695	432.389917518506	-0.383033605842569	0.244719313591767	-1.56519565301468	0.117537040480072	0.450432225585508
GPY04_RS00700	804.090337432362	0.021019455858275	0.260635824400259	0.0806468408809196	0.935722813860609	0.986565235160043
GPY04_RS00705	572.557760003742	0.102232029324972	0.260611344614146	0.392277740158757	0.694853009066034	0.908191342598984
GPY04_RS00710	101.712545978769	-0.330723128914276	0.373105232756376	-0.886407104159341	0.375398192400327	0.743373675227821
GPY04_RS00715	1979.97991703278	0.357380741976386	0.268848458484705	1.3293018081289	0.183748417982122	0.546689292569798
GPY04_RS00720	4080.00898456169	-0.372194172741507	0.262607562712727	-1.41730180538883	0.156394707559736	0.510908561678585
GPY04_RS00725	2225.39789007741	-0.260933206417324	0.253763611325469	-1.02825304642539	0.303830811499185	0.681460720099554
GPY04_RS00730	1682.24996662353	-0.185335186499352	0.206100852170736	-0.899245124643242	0.368522109544798	0.739752408701853
GPY04_RS00735	179.897681263231	-0.563308093001089	0.259174897310078	-2.17346702496093	0.0297451850373462	0.218502688985793
GPY04_RS00740	982.7573645047	0.0270350257406475	0.27006803557607	0.100104500271498	0.92026136258161	0.984019917026215
GPY04_RS00745	1854.2796443428	0.305929887748611	0.253074782338048	1.20885172723358	0.226719814611937	0.599340388183593
GPY04_RS00750	1099.39581393598	-0.246250222604277	0.221292461562514	-1.11278179503061	0.265802155937794	0.643930775014687
GPY04_RS00755	1475.78135252645	-0.194552917002578	0.200421510484264	-0.970718744372768	0.331688355070248	0.702814118505444
GPY04_RS00760	759.993135602347	-0.303704072801179	0.208414139615	-1.4572143394983	0.145057223558136	0.493862129295244
GPY04_RS00765	1058.5038432231	0.113422275882553	0.246158942620529	0.460768455840344	0.644964735352502	0.891155554566822
GPY04_RS00770	5156.09332111063	0.336971138392607	0.210262882939302	1.60261827328737	0.109018956889335	0.432195645419486
GPY04_RS00775	11222.4581347541	0.776754983937038	0.204489477272226	3.79850833548263	0.000145569534418038	0.00516917416718454
GPY04_RS00780	14055.5029112394	0.653959121013664	0.20060062263537	3.26000543977553	0.00111410077008384	0.0251985467169918
GPY04_RS00785	7806.37885174697	0.36388963738573	0.21172036838643	1.71872758468643	0.085663986770213	0.384593650927361
GPY04_RS00790	1588.812017286	-0.229316755121113	0.206692355449077	-1.10945929578711	0.267232094680313	0.645099366560021
GPY04_RS00795	3093.35803892102	-0.392451204508642	0.287607991962659	-1.36453511542056	0.172399210115541	0.531414579097471
GPY04_RS00800	1460.65452758727	-0.0756596519066122	0.317150110864857	-0.238561013585305	0.811445998959415	0.95555532189512
GPY04_RS00805	539.428273261944	-0.0735532956425426	0.246877514798128	-0.297934365155479	0.765753258720803	0.93600653160774
GPY04_RS00810	44913.2291629058	0.852416571995636	0.247258968338211	3.44746472787052	0.000565874290626881	0.0155768961706671
GPY04_RS00815	19143.1384744735	0.713475503555087	0.243653001660797	2.9282442600414	0.00340882132099358	0.0560403912539269
GPY04_RS00820	2883.82529335306	-0.131072651898895	0.212619074853664	-0.616467040829267	0.537586318399716	0.850654545594227
GPY04_RS00825	3441.25442876415	0.197938494176675	0.225797029338209	0.876621338893675	0.380692344861702	0.749356162197285
GPY04_RS00830	2958.57188538633	0.156307297901189	0.223072989761185	0.700700241963522	0.48349010502668	0.824626975480182
GPY04_RS00835	1186.96077460843	-0.188399030259597	0.2275101767366	-0.828090562637625	0.407619213736695	0.774040549721393
GPY04_RS00840	1209.21815187095	0.0444447285986424	0.230513630425577	0.192807377666075	0.847109825362619	0.962684123174106
GPY04_RS00845	558.497346057987	-0.350029575803002	0.217263676245865	-1.61108189758739	0.107161873370243	0.430746391854596
GPY04_RS00850	447.809780327421	-0.261349076266535	0.266000640811812	-0.982512957370777	0.325847202667399	0.700413690479378
GPY04_RS00855	246.278670850326	-0.122160661705014	0.264953075471611	-0.461065271605437	0.644751776685849	0.891155554566822
GPY04_RS00860	1740.4254759529	0.437770680358124	0.322991655102732	1.35536220036052	0.175302186575492	0.534339479056419
GPY04_RS00865	676.025793465898	0.12668991775986	0.208855501147758	0.606591241617484	0.544122214091167	0.853420009147994
GPY04_RS00870	9490.09238157407	0.376197674370143	0.207971470729926	1.80889077261312	0.0704679742316991	0.348512223533097
GPY04_RS00875	701.970744761166	-0.634689550060193	0.260667675354416	-2.43486097460009	0.0148975122944001	0.152014557923605
GPY04_RS00880	497.952166173353	-0.119310415875438	0.246166429258155	-0.484673788521817	0.627907762475906	0.883907199826973
GPY04_RS00885	308.512705157293	-0.388257573073344	0.237583764674907	-1.63419235992244	0.10221846627199	0.418848729677853
GPY04_RS00890	511.80969004862	0.768115981804679	0.231023334642627	3.32484154898416	0.000884687983347338	0.021226533978827
GPY04_RS00895	315.951907085674	1.11511626906695	0.274317000363628	4.06506438751073	4.80192034669748e-05	0.00200607284130856
GPY04_RS00900	451.960560562022	0.0450465494284161	0.2264663929809	0.198910526349997	0.842332735212021	0.962684123174106
GPY04_RS00905	531.825429134202	0.57521899119627	0.263693581944783	2.18139170075334	0.0291544569572518	0.216132519113155
GPY04_RS00910	506.043565329495	0.897363873051965	0.279762310955911	3.20759386775792	0.00133850371941081	0.028009727798402
GPY04_RS00915	1446.11899861038	0.103454880524001	0.202949827511787	0.509755942108365	0.61022245542956	0.875869013431838
GPY04_RS00920	296.899554169898	0.393944844294373	0.245836928162326	1.60246406932913	0.109053026836345	0.432195645419486
GPY04_RS00925	2645.48383371635	-0.746539601663177	0.280705301025465	-2.6595137282265	0.0078253540852587	0.101415446557495
GPY04_RS00930	423.272135118499	0.720758768308035	0.336332015953656	2.14299779420152	0.0321132754901086	0.227972640643987
GPY04_RS00935	24.062332171822	-0.572580102134028	0.497917053710865	-1.1499507756698	0.250164145997928	0.62602740129573
GPY04_RS00940	462.036382169272	0.349872426741564	0.227895261175893	1.5352334442423	0.124726495963675	0.462291937087012
GPY04_RS00945	791.34446621043	0.066615415245178	0.222078834935264	0.299962917513488	0.764205441396469	0.93600653160774
GPY04_RS00950	2094.92622300585	-0.05089793134059	0.213724080909107	-0.238147854580018	0.811766419634498	0.95555532189512
GPY04_RS00955	8072.16995172741	0.259927742594837	0.245518386079533	1.05868952116131	0.289741201713188	0.66635853887984
GPY04_RS00960	450.717294660574	-0.319625392140226	0.302160107710955	-1.05780142376034	0.290145983585061	0.66635853887984
GPY04_RS00965	38.3647500022384	0.0791875120422587	0.479656000369802	0.165092299442115	0.868871334000329	0.968145519603553
GPY04_RS00970	61.8440187496437	0.509149633781052	0.353379063596834	1.44080305323898	0.149640330642435	0.502242735454904
GPY04_RS00975	981.382711832962	1.18319514126197	0.289305789251612	4.08977346883624	4.31794699521959e-05	0.00183071786671687
GPY04_RS00980	264.132888614387	0.147123823914871	0.235210832524322	0.625497653895926	0.531644487731727	0.848600094548245
GPY04_RS00985	186.901366744976	0.347054148453723	0.267094988506119	1.29936600605957	0.193818352024849	0.560920104352272
GPY04_RS00990	126.064772292956	0.0567517925504297	0.324579620785639	0.174847060370158	0.861199809038825	0.966353052290316
GPY04_RS00995	373.646040392872	0.567095881209901	0.280329089283739	2.02296480418379	0.0430767763359055	0.268524537809825
GPY04_RS01000	98.4951826813962	-0.0682823451097323	0.293452792700206	-0.232685961109561	0.816005271440433	0.955896286874834
GPY04_RS01005	23.3331215772281	-0.270321200376588	0.507496132942064	-0.532656670326685	0.594271265423719	0.872739070808473
GPY04_RS01010	320.044225774074	0.0357599238221911	0.271205609910244	0.131855398691885	0.895098667208607	0.975918394594924
GPY04_RS01015	86.9795310938148	-0.0591296699269533	0.305248540346169	-0.193709918677734	0.846403024971656	0.962684123174106
GPY04_RS01020	71.3832065809808	-0.67208362983706	0.340085464743382	-1.97621980211414	0.0481298880731482	0.283286668725106
GPY04_RS01025	53.3724374744509	-0.0901042133984728	0.428972920172293	-0.210046390252987	0.833631466372637	0.959865543803254
GPY04_RS01030	74.5065318650734	-0.121502938832267	0.406293784804149	-0.299051925913257	0.764900426175661	0.93600653160774
GPY04_RS01035	811.459090959048	-0.00223094513824601	0.331135270033027	-0.0067372622011044	0.994624483174103	0.997788483801188
GPY04_RS01040	1485.76375664928	0.557989456529299	0.224111037259061	2.48979016541827	0.0127818534307918	0.140087535594882
GPY04_RS01045	261.336953182567	0.0166664644690541	0.261845420043579	0.0636500133028115	0.949248907590281	0.989391004223518
GPY04_RS01050	569.159028499275	0.124995989319107	0.223745817979491	0.558651734579303	0.576399425171487	0.865086373112404
GPY04_RS01060	1477.58899053154	0.236406221613508	0.201565631787251	1.17284985300982	0.24085602222694	0.616597673304109
GPY04_RS01065	195.87828641553	0.576063437908724	0.253318836118448	2.27406475860865	0.0229620931983383	0.191312354384877
GPY04_RS01070	528.635521969315	0.129713839536518	0.231301040055727	0.560800935029372	0.574933249217362	0.86481228323369
GPY04_RS01075	710.527568972115	0.219688743370518	0.215347896365378	1.02015736897553	0.307653832310772	0.68536935918165
GPY04_RS01080	326.611631482945	0.134017929958796	0.251303637081144	0.533290848932371	0.593832261325521	0.872739070808473
GPY04_RS01085	1152.05025118026	-0.0488648445196282	0.246445646872244	-0.198278383650896	0.842827263280587	0.962684123174106
GPY04_RS01090	352.910069686476	0.0432189709764818	0.243435402311394	0.177537739236455	0.859086024412386	0.965760236492878
GPY04_RS01095	113627.45600064	0.43942676264008	0.298461556661552	1.47230607370443	0.140938243899023	0.48589485833537
GPY04_RS01100	1596.49251759885	-0.440419259662455	0.303529334073481	-1.4509940563301	0.146781515272728	0.498299388846519
GPY04_RS01105	4311.83058709001	-0.0836915990382343	0.242688247665166	-0.344852294428788	0.730205416509708	0.924093904975586
GPY04_RS01110	1963.32803195307	-0.340850867464843	0.221519554691634	-1.53869426082643	0.123878954101972	0.461588841569889
GPY04_RS01115	8306.60345021313	0.094784652808224	0.235929936124119	0.401749156403616	0.687868643878604	0.905680961962523
GPY04_RS01120	531.509450888379	-0.304358587792473	0.22236631035529	-1.36872616767432	0.171084887431023	0.53014646452904
GPY04_RS01125	1182.22765654245	0.695686260675472	0.214909999899029	3.23710511843248	0.00120748924095439	0.0264678660162286
GPY04_RS01130	4496.13936929256	-0.852279427752104	0.268808211267243	-3.1705855402787	0.00152132033362493	0.03104717531438
GPY04_RS01140	83.3014896452372	-1.18536487647689	0.496893255026969	-2.38555235854944	0.0170534946511592	0.161151458564296
GPY04_RS01145	1152.0472874456	-0.335707599383357	0.256013727622187	-1.3112874942346	0.189760651849243	0.553884979136623
GPY04_RS01150	1461.81358161419	0.159804186570719	0.224080949816449	0.713153825443971	0.475750575427981	0.816525033032751
GPY04_RS01155	13802.1529326894	0.392567424061421	0.193127414466568	2.03268616807055	0.0420842396194566	0.265986534074077
GPY04_RS01160	771.698316872365	0.487876885519397	0.246454836916041	1.97957926744039	0.0477508245330019	0.282135071408802
GPY04_RS01165	630.586751889281	0.416229105821599	0.227379627668363	1.83054704631971	0.0671681785576912	0.337838813113826
GPY04_RS01170	36448.9962775059	-0.120902905533985	0.266523022571102	-0.453630250653977	0.650094976749666	0.891820973291535
GPY04_RS01175	4799.93631166005	0.418204246472507	0.242230464908372	1.72647254188568	0.0842624350099006	0.379715617665174
GPY04_RS01180	863.369145928345	-0.0692167348384485	0.244290668672215	-0.283337612585286	0.776918047397587	0.942282281179755
GPY04_RS01185	93.440435580868	-0.131103144810996	0.312884100914988	-0.419015042399415	0.675205138921581	0.900696261574205
GPY04_RS01190	131.596831277113	0.334826817521558	0.290752538957136	1.15158690865609	0.249490863486499	0.62602740129573
GPY04_RS01195	1011.90486587327	0.433791487602948	0.244153355604689	1.77671728708617	0.0756147665746637	0.362625319831156
GPY04_RS01200	840.550797916134	0.747670988583414	0.317357990540414	2.35592299822116	0.0184767472948489	0.167802889115111
GPY04_RS01205	1674.67616396529	0.135108721143219	0.23528225545502	0.574241014826757	0.565804718168317	0.86236123389547
GPY04_RS01210	820.700211066509	-0.197831959104724	0.226444608862447	-0.873643934817173	0.382312192023837	0.749842388292469
GPY04_RS01215	481.332292221776	-0.125385075052645	0.281106233940152	-0.446041602475953	0.655567194772515	0.894499638808094
GPY04_RS01220	676.999420574193	-0.396895075178287	0.246722992059239	-1.60866675564226	0.10768922876851	0.430746391854596
GPY04_RS01225	78.3408382963098	-1.05430426147976	0.323093608459258	-3.26315418775207	0.00110179557702577	0.0250799749616571
GPY04_RS01230	278.084294837466	-0.0147506610289569	0.24265050863232	-0.0607897387567731	0.951526662494367	0.989939812103822
GPY04_RS01235	779.094733552218	0.290633416418172	0.210928785055381	1.37787460512734	0.168242006768838	0.526831892448098
GPY04_RS01240	182.32052154943	-0.215393987318584	0.284913141163028	-0.755998780678688	0.449649926761453	0.802186458394591
GPY04_RS01245	98.6187264556538	-0.167347617654597	0.293597863345332	-0.569989221814469	0.568685008404636	0.86236123389547
GPY04_RS01250	602.727395054726	-0.375488640798347	0.264251562051853	-1.42095145202838	0.155330873555441	0.510249705823653
GPY04_RS01255	1952.1731827376	0.101260720656452	0.205742915309323	0.492171118039285	0.622598380125177	0.882678809706555
GPY04_RS01260	2346.62841808927	0.634098640107996	0.244894486961134	2.58927282511113	0.00961788601994581	0.116167051893971
GPY04_RS01265	543.850992991441	-0.0320063853952441	0.214352966817634	-0.14931626965758	0.881304077856531	0.973353135763934
GPY04_RS01275	249.695699464303	-0.0751935009979082	0.292576309885997	-0.257004748700288	0.797175107243267	0.950560378045951
GPY04_RS01280	1308.6410584784	0.156440743134156	0.288883962618006	0.54153488382122	0.588138960248978	0.868752682131497
GPY04_RS01285	36.4785577089732	-0.0638416044751899	0.434804073377253	-0.146828441553716	0.883267434862472	0.973353135763934
GPY04_RS01290	764.799933334322	-0.169238161744236	0.259900330889928	-0.651165626318155	0.514939576776624	0.844104162869951
GPY04_RS01295	2316.78903308924	-0.513512892263447	0.213561568783136	-2.40451919879321	0.0161937555871076	0.158930794038586
GPY04_RS01300	943.648481426643	-0.341104298410015	0.201887530891084	-1.68957585891739	0.0911091276837117	0.395995731217699
GPY04_RS01305	332.257414760641	-0.389060666154449	0.315795875835547	-1.23200046588656	0.217948910088528	0.593309270048746
GPY04_RS01310	481.67168706326	0.115221732566516	0.222934794303644	0.516840509021579	0.605267499285614	0.873095147158996
GPY04_RS01315	60.5136458654184	0.0471787780370903	0.34651013568912	0.136154106843841	0.89169945465768	0.97488773885305
GPY04_RS01320	1221.15693206049	0.351025052918108	0.228463754883879	1.53645838963175	0.124425995609086	0.462172291221616
GPY04_RS01325	458.004863123503	-0.523378018115083	0.219047449373784	-2.38933628130035	0.0168788448598801	0.160688413129851
GPY04_RS01330	31175.5641730084	0.640680058351761	0.210823762335659	3.03893665141843	0.00237414771676235	0.0429097493704109
GPY04_RS01335	309.734052130673	-0.0303386823916632	0.282194670467763	-0.107509763885243	0.914384579758538	0.983337263089815
GPY04_RS01340	1635.01949496937	0.0196633607713068	0.209750799404578	0.0937462971637073	0.925310692370891	0.984019917026215
GPY04_RS01345	5319.20241569217	0.253881872814926	0.193981473737453	1.30879443239279	0.190603993418945	0.555693580156545
GPY04_RS01350	554.360578075062	-0.12109068849337	0.220621302028399	-0.548862178674764	0.583100035315728	0.867398692862697
GPY04_RS01355	176.350065782794	-0.315297423806982	0.264116634621911	-1.19378101367352	0.232563640448861	0.604952053897061
GPY04_RS01360	975.345158215079	-0.328705708153241	0.276275930581879	-1.18977323670917	0.234135531342031	0.606655701413893
GPY04_RS01365	1728.49917272253	0.445485879533473	0.261801179077805	1.70161907254466	0.088826799825311	0.390859933308153
GPY04_RS01370	192.526209543747	-0.230418005881932	0.251896328261811	-0.914733483699072	0.360331561691391	0.728970155206565
GPY04_RS01375	256.313742438964	-0.553382062057054	0.257297588043338	-2.15074718059092	0.0314961601872671	0.225489646824568
GPY04_RS01380	467.698422791367	-0.304683295471902	0.253814267263618	-1.20041831673493	0.229976918664835	0.603137398950391
GPY04_RS01385	469.118040101522	0.051837101578517	0.227802299294326	0.227553021804852	0.819993744941462	0.956961031260552
GPY04_RS01390	707.659657899611	-0.241272767972333	0.234415429227768	-1.02925293256999	0.303360834521346	0.681362633387287
GPY04_RS01395	71.1000364157615	-0.0104059803644425	0.327525913247534	-0.0317714719463371	0.974654297235464	0.993010459451497
GPY04_RS01400	408.006734435089	0.486989518350224	0.238033225424186	2.04588883540265	0.040767309039247	0.262254917388344
GPY04_RS01405	2737.53900735494	0.352226288199481	0.203653731548201	1.72953515519609	0.0837133602391313	0.378420801924735
GPY04_RS01410	1572.85344779488	0.229223711058714	0.205932150671078	1.11310307939647	0.265664161301076	0.643930775014687
GPY04_RS01415	249.571942918072	-0.0890531537217382	0.291752083737049	-0.30523570759481	0.76018663849463	0.934703169423279
GPY04_RS01420	1885.6023056567	0.335526702865423	0.198881247832515	1.68707058368812	0.0915897805707048	0.396225412868013
GPY04_RS01425	529.090579191955	-0.126089560843414	0.231063971292029	-0.545691135395818	0.58527826642143	0.867846625717796
GPY04_RS01430	436.434539204175	-0.217357489980242	0.277290396979677	-0.783862305899372	0.433120909678089	0.790568881123421
GPY04_RS01435	215.632507775653	0.0870984441562238	0.268068691659331	0.324910915993543	0.745248494978871	0.928710301676137
GPY04_RS01440	661.16782018519	0.403975122974474	0.235774368940786	1.71339711262648	0.0866395071363671	0.386018682360401
GPY04_RS01445	445.529954116782	0.337484295571653	0.233608184254417	1.44465955526673	0.148553535562347	0.501431786202758
GPY04_RS01450	549.498533851601	0.473229502905223	0.293251812608198	1.61373087073629	0.106585814826382	0.430746391854596
GPY04_RS01455	98925.6461213953	-0.318515129982914	0.253798479213509	-1.25499227170295	0.209481565487602	0.581275161952155
GPY04_RS01460	841.717015821552	-0.000365887166484223	0.254374569856321	-0.00143837949953444	0.998852339600485	0.999680482279882
GPY04_RS01465	2846.88551523972	-0.0074921649452481	0.197741861059775	-0.0378886134938484	0.969776491647266	0.993010459451497
GPY04_RS01470	240.813760399844	-0.166872454764588	0.256816949914996	-0.649771967231218	0.515839529090066	0.844104162869951
GPY04_RS01475	9249.45886083166	0.075067498746614	0.245839238429632	0.305351982157645	0.760098089076215	0.934703169423279
GPY04_RS01480	16.2398033412584	-1.47820386668042	0.639399036248614	-2.311864395907	0.020785157332803	0.179995706073386
GPY04_RS01500	41.8910244855646	0.789753612122339	0.426862054573292	1.85013777556735	0.0642936945638747	0.329447199706088
GPY04_RS01505	127.964367355731	0.0365529832158301	0.312842602405121	0.116841449773184	0.906985696519295	0.979831520638885
GPY04_RS01510	714.402306472101	-0.418807564865795	0.253486720639399	-1.65218739588957	0.0984963550580509	0.410272164898927
GPY04_RS01515	116.000156183272	0.0528671270670681	0.317207327240218	0.166664268215445	0.867634222070506	0.968088378967773
GPY04_RS01520	369.715121924798	0.287926254263946	0.232323489493454	1.2393333747342	0.215222063795477	0.591070029804901
GPY04_RS01525	402.559241491248	0.232091151439076	0.223123759883794	1.04019021353868	0.2982515373323	0.674580387940764
GPY04_RS01530	178.488954586204	-0.551506353119237	0.287298696467971	-1.9196270637473	0.0549050230184172	0.300412537347303
GPY04_RS01535	140.548024443109	-0.248609849302606	0.278078835012408	-0.894026506157911	0.371307709408349	0.742403827887783
GPY04_RS01540	122.562651204938	0.11386555734161	0.280060479975369	0.406574884652146	0.68432024663148	0.905035827109269
GPY04_RS01545	2072.30552456801	0.0332406015275785	0.263124364419267	0.126330382216572	0.899470407381823	0.978506819172288
GPY04_RS01550	1491.43171070992	-0.292674796064719	0.203565563412109	-1.43774217583262	0.150507221535043	0.503249664473577
GPY04_RS01555	266.872443752065	-0.5056940583404	0.245537610130774	-2.05953808083033	0.0394427209135913	0.255812482383009
GPY04_RS01560	358.425835921964	0.0433456299191063	0.234091391571769	0.185165416071343	0.85309929397245	0.965623367910378
GPY04_RS01565	588.525283482819	0.128269528462747	0.246640915461737	0.520065895079139	0.603017647997411	0.873095147158996
GPY04_RS01570	835.211378723359	-0.128863656375726	0.310750461320355	-0.414685326059354	0.678372275820865	0.903224578717619
GPY04_RS01575	764.843554296319	-0.38656644437184	0.223718466384094	-1.72791477887283	0.0840035042992407	0.379029788775862
GPY04_RS01580	465.082313070264	-0.126123237119569	0.241031849297901	-0.523263782304919	0.600790701006559	0.872739070808473
GPY04_RS01585	15839.5825510423	0.0469665838782739	0.249512944052601	0.188233055630062	0.850693960963887	0.96419222961467
GPY04_RS01590	349.410976853261	0.0517333530380279	0.244582836386582	0.211516694312349	0.832484106713	0.959580896803975
GPY04_RS01595	90.544359846912	-0.020627905164405	0.297824355629687	-0.0692619820188703	0.944781086987487	0.9880317112591
GPY04_RS01600	339.887034352037	-0.267707925827553	0.235655653206685	-1.13601317084787	0.25595105212906	0.635137796023965
GPY04_RS01605	329.511352216096	-0.844063574374412	0.309681771836719	-2.72558365114059	0.00641879091040963	0.0869966661178038
GPY04_RS01610	327.414881329252	0.0016878700828741	0.227741620195007	0.0074113378197136	0.994086662113372	0.997788483801188
GPY04_RS01615	550.863975576579	0.25378053037764	0.238158023451595	1.06559723119814	0.286605751379817	0.663020861986794
GPY04_RS01620	2525.93740964408	0.253023830606155	0.194591166083266	1.3002842610948	0.193503560324667	0.560465858656519
GPY04_RS01625	4106.57457781987	0.222237304421104	0.192277656546214	1.15581450498742	0.247757038709773	0.624847474757389
GPY04_RS01630	2240.81535921047	0.697556655701552	0.215917845079469	3.23065773208701	0.0012350573766615	0.0269060659173312
GPY04_RS01635	991.282228584151	0.281661522483579	0.253528551744948	1.11096569023489	0.266583117813893	0.64478697681971
GPY04_RS01640	1314.66361357691	-0.26885593165465	0.273039151585661	-0.984679047284182	0.324781747865456	0.700001530883951
GPY04_RS01645	922.461467515629	-0.233408750288845	0.26197751682437	-0.890949548335946	0.372956236992764	0.743028240050605
GPY04_RS01650	2651.73910864618	0.195093531094337	0.205828923463496	0.947843130165998	0.343209319972816	0.71146310287418
GPY04_RS01655	584.552592254296	-0.202043052531559	0.216822234724964	-0.931837331110658	0.35142059874789	0.718419427837511
GPY04_RS01660	811.786036153073	-0.251059087361316	0.235456922662225	-1.06626335094625	0.286304611638612	0.662755981700594
GPY04_RS01665	472.025886769567	0.15760932357644	0.229926839141396	0.685475972117882	0.493043617850981	0.83252395957624
GPY04_RS01670	1010.80436616273	0.16659255288707	0.207171126999408	0.80413016668846	0.421321804111393	0.784070477744517
GPY04_RS01675	497.428737266664	-0.250153239448538	0.239689662880286	-1.04365468432186	0.296645182738629	0.673035704423177
GPY04_RS01680	1301.53956405991	-0.268449624289019	0.26428368575275	-1.01576313166817	0.309742196595226	0.687004709625014
GPY04_RS01685	4385.75560167964	0.0991914105032046	0.197475483656532	0.502297341758776	0.615458378825572	0.878271891136718
GPY04_RS01690	1607.42696630125	-0.0125617859741727	0.289269668026114	-0.0434258664584173	0.965362058694228	0.993010459451497
GPY04_RS01695	274.980337368187	-0.293870033551206	0.24818834942367	-1.18406055011694	0.236389094899843	0.610485582537704
GPY04_RS01700	1098.39888811354	0.0636154020051626	0.296974054511873	0.214211985992262	0.830381749551182	0.959580896803975
GPY04_RS01705	1195.44718562239	0.169553589587771	0.226535241267044	0.748464515452137	0.454180020838893	0.804718646420126
GPY04_RS01710	1468.33694479366	0.344081179101562	0.201191154004522	1.71022021720611	0.0872251585307638	0.387170672428428
GPY04_RS01715	1584.263911396	-0.0325086839319041	0.198776297625033	-0.163544065969212	0.870090080539506	0.968554820061375
GPY04_RS01720	1454.61918125038	-0.317629228073921	0.204980711546601	-1.54955666646572	0.121247960597897	0.457003106787719
GPY04_RS01725	1789.68300589915	0.0610718888400414	0.228474282919286	0.267303120770125	0.789235784136709	0.946496544906942
GPY04_RS01730	108.250819215459	0.0686072299989289	0.290244326863711	0.23637750560115	0.813139749603301	0.95555532189512
GPY04_RS01735	57.4373435267987	-0.361063620565832	0.375192929925056	-0.9623412163922	0.335878231467245	0.705657949265872
GPY04_RS01740	263.789199660466	0.162476637723294	0.253877068939394	0.639981540680541	0.522184600312965	0.845231479461744
GPY04_RS01745	692.980647796509	0.458855851206756	0.269234791938173	1.70429626833714	0.0883257517872965	0.389137400244032
GPY04_RS01750	1470.9949809596	0.558364073903459	0.200961901462045	2.77845735854025	0.00546176814458081	0.0788404011439286
GPY04_RS01755	96.4618176050445	-0.470661471155132	0.305859337247445	-1.53881674952548	0.123849039606271	0.461588841569889
GPY04_RS01760	189.589930550236	-0.351255156090247	0.333918752034309	-1.05191803080935	0.292837158624272	0.668749519901523
GPY04_RS01765	117.227746739549	0.535181092528748	0.355949973365939	1.5035289579262	0.132702695302163	0.471515897916957
GPY04_RS01770	108.768888273597	0.000902547432073267	0.300937634989019	0.00299911784747761	0.997607053760779	0.99901371909321
GPY04_RS01775	12.5708010260867	-0.00887818959743276	0.663258495170292	-0.0133857156177898	0.989320063108077	NA
GPY04_RS01785	54.1013283139889	-0.303045185257066	0.385628183894613	-0.78584812499048	0.431956468613462	0.789844191578993
GPY04_RS01790	65.4330729376438	0.111155723245433	0.378588361745215	0.293605758859114	0.769059174714607	0.938029765085924
GPY04_RS01795	36.8332527454162	-0.537581481031512	0.414152511621296	-1.29802781812677	0.19427777603483	0.561791842589317
GPY04_RS01800	23.6910202411735	0.0423069608726191	0.483436159613141	0.087513025311293	0.930263732452171	0.984288032845635
GPY04_RS01805	174.139506963445	0.0486556489012333	0.260449333920104	0.18681425737936	0.851806267941272	0.964962181558947
GPY04_RS01810	42.477399232933	-0.0243066505820524	0.382643689851837	-0.0635229358975294	0.949350095918664	0.989391004223518
GPY04_RS01815	702.602566942197	-0.268643981197634	0.262620814611558	-1.02293484084643	0.306338654920444	0.684586887112963
GPY04_RS01820	58.6083036207398	-0.631643921424062	0.36079128668339	-1.75071833699342	0.0799944392356672	0.372293910518813
GPY04_RS01825	359.997074533901	-0.250884977503929	0.314388396276876	-0.798009660900397	0.424864883819376	0.785014635238767
GPY04_RS01830	233.820202836269	-0.0843166198889511	0.259514122319987	-0.324901855572186	0.745255352473728	0.928710301676137
GPY04_RS01835	62.7242402321739	0.467797462280636	0.367372801310379	1.27335899830378	0.20289067987405	0.576318293696259
GPY04_RS01840	63.0903657223642	0.562875465843369	0.358194036601021	1.57142612195505	0.116083702320395	0.446690669465694
GPY04_RS01845	50.8967950189803	-0.0911904245752989	0.370986622036684	-0.245805156193157	0.805833065439713	0.95516720328901
GPY04_RS01850	50.4970987123684	-0.153105017364796	0.368556773250052	-0.415417727951834	0.677836131092323	0.902849250378409
GPY04_RS01855	109.119830879313	-0.177390798004909	0.31306580258075	-0.56662464102624	0.570969230025931	0.862403971000461
GPY04_RS01860	27.4872469120676	-0.1093862420776	0.457964084771385	-0.238853319976403	0.81121932319972	0.95555532189512
GPY04_RS01865	29.2117948273536	-0.021866831243412	0.45888197658834	-0.0476524081551118	0.961993263770747	0.992918667536885
GPY04_RS01875	14.740853398976	0.248426731340319	0.616667691997094	0.402853489106561	0.687056008946726	NA
GPY04_RS01895	18.491781762191	-0.234542927155384	0.571152209055875	-0.410648726270512	0.681330129059467	0.903433021488793
GPY04_RS01905	9.42663023369135	0.328684247624364	0.74812940853048	0.439341434618892	0.660414155393883	NA
GPY04_RS01910	67.2714899437881	-0.665146071283732	0.343608224554098	-1.93576877313369	0.0528960270725536	0.297975740707292
GPY04_RS01915	120.158603720567	-0.424348191757293	0.295602072425301	-1.4355386221608	0.15113367073533	0.503920812001087
GPY04_RS01920	18.4279008621811	-0.122082763722121	0.577790339496345	-0.211292497255215	0.832659037095112	0.959580896803975
GPY04_RS01925	283.124182489591	0.389127367814179	0.235022337789092	1.65570375767166	0.0977818259715225	0.409461396255751
GPY04_RS01930	314.395218331145	-0.613164281384715	0.293295296709486	-2.09060386669639	0.0365635888526899	0.242772268817255
GPY04_RS01940	230.763096293797	-0.0237196356849781	0.251558751928424	-0.0942906398729753	0.924878285088386	0.984019917026215
GPY04_RS01945	332.392741774451	-0.474049994274192	0.284982225579416	-1.66343705580364	0.0962249807355176	0.406477295653958
GPY04_RS01950	5511.89577331187	-1.01889258911143	0.257985927257948	-3.94941150449918	7.83435680150692e-05	0.00305712098924737
GPY04_RS01955	597.529281937176	-0.514258717740727	0.225793699960912	-2.27756008174609	0.0227528011166478	0.191059818141451
GPY04_RS01960	37.0418273823786	-1.17650554975007	0.409279548802692	-2.87457693205493	0.004045691952674	0.0641350541247562
GPY04_RS01965	302.621714392252	-0.216162889915797	0.267093545095525	-0.809315290036259	0.418333813555173	0.781843879965483
GPY04_RS01970	622.17079441947	0.0436800175861142	0.215318777591126	0.202862091614969	0.839242824673809	0.961649328950208
GPY04_RS01980	159.151564422036	-0.187655697225036	0.258978754620341	-0.724598809273509	0.468698189629326	0.814352283291223
GPY04_RS01985	31.5561588769562	-0.296750327296793	0.453778175175796	-0.653954604982557	0.513141052346439	0.843594387445465
GPY04_RS01990	47.8424681417252	0.208441308389976	0.367288170159641	0.567514353373749	0.570364777626597	0.86236123389547
GPY04_RS01995	627.772917369148	-0.0605126974692125	0.269735049746508	-0.224341247183417	0.822491783410807	0.956961031260552
GPY04_RS02000	1204.22099995541	0.152982616147388	0.211758131527472	0.722440338153162	0.470023793920792	0.814352283291223
GPY04_RS02005	545.195281522663	-0.124802636769947	0.23317381496995	-0.535234356336413	0.592487811938504	0.872271911095247
GPY04_RS02010	1636.10096839238	0.482186520321403	0.282491494394411	1.70690633130419	0.0878394638472917	0.388641698668648
GPY04_RS02015	215.971036577273	0.0605040832353929	0.257768162317363	0.234722871480538	0.814423834732639	0.955711315948896
GPY04_RS02020	2815.8097169095	-0.547731228653042	0.217595046479495	-2.51720449300144	0.0118290151397302	0.131676591727843
GPY04_RS02025	682.97415759539	0.0490891622779976	0.291535905689696	0.16838118845727	0.866283406245823	0.968088378967773
GPY04_RS02030	219.208723672322	-0.0843398830717258	0.260491566795875	-0.323772028818944	0.746110634233262	0.928710301676137
GPY04_RS02035	64.555186851489	-0.487009652571199	0.38326958160561	-1.27067128711597	0.203845614441707	0.576318293696259
GPY04_RS02040	61.241569611577	-0.47961759891106	0.350636827641592	-1.36784718860538	0.171359913404906	0.53014646452904
GPY04_RS02045	119.22953993631	-0.113886889248462	0.286890709709948	-0.396969596413923	0.691389880995258	0.907592537333292
GPY04_RS02050	26.1401631816421	-0.410649634813635	0.471112312617958	-0.87165973763595	0.383394031038322	0.749852580376092
GPY04_RS02055	83.3897891935884	-0.643554261708852	0.344236371113719	-1.8695126828892	0.0615515207813778	0.321381398099436
GPY04_RS02060	321.425991866746	-0.0142384083328657	0.256058767757613	-0.0556060175465027	0.955655670615418	0.99172245525585
GPY04_RS02065	74.7970893889305	-0.283964706724043	0.345897479532266	-0.820950494082896	0.411674467614639	0.776547584714682
GPY04_RS02070	120.78112684533	0.223859879050737	0.280264690908171	0.798744495160415	0.424438580701715	0.785014635238767
GPY04_RS02075	648.997097107337	0.524830557891922	0.248194092868811	2.11459729692009	0.0344642842474167	0.23497559499645
GPY04_RS02080	90.6429319224116	-0.184031586840883	0.333731312026693	-0.551436380731824	0.581334567078921	0.867240032365101
GPY04_RS02085	19.8075643083762	0.198823136503319	0.535748618293134	0.37111273779251	0.710553564032619	0.91249812479012
GPY04_RS02090	509.715756167874	0.164361771163017	0.233997738196201	0.702407520816309	0.482425056407104	0.824001793697791
GPY04_RS02095	1011.7952378003	-0.00443302543988248	0.280573157587019	-0.0157998914721826	0.987394035019144	0.997459679954583
GPY04_RS02100	78.1859112110474	-0.274560670641696	0.309701047550914	-0.88653452357651	0.375329559121041	0.743373675227821
GPY04_RS02105	75.7692965562071	-0.16553949690114	0.350173366994882	-0.472735828888892	0.63640166139391	0.889613770765522
GPY04_RS02110	432.849142207474	-0.144439148793121	0.31426732813238	-0.459605997389198	0.645799053546422	0.891297143671914
GPY04_RS02115	1030.17009915879	-0.215726078875656	0.230236800085597	-0.936974796363803	0.348771522540435	0.716717405405721
GPY04_RS19775	90.5871601339072	0.35017942245364	0.313098652888812	1.11843158449486	0.263382711092643	0.643197704734564
GPY04_RS02125	92.5646685956213	0.372728907888611	0.32060848893228	1.16256718320188	0.245005151890262	0.623212636151098
GPY04_RS02130	204.142390644836	0.594592948591796	0.274071213204791	2.16948340410893	0.0300460029820265	0.219533655533284
GPY04_RS02135	3718613.5451051	-0.645305262568455	0.28462294717243	-2.26722851751485	0.023376269600067	0.192150771643143
GPY04_RS02140	1466.30701666901	0.316751928529788	0.238425259985747	1.32851665359922	0.184007485663754	0.546689292569798
GPY04_RS02145	89.1591612563733	-0.725539227397969	0.33809187439524	-2.14598244543964	0.0318743792712307	0.227729269049652
GPY04_RS02150	19.6988044158393	-0.116918642101157	0.525638390878806	-0.222431702345185	0.823977834986637	0.956961031260552
GPY04_RS02155	572.943444173996	0.179408106387262	0.215853730922946	0.831155920354723	0.405885552599275	0.771573660214146
GPY04_RS02160	379.553288543786	0.100142142352938	0.261558853233013	0.38286657520908	0.701818695573049	0.908840589137201
GPY04_RS02165	1658.39374820995	-0.159101667531971	0.211217786533585	-0.753258852595125	0.451294379850733	0.803684224097269
GPY04_RS02170	3050.21636674689	-0.0804859731777463	0.264285110046619	-0.304542216409956	0.760714835071016	0.93493184481849
GPY04_RS02175	16812.0264990714	0.393580819623301	0.228150070007993	1.72509620360631	0.0845101366068898	0.380349169950654
GPY04_RS02180	653.927688922232	-0.284059249579771	0.248018881136878	-1.14531300309755	0.252079521439836	0.629001511008632
GPY04_RS02185	711.797064110524	-0.572579752540049	0.251166435749322	-2.27968259704699	0.0226265201956265	0.19084744231513
GPY04_RS02190	13.2030536678867	-0.440023165411883	0.636541099387653	-0.691272198818241	0.48939449944065	NA
GPY04_RS02195	10.8831352524615	-0.257356769284729	0.691251734624115	-0.372305422748304	0.709665461602094	NA
GPY04_RS02200	42.4398020707031	0.370369252634701	0.416251882348763	0.889771958615148	0.37358834641696	0.74320012219979
GPY04_RS02205	60.7693041699013	0.155885151240253	0.355520487234928	0.438470234029703	0.661045443095434	0.896559992844523
GPY04_RS02215	2455.47474846307	0.42996146867215	0.230516141259273	1.86521198178721	0.0621516967296116	0.322327160120526
GPY04_RS02220	226.551331103878	-0.333572931322258	0.266929780291155	-1.24966547740912	0.211421773374789	0.585615224066987
GPY04_RS19725	685.254270011138	-0.345710259981958	0.235683882210911	-1.46683878735749	0.142419915518832	0.48956822177655
GPY04_RS02225	647.518554390716	-0.0500936935498971	0.207955888834717	-0.240886150570669	0.809643356371158	0.95555532189512
GPY04_RS02230	9.88690520783187	0.087491801136096	0.773723990570724	0.113078826819832	0.909968061062431	NA
GPY04_RS02235	2999.96217386685	-0.0530048757161306	0.235152372457317	-0.225406510520116	0.82166304729859	0.956961031260552
GPY04_RS02245	4135.64609025557	-0.182749897983544	0.256110525705901	-0.713558716416836	0.475500093221141	0.816525033032751
GPY04_RS02250	2552.26806144668	-0.346848651533762	0.253659448821989	-1.36737918947845	0.171506481798245	0.53014646452904
GPY04_RS02255	601.56818583417	-0.445325909671483	0.242134097314716	-1.83917058609332	0.0658900995313864	0.334638409079965
GPY04_RS02260	2451.04109604505	0.374604794586884	0.207732687441262	1.80330211485281	0.0713407806881553	0.351360765913508
GPY04_RS02265	246.939294516859	0.124053778408019	0.253204828059946	0.489934490422314	0.624180255776708	0.8830618916593
GPY04_RS02270	35.9914747266793	0.672550333813738	0.436877503502956	1.53944830855587	0.123694888148208	0.461588841569889
GPY04_RS02275	33.6781342754951	-0.0618738063975064	0.440278891396156	-0.140533211122841	0.888238714167766	0.97488773885305
GPY04_RS02280	272.796120948362	0.902248282323958	0.247459704602495	3.64604121617812	0.000266311280253815	0.00844349425161873
GPY04_RS02285	117.222901717422	-0.315436848622636	0.288462712327344	-1.09350995862745	0.274169958961748	0.650193785499444
GPY04_RS02290	72.4060936248299	0.34764777655648	0.394545779117701	0.881134192675698	0.378245192342243	0.746608492499891
GPY04_RS02295	230.094000342446	0.147733586262546	0.284192606803508	0.519836134810818	0.603177791542602	0.873095147158996
GPY04_RS02300	98.3712006447276	0.436106743586938	0.332218716114512	1.31270973739065	0.189280775187701	0.553679894300815
GPY04_RS02305	111.373229405716	0.0589687810716864	0.297099368284956	0.198481677736615	0.842668218634433	0.962684123174106
GPY04_RS02310	49.6051538735368	-0.95893393611694	0.374641123772064	-2.55960671498617	0.0104790677346918	0.121313775937569
GPY04_RS02315	88.5887017970573	-0.353201033478538	0.311679321322084	-1.13321933575935	0.257122156201301	0.636236235782489
GPY04_RS02320	1800.5547187204	0.485387197754127	0.207463557347159	2.33962631298134	0.0193030429668489	0.172223883354976
GPY04_RS02325	144.711594664403	0.402069719049615	0.290287552163857	1.38507392429511	0.166029864278041	0.522461577522852
GPY04_RS02330	307.141315054047	0.0334626241462529	0.242860804850631	0.137785198261341	0.890410182851365	0.97488773885305
GPY04_RS02335	337.23691511019	-0.398187801676187	0.235081771646554	-1.69382678583375	0.0902982025768091	0.39440211236193
GPY04_RS02340	510.075982035469	-0.714963470591603	0.249766106461072	-2.86253199331926	0.0042027082837865	0.0657436877344751
GPY04_RS02345	219.286221480869	0.121646950061288	0.250218909034308	0.486162099142589	0.626852240981961	0.883907199826973
GPY04_RS02350	71.6310128361303	-0.10171148264866	0.336228067183817	-0.302507412604119	0.762265283562712	0.93493184481849
GPY04_RS02355	8.3494977084345	-1.05515142369802	0.810808278667395	-1.30135748667023	0.193136118444523	NA
GPY04_RS02360	270.660947048772	0.0657908536874059	0.243997910579985	0.269636955214168	0.787439566833973	0.944980703557769
GPY04_RS02365	2951.82995750791	0.199874242955259	0.33530210761575	0.596101958250472	0.551107116062184	0.856604562585708
GPY04_RS02370	1341.62901380153	-0.36099374385902	0.201428039247256	-1.79217225768601	0.0731053771016964	0.356589552318852
GPY04_RS02375	669.519935630728	0.463239025399417	0.220545994477996	2.10041912797303	0.0356919878367881	0.240042137894762
GPY04_RS02380	486.898986107412	-0.0151830164400035	0.232507560931542	-0.0653011729131418	0.947934208489976	0.98916085052833
GPY04_RS02385	35.3369068314328	-0.47442519127533	0.425622458925289	-1.11466202341218	0.264995280773491	0.643197704734564
GPY04_RS02390	32.7657637562756	-0.0565652688415913	0.427094608500833	-0.132442011010497	0.894634687347028	0.975918394594924
GPY04_RS02395	3071.19127753417	-0.326335643123272	0.299482909967932	-1.08966365779675	0.275861330479418	0.650886102679345
GPY04_RS02400	183.531098312473	-0.415563236886372	0.277538525116307	-1.4973173065333	0.134310713771372	0.473438638326531
GPY04_RS02405	167.704820704142	0.14899584638028	0.287839890114361	0.517634461023046	0.604713333259472	0.873095147158996
GPY04_RS02410	978.465850209112	-0.523971474510319	0.275933843463887	-1.89890253378395	0.0575772921439845	0.306992439043978
GPY04_RS02415	464.845316249701	-0.243624538820543	0.234337520005167	-1.03963095118174	0.29851139143614	0.674738351998556
GPY04_RS02420	5270.58201956083	-0.0697757225116011	0.234443671771126	-0.297622546108726	0.765991264672513	0.93600653160774
GPY04_RS02425	6423.80051337466	-0.186851102563977	0.193824885722218	-0.964020186921534	0.335035805141466	0.705623619913693
GPY04_RS02430	141.990425654904	0.559015079594677	0.322622148578726	1.73272381346833	0.0831447698192179	0.377147514338945
GPY04_RS02435	151.072518727133	0.122188385129052	0.331657325154366	0.368417567958678	0.712561899940073	0.913468341764331
GPY04_RS02440	52.9472085542146	-0.442974238008848	0.368345028937417	-1.2026068039705	0.229128513471791	0.602892167675294
GPY04_RS02445	59.8049845769105	-0.197022773529953	0.344010644398091	-0.572722898951803	0.566832330324115	0.86236123389547
GPY04_RS02450	393.749255752278	0.0244410115189803	0.261232815664609	0.0935602652247165	0.925458474863961	0.984019917026215
GPY04_RS02455	811.606219309438	0.169323941291249	0.219274352845872	0.772201304410035	0.439995209089698	0.795851552277499
GPY04_RS02460	23.6438910104052	-0.836488071597934	0.521758901578654	-1.60320805082007	0.108888728627613	0.432195645419486
GPY04_RS02465	29.1555333187918	-0.0737861614298728	0.450616478600104	-0.163744924861822	0.869931949900588	0.968554820061375
GPY04_RS02470	55.168616582702	0.171037960509864	0.349900123051641	0.488819377993249	0.624969577681211	0.8830618916593
GPY04_RS02475	57.3091655960813	-0.0757822182120643	0.351933201196168	-0.215331255915873	0.829509062452531	0.959580896803975
GPY04_RS02480	39.6104645178221	0.149670455204333	0.414573357755737	0.361022850128535	0.718082365488253	0.917894341198268
GPY04_RS02485	29.4602347557997	-0.922551822799585	0.46341562026847	-1.99076548663837	0.0465066753748056	0.279077595155977
GPY04_RS02490	61.1239836451516	-0.349021840426607	0.344256213856835	-1.01384325504653	0.310657551711049	0.688110630688908
GPY04_RS02500	129.177055924695	-0.0428641950579055	0.275020117370375	-0.155858398533731	0.876144637647251	0.97194302039531
GPY04_RS02505	57.9634131650834	-0.241423511487268	0.379903298855818	-0.635486746796833	0.525111007753414	0.847146353238055
GPY04_RS02510	107.525013109461	0.136970947252463	0.28232579335736	0.485152084843659	0.627568467853502	0.883907199826973
GPY04_RS02515	64.5432930478421	-0.518395620594994	0.333349429814673	-1.5551117663024	0.119919453145753	0.456413695734802
GPY04_RS02520	260.904619702935	-0.346880979241782	0.250188291547719	-1.38647966735734	0.16560048468022	0.521794093112927
GPY04_RS02525	125.184778819633	-0.0693555201395004	0.275179647566017	-0.252037244588961	0.801012275801575	0.952966776284845
GPY04_RS02530	533.079178790856	-0.00183419766561316	0.219615039740567	-0.00835187639143435	0.993336244244055	0.997788483801188
GPY04_RS02535	51.8443387950425	0.0575018879903555	0.37093662264867	0.155018093332936	0.876807053314224	0.972211626334019
GPY04_RS02540	46.9204397329352	0.238963243881006	0.371000743769947	0.644104487373168	0.519507680688825	0.844289141476439
GPY04_RS02545	27.7063266974645	-0.710036310638777	0.533090078072439	-1.33192557851788	0.182884644889543	0.545733927733419
GPY04_RS02550	56.4387348098818	-0.0126873543208437	0.365282908914866	-0.0347329535853007	0.972292683611635	0.993010459451497
GPY04_RS02555	14.24241206419	0.220452925513651	0.67778159501451	0.325256582850898	0.744986887713492	NA
GPY04_RS02560	150.696889310141	-0.139496045555347	0.265902486454235	-0.524613543165777	0.599851870041807	0.872739070808473
GPY04_RS02565	64.1781862989029	-0.645789363057925	0.339782803793254	-1.90059460293013	0.0573551329859734	0.306992439043978
GPY04_RS02570	81.7417152220135	-0.0838441996284186	0.336308830120032	-0.249307160916631	0.803123192563875	0.953264234370288
GPY04_RS02575	59.6887943447334	-0.0905018045621012	0.349538651013952	-0.258917874459866	0.795698606517691	0.949481818252239
GPY04_RS02580	3719.55788646868	0.460559617344201	0.254842707044512	1.80723090994225	0.0707262833639001	0.349303243706828
GPY04_RS02585	518.626076617474	-0.171749654788955	0.253365293493006	-0.677873644101521	0.497851812133303	0.833036699366955
GPY04_RS02590	841.810681557195	0.355600726367068	0.282320973403909	1.25956184579429	0.20782746664373	0.581098688229831
GPY04_RS02595	114.370433630499	-0.25809238840679	0.296277170216362	-0.871118041995316	0.38368970389844	0.749852580376092
GPY04_RS02600	157.111326208462	-0.540472009920435	0.281123461286082	-1.92254323935785	0.0545374382937567	0.299355589122877
GPY04_RS02605	1785.48716823148	0.253765127429544	0.233158829329177	1.08837880237971	0.276427915140651	0.651313019358862
GPY04_RS02610	1996.10059818655	-0.0528455921129832	0.200551346809691	-0.263501556851324	0.792164023746016	0.948087107624571
GPY04_RS02615	782.657844953983	0.357382886101407	0.222720039853811	1.60462833221468	0.108575622470492	0.432195645419486
GPY04_RS02620	490.570975095587	0.0839078772643117	0.219924256410503	0.381530798984228	0.702809422070051	0.908840589137201
GPY04_RS02625	119.60580886827	0.141811961025398	0.280640856465972	0.50531473859934	0.613337792566879	0.878271891136718
GPY04_RS02630	520.782790094116	-0.310475420446526	0.222970561961743	-1.39245027556507	0.163786089141508	0.520218606924413
GPY04_RS02635	286.990969931929	-0.115631110942217	0.263834067865156	-0.438272099876484	0.661189048364528	0.896559992844523
GPY04_RS02640	262.884789267305	0.420470700215784	0.415687706240405	1.01150621946133	0.311774205889618	0.68821048591794
GPY04_RS02645	2163.80598536264	0.428230556797381	0.22004440335972	1.94610974084774	0.0516415587549223	0.293991741365702
GPY04_RS02650	1342.09487895619	-0.0459231826018113	0.211359905557515	-0.21727480659436	0.827994189548792	0.958971743994704
GPY04_RS02655	575.091807311733	0.0419099557406616	0.236042630056846	0.177552485881759	0.859074442285389	0.965760236492878
GPY04_RS02660	6833.8226326683	0.118032882487194	0.243643586777706	0.484448961075607	0.628067278117688	0.883907199826973
GPY04_RS02665	267.442688522089	0.206350175349551	0.311581838859611	0.662266376322806	0.507800521537822	0.840074237933252
GPY04_RS02670	859.672901306448	0.36560870488745	0.306969580480767	1.19102584795159	0.233643437819562	0.606039333599172
GPY04_RS02675	347.679186651064	0.0669970886651729	0.253360092633254	0.264434260221689	0.791445314920273	0.947724489291441
GPY04_RS02680	186.942569121406	-0.149081958268057	0.268034865289414	-0.556203604732855	0.578071675258202	0.865129560715954
GPY04_RS02685	70321.9067002627	-0.0973297729818519	0.276489796235466	-0.352019402911214	0.724823711233153	0.921643496451131
GPY04_RS02690	7404.55691060627	0.51998559107065	0.199398316457169	2.60777322652242	0.00911333072894012	0.113140993908316
GPY04_RS02695	3858.33406223426	0.20768230871649	0.246335083419681	0.843088632903587	0.399178875571948	0.764142418952014
GPY04_RS02705	8055.61382724626	-0.529029377023278	0.883628002743989	-0.59870146190529	0.549371982156499	0.856024581021834
GPY04_RS02710	338.194810153438	-0.0193166910474491	0.263719641441082	-0.0732470700395848	0.941609510479883	0.987480658828396
GPY04_RS02715	1217.3041617357	-0.404283928103648	0.201180489563536	-2.00955832735445	0.0444779555637383	0.273127454883274
GPY04_RS02720	736.067628909597	0.073865532319527	0.218960929926464	0.337345718911288	0.735856298732471	0.926036648733387
GPY04_RS02725	8781.50562314135	0.28455662234618	0.220684376263168	1.28942803819897	0.197249319076472	0.567611290146314
GPY04_RS02730	1189.12201081313	-0.155377646092404	0.309431624323171	-0.502138869717231	0.61556983988838	0.878271891136718
GPY04_RS02735	165.471135590797	-0.0559760270817687	0.320396870653472	-0.174708407630828	0.8613087610529	0.966353052290316
GPY04_RS02740	168.37065236324	-0.17999574019012	0.285902273937037	-0.629570858991347	0.52897539453224	0.848600094548245
GPY04_RS02745	2303.99324737468	0.685441362735835	0.308373804261	2.22276131521111	0.0262318989100004	0.202940028386517
GPY04_RS02750	652.375401435354	0.69575438799387	0.269167201436365	2.58484088804689	0.00974239448984748	0.116875820383272
GPY04_RS02760	118.623514012985	0.168730181791124	0.310361499120189	0.543656936409445	0.586677571507523	0.868727992011211
GPY04_RS02765	388.899445013228	0.0844386042743251	0.252046584272252	0.33501189678142	0.737616111943485	0.927176925136749
GPY04_RS02770	141.812134859715	-0.263496004538894	0.273353372153852	-0.963939103669042	0.335076457493887	0.705623619913693
GPY04_RS02775	222.079377877147	0.0992782421794519	0.274831870660745	0.36123263994372	0.717925543995278	0.917894341198268
GPY04_RS02780	435.085762876674	0.19163404502448	0.241327468736666	0.794083019341608	0.427147102372673	0.785906404417285
GPY04_RS02785	1078.77197372948	-0.279464948456376	0.253722610636426	-1.10145858800435	0.270697118524515	0.648025086939925
GPY04_RS02790	7993.95554324072	0.0453990227715057	0.254360251157233	0.178483165372574	0.858343541011832	0.965760236492878
GPY04_RS02795	4664.35062206596	-0.0608709221733739	0.237227270832916	-0.256593274287788	0.797492767555636	0.950619945481727
GPY04_RS02800	258.898472504967	-0.19941974789635	0.251315698216719	-0.793502949920712	0.427484851292443	0.786005082292066
GPY04_RS02805	158.18493474774	0.117876614504443	0.288066746688538	0.409198964682632	0.68239365411588	0.903834340084107
GPY04_RS02810	188.471264300947	-0.623418556932499	0.292937809689719	-2.12816009511653	0.0333238121391603	0.230668337049041
GPY04_RS02815	4778.94763041448	0.704003946343346	0.238262118283209	2.95474560293523	0.00312926968106271	0.052663680746226
GPY04_RS02820	552.696780527373	0.579166102371406	0.246409294730607	2.35042311615961	0.0187520812037334	0.169436743904471
GPY04_RS02825	2567.38377399346	0.230060187302667	0.238190653527781	0.965865720989905	0.334111377141407	0.705623619913693
GPY04_RS02830	1446.46331860131	0.135385526378269	0.235412806230546	0.575098392250089	0.56522475522247	0.86236123389547
GPY04_RS02835	6546.24597948891	0.0197467884596122	0.257823715718423	0.0765902717854638	0.938949498211373	0.987480658828396
GPY04_RS02840	2502.97053024762	0.00896429345462143	0.200162675477965	0.0447850401340596	0.964278649372143	0.992918667536885
GPY04_RS19430	84.4435078031592	0.221191148593999	0.452039272879176	0.489318432854662	0.624616273116409	0.8830618916593
GPY04_RS02845	3282.75264254371	-0.13562269518972	0.205537935086339	-0.659842647211328	0.509354812214458	0.840074237933252
GPY04_RS02850	217.610746051117	-0.276052151071977	0.252831904106584	-1.09184065218132	0.274903147237842	0.650193785499444
GPY04_RS02855	1570.17129628821	-0.558790421481001	0.238148538654946	-2.34639450083141	0.0189560317898453	0.170659772983116
GPY04_RS02860	520.333009406098	0.434053959627686	0.214919564374993	2.01961120147418	0.0434237323393805	0.269966102100778
GPY04_RS02865	455.084764893464	0.692521372779719	0.223369314540842	3.10034247185324	0.00193297002668887	0.0368104721845102
GPY04_RS02870	597.129170278586	0.00212414091275389	0.263240537224952	0.00806920140471644	0.993561778648834	0.997788483801188
GPY04_RS02875	1426.49283220694	0.187881051666232	0.229100633397852	0.820080891439358	0.412169994698421	0.776547584714682
GPY04_RS02880	152.644509721484	0.172605312108119	0.266306182690347	0.648146093959897	0.516890463561396	0.844171579731483
GPY04_RS02885	730.757459062787	-0.398315026580421	0.229890451467461	-1.73262971140321	0.0831615048514204	0.377147514338945
GPY04_RS02890	493.961835894624	-0.308142917221977	0.259444285140351	-1.18770362220652	0.234950196217196	0.608096316885761
GPY04_RS02895	228.281440769512	0.191304553798725	0.264378989730822	0.723599685411847	0.469311534592946	0.814352283291223
GPY04_RS02900	540.544955832138	0.103361818058158	0.246040540646701	0.420100759762919	0.674411847693511	0.900561524619054
GPY04_RS02905	141.258554099717	-0.154169897693592	0.349204350509375	-0.441489052094306	0.65885898553157	0.895808757763255
GPY04_RS02910	264.172354527402	0.0221273961158907	0.395828572206128	0.0559014625765012	0.955420305686232	0.99172245525585
GPY04_RS02915	199.997579537549	0.553389120346301	0.294314393276148	1.88026522993413	0.0600719395063653	0.316022899536449
GPY04_RS02920	249.026596854629	0.334694126289256	0.29084816065205	1.15075208156348	0.249834243478466	0.62602740129573
GPY04_RS02925	723.888943834661	0.365044843377907	0.216668291703235	1.68480971769464	0.0920252894329703	0.396225412868013
GPY04_RS02930	231.911235038814	0.16273193995812	0.263791059792191	0.616897100630766	0.537302599338732	0.850654545594227
GPY04_RS02935	473.022919648785	-0.11689789338856	0.226520470107001	-0.516058850369424	0.60581330693977	0.873095147158996
GPY04_RS02940	10.6671369998301	-0.350304382092792	0.682532938828399	-0.513241723826702	0.607782243055777	NA
GPY04_RS02945	1069.00944907966	0.0708034063139233	0.213931543507821	0.330962910625355	0.740672501245011	0.927302696179876
GPY04_RS02950	1552.9766041787	-0.272120277684656	0.207373793794788	-1.31222114764385	0.189445528463951	0.553679894300815
GPY04_RS02955	176.638816717142	-0.657645738519116	0.282942035394993	-2.32431260205303	0.0201087458810577	0.176239337435209
GPY04_RS02960	194.129762598955	-0.137942469741387	0.294472514021569	-0.468439202890369	0.63947053873147	0.889797347385346
GPY04_RS02965	645.851725730277	0.499672031573399	0.252149713147793	1.98164822531654	0.0475186256913875	0.281859282975433
GPY04_RS02970	429.633938705904	-0.151795685753385	0.234394740505873	-0.647607047094052	0.517239138169316	0.844171579731483
GPY04_RS02975	80.4850877726344	-0.458189563939326	0.331145122331737	-1.38365185847526	0.166465081084752	0.523112834453058
GPY04_RS02980	25.8483613504979	-0.830633658464031	0.485411857439157	-1.7111935889785	0.0870453817872486	0.387058387748072
GPY04_RS02985	84.9726388173362	-0.204574205243693	0.33187334955465	-0.616422516355161	0.537615696384668	0.850654545594227
GPY04_RS02990	151.953606434108	-0.231222499419648	0.27968227057185	-0.826732774111429	0.408388540777853	0.775081160059722
GPY04_RS02995	71.5992294472958	0.552829652868747	0.378520541295268	1.46050106284062	0.144152415652722	0.491724522557941
GPY04_RS03000	809.438489111732	0.327597383058471	0.305142020697766	1.07358987237928	0.283006538728015	0.659853065675101
GPY04_RS03005	2850.64913274597	-0.245491222933802	0.27716605812389	-0.885718924588055	0.37576900789466	0.743373675227821
GPY04_RS03010	63.6970015303146	-0.205541618890299	0.339676990651449	-0.605109043435946	0.545106545772191	0.853420009147994
GPY04_RS03015	3193.99961994309	-0.127418442860793	0.203491052930131	-0.626162384173926	0.531208437088332	0.848600094548245
GPY04_RS03020	506.165126044394	-0.416048372239253	0.227772666772085	-1.82659481550331	0.0677607134789714	0.339856346841564
GPY04_RS03025	543.230990361324	-0.290476480198043	0.21886072307553	-1.32722069138828	0.184435689704771	0.546689292569798
GPY04_RS03030	2318.41529927008	0.06137369984594	0.264856541206898	0.231724312211707	0.816752146870661	0.956062360028553
GPY04_RS03035	989.087032093893	0.10227783162743	0.299627195685246	0.341350294967454	0.732839889154986	0.926036648733387
GPY04_RS03040	24.9792026453834	-0.977825457098524	0.502168215033298	-1.94720698727156	0.0515099243443212	0.293991741365702
GPY04_RS03045	269.691798330886	-0.108618489012888	0.251184065703427	-0.432425873467361	0.665431916628556	0.89824227153047
GPY04_RS03050	3442.11553403918	0.259115200055937	0.212179167624647	1.22120942860103	0.222006735250651	0.596368818558787
GPY04_RS03055	202.29947662806	0.197535535103194	0.244924905528757	0.806514693459793	0.419946139260988	0.783362832076265
GPY04_RS03060	174.818472785673	0.018354730202097	0.253660993971348	0.0723592930656506	0.94231597926522	0.987480658828396
GPY04_RS03065	359.738668526105	0.487871667536472	0.228452497694946	2.13554972022206	0.0327161334188698	0.229141991657607
GPY04_RS03070	479.856513337223	0.297534142876521	0.254036574678965	1.17122561289659	0.241508102601022	0.61741920254588
GPY04_RS03075	1057.87829362821	0.17629216371433	0.243318207151884	0.724533382757851	0.468738340264008	0.814352283291223
GPY04_RS03080	2214.59049411328	0.350700413238582	0.209304070983397	1.67555466833897	0.0938254544406754	0.401898900746488
GPY04_RS03085	145.058067553726	-0.173837831569634	0.276684538876517	-0.628288925270295	0.529814685238527	0.848600094548245
GPY04_RS03095	67.9068791414083	-0.26493648616765	0.39209037642787	-0.67570259841965	0.499229485889528	0.834241837361747
GPY04_RS03100	187.702332152102	0.025329509516833	0.255177410370797	0.0992623503782203	0.920929970785642	0.984019917026215
GPY04_RS03105	1648.36943564518	0.427032735817935	0.221616867915886	1.92689635871947	0.0539925473932379	0.299355589122877
GPY04_RS03110	134.456749669888	0.0694753650577542	0.283777027393055	0.244823781882545	0.806592878904685	0.955239367646263
GPY04_RS03115	533.904863135978	0.142219608920032	0.223914980074002	0.63515004164987	0.525330562480169	0.847146353238055
GPY04_RS03120	78.0419072773643	-0.32659511883807	0.339816058902767	-0.961093833801185	0.336504989811967	0.705657949265872
GPY04_RS03125	68.6830376361689	-0.0983247721820889	0.352776851223875	-0.278716621685847	0.780462305542593	0.942339900367816
GPY04_RS03130	1532.88050017412	0.0908081203128288	0.236098854823453	0.384619062979921	0.700519668440915	0.908840589137201
GPY04_RS03135	667.708937447655	-0.267431059924903	0.212579046255844	-1.25803114011079	0.208380494591212	0.581195005337415
GPY04_RS03140	99.4472284974221	-0.386441832486271	1.03974025741738	-0.371671510965784	0.710137438823013	0.91249812479012
GPY04_RS03145	234.626258571843	0.027216617650919	0.297278366031046	0.0915526347049307	0.927053485354645	0.984019917026215
GPY04_RS03150	195.178525901669	-0.454438766053578	0.254368880571078	-1.78653444176555	0.0740127657704855	0.359042802255456
GPY04_RS03155	538.158356594932	-0.115831990391563	0.265114919715676	-0.436912379415644	0.662174893732881	0.897047607829663
GPY04_RS03160	12.9493691560217	0.97462666985791	0.671267996615384	1.45191886813031	0.146524165533321	NA
GPY04_RS03165	1292.66615634494	-0.145757586944923	0.23249189397592	-0.626936210343834	0.530701050160934	0.848600094548245
GPY04_RS03170	716.251052927907	-0.0141053392915511	0.207084916949759	-0.0681137936036798	0.945695050150745	0.9880317112591
GPY04_RS03175	11.4312621936715	0.41794290240638	0.676948718701264	0.617392264525162	0.536976023020151	NA
GPY04_RS03185	137.20479059981	0.509704927979164	0.33571999763883	1.51824416646014	0.12895285717831	0.466780423894167
GPY04_RS03190	58.6402730445774	-0.606223859497173	0.349401145826525	-1.73503683871191	0.082734280389839	0.376170844640612
GPY04_RS03195	33.2685061839708	0.420333863359073	0.436005131650068	0.964057147144835	0.335017275611757	0.705623619913693
GPY04_RS03200	98.7627597052522	-0.146567218501064	0.291686434955231	-0.502482120992563	0.615328425843742	0.878271891136718
GPY04_RS03205	84.4496624032483	0.210128724798271	0.329563807675054	0.637596483305156	0.523736385477003	0.846127345236049
GPY04_RS03210	41.1201853411912	-0.0789981852463311	0.404119639307911	-0.195482173006049	0.845015492347963	0.962684123174106
GPY04_RS03215	65.7064435657001	0.0352788787026822	0.342269140176346	0.103073501410339	0.917904635796957	0.983518375527655
GPY04_RS03220	1640.28218692276	0.266392710850082	0.259340421105422	1.02719317611424	0.304329510687487	0.681813307540231
GPY04_RS03230	168.231027793992	0.16453777465799	0.259345419238827	0.634434859659001	0.525797065712852	0.847146353238055
GPY04_RS03235	575.819011301179	0.137205595328213	0.217383920466665	0.631167176641532	0.527931221158765	0.847889537012561
GPY04_RS03240	869.369721752918	-0.565261330139064	0.249101405476603	-2.26920168939857	0.0232560635851023	0.1916062222522
GPY04_RS03245	153.473613645719	-0.922676887715174	0.279336833720844	-3.30309782431791	0.00095623023557114	0.0224872421623385
GPY04_RS03250	292.59926994585	-0.490399656842152	0.245612748659001	-1.99663763188043	0.0458645617508152	0.276981392478137
GPY04_RS03255	101.936749399092	-0.16781611475553	0.304628735443098	-0.55088734328176	0.581710904295395	0.867240032365101
GPY04_RS03260	140.038545138591	0.264392193203217	0.271656013065608	0.973260964186216	0.330423618145738	0.702814118505444
GPY04_RS03265	283.216856448496	0.0838461738400706	0.242988418042612	0.34506242937623	0.730047437719287	0.924093904975586
GPY04_RS03270	595.283958787681	-0.131135051334597	0.222329545783309	-0.589822872495796	0.555309406666376	0.856604562585708
GPY04_RS03275	68.5148584303617	-0.0453007125532004	0.329854640949838	-0.137335380283734	0.890765705952497	0.97488773885305
GPY04_RS03280	56.9763804039532	-0.190480479839893	0.418105123732685	-0.455580352948931	0.648691773916672	0.891540132283116
GPY04_RS03285	30017.2627445903	0.801916554432091	0.220259558494551	3.64077981411159	0.000271813521655876	0.00854167978230104
GPY04_RS03290	1514.99478371362	0.849120031838492	0.331494548020646	2.56149018711948	0.0104224185545278	0.121313775937569
GPY04_RS03295	631.824453040036	0.428956587242227	0.343670238537033	1.24816332385443	0.21197125216267	0.586679591917102
GPY04_RS03300	1067.3791980876	0.607739489885583	0.293419991136675	2.07122727913415	0.038337561460288	0.249792074762354
GPY04_RS03305	3058.96763198501	0.555319925063872	0.230132793894327	2.41304125182118	0.0158200289367994	0.157892357906562
GPY04_RS03310	73.8208300234463	-0.55464511387244	0.34481271955103	-1.60854017970865	0.107716923674143	0.430746391854596
GPY04_RS03315	4582.99281925787	-0.0284746081507869	0.313356475121401	-0.0908696976494748	0.927596128322584	0.984019917026215
GPY04_RS03320	1923.91307384795	0.109207260271757	0.265443070657215	0.411414997578836	0.680768258598566	0.903433021488793
GPY04_RS03325	1267.6355419562	0.154592003118371	0.24871782949418	0.621555774400115	0.534234009230067	0.848600094548245
GPY04_RS03330	164.106173730854	-0.651360862073102	0.270157299345514	-2.41104298736734	0.0159069734525603	0.157892357906562
GPY04_RS03335	468.578647617703	0.0310486300908504	0.224677761249036	0.138191826010033	0.890088815016401	0.97488773885305
GPY04_RS03340	80.3600959955173	-0.262734318726634	0.331220566661388	-0.793230690276645	0.427643429734799	0.786005082292066
GPY04_RS03345	114.557273635268	-0.292577790188236	0.30165106353702	-0.969921295014196	0.332085724542277	0.702814118505444
GPY04_RS03350	434.991584509897	0.0296709630834664	0.241639053875146	0.122790428979238	0.90227305347239	0.979104627438183
GPY04_RS03355	121.349296259139	0.124738413803302	0.2861140833108	0.435974393010921	0.662855308564045	0.897084294900194
GPY04_RS03360	173.089919055529	-0.208091163315572	0.271467260557563	-0.766542392213987	0.443353637953696	0.798756351280352
GPY04_RS03365	276.537377646178	-0.16643101510561	0.249560355926199	-0.666896849413164	0.504838023539795	0.838309978896345
GPY04_RS03370	544.069174046741	0.0581160952881792	0.263950112493122	0.220178331197694	0.825732271751314	0.957391731543932
GPY04_RS03375	4670.83506482613	0.140493031452051	0.207158925381205	0.67818961308822	0.497651477473765	0.833036699366955
GPY04_RS03380	28.7867936994569	-0.107043865113266	0.450096626967236	-0.237824188629296	0.812017457035909	0.95555532189512
GPY04_RS03385	57.3294004235611	0.290961750498568	0.349563014702678	0.832358511228787	0.405206613001591	0.771108618847079
GPY04_RS03390	41.4892616484135	0.457811279287199	0.391483704461097	1.16942614486957	0.242231981220371	0.618379414315987
GPY04_RS03395	222.573022153433	-0.348240385016542	0.274260342292297	-1.2697438576278	0.204175884870128	0.576399126164255
GPY04_RS03400	1507.97205937658	0.106529941933732	0.228827530766386	0.465546875312349	0.641539876616512	0.890943414213605
GPY04_RS03405	57.7875120778747	-0.368997992070529	0.387491722245074	-0.952273225173959	0.340958433047538	0.708866156763354
GPY04_RS03410	939.844380831379	0.106437607595726	0.259370101432814	0.410369610867804	0.681534835116492	0.903433021488793
GPY04_RS03415	350.621173685251	0.047311401694219	0.315614717362126	0.149902393936641	0.880841622972256	0.973353135763934
GPY04_RS03420	101.292029923553	-0.558424268035509	0.318329777583698	-1.75423195490621	0.0793907698495086	0.371921667197368
GPY04_RS03425	102.042041833261	-0.178070831180466	0.297829363189634	-0.597895483754182	0.549909673526053	0.856412151737178
GPY04_RS03430	51.2220416048304	-0.149230875275785	0.392870131275227	-0.37984785148057	0.704058359442676	0.909793025611697
GPY04_RS03435	409.893946314612	-0.176074684650104	0.25067446648303	-0.70240374745955	0.482427408926417	0.824001793697791
GPY04_RS03440	74.2696828606687	0.0302460946883798	0.336222188426932	0.0899586515390042	0.928320072844872	0.984019917026215
GPY04_RS03445	85.2852660971597	-0.786150164327781	0.329618196042786	-2.3850326643549	0.0170776049495585	0.161151458564296
GPY04_RS03450	106.953914834014	-0.833691386025641	0.304896419156612	-2.73434298878207	0.00625048975251311	0.0860290275626901
GPY04_RS03455	771.767994390527	0.291667031377826	0.20746865680602	1.40583660138374	0.159772650698369	0.515306705385929
GPY04_RS03460	194.83519760237	0.438870868134477	0.267022726459602	1.64357121939908	0.100264802961618	0.415934947799889
GPY04_RS03465	1363.05983338002	0.123017241385272	0.225343421896181	0.545910061851939	0.585127761564468	0.867846625717796
GPY04_RS03470	204.608946815131	0.220803454080746	0.254929534595893	0.866135241766936	0.386416000957279	0.751458499123383
GPY04_RS03475	13238.9822345369	0.0229290676097946	0.241425675826165	0.0949736084669983	0.924335789537229	0.984019917026215
GPY04_RS03480	113.058489661669	-0.0721056640450837	0.282226324970725	-0.255488796279238	0.798345595828524	0.951317184827882
GPY04_RS03485	318.403422258515	0.0945169626166323	0.232070678329021	0.407276624936778	0.683804828892283	0.90502830689396
GPY04_RS03490	223.590085943651	0.408204444004903	0.27460612214053	1.48650889799173	0.137144565047624	0.479331053626096
GPY04_RS03495	113.73879531475	0.422932317073541	0.321588828985443	1.31513373274756	0.188464961427415	0.552561788097728
GPY04_RS03500	272.954275949135	-0.138570421997908	0.235953521679763	-0.587278464891814	0.557016701894947	0.857253547982623
GPY04_RS03505	81.2762902070317	0.0523726202380832	0.32317546771368	0.162056299039639	0.871261519529008	0.969251145315635
GPY04_RS03510	98.1751530058697	-0.143880548072545	0.318306803169362	-0.452018450878007	0.651255690412931	0.891820973291535
GPY04_RS03515	36.7485718276999	-0.182172634644045	0.465618482042053	-0.391248719005084	0.695613400000976	0.908191342598984
GPY04_RS03520	105.51331195676	0.0784398000810773	0.341552093736128	0.229656914771184	0.818358377066749	0.956547266940101
GPY04_RS03525	219.984534873687	-0.424645855462678	0.24385632077711	-1.74137727539494	0.0816174688452726	0.372441934240574
GPY04_RS03530	7716.74698853207	0.393821290067881	0.224381422489644	1.75514214010323	0.0792349978348528	0.371921667197368
GPY04_RS03535	6745.9571006218	-0.55219863991932	0.323734574179953	-1.70571413732403	0.088061316186556	0.388794649436663
GPY04_RS03540	1318.34960645243	-0.621959757639771	0.260937579676095	-2.38355762482283	0.0171461998005599	0.161151458564296
GPY04_RS03545	5481.87302237291	-0.281933688291779	0.221529493538377	-1.27266886132675	0.203135571684307	0.576318293696259
GPY04_RS03550	593.962714801936	-0.13534437360138	0.216244653627773	-0.625885409561858	0.531390105213514	0.848600094548245
GPY04_RS03555	3761.29950660233	0.280278346748617	0.265262390858623	1.05660793390796	0.290690558071673	0.66635853887984
GPY04_RS03560	1284.54587445285	-0.601035711020848	0.20967008035214	-2.86657834065505	0.00414935448012959	0.0654860344841786
GPY04_RS03565	5487.90886005316	0.226251344376915	0.196853937300988	1.14933613967283	0.250417401490252	0.62621985400837
GPY04_RS03570	686.240011034323	0.53928974968293	0.272956838387701	1.97573269410798	0.0481850599577483	0.283286668725106
GPY04_RS03575	1063.64920679964	0.392532725972266	0.246670738909183	1.5913226177864	0.111536989206863	0.4361980712264
GPY04_RS03580	175.292026618249	0.155856235553413	0.266737108538407	0.584306534652908	0.559014096498392	0.85795026420455
GPY04_RS03585	1571.90596703132	0.132106792476919	0.22930306332941	0.576123103454306	0.564531976356552	0.86236123389547
GPY04_RS03590	4220.44657444157	-0.338389696373371	0.243419387152617	-1.3901509667396	0.164483039363264	0.521394619783281
GPY04_RS03595	2431.18030440285	0.097781291017649	0.212959160752668	0.459155129425087	0.646122769978776	0.891297143671914
GPY04_RS03600	363.579568745681	-0.359377021927221	0.259041444849171	-1.38733406979131	0.165339918817455	0.521794093112927
GPY04_RS03605	773.420702285457	-0.0135730427266938	0.259020764629316	-0.0524013692343088	0.958208883126674	0.99172245525585
GPY04_RS03610	707.538405591461	-0.185449687459891	0.241556304107232	-0.767728617745228	0.442648430581544	0.798701512700743
GPY04_RS03615	898.932333806214	0.301617406642427	0.209062406433333	1.44271469839131	0.149100856977212	0.501811803193291
GPY04_RS03620	144.678203019204	0.39507142083755	0.331258784724254	1.19263681162875	0.233011642443514	0.605284815155025
GPY04_RS03625	402.76352657406	0.570402987188032	0.314419632922437	1.81414557954383	0.0696553159009653	0.345938498971088
GPY04_RS03630	245.402507518413	0.291454539956164	0.337586302049309	0.863348240692521	0.387946028229494	0.754020988638716
GPY04_RS03635	125.116477927636	0.722992582291053	0.282495511210565	2.55930644417268	0.0104881242503052	0.121313775937569
GPY04_RS03640	100.036574293641	0.142291067773731	0.302623273828567	0.470192083951671	0.638217789256285	0.889797347385346
GPY04_RS03645	60.032857627021	-0.325948252766918	0.342794742266009	-0.950855461236865	0.341677753900501	0.709945994207535
GPY04_RS03650	1834.46282307139	0.35018321299255	0.20419339806266	1.71495854574638	0.0863528274909235	0.385872418796537
GPY04_RS03655	28.2929529810654	-0.160437070033834	0.483913349135776	-0.331540905660817	0.740235948152109	0.927302696179876
GPY04_RS03660	250.619521716818	-0.0936478130616701	0.252782779816914	-0.370467533941582	0.711034162572307	0.91249812479012
GPY04_RS03665	248.620678969996	0.206644287817321	0.280069241059996	0.737832855315427	0.460616025215973	0.809922072264012
GPY04_RS03670	585.216442012722	-0.0514289481876741	0.245332846629079	-0.209629280768221	0.833957024629625	0.95992913920901
GPY04_RS03675	280.553505613471	-0.52950491409572	0.235130636329697	-2.25196053717668	0.0243247659468361	0.195908836627238
GPY04_RS03680	240.006545258395	-0.25966931056279	0.243941718583915	-1.06447274402334	0.28711459526371	0.663765577982704
GPY04_RS03685	25.5367687401271	0.0364794318899408	0.467977533781175	0.0779512460677194	0.937866834923494	0.987067317964827
GPY04_RS03690	49.2357461778395	0.257894344989138	0.385632500528874	0.668756768777137	0.503650648076857	0.836903814375722
GPY04_RS03695	11.5222101229048	-0.357201127638373	0.705315061024214	-0.506441939747704	0.612546438774308	NA
GPY04_RS03700	278.834604759819	-0.162148903265273	0.23336309168999	-0.694835254756904	0.487158551607178	0.828272995512395
GPY04_RS03705	99.4894881256966	0.00990204746828137	0.307121567749742	0.032241459109606	0.974279493763669	0.993010459451497
GPY04_RS03710	638.62647543827	-0.0792130588416915	0.222442488997266	-0.356105792552362	0.721761339386077	0.919940985010781
GPY04_RS03715	1067.29663358785	0.163834973737639	0.204158104742874	0.802490667436302	0.422269184731771	0.784245750513869
GPY04_RS03720	651.62619495303	0.400192989520965	0.265720571538128	1.50606702072196	0.132049969665596	0.471265771138224
GPY04_RS03725	850.106728731238	0.253865398630985	0.206275428119581	1.23071080712442	0.218431044659633	0.593309270048746
GPY04_RS03730	188.542155426843	-0.00228501179094482	0.283986389595997	-0.00804620177113244	0.993580129105649	0.997788483801188
GPY04_RS03735	351.634346093783	-0.0588471175960218	0.225932817466985	-0.260462903334621	0.794506726860404	0.949481818252239
GPY04_RS03740	954.376258773661	0.117551291204671	0.250849030058816	0.468613696361948	0.63934578552242	0.889797347385346
GPY04_RS03745	295.568808193021	-0.0284784353272231	0.23034979582013	-0.123631259258683	0.901607241042637	0.979104627438183
GPY04_RS03750	25.1502059406677	1.20601926506309	0.536900630912076	2.24626159036976	0.0246872572624015	0.19744245616844
GPY04_RS03755	1973.01524137661	0.602094290104553	0.253827857669015	2.37205756544527	0.017689334465259	0.164427175873945
GPY04_RS03760	1470.87014942723	-0.0816020326568737	0.209869230433286	-0.388823232869354	0.697406913206402	0.908191342598984
GPY04_RS03765	573.952500473209	0.325906034182736	0.211073644470791	1.5440394512534	0.122578775600693	0.458669370029567
GPY04_RS03770	185.758540055022	0.122454604365982	0.250664029346437	0.488520848744275	0.625180961878761	0.8830618916593
GPY04_RS03775	265.910830515974	-0.378032429488472	0.308509001536367	-1.22535299652808	0.220442248563456	0.594825550645009
GPY04_RS03780	180.133039541437	0.563317897225644	0.260065729108505	2.16605970789259	0.0303066246234988	0.220079394760827
GPY04_RS03785	304.115035668452	0.0814102324717346	0.240450825455791	0.338573312515837	0.734931189899721	0.926036648733387
GPY04_RS03790	424.73066611333	-0.100611223126152	0.249778642508543	-0.402801545062889	0.687094224427866	0.905551623617294
GPY04_RS03795	1118.00461491667	0.129397072561157	0.262515771612801	0.492911613523974	0.622075041004839	0.882536344629717
GPY04_RS03800	1052.59204237362	0.30239748261685	0.222101872837735	1.36152603646786	0.173347511256125	0.532488765112888
GPY04_RS03805	30.5529616328533	0.27485258335629	0.494570918143574	0.555739476934833	0.578388965328939	0.865147100203481
GPY04_RS03810	483.224789499512	0.129383215978136	0.236548690891935	0.546962299771269	0.584404633097809	0.867846625717796
GPY04_RS03815	1141.08210545062	-0.763543845283356	0.224815673374654	-3.39631055887689	0.000683008177868974	0.0176443112083482
GPY04_RS03820	365.828370751481	0.560251752443435	0.304814043878679	1.83801161296369	0.0660606941044932	0.334638409079965
GPY04_RS03825	502.333124223185	0.441533998192412	0.294445583985376	1.499543624381	0.133732660352267	0.47252206657801
GPY04_RS03830	79.1344443333926	0.42659763046892	0.347045864483528	1.22922551203363	0.218987266163705	0.593309270048746
GPY04_RS03835	150.898183960603	-0.18831475643925	0.277207489573932	-0.679327808670286	0.496930180178931	0.833036699366955
GPY04_RS03840	171.814806858253	0.191149426458265	0.299068660116211	0.639148971289699	0.522726024657845	0.845231479461744
GPY04_RS03845	112.238408350051	0.0943870652498801	0.321186437137874	0.293870021695103	0.768857226385264	0.938029765085924
GPY04_RS03850	8626.69326119476	0.559980876542978	0.295353341615315	1.89596932772249	0.0579641004923794	0.308591485529894
GPY04_RS03855	43863.6586748637	0.694955838791104	0.310362547295945	2.23917429743361	0.0251445775189122	0.198949937690853
GPY04_RS03860	95.6086956952952	0.05270766332547	0.302663974749053	0.174145810941561	0.861750871281818	0.966543696753549
GPY04_RS03865	138.545394184872	0.182375207106929	0.274593623316875	0.664164028661626	0.506585333447175	0.839423480667717
GPY04_RS03870	183.169711836469	0.352975841317518	0.258250546644836	1.36679610519065	0.171689223939284	0.53014646452904
GPY04_RS03875	1624.67458916904	-0.286831556802656	0.240695641239976	-1.19167740356662	0.233387761552054	0.605818670519988
GPY04_RS03880	509.948432042738	-0.234735204901929	0.222238812045044	-1.05622957008226	0.29086334420269	0.66635853887984
GPY04_RS03885	591.928842651467	-0.257658028349705	0.228244087307408	-1.12887054989811	0.2589524458455	0.638126395001645
GPY04_RS03890	12.5777343639121	-0.213909635255245	0.62435774475015	-0.342607482735472	0.731893772018487	NA
GPY04_RS03895	71.309366340026	-0.645596134331001	0.329616089262471	-1.95863052612373	0.0501560719547926	0.290072005719004
GPY04_RS03900	264.517948296276	0.153475417683852	0.262118112931207	0.585520077065914	0.558198070843058	0.857336223859731
GPY04_RS03910	656.696939819924	0.321354327487521	0.217723549320022	1.47597413550877	0.139950835764778	0.484844310049488
GPY04_RS03915	383.68659924548	-0.44966673040411	0.336017915637449	-1.33822248599769	0.180823921170833	0.542777467521241
GPY04_RS03920	639.629397901519	0.702624796040035	0.26515525875249	2.64986181811277	0.00805246980094167	0.103602609649072
GPY04_RS03925	1336.47184379756	0.466911612555933	0.206062795723215	2.26587051251644	0.0234593125216865	0.192388034098173
GPY04_RS03930	7245.62561260179	-0.535101460029664	0.275376927109142	-1.94316011020627	0.0519968160828007	0.294751239616528
GPY04_RS03940	828.866835722877	-1.24101148367012	0.325128390533792	-3.81698897974626	0.000135090201519154	0.00484550813731836
GPY04_RS03945	227.082702128037	-0.0360195165350131	0.248915168443245	-0.144705992649162	0.884943007514288	0.973353135763934
GPY04_RS03955	502.638118171628	0.431449577974092	0.234158303710409	1.84255510540288	0.0653939938614355	0.333162226975549
GPY04_RS03960	65.3134107027288	0.243448932131782	0.377469735857301	0.644949539011032	0.518959886948416	0.844171579731483
GPY04_RS03965	529.887380151157	0.192409878569101	0.298566310925554	0.644446046081459	0.519286233771006	0.844289141476439
GPY04_RS03970	221.608964037532	0.018974644234265	0.243127057645588	0.0780441486768814	0.937792934500062	0.987067317964827
GPY04_RS03975	10.0467839242352	0.566591831201577	0.719323752759834	0.787672906709573	0.430888057169241	NA
GPY04_RS03980	322.485431434444	0.192736180317206	0.234471953790931	0.822000999271159	0.411076328182827	0.776547584714682
GPY04_RS03985	2163.60074386813	0.164572672603099	0.88241841888643	0.186501855673844	0.852051223770578	0.964962181558947
GPY04_RS03990	83.1489978658919	-0.648452184229685	0.309241459170981	-2.09691218625105	0.0360013495713188	0.241364842452865
GPY04_RS03995	261.003545826434	-0.251905367590868	0.267732703854774	-0.940883814207132	0.34676440305321	0.714964751367811
GPY04_RS04000	87.84397453426	0.346482236163654	0.328317807612318	1.05532574880247	0.291276368763173	0.666874523196664
GPY04_RS04005	8.5609784798334	-0.5954885061072	0.748257821305962	-0.795833319948292	0.426128922186063	NA
GPY04_RS04010	101.266543122922	0.346611200369053	0.328758603786261	1.05430305512065	0.291744190458684	0.66751521927757
GPY04_RS04015	1002.7057109761	0.123932507520255	0.216923447741449	0.571319093489471	0.567783361265308	0.86236123389547
GPY04_RS04020	76.0356359774463	-0.735920789511672	0.33056560119094	-2.22624733747355	0.0259976187861252	0.201566690632163
GPY04_RS04025	195.515545550176	0.226724236723263	0.283218210456896	0.800528455982773	0.423404683424226	0.785014635238767
GPY04_RS04030	508.389665247808	0.279431108201166	0.220935440642196	1.26476362230043	0.205956075398949	0.578119561944806
GPY04_RS04035	2811.28137540671	-0.492912522034705	0.246749954066132	-1.99761950878661	0.0457579265731071	0.276808172506139
GPY04_RS04040	266.839149870673	-0.240806738429344	0.294081551784311	-0.818843402342896	0.412875764556835	0.776547584714682
GPY04_RS04045	2566.48982018764	0.25322247161791	0.198810658852677	1.27368659748546	0.202774508165141	0.576318293696259
GPY04_RS04050	1568.93399521504	-0.162231106947775	0.210907530586477	-0.769204904616985	0.441771679280913	0.797930433940246
GPY04_RS04055	475.76386273488	0.390139020013006	0.234524002138114	1.66353557186547	0.0962052764748657	0.406477295653958
GPY04_RS19295	85.4911976679587	-0.360377657646571	0.351310219231138	-1.0258103462953	0.30498098827248	0.682411776531555
GPY04_RS04065	993.981070472573	0.204775366134995	0.20730261871406	0.987808872870292	0.323246261254003	0.699889781720747
GPY04_RS04070	1450.94051411631	0.159092260557823	0.303736104336806	0.523784490175093	0.600428442141469	0.872739070808473
GPY04_RS04075	1635.10613295883	0.35310118185544	0.286264021334302	1.23348082727827	0.217396425541139	0.593309270048746
GPY04_RS04080	294.161589631666	0.166818013749443	0.243822871278419	0.684177053919419	0.493863369949398	0.832902211032752
GPY04_RS04085	19220.4977133166	0.101147399696567	0.204586848209909	0.49439834760438	0.621024880746321	0.881751040195996
GPY04_RS04090	58.3880166155412	0.0431462090705678	0.344401906659306	0.125278659137185	0.900302946608111	0.978566196328559
GPY04_RS04095	144.810826714822	0.584379137414448	0.274239106344823	2.13091103308826	0.0330964722706824	0.229998543377541
GPY04_RS04100	52.3342555692833	-0.129706734670502	0.368583187538581	-0.351906269889006	0.724908556910168	0.921643496451131
GPY04_RS04105	120.519498270346	-1.1733113377238	0.325490293755769	-3.60475061847523	0.000312452809151069	0.00937941101894034
GPY04_RS04110	335.386752186501	-0.153468077336944	0.259222999870679	-0.592031098372853	0.553829764044896	0.856604562585708
GPY04_RS04115	635.062734946575	0.845626137032533	0.243046937890371	3.47927089463667	0.000502780068033007	0.0141696192189302
GPY04_RS04120	132.470403677078	0.719556563464387	0.29216773980619	2.46282003598928	0.0137849087276994	0.146155686209367
GPY04_RS04125	420.287141694568	0.932664479051686	0.249254104468293	3.74182194929644	0.000182690938005449	0.00623784154670528
GPY04_RS04130	243.526443878782	0.727912403493857	0.27157809684522	2.6803060038701	0.00735548856705544	0.0978252430772055
GPY04_RS04135	706.820888087963	0.156839885902515	0.248265650924299	0.631742189540102	0.527555354817996	0.847669260162309
GPY04_RS04140	934.685549078809	-0.105134056429162	0.208402339032144	-0.504476374485155	0.613926660168842	0.878271891136718
GPY04_RS04145	387.519257156039	-0.341338910554982	0.227742299840453	-1.49879451816422	0.13392694717003	0.472738160438148
GPY04_RS04150	26.9343236962881	0.143657598447209	0.501921298541745	0.28621538648506	0.774713159766308	0.940836672479535
GPY04_RS04155	2344.45944253378	0.127246966537612	0.276379630936162	0.460406456534431	0.645224501173091	0.891167718267463
GPY04_RS04160	26.8032772550422	0.0560936589181423	0.470746683483351	0.119158904111804	0.905149464380936	0.97931940061712
GPY04_RS04165	88.7962607376789	0.0411639987903217	0.317925944567308	0.129476689442081	0.896980468810107	0.977048357283647
GPY04_RS04170	88.649393178676	-0.313820293174882	0.323188783394906	-0.971012328702704	0.331542139268394	0.702814118505444
GPY04_RS04175	584.794399806164	-0.0198101538276638	0.239165136060148	-0.0828304415685475	0.933986363419776	0.985905343788235
GPY04_RS04180	380.995082453656	0.478360865165114	0.223993921024816	2.13559753307821	0.0327122326805388	0.229141991657607
GPY04_RS04185	195.553081708263	0.232876080432368	0.251217316887677	0.926990556691959	0.353931437320139	0.721000825631236
GPY04_RS04190	551.913362130045	-0.00633139625326541	0.223198627187367	-0.0283666451404759	0.977369726812001	0.993071622216392
GPY04_RS04195	794.714076937575	0.937950780367956	0.252087761790475	3.72073112040854	0.000198646850082895	0.00665466947777698
GPY04_RS04200	1115.46059421781	-0.0255850190526825	0.276853351666044	-0.0924136150012899	0.926369422511964	0.984019917026215
GPY04_RS04205	299.635671150962	-0.137893860124974	0.268129791385347	-0.514280264839344	0.607056057499478	0.873274732052901
GPY04_RS04215	238.341264648467	-0.00981735562021648	0.275432601720487	-0.0356434044441089	0.971566698552474	0.993010459451497
GPY04_RS04220	352.978755610879	0.219007571936365	0.223661473977012	0.979192205264974	0.327485019297868	0.702232504824046
GPY04_RS04225	519.049192748962	0.171309629299729	0.231240131208852	0.74083001252497	0.458796515213079	0.809332551178163
GPY04_RS04230	522.405936812901	0.238014498396401	0.23822336981702	0.999123211879761	0.317735007993085	0.695179921986103
GPY04_RS04235	1785.94012060879	0.0679850644178732	0.27115976749693	0.250719585156168	0.802030917459198	0.953149862080861
GPY04_RS04240	1041.43625737448	0.213008986034539	0.203044294953391	1.04907643961844	0.294142938718278	0.670842373403086
GPY04_RS04245	40.5215702369228	1.07651538435969	0.411485913134446	2.6161658273049	0.00889233595198408	0.111578392104224
GPY04_RS04250	492.69676451112	0.410988177760604	0.268434538642809	1.53105550365664	0.125755675669534	0.462864867187757
GPY04_RS04255	2322.46532350497	0.262754531682348	0.264856258945603	0.99206464943807	0.321165989597674	0.698474962119034
GPY04_RS04265	121.910717394599	-0.183063635752668	0.277184816614378	-0.660438901339056	0.50897221503572	0.840074237933252
GPY04_RS04270	482.9202019291	0.160150740897587	0.230239326292784	0.695583780044298	0.48668952688193	0.828095117373136
GPY04_RS04275	3105.55703740228	0.235387510188009	0.213661596498794	1.10168375620715	0.270599181289437	0.648025086939925
GPY04_RS04280	1244.02527320454	0.0394598799730148	0.239196382959106	0.164968547955682	0.868968737928422	0.968145519603553
GPY04_RS04285	161.773748058418	0.32233077714029	0.28690658411961	1.12346943214768	0.26123817590011	0.641770056659972
GPY04_RS04290	738.356199235543	0.0784968344981328	0.225265367820416	0.348463837373846	0.727491867565913	0.922615579188056
GPY04_RS04295	1031.02133290374	-0.059576718744247	0.218360182704487	-0.272836915624282	0.784978581154487	0.944276686323077
GPY04_RS04300	271.891500033426	0.139333939377439	0.244674526417558	0.569466472123269	0.569039617654074	0.86236123389547
GPY04_RS04305	260.784237920678	0.122244195149006	0.261455665532826	0.467552289983397	0.640104790128801	0.889981248922228
GPY04_RS04310	7360.25165283361	-0.16340658551205	0.213824866683839	-0.764207587481686	0.444743545702165	0.798828695391193
GPY04_RS04315	416.285121658457	-0.0197329136427196	0.225537015398933	-0.0874930157598113	0.930279636759785	0.984288032845635
GPY04_RS04320	572.024651935946	-0.36777934766615	0.216986423588148	-1.69494174605235	0.0900864721849541	0.393961899912281
GPY04_RS04325	768.312183085533	-0.181078914487811	0.226366134933916	-0.79993818218734	0.423746614248692	0.785014635238767
GPY04_RS04330	849.333792289902	0.0188262213117335	0.221395267724198	0.0850344341378884	0.932234015356278	0.985227079919686
GPY04_RS04335	58.6703289627732	0.0794910613746899	0.350476415299791	0.226808589407349	0.820572584368886	0.956961031260552
GPY04_RS04340	155.778895695612	-0.669559538546379	0.264623214551836	-2.53023734021348	0.0113985393125425	0.12812355848054
GPY04_RS04345	115.478288395694	-0.00389313219735564	0.31555435693114	-0.0123374376295023	0.990156398715828	0.997459679954583
GPY04_RS04350	73.3859453952819	0.412711678155646	0.341083393858841	1.21000226216363	0.226278024851014	0.599340388183593
GPY04_RS04355	141.90781569175	-0.0392134313495807	0.270212633288893	-0.145120643962107	0.884615619301203	0.973353135763934
GPY04_RS04360	1752.17089071261	0.489617073728249	0.27417159892307	1.78580522436108	0.0741308005437847	0.359124792266002
GPY04_RS04365	1195.38687651953	-0.516932243767729	0.234751992648483	-2.2020355948236	0.0276627942362288	0.209001239006061
GPY04_RS04370	187.784828242901	-1.06333340143339	0.295286054803811	-3.60102816958244	0.000316961228463205	0.00937941101894034
GPY04_RS04375	392.954082666515	1.00979831268364	0.303437201047019	3.32786589514833	0.000875139826419977	0.021226533978827
GPY04_RS04380	7722.79630874849	0.516140941509497	0.256376438758337	2.01321519250845	0.0440919956400432	0.271824091176724
GPY04_RS04385	329.946615646507	0.748409284554514	0.263121407685388	2.84434965264924	0.00445021825520033	0.0681151940698981
GPY04_RS04390	530.087738090138	-0.134423696375412	0.218168301439481	-0.616146779749764	0.537797649918063	0.850654545594227
GPY04_RS04395	1988.30700540685	0.406453213964534	0.210109170716845	1.93448583218813	0.053053422349997	0.298089719564619
GPY04_RS04400	18.7941760742634	-0.46779280803494	0.571011668661622	-0.819235111484475	0.412652285976578	0.776547584714682
GPY04_RS04405	56.036511890105	0.598699530849161	0.366320827523737	1.63435842536244	0.102183612458839	0.418848729677853
GPY04_RS04410	2457.6153141742	1.08534067393551	0.316183720733215	3.43262667482898	0.000597764566400542	0.0162035265289185
GPY04_RS04415	1253.08442670893	1.75488766784183	0.267068613848323	6.57092438738792	5.00038488238817e-11	5.07324763353154e-09
GPY04_RS04420	901.55688516236	1.56447921609376	0.263127958482219	5.94569739041805	2.75282294606455e-09	2.3274462574941e-07
GPY04_RS04425	125.007836115843	0.653174689004017	0.388401929199518	1.68169784931343	0.0926274453003412	0.397726793544754
GPY04_RS04430	54.3834055310357	0.347435980639127	0.353608629673419	0.982543839385386	0.325831996492579	0.700413690479378
GPY04_RS04435	91.8125281267002	0.677528773750466	0.306836653781308	2.20810899024261	0.0272366764589381	0.207989171122588
GPY04_RS04440	32.7811228504895	0.636168248827738	0.436300004125119	1.45809819576647	0.144813478644255	0.493505434420106
GPY04_RS04445	117.799060110741	0.409686927859022	0.342974845969336	1.19451013003925	0.232278480520096	0.604707393201511
GPY04_RS04450	65.2356852764447	-0.356748607373488	0.358893228706135	-0.994024347184316	0.320211014287852	0.698080506316948
GPY04_RS04455	230.669612606524	0.243700985841969	0.303234777233817	0.803670964343434	0.421587027258548	0.784070477744517
GPY04_RS04460	95.2074344120266	0.178281150920071	0.318466257537303	0.559811743632489	0.575607852548798	0.86481228323369
GPY04_RS04465	92.2067337073172	-0.112098679204352	0.330784684948423	-0.33888715017695	0.734694744950426	0.926036648733387
GPY04_RS04470	98.9476612146617	0.213849312760332	0.296628794409787	0.720932413813149	0.47095109876726	0.814984089533401
GPY04_RS04475	159.763885886804	0.157062904834086	0.304338411628361	0.516079794179518	0.605798679663601	0.873095147158996
GPY04_RS04480	602.735238622204	-0.0585123174658338	0.305873674480982	-0.191295696058577	0.848293932876258	0.962684123174106
GPY04_RS04485	285.696312287268	0.391692670949929	0.235718077867494	1.66169974952076	0.0965729913921461	0.406477295653958
GPY04_RS04500	1197.24304472543	0.286591832225338	0.264861438200768	1.08204438581995	0.279232805790093	0.65406048374711
GPY04_RS04505	82.1839444002633	-0.26933996988675	0.326647206507337	-0.824559232471809	0.409621874507664	0.775355691032363
GPY04_RS04510	68.5486364505774	0.285725434888258	0.326776543750713	0.874375595043408	0.381913743489318	0.749842388292469
GPY04_RS04515	169.109288623575	-0.204953356375253	0.279798142262024	-0.732504350165839	0.463860788519489	0.813186798929447
GPY04_RS04520	122.10878703966	0.197800011804111	0.294558457403042	0.671513605645561	0.501893394981312	0.835939702429005
GPY04_RS04525	96.449694589067	-0.223474565617995	0.303129415871747	-0.737224940625844	0.460985568827383	0.809922072264012
GPY04_RS04530	591.445408873903	-0.0716626434183177	0.209398544721704	-0.342230857017459	0.732177165153154	0.92591207744261
GPY04_RS04535	412.004930772281	0.767082617007869	0.228363178277923	3.35904686032314	0.000782118037145578	0.0195584588021405
GPY04_RS04540	1104.46876090067	-0.226971347112707	0.218169461140412	-1.0403442623284	0.298179987078519	0.674580387940764
GPY04_RS04545	354.547516116669	0.145739585701397	0.242752046475059	0.600363983816592	0.548263685266289	0.855773339068392
GPY04_RS04550	20.658438637186	0.0677168329465552	0.537248146704265	0.126043865133761	0.899697202083222	0.978506819172288
GPY04_RS04555	75.3636769757989	-0.21254684146325	0.317291111198616	-0.669879596249394	0.502934547580282	0.836271802475359
GPY04_RS04560	5725.87012075356	-0.444242681530318	0.286314318694931	-1.55159086543506	0.120760150209895	0.456775868616244
GPY04_RS04565	60.2703852791288	0.206839198022854	0.361299480296194	0.572486840704245	0.566992198418252	0.86236123389547
GPY04_RS04570	40.4113926697302	0.619824632218621	0.437315156391587	1.41734084254699	0.156383299469817	0.510908561678585
GPY04_RS04575	105.154277527868	0.192417082702207	0.292606788417069	0.657596099335687	0.510797701688747	0.840970588427694
GPY04_RS04580	119.667082495796	-0.242117844062434	0.285013097950708	-0.849497253997455	0.39560465754507	0.759739892505767
GPY04_RS04585	304.371297573885	0.0341430899893709	0.234710008809953	0.145469254432251	0.88434038891946	0.973353135763934
GPY04_RS04590	309.329544253094	-0.00478004897028265	0.235091516588093	-0.0203327157000643	0.983777957822387	0.995851195709097
GPY04_RS04595	139.356290584033	0.238776480352133	0.302673267456404	0.788891871286667	0.430175207089413	0.787398020811601
GPY04_RS04600	75.7980176169581	-0.059631454888279	0.329061057035014	-0.181216991842137	0.856197257846807	0.965760236492878
GPY04_RS04605	753.876214024196	0.239040815888615	0.23807466503396	1.0040581842445	0.315350569270071	0.692951653142341
GPY04_RS04610	270.504927128883	0.0853847111207101	0.273839896158422	0.311805227501669	0.755188551005481	0.934073459753216
GPY04_RS04615	70.5218126347333	-1.10498155702428	0.342556428880704	-3.22569207249965	0.00125668482234913	0.0270453806312834
GPY04_RS04620	60.1047947030231	-1.05786449617223	0.407156296612104	-2.59817791097569	0.00937199221212633	0.114584056044003
GPY04_RS04625	114.259402409672	-0.271655878451747	0.287579243580401	-0.94462964388387	0.344847987403473	0.714305106769757
GPY04_RS04630	887.0926980475	-0.227707978623844	0.246946774940495	-0.922093348571621	0.35647988612569	0.724483945678316
GPY04_RS04635	673.974497253161	0.56108088318057	0.243511755111192	2.30412237357647	0.0212157751392991	0.181633111073032
GPY04_RS04640	329.937285834508	0.984515582196641	0.280795194986724	3.5061696203284	0.000454605414083103	0.0131244213447894
GPY04_RS04645	181.858794792904	0.312829044313009	0.286035011415432	1.0936739623761	0.274097997822207	0.650193785499444
GPY04_RS04650	442.206731352463	-0.271381027749743	0.236850738814673	-1.14578923885937	0.25188236885042	0.629001511008632
GPY04_RS04655	111.400871955	-0.286002897516527	0.296725032124871	-0.963865082323652	0.335113572023538	0.705623619913693
GPY04_RS19735	72.2938612671225	-0.259738501744804	0.360004875967892	-0.721486066116421	0.470610510562923	0.814791771335417
GPY04_RS04660	172.524334049362	0.392240608157876	0.295767421696053	1.32617921848392	0.184780341128712	0.547251869347838
GPY04_RS04665	108.44038638188	0.735746928742989	0.33576196557023	2.19127538014456	0.0284318705645204	0.212999097836734
GPY04_RS04675	1658.14374471454	0.0628366651755965	0.197579805137939	0.318031820770992	0.750460799549511	0.931778426293815
GPY04_RS04680	2008.73455514767	-0.412773677531227	0.20923920701956	-1.97273581472062	0.0485256692698336	0.283412255883518
GPY04_RS04685	109.63413878935	0.0958724650331004	0.298225422891855	0.321476499566795	0.747849318520801	0.929764541857403
GPY04_RS04690	122.858489185935	-0.197414622216741	0.28275553387154	-0.698181285839766	0.485063828420982	0.826120697708828
GPY04_RS04700	27.6074215352463	-0.0318981882839386	0.466186372239128	-0.0684236824228243	0.945448370158594	0.9880317112591
GPY04_RS04705	511.235349407357	0.0961920480053249	0.230699567362695	0.416958077143233	0.676709072166905	0.902350647389745
GPY04_RS04710	760.538196649443	-0.064714639911064	0.207600367644271	-0.311727000512611	0.75524800627808	0.934073459753216
GPY04_RS04715	19.3700314437309	-0.120193549771193	0.577222037482195	-0.208227583089983	0.835051272393457	0.960257222964924
GPY04_RS04720	197.097180076497	-0.204877388895607	0.249335039830541	-0.821695133723887	0.411250429452805	0.776547584714682
GPY04_RS04725	29.696934777642	0.181366138230374	0.4527889555492	0.40055336157745	0.688748988812347	0.906503950805279
GPY04_RS04730	11.3585823288235	-1.47496719329196	0.726195595035673	-2.03108804759343	0.0422460637103727	NA
GPY04_RS04735	145.723794377215	0.361277074661874	0.273653867403332	1.32019721880779	0.186769180308769	0.550855525877658
GPY04_RS04740	19.6741588367194	-0.402254945997712	0.537344950614424	-0.7485972382131	0.454099997217474	0.804718646420126
GPY04_RS04745	51.3203504637917	0.111879512927058	0.38745701498902	0.288753354821124	0.77277012966445	0.939762578917282
GPY04_RS04750	82.2041283922195	0.000341006236986971	0.308289232067505	0.00110612438423507	0.999117440611461	0.999680482279882
GPY04_RS04755	85.5983989574607	-0.0460651786847526	0.306681704134189	-0.150205173845639	0.880602744068849	0.973353135763934
GPY04_RS04760	156.388037452859	0.0611137795278427	0.284246063406021	0.215003081469407	0.829764916077585	0.959580896803975
GPY04_RS04765	274.051268353201	-0.107800477607107	0.260817772459971	-0.413317223708945	0.679374212382466	0.903433021488793
GPY04_RS04770	160.353736354795	0.00806759197879356	0.257291016834986	0.031355902269871	0.974985708733685	0.993010459451497
GPY04_RS19780	341.62232756215	-0.0707871230745304	0.225557092043732	-0.313832397966923	0.753648336571878	0.933125956473759
GPY04_RS04780	388.523350285639	-0.00811421065112171	0.227041128627276	-0.0357389460675316	0.97149051590473	0.993010459451497
GPY04_RS04785	203.784869210226	0.184961517433243	0.275900524062188	0.670392048228054	0.502607902357058	0.836271802475359
GPY04_RS04790	269.606036758552	0.352050012284391	0.292899012979923	1.20195014897002	0.22938284296787	0.602915229740122
GPY04_RS04795	143.686917011461	-0.457875908759008	0.334843722965503	-1.36743166245998	0.171490043592442	0.53014646452904
GPY04_RS04800	372.171408696296	0.232332368562421	0.254671474140631	0.912282654923987	0.361619942641262	0.730439372195177
GPY04_RS04805	852.206268875997	0.515991736596098	0.215613457150351	2.39313326457304	0.0167051722860852	0.160088265443927
GPY04_RS04810	1429.94481118029	0.22920537892315	0.252611704488545	0.907342671976403	0.364225615169772	0.733616085914838
GPY04_RS04815	2790.9424373485	2.5200750574282	0.204166539156215	12.3432324799315	5.29851031212318e-35	2.35187626479368e-32
GPY04_RS04820	840.809368331814	2.59647511684097	0.220135252996009	11.7949082734515	4.1465217978958e-32	1.227024908694e-29
GPY04_RS04825	238.936157933939	1.69164797878988	0.262379598271597	6.44733047056044	1.13837392219656e-10	1.06378047308421e-08
GPY04_RS04830	1352.83388214442	1.57335683372589	0.222715934087757	7.06441072647246	1.61299000575651e-12	1.78991484701293e-10
GPY04_RS04835	451.416715224421	0.940277707789175	0.252517940457679	3.72360754283421	0.000196396145309357	0.00664193059041455
GPY04_RS04840	82.3643400493169	1.60848026736826	0.328576134388336	4.89530461596836	9.81535691807442e-07	6.70275623386197e-05
GPY04_RS04845	125.838027420888	-0.0662211573202283	0.294736661077916	-0.224679064620068	0.822228952248109	0.956961031260552
GPY04_RS04850	168.835695840012	-0.312322727936077	0.285352830978561	-1.09451420848018	0.273729519254425	0.650193785499444
GPY04_RS04855	60.1303558865311	-0.968954736989746	0.367854474779173	-2.63407081719319	0.00843678892497469	0.107380062625753
GPY04_RS04860	992.033777636309	-1.09911448695301	0.271701264608017	-4.04530501003997	5.22550444071824e-05	0.00213284669758511
GPY04_RS04865	2866.70686373102	1.65409004993525	0.201263137769599	8.21854447995745	2.05987841594269e-16	2.925851302005e-14
GPY04_RS04870	3136.55454817522	0.290122225409473	0.194600511028713	1.49086055260495	0.135998109964761	0.477202854234059
GPY04_RS04875	767.282314210527	0.302836661785962	0.22211135578114	1.36344519946276	0.172742244258531	0.531549141561564
GPY04_RS04880	1038.34372472313	0.904060184736562	0.206576314284968	4.37639807770716	1.20656570996894e-05	0.000659156128630726
GPY04_RS04885	2270.26347627732	0.241689289156617	0.223840356379083	1.07973956558265	0.280258169756046	0.655165741147939
GPY04_RS04890	226.650307155674	-0.317917105564115	0.247850952213114	-1.28269471117768	0.199599053548834	0.572517156019312
GPY04_RS04895	261.827577659724	0.131811513683483	0.282726776502633	0.466215175350595	0.641061488051565	0.890943414213605
GPY04_RS04900	470.116856814318	-0.0499140970150927	0.220836236004378	-0.226023128804383	0.82118343157338	0.956961031260552
GPY04_RS04905	244.162237463858	0.175060757299631	0.256800980835496	0.681698164586734	0.495429828281674	0.832988314502
GPY04_RS04910	2492.52032372927	0.329681792828833	0.312008563461103	1.05664341123103	0.290674360303805	0.66635853887984
GPY04_RS04915	6847.7206674802	-0.316164017383236	0.286286664834144	-1.10436166339219	0.269436283771106	0.646893650567254
GPY04_RS04920	455.396383183966	-0.0941463891833291	0.219039007307726	-0.429815631199715	0.667329761386812	0.89824227153047
GPY04_RS04930	1797.51375903072	0.430581572704475	0.222062131862671	1.93901395565615	0.0524996388539582	0.296385083577751
GPY04_RS04935	561.98210462566	0.416861485739481	0.311060681763353	1.34012914578712	0.180203361960701	0.542138031201314
GPY04_RS04940	4142.45537999915	-0.151326028528137	0.266673951008966	-0.567457106161258	0.570403661032326	0.86236123389547
GPY04_RS04945	656.907010124938	0.130363563955744	0.254481294625594	0.512271694261624	0.60846087264017	0.874047151595972
GPY04_RS04950	1061.71135478022	0.515809234360589	0.289502116164888	1.7817114472034	0.0747962991902318	0.361362800577569
GPY04_RS04955	10776.2312022372	0.699586692991712	0.226515433124188	3.08847253073551	0.00201188291972393	0.0376383306609748
GPY04_RS04960	170.775676586695	0.265349010438961	0.275703496888115	0.962443398193979	0.33582692264208	0.705657949265872
GPY04_RS04965	1381.73987639619	0.124775920435555	0.214084577105609	0.582834700764095	0.560004582467479	0.858254757160991
GPY04_RS04970	1700.84957979892	0.372739326098268	0.228260430241776	1.63295638102258	0.102478170840029	0.419239613655464
GPY04_RS04975	110.940478890913	-0.110671777631761	0.282956216417533	-0.391126864194608	0.695703464400133	0.908191342598984
GPY04_RS04980	36.3725046282646	0.310448874969345	0.428433296804715	0.724614256839266	0.468688710117989	0.814352283291223
GPY04_RS04985	48.504699454728	0.408250118437577	0.391825517750002	1.04191814964449	0.297449628660233	0.673782669341034
GPY04_RS04990	249.610291905871	-0.607422672139697	0.256176190062914	-2.37111291252524	0.0177346123232106	0.164427175873945
GPY04_RS04995	16.9084678139	-0.484376971612081	0.59110970485432	-0.819436675856059	0.412537317061771	0.776547584714682
GPY04_RS05000	1663.51692478544	0.247428555391277	0.19722246784341	1.25456576067048	0.209636439458627	0.581275161952155
GPY04_RS05005	69.8161570530749	0.716089310388838	0.330433121612938	2.16712328017664	0.0302254552444397	0.219939736829929
GPY04_RS05010	52.5940231966294	-0.137496015140299	0.392609825699688	-0.350210326232311	0.726180857682871	0.92227046696419
GPY04_RS05020	53.0582094189664	-0.460708105792657	0.384833277605909	-1.1971628562342	0.231243084296398	0.60467171747902
GPY04_RS05025	317.114226861714	0.166028935334913	0.232210580220641	0.714992982564169	0.474613379471684	0.816525033032751
GPY04_RS05030	392.203714037119	0.00627433807183042	0.237573514968033	0.0264100906730898	0.978930245764966	0.993071622216392
GPY04_RS05035	19.4069512320613	-0.379898243477416	0.548951708104972	-0.692043103006013	0.4889102609294	0.828301687290219
GPY04_RS05045	10.7949892174558	-0.142155268794343	0.733481736101253	-0.193808873210606	0.846325538932832	NA
GPY04_RS05050	34.8691461175253	-1.13208053999668	0.47880884433978	-2.36436848103273	0.018060838799661	0.166150359009317
GPY04_RS05055	27.7755130257228	-0.158134227452008	0.475882959830533	-0.33229646951074	0.739665405510826	0.927302696179876
GPY04_RS05065	31.5118117837548	-0.0553324835488465	0.445478606269239	-0.124209070357477	0.901149740748978	0.979104627438183
GPY04_RS05070	105.451140965503	-0.0255196896832469	0.298650657380441	-0.0854499698982353	0.931903668163699	0.985227079919686
GPY04_RS05160	59.6960568860814	-0.518786725419002	0.425954299435933	-1.21793987314132	0.223246822488858	0.596368818558787
GPY04_RS05165	4156.54243473207	3.41594457239045	0.256900356649415	13.2967685095591	2.41690255124768e-40	1.7164841918961e-37
GPY04_RS05170	1588.43464211712	-0.0233671468883383	0.22582920942175	-0.103472650629081	0.917587854599899	0.983518375527655
GPY04_RS05175	1607.68346692063	-0.459761098075091	0.239031278309916	-1.92343487984442	0.0544254573978559	0.299355589122877
GPY04_RS05180	662.996833537268	0.251218336827725	0.221602518649516	1.13364386992843	0.256943963145559	0.636236235782489
GPY04_RS05185	2294.2046499796	-0.400964992077397	0.290957169354697	-1.37808940390327	0.168175686662736	0.526831892448098
GPY04_RS05190	1431.59984081312	-1.0949048311469	0.257280553014353	-4.25568438157787	2.08410531371648e-05	0.00104234619281792
GPY04_RS05195	2454.8650944255	0.39942708943728	0.21726896900288	1.83839915690853	0.0660036092753532	0.334638409079965
GPY04_RS05200	1241.98668426787	0.565802758848438	0.202597762735836	2.79273942223231	0.00522637745527955	0.0767660921853414
GPY04_RS05205	28.9552305348499	0.510088480025036	0.47011630878086	1.08502613182647	0.27791008156013	0.652684325145517
GPY04_RS05210	890.66844968258	0.568907206984574	0.212589733768347	2.67608033981779	0.0074488786915926	0.098330736928793
GPY04_RS05215	858.443223275063	0.295811521793314	0.240144062026105	1.23180860395856	0.218020588545722	0.593309270048746
GPY04_RS05220	313.057007110364	0.296666709834664	0.242998723473888	1.22085707115471	0.22214014079362	0.596368818558787
GPY04_RS05225	11607.6014756666	0.691443512512534	0.200366035481417	3.45090180005414	0.000558716819704506	0.0155000267716461
GPY04_RS05230	180.121850797928	0.667426643484691	0.259398403580086	2.57297899398456	0.0100827327123459	0.119345946205134
GPY04_RS05235	4228.27608986423	0.837225548098819	0.259450741063289	3.22691523125999	0.00125132525343004	0.0270453806312834
GPY04_RS05240	1158.73044162563	-0.177576999556542	0.221914625943334	-0.800204127157833	0.423592538997132	0.785014635238767
GPY04_RS05245	396.193767530843	0.589498625915706	0.236690256979822	2.49059100884731	0.0127530829564495	0.140087535594882
GPY04_RS05250	7004.06928170665	0.243663864451364	0.20870990234417	1.16747629946927	0.243018074091769	0.619495463819004
GPY04_RS05255	5383.9046890899	0.338851009242039	0.21823277034766	1.55270452142557	0.120493741653643	0.456641703961671
GPY04_RS05260	42.1248598014354	0.437116219952893	0.421192394534389	1.03780653598009	0.29936013332426	0.675367111457717
GPY04_RS05265	95.7856680446466	-0.58737451135481	0.33059281616263	-1.77673101966578	0.0756125060309349	0.362625319831156
GPY04_RS05270	27.6726222123455	0.0470453912247391	0.459378930375072	0.10241085978046	0.91843056413678	0.983518375527655
GPY04_RS05275	54.6001558058098	0.219861706320369	0.365549742339461	0.601454961815287	0.547537000817332	0.855014903211234
GPY04_RS05280	235.963144480463	-0.0699306636505237	0.241588746565914	-0.289461593905179	0.772228166092711	0.939700701435232
GPY04_RS05290	12.1097238033537	-0.269611346646294	0.645336510441904	-0.417784120817329	0.676104961772713	NA
GPY04_RS05295	18.1665810549522	-0.150935850602982	0.55267107229662	-0.273102498337337	0.784774426310869	0.944276686323077
GPY04_RS05300	36.8100088169217	-0.397371687079706	0.409715221912003	-0.969872891774208	0.332109853802347	0.702814118505444
GPY04_RS05335	47.0038985632885	-0.216201926942338	0.379310940388572	-0.569986003358767	0.568687191333207	0.86236123389547
GPY04_RS05340	66.2431167408759	0.423733661746597	0.340462243734264	1.24458341429873	0.213284920119483	0.589000586526573
GPY04_RS05345	35.8022048270884	-0.288258362444668	0.488703575145892	-0.589842958195292	0.555295939355838	0.856604562585708
GPY04_RS05350	58.0344654529539	0.0181723910639838	0.358154737729097	0.0507389380891819	0.95953354848576	0.991747666537433
GPY04_RS05355	84.7226032904892	-0.103368020300183	0.324638572200521	-0.318409545728088	0.750174298343837	0.931748490178022
GPY04_RS05360	18.2302104910908	-0.343703520659523	0.565730985743537	-0.60753879373921	0.543493405690373	0.853420009147994
GPY04_RS05365	17.7802156919299	-0.254529351478728	0.610933238500874	-0.416623839461247	0.676953569317455	0.902350647389745
GPY04_RS05370	14.4100387764393	0.172657956472845	0.619400417685706	0.278750145371155	0.780436576646782	NA
GPY04_RS05375	12.6716245944038	-0.000664083272879513	0.636661922233363	-0.00104307050522192	0.999167750298969	NA
GPY04_RS05380	20.2463633801632	0.0505258816229951	0.526242035340423	0.0960126296074205	0.923510541928846	0.984019917026215
GPY04_RS05385	66.6462401974128	-0.567424410488729	0.354633892492244	-1.6000287127129	0.109592213869266	0.432883149554798
GPY04_RS05390	235.993246181855	-0.429938125221553	0.301904014304359	-1.42408879925697	0.154420768349835	0.50772976704654
GPY04_RS05395	87.3663367296964	-0.0208318618798262	0.325483015175114	-0.0640029153859791	0.948967905427208	0.989391004223518
GPY04_RS05405	1299.79561312956	-1.15950324874068	0.342512843458948	-3.38528399995503	0.000711046460728657	0.0181649351226436
GPY04_RS05410	379.206489513941	-0.249414767352376	0.237036005423691	-1.0522231291679	0.292697190234917	0.668749519901523
GPY04_RS05415	2356.44529449689	-0.198773246596081	0.259169169932709	-0.766963318390421	0.443103325202905	0.798756351280352
GPY04_RS05420	102.757270940877	0.727509730338212	0.312920475902476	2.32490292698182	0.020077151439851	0.176239337435209
GPY04_RS05425	24.7184062499817	0.0252890306654287	0.482050971830378	0.0524613207798433	0.958161114418435	0.99172245525585
GPY04_RS05430	76.7151062880651	0.19337893590243	0.328937289597865	0.587889977870373	0.556606143895947	0.857253547982623
GPY04_RS05435	12.0539785431895	-0.208176318200642	0.649884212167523	-0.320328320496235	0.748719456650855	NA
GPY04_RS19445	43.2522169927799	-0.0952261192680802	0.407885036103205	-0.233463135048636	0.815401792625528	0.955711315948896
GPY04_RS05445	35.8398910573997	-0.315832576667925	0.428453611837579	-0.737145324352295	0.461033978817557	0.809922072264012
GPY04_RS05450	24.850326997647	0.337344086184764	0.47416374072119	0.711450617610855	0.476805041761626	0.817544521147047
GPY04_RS05455	70.304285997626	-0.0944715502466468	0.345541355109525	-0.273401573645801	0.784544543257553	0.944276686323077
GPY04_RS05460	62.3165282946303	0.408222842606219	0.345403240164744	1.18187322855313	0.237256006005376	0.611520553503123
GPY04_RS05465	36.4768206986037	0.0817468771784573	0.452367486953775	0.180709002163125	0.85659599241954	0.965760236492878
GPY04_RS05470	19.2929844715532	-0.207056247043398	0.561545718299066	-0.368725537914483	0.712332311484803	0.913468341764331
GPY04_RS05475	34.2377092853763	-0.55182731366774	0.438894105186973	-1.25731311299489	0.208640277523139	0.581195005337415
GPY04_RS05480	14.8719428399777	0.0450817360797793	0.622129193757798	0.0724636241669927	0.94223295304651	NA
GPY04_RS05485	162.374400046631	-0.127773194308891	0.27051417317036	-0.472334564993102	0.636688002331714	0.889613770765522
GPY04_RS05490	168.043527464608	-0.263596891890233	0.27434038748396	-0.960838811622825	0.336633220517147	0.705657949265872
GPY04_RS05495	70.7847550254373	0.108887855172712	0.331104531532812	0.328862473336223	0.742259639964078	0.927302696179876
GPY04_RS05500	311.955382067711	0.681271624845655	0.243972057700199	2.79241660404744	0.00523159513062592	0.0767660921853414
GPY04_RS05505	400.395076830488	0.127945793890532	0.225358008467944	0.567744606727529	0.570208397887643	0.86236123389547
GPY04_RS05510	11.5443759294546	0.0766688832468205	0.682351053455898	0.112359881117668	0.910538064069305	NA
GPY04_RS05515	4337.46677227957	0.450337119958827	0.200137758184744	2.25013572672843	0.0244403307873463	0.195908836627238
GPY04_RS05520	2375.26983596264	0.138431188391924	0.199924166849398	0.69241848333525	0.488674561678417	0.828301687290219
GPY04_RS05525	374.801044135913	0.579478948706646	0.25162000145566	2.30299239072519	0.0212792712278112	0.181633111073032
GPY04_RS05530	976.162430452249	-0.112292927234756	0.231042158498163	-0.486027865930143	0.626947408925672	0.883907199826973
GPY04_RS05535	155.845146222087	0.357563780014019	0.278301402508298	1.28480768257486	0.198859497049658	0.571318830115967
GPY04_RS05540	580.653490467932	0.330416855138518	0.217556516772101	1.51876330822414	0.128822084719656	0.466780423894167
GPY04_RS05545	157.323064691543	0.185138811645249	0.280729754155125	0.659491232778075	0.509580374122282	0.840074237933252
GPY04_RS05550	1334.05300841836	0.166320371754495	0.25189149842921	0.660285769038118	0.509070460756922	0.840074237933252
GPY04_RS05555	496.961135153511	0.374643229304635	0.219477650830233	1.70697666886559	0.0878263890048044	0.388641698668648
GPY04_RS05560	14.4794332478777	0.00759050026293176	0.619900171662918	0.0122447139231625	0.990230375941409	NA
GPY04_RS05565	862.447057240888	0.388567508384996	0.222514910140992	1.74625380446995	0.0807668591834474	0.372394516534818
GPY04_RS05570	490.288938772286	-0.215486422235539	0.221418079348388	-0.973210601725451	0.330448642781602	0.702814118505444
GPY04_RS05575	155.281429637602	-0.378787076657223	0.275894572074591	-1.3729413877516	0.169770568671028	0.529284714092028
GPY04_RS05580	398.574936260489	0.128018602703125	0.287482606406377	0.44530903731324	0.656096437770747	0.894499638808094
GPY04_RS05585	394.345936006781	-0.30791207357524	0.298583864748162	-1.03124150340457	0.302427582318201	0.680126880818196
GPY04_RS05590	112.706152717747	-0.807812248633839	0.354738359041854	-2.27720579983438	0.0227739389629359	0.191059818141451
GPY04_RS05595	4238.5195793745	0.589300609066037	0.309056785506229	1.90677130127001	0.0565502092089411	0.303796963541528
GPY04_RS05600	579.505508400675	0.484527912331553	0.31824743814139	1.52248802114878	0.127886844645132	0.466780423894167
GPY04_RS05605	378.577081615089	1.45366860824648	0.320444724861301	4.53640985625736	5.72199300224778e-06	0.000327722534693256
GPY04_RS05610	798.579915032092	1.03954760551216	0.305264516168978	3.40539941739157	0.000660673460682764	0.0175078467080932
GPY04_RS05615	171.46127258733	0.192262639738532	0.307826551730584	0.624581078719955	0.53224604131265	0.848600094548245
GPY04_RS05620	146.059309310354	0.432352045420676	0.37203068960584	1.16214080585326	0.245178274486929	0.623212636151098
GPY04_RS05625	256.704262839407	0.0724534289086561	0.236699357964192	0.306098966772935	0.75952929459098	0.934703169423279
GPY04_RS05630	468.363138873806	0.425845526817427	0.222044756183398	1.9178364494485	0.0551317524221443	0.300463535870782
GPY04_RS05635	624.789984872833	-0.0144465565638905	0.213385521286824	-0.0677016719633573	0.946023118332997	0.9880317112591
GPY04_RS05640	465.989487256175	0.195432302179886	0.232363204336199	0.841063897092421	0.400312139167873	0.765486486906363
GPY04_RS05645	841.520712217858	0.367549030735413	0.271059900370368	1.35596976990401	0.17510878665495	0.534339479056419
GPY04_RS05650	243.827301371936	0.336882402249728	0.266457231971255	1.26430196605086	0.206121664201875	0.578119561944806
GPY04_RS05655	260.267966368961	0.092699604534435	0.242801624981474	0.381791532661727	0.702615999840768	0.908840589137201
GPY04_RS05660	224.381141385809	0.445366930859589	0.268344338929216	1.65968446599899	0.0969779459980021	0.407503190499662
GPY04_RS05665	680.051740748754	0.61462398732591	0.229545919332226	2.67756442420723	0.00741595891896252	0.0982614556762534
GPY04_RS05670	104.153846305935	0.219079435472668	0.288654941478443	0.758966516736486	0.447872586695951	0.802120421112263
GPY04_RS05675	130.358308010986	-0.0432483606199277	0.286147146306832	-0.151140282816426	0.879865056383084	0.973353135763934
GPY04_RS05685	142.648847596444	-0.18108555193546	0.288054592286191	-0.628650112807598	0.529578144844352	0.848600094548245
GPY04_RS05690	3532.84403249828	0.131962733541692	0.200297677069043	0.658833070221799	0.510002968674077	0.840380761838351
GPY04_RS05695	45.0523641644515	0.469225155495592	0.406758036613454	1.15357316453344	0.248675205602021	0.625864317731022
GPY04_RS05700	178.526226275102	-0.116507562012817	0.264472640367382	-0.440527843829044	0.659554850404561	0.895975238632975
GPY04_RS05705	97.593523348684	-0.114705891044614	0.301116321003975	-0.380935482547622	0.703251122711722	0.909080719602958
GPY04_RS05710	709.988929245467	-0.0141068572140021	0.207417505569435	-0.0680118930910571	0.945776166889999	0.9880317112591
GPY04_RS05715	670.418198276949	-0.380350166581426	0.235932907135303	-1.6121115583224	0.106937666006503	0.430746391854596
GPY04_RS05720	2279.32743307345	0.0111991518632798	0.209312742748959	0.0535043959397715	0.957330028214874	0.99172245525585
GPY04_RS05725	373.860935875955	-0.694709099786791	0.253920699649797	-2.73592936985808	0.006220437578182	0.085948536342896
GPY04_RS05730	174.327752391039	0.218703036120073	0.267918928682002	0.816303040609927	0.414326835778745	0.778864263552315
GPY04_RS05735	197.377603461934	2.68521191010076	0.30449041984804	8.81870737161731	1.15788603956813e-18	1.95793015547926e-16
GPY04_RS05740	222.700358620621	2.93784899926545	0.332541169502072	8.83454221221514	1.00509003873594e-18	1.78453736377567e-16
GPY04_RS05745	516.549654307719	0.493848187221119	0.234098536518324	2.10957400488688	0.0348950653890107	0.236926151427107
GPY04_RS05750	125.148889287404	0.444458971317304	0.278061020476716	1.59842242740572	0.109948996647536	0.433299589279237
GPY04_RS05755	60.8058403541725	0.24833170265871	0.358782231715628	0.69215161930187	0.488842117848711	0.828301687290219
GPY04_RS05760	56.7782997024162	0.557677322940182	0.364435346143419	1.53025036907566	0.125954768046448	0.462864867187757
GPY04_RS05765	170.668281774748	0.821495253994288	0.284324641840051	2.88928616484964	0.00386117516721557	0.0623228773581022
GPY04_RS05770	173.490880421187	0.627628607824528	0.300658747058671	2.08751155243141	0.0368419178822597	0.243623185102242
GPY04_RS05775	45.8235225654845	0.125402341597459	0.391132288963117	0.320613626478904	0.748503209915379	0.929998214978835
GPY04_RS05780	11.9182294790909	-1.08668697300487	0.713926896011649	-1.52212639567951	0.127977413292453	NA
GPY04_RS05785	26.66797230164	0.733527655282252	0.469662671649418	1.56181808681146	0.11833084968694	0.452794016420609
GPY04_RS05790	34.6065743388889	-0.262714627500983	0.422457053919784	-0.621872981083819	0.534025392691821	0.848600094548245
GPY04_RS05800	642.264886884308	-0.260491488565901	0.233663289559486	-1.11481563516885	0.264929434971345	0.643197704734564
GPY04_RS05805	103.146134937124	-0.101431385928947	0.304868309063502	-0.332705574549631	0.739356541181071	0.927302696179876
GPY04_RS05810	113.956251615759	-0.338368210938945	0.282285171882224	-1.19867511524878	0.230654297826159	0.604021689956262
GPY04_RS05815	193.457570429874	0.280462290946244	0.253367756421586	1.1069375792221	0.268320916993556	0.645971238131606
GPY04_RS05820	546.647482608354	-0.270037575460105	0.250349004290038	-1.07864449561484	0.280746237625963	0.655817475505009
GPY04_RS05825	1304.59216519829	-0.152630904562167	0.261392685369155	-0.583914214533633	0.55927802924305	0.85795026420455
GPY04_RS05830	390.853671213678	0.430149990585192	0.22639741960881	1.89997744377319	0.0574360797858356	0.306992439043978
GPY04_RS05835	55.56708718646	0.0343078945736417	0.349567700050598	0.0981437774962499	0.921818125883577	0.984019917026215
GPY04_RS05840	61.1722195846588	-0.0107321073439131	0.377661277239671	-0.0284172828688028	0.977329340031625	0.993071622216392
GPY04_RS05845	54.3975179787204	0.659669562495159	0.425976089558924	1.5486070196527	0.121476217455069	0.457003106787719
GPY04_RS05850	76.3699999118106	0.278863769512647	0.346285574788581	0.805299988839853	0.420646588234102	0.783362832076265
GPY04_RS05855	154.628470617192	0.145621731645941	0.277316028865027	0.525111124091629	0.599505943441868	0.872739070808473
GPY04_RS05860	304.362401556294	0.328779157096626	0.232352366574819	1.41500240321743	0.157067791414441	0.512165038854617
GPY04_RS05865	27.940257583208	0.335106192798355	0.518009915993831	0.646910768407657	0.517689696063826	0.844171579731483
GPY04_RS05870	8.19811020563381	0.20983670974127	0.806879747996403	0.260059457759752	0.794817910212797	NA
GPY04_RS05875	9.17876827459381	-0.13055254386153	0.749781394343086	-0.174120810207504	0.861770518831436	NA
GPY04_RS05880	71.3190265373881	0.258959222120661	0.331680329378588	0.780749411958884	0.434949892693782	0.792461297565735
GPY04_RS05885	60.7289679421054	-0.324086353572153	0.378353188623496	-0.856570958873709	0.391682041237349	0.755829894959556
GPY04_RS05890	74.0833380597896	-0.382682016209269	0.335725147940073	-1.13986699702811	0.254341716436743	0.632470192623863
GPY04_RS05895	78.2229802176038	0.19323438086746	0.339176641727553	0.569716062648787	0.568870293793343	0.86236123389547
GPY04_RS05900	324.564197210216	0.740334432684364	0.271358544013985	2.72825178722292	0.00636709876498475	0.0868529674202213
GPY04_RS05905	91.002510445012	0.469213018445332	0.311865193052223	1.50453795068679	0.132442909298169	0.471515897916957
GPY04_RS05910	997.810892372517	0.223162587567933	0.220278566554074	1.01309260841386	0.31101592854286	0.688110630688908
GPY04_RS05915	44.0318605667529	0.550487840753303	0.384384960682302	1.43212637605842	0.152107657170239	0.50479840244067
GPY04_RS05920	25.0021972602999	-0.0147444540734035	0.488698546739049	-0.0301708572120567	0.975930790522206	0.993010459451497
GPY04_RS05925	126.637038023389	-0.128051046929321	0.288145288664839	-0.44439750350479	0.656755218066084	0.894499638808094
GPY04_RS05930	91.8989310755303	0.165615030916836	0.318795614854972	0.519502223994451	0.603410562407306	0.873095147158996
GPY04_RS05935	20.1964829886929	0.419339351965253	0.54598240805315	0.768045537328799	0.442460131524894	0.798701512700743
GPY04_RS05940	243.206604140561	0.0300007790644194	0.250998117081407	0.119525912836586	0.904858711715848	0.97931940061712
GPY04_RS05945	10.6187715723471	-0.264788034139336	0.681003828557517	-0.388820184315561	0.697409168510455	NA
GPY04_RS05950	681.059887346802	-0.489698775370046	0.237900181614432	-2.05842119180769	0.0395497191856581	0.255812482383009
GPY04_RS05955	614.843055412233	-0.365046347244765	0.237714917889162	-1.5356476172647	0.124624828872814	0.462291937087012
GPY04_RS05960	700.188302097619	-0.347997835335461	0.268945352051915	-1.29393511611343	0.195687833601484	0.564490249487304
GPY04_RS05965	531.220016404148	-0.425719584021299	0.286380500413165	-1.48655227366077	0.137133100944124	0.479331053626096
GPY04_RS05970	40.4169182342293	0.0122383717304754	0.405997922162621	0.0301439270065361	0.97595226794867	0.993010459451497
GPY04_RS05975	178.921994773655	0.663484657340701	0.269079541637044	2.46575660603608	0.0136724203919536	0.146022403535604
GPY04_RS05980	474.965277620793	0.927080079568088	0.295853393465994	3.13357933369335	0.00172688229644603	0.0343771440686984
GPY04_RS05985	1679.16137733531	1.12465635268008	0.236842973559735	4.74853163586223	2.04898840544381e-06	0.000132290142322381
GPY04_RS05990	1033.04051397854	1.03717218568494	0.284455375867698	3.64616834018753	0.000266179638141519	0.00844349425161873
GPY04_RS05995	132.740437618849	0.00383369726701273	0.284035105922099	0.0134972656093581	0.989231067132071	0.997459679954583
GPY04_RS06000	232.768429934059	0.000973346347148034	0.259670651841156	0.00374838796855427	0.997009226115594	0.99901371909321
GPY04_RS06005	26.1845051771499	-0.225064683779972	0.477994937650729	-0.470851605429401	0.637746709332873	0.889797347385346
GPY04_RS06010	10.5487852882906	-0.796235818255675	0.769993030956653	-1.03408185041158	0.301097900298826	NA
GPY04_RS06015	533.060042318677	0.144417299684474	0.225395037384229	0.640729722182334	0.521698299901152	0.845141725797898
GPY04_RS06020	544.570998811739	-0.130282338102976	0.237128059235506	-0.549417637554167	0.582718872774748	0.867240032365101
GPY04_RS06030	249.190529866667	-0.0477618663379603	0.246526036314479	-0.193739643292822	0.846379749048268	0.962684123174106
GPY04_RS06035	1095.85133399553	-0.248005921152324	0.224653265232522	-1.10394977297851	0.269614926172778	0.646893650567254
GPY04_RS06040	507.501049149579	-0.187266371819397	0.262518739295785	-0.713344778059444	0.475632435272953	0.816525033032751
GPY04_RS06045	131.985007449374	0.00244433670559252	0.314694387119589	0.00776733493077408	0.993802625696353	0.997788483801188
GPY04_RS06050	244.426411927721	-0.163766523866391	0.275196743070708	-0.595088888186128	0.551784055852362	0.856604562585708
GPY04_RS06055	888.027393197261	-1.03834256155324	0.270616909795303	-3.83694633989669	0.000124573678499911	0.00451388910564473
GPY04_RS06060	447.239776885163	0.0595421506499608	0.230888326242284	0.257882897845082	0.796497284099319	0.950071164204462
GPY04_RS06065	195.686263409648	0.272384462333732	0.334944371410444	0.813222987407509	0.416090222088919	0.78093888934342
GPY04_RS06070	119.912409813668	0.137990314712836	0.310418240522209	0.444530303633891	0.656659224633824	0.894499638808094
GPY04_RS06075	225.216509058201	-0.00284372373899631	0.274000723810783	-0.010378526375573	0.991719282699246	0.997788483801188
GPY04_RS06080	113.949251601294	-0.626239126605247	0.322473797205316	-1.94198453341785	0.0521389726994873	0.294817662509362
GPY04_RS06085	99.3027036594196	0.279931267876198	0.294542783357811	0.950392553112181	0.341912826463352	0.710018974720096
GPY04_RS06090	104.816716177443	-0.463678099952415	0.306713247526195	-1.5117641761229	0.130593865877376	0.468423048212687
GPY04_RS06095	646.946759320619	0.103919962290648	0.256883744577362	0.404540826285533	0.685815062312494	0.905551623617294
GPY04_RS06100	201.513498312871	0.0465364996572377	0.25635762171959	0.18152961220767	0.855951892068268	0.965760236492878
GPY04_RS06105	112.338413720925	-0.310443034913555	0.280936025257902	-1.10503106402451	0.269146129034014	0.646893650567254
GPY04_RS06110	92.6841623130689	-0.324021312138803	0.302097538249788	-1.07257183893663	0.283463265546325	0.660051184232787
GPY04_RS06115	792.499839748491	0.145936134393571	0.277129262101263	0.526599512758224	0.59847173041644	0.872739070808473
GPY04_RS06120	61.5479066963953	0.255810277072225	0.34661225104212	0.738030108004288	0.460496153420311	0.809922072264012
GPY04_RS06125	74.2772319689119	0.793369350312585	0.39031617924546	2.03263249770042	0.0420896657037458	0.265986534074077
GPY04_RS06130	16510.323907702	0.324874632352428	0.189603825811759	1.7134392249815	0.0866317652226844	0.386018682360401
GPY04_RS06135	1412.56706703247	0.51115600601865	0.205799950975884	2.4837518356773	0.0130006372768688	0.142046962985111
GPY04_RS06140	1119.40928067337	0.547108131399713	0.264118277910575	2.07145122907758	0.0383166476846885	0.249792074762354
GPY04_RS06145	382.165986215028	0.0461980160414628	0.225186646681973	0.20515433184947	0.837451548396225	0.96038363689786
GPY04_RS06150	508.134389874337	-0.181013084912533	0.229093639036228	-0.790127066268777	0.429453564390452	0.786837719550755
GPY04_RS06155	429.354948613186	0.764346335276484	0.233802981577294	3.26918985429531	0.00107855905978338	0.0248698910473428
GPY04_RS06160	407.324162290372	-0.10937567947983	0.269486122653793	-0.405867576418191	0.684839902775448	0.905385887846469
GPY04_RS06165	207.029900493884	0.304089346336419	0.272724898213685	1.11500397773788	0.264848717165785	0.643197704734564
GPY04_RS06170	416.773296301313	0.303442530618442	0.239205640973654	1.26854253680357	0.204604270319904	0.576626796750777
GPY04_RS06175	697.814494296074	0.106481108816315	0.257723976271608	0.413159498610627	0.679489759606043	0.903433021488793
GPY04_RS06180	477.50123312417	1.02952017029518	0.228315468866989	4.50920025438552	6.50724637002817e-06	0.000366781458094762
GPY04_RS06185	171.1708450507	-0.0323449719916108	0.264251740083173	-0.122402115427623	0.902580563240875	0.979104627438183
GPY04_RS06190	328.562516983059	-0.00139415892882492	0.238159243866689	-0.00585389383250358	0.995329295166491	0.998140165810847
GPY04_RS06195	172.278785745757	-0.367532351671879	0.268889910557077	-1.36685065984974	0.171672120002022	0.53014646452904
GPY04_RS06200	264.508590743031	-0.173698882076953	0.250900772935756	-0.692301103916605	0.488748256990384	0.828301687290219
GPY04_RS06205	255.214769845321	0.241054351738731	0.244152216556523	0.987311748132034	0.32348983309665	0.699889781720747
GPY04_RS06210	51.5548682521361	0.0537541213943847	0.369595830379454	0.145440280912251	0.884363263182917	0.973353135763934
GPY04_RS06215	126.186258448622	-0.0762991599500807	0.34144885962758	-0.223457064795298	0.823179795605861	0.956961031260552
GPY04_RS06220	150.414582738437	0.197142785463465	0.265069940217391	0.743738747976412	0.457034542797084	0.807427692274848
GPY04_RS06225	13435.5644717188	0.524063170355887	0.226769388863771	2.31099608717785	0.0208330710211664	0.179995706073386
GPY04_RS06230	188.965335814087	-0.151162430409098	0.289922281176056	-0.521389490300349	0.602095471259607	0.873081531749615
GPY04_RS06235	64.0368318229003	-0.433800702186639	0.397143035459954	-1.09230343592512	0.274699750622449	0.650193785499444
GPY04_RS06240	370.832429987056	0.0460063194930012	0.299547876709523	0.153585864130876	0.877936283474698	0.972211626334019
GPY04_RS06245	118.005036295216	0.0520140823846007	0.293589286093073	0.177166146206409	0.859377886397307	0.965760236492878
GPY04_RS06250	485.408065134414	-0.114131204031281	0.23967340722276	-0.476194690740986	0.633935681601633	0.888711253599447
GPY04_RS06255	101.286920536456	0.0748375224712285	0.360674585339457	0.207493196119692	0.835624705765616	0.960292339862039
GPY04_RS06260	189.987052575345	0.168876093577562	0.250401100156149	0.674422330701629	0.500042849645986	0.834815307518992
GPY04_RS06265	5361.2624303	0.538804810247913	0.201677477592492	2.67161616993553	0.00754869385083547	0.0992579659051448
GPY04_RS06270	99.1568397535566	-0.0901385986835306	0.294863048691053	-0.305696488873975	0.7598357468916	0.934703169423279
GPY04_RS06275	148.756698359722	0.365244889351212	0.27736743982366	1.31682684017786	0.187896673892948	0.552561788097728
GPY04_RS06280	249.86928916924	-0.180344045952985	0.238263029537136	-0.75691157920443	0.449102837705939	0.802186458394591
GPY04_RS06285	574.339393296731	-0.256064295067357	0.222278870121893	-1.15199566619597	0.249322854203646	0.62602740129573
GPY04_RS06290	173.051275226478	0.393934315115872	0.257225487787513	1.53147465480283	0.12565212574372	0.462864867187757
GPY04_RS06295	175.303602927949	-0.197575471684085	0.269963032393525	-0.731861210523369	0.464253283873981	0.813302126806366
GPY04_RS06300	170.754987183416	0.210241799956603	0.27504857109586	0.76438062964279	0.44464044861117	0.798828695391193
GPY04_RS06305	79.3242066288056	0.321985142948213	0.376218245229989	0.855846698108375	0.392082581127803	0.755855182185031
GPY04_RS06310	155.148084728218	-0.150781053960246	0.302897026654095	-0.497796414926306	0.618627543084432	0.880459481159445
GPY04_RS06315	120.257501436954	-0.228267395614513	0.333832644781229	-0.68377793239515	0.49411540344075	0.832902211032752
GPY04_RS06320	230.004569557855	0.0289399256648324	0.255528028139423	0.113255386798673	0.909828085774654	0.980515791376569
GPY04_RS06325	34.9385837783664	0.115059563901888	0.412215820287038	0.279124570769187	0.780149227448178	0.942282281179755
GPY04_RS06330	2320.79730802401	0.112016020755269	0.213454895326961	0.524776068422734	0.599738869824242	0.872739070808473
GPY04_RS06335	463.869201950486	0.388070020922093	0.279426262857007	1.38881011739645	0.164890497892601	0.521394619783281
GPY04_RS06340	113.007778134361	0.189779838955349	0.321254479520368	0.590746125123888	0.554690537659495	0.856604562585708
GPY04_RS06345	60.7666609590933	0.22206689985243	0.354357973410609	0.626673918792036	0.530873003478301	0.848600094548245
GPY04_RS06350	63.3198455281118	0.67301510544457	0.35738077344657	1.88318778023236	0.0596749244777027	0.314808408659013
GPY04_RS06355	33.4320218830608	0.137088310719107	0.43673976953111	0.313890147595871	0.753604473572663	0.933125956473759
GPY04_RS06360	38.6368657445511	-0.0616674165372303	0.420733439699132	-0.146571227096494	0.883470465811318	0.973353135763934
GPY04_RS06365	669.882932875458	0.192588444314459	0.268992286448537	0.715962702340555	0.474014379532763	0.816525033032751
GPY04_RS06370	827.739407221088	0.65664576473951	0.282008830799033	2.32845816522481	0.019887788186428	0.175239543052124
GPY04_RS06375	89.0791448568029	-0.253247942568948	0.326505385031021	-0.775631748140654	0.437966449277876	0.794713981909913
GPY04_RS06380	359.458314199522	0.356147689372918	0.252317719210852	1.41150486968099	0.158095800753214	0.513161049794026
GPY04_RS06385	97.4335903458047	0.286866416278814	0.301109585699221	0.95269772170377	0.34074324803338	0.708833786623628
GPY04_RS06390	57.8665338683246	-0.0362458122821752	0.357284479841642	-0.101448045821191	0.919194798122935	0.983743438256342
GPY04_RS06395	139.663438216238	-0.634129748194713	0.27933145545789	-2.27016949149256	0.0231973013089106	0.191566551041724
GPY04_RS06400	48.3257300405081	-0.546628849967589	0.373888188687769	-1.46201154919091	0.143738045060555	0.491470731099317
GPY04_RS06405	511.065321427624	-0.572923694776718	0.216571769771981	-2.64542186352323	0.00815891277139593	0.104593138091072
GPY04_RS06410	224.02486927559	0.0764641243821136	0.24746091034237	0.308994759116998	0.757325513501636	0.934297971586499
GPY04_RS06415	615.246774412898	0.172684673014192	0.231811662155225	0.744935226332831	0.456310878458863	0.806952156079394
GPY04_RS06420	316.628715839282	1.02368137263462	0.261385301541793	3.91636930843621	8.98925106917003e-05	0.00342000192750705
GPY04_RS06425	396.379169055802	0.212645751536809	0.23873670165174	0.890712446245525	0.373083455930788	0.743028240050605
GPY04_RS06430	846.966711361803	0.280271433201427	0.218301559724063	1.28387279301025	0.19918646827051	0.571795593232484
GPY04_RS06435	188.825812723655	-0.0572935226730927	0.258539896709756	-0.221604183347423	0.824622025623173	0.956961031260552
GPY04_RS06440	151.976079582345	0.100248191846074	0.274015685350192	0.365848370022895	0.714478224124688	0.914934069191044
GPY04_RS06445	54.1711867741944	-0.464209600413836	0.359745921984751	-1.29038182796555	0.196918118361569	0.567117792621193
GPY04_RS06450	247.467003534851	0.0615439836370524	0.290427662406432	0.211908132741592	0.832178705671688	0.959580896803975
GPY04_RS06455	52.4640198491772	0.552148565057526	0.367052184889776	1.50427810482407	0.132509774288282	0.471515897916957
GPY04_RS19450	816.21066401823	-0.371394195270344	0.232486585636541	-1.59748655714255	0.1101572918432	0.433299589279237
GPY04_RS06470	190.776619706413	0.239335795334214	0.272511662985092	0.878258907206138	0.379803230630721	0.748435778007598
GPY04_RS06475	33.798125573452	0.598333466052561	0.473410528060337	1.26387866468466	0.206273580677012	0.578119561944806
GPY04_RS06480	11.32136940895	-0.0214223958699428	0.693751012579061	-0.0308790841116091	0.975365970428906	NA
GPY04_RS06490	220.655572532447	-0.00360366325480526	0.259781413815249	-0.01387190562204	0.988932175639539	0.997459679954583
GPY04_RS06495	621.564673368801	-0.0176749326399062	0.212388594623038	-0.0832197824524281	0.933676783176946	0.985871619703043
GPY04_RS06500	1011.39032743997	0.780028720246989	0.284080147881742	2.74580510487379	0.00603626108052778	0.0843888310903707
GPY04_RS06505	524.749883309143	0.00622436810131311	0.240158876899791	0.025917709899644	0.979322974334054	0.993071622216392
GPY04_RS06510	1466.15160984581	-0.782370592670661	0.216619320404355	-3.61173043664914	0.000304160642112245	0.00931098655293604
GPY04_RS06515	312.364229699739	0.145432641256471	0.239551600343041	0.607103609611498	0.543782154848138	0.853420009147994
GPY04_RS06520	65.3105304250482	0.0137538585917761	0.345456890864254	0.0398135308789677	0.968241788703564	0.993010459451497
GPY04_RS06525	491.112493941897	-0.297470688672656	0.277206034848322	-1.07310322026511	0.283224806313799	0.659928666155054
GPY04_RS06530	384.109112554976	0.202052044460647	0.299539232760757	0.67454283900776	0.499966259842855	0.834815307518992
GPY04_RS06535	388.523635536431	0.0823115558648542	0.231482213724545	0.355584796518327	0.722151531075676	0.919940985010781
GPY04_RS06540	94.3539863409872	-0.286660429822548	0.299631171046521	-0.956710975100922	0.338713157022755	0.707095337912374
GPY04_RS06545	325.860524129715	-1.08206661437064	0.247646366428822	-4.36940234566956	1.24587037401939e-05	0.000670316014870127
GPY04_RS06550	174.220806185765	-0.109515659233276	0.255490536643254	-0.428648593690162	0.668178976283343	0.89824227153047
GPY04_RS06555	779.442422071091	0.506016163385062	0.244875951306054	2.06641836687599	0.0387889931509328	0.252270539705059
GPY04_RS06560	1198.64968361259	-0.255136013950702	0.217597795230588	-1.17251194425171	0.240991579511701	0.616597673304109
GPY04_RS06565	301.379832842718	0.259546728696183	0.240071505043565	1.08112259574115	0.279642583461178	0.654588539136876
GPY04_RS06570	22.1100232925034	-0.237467140223413	0.529419384815088	-0.448542586528738	0.65376165858311	0.893231107975615
GPY04_RS06575	609.773254319037	-0.208389148946207	0.235219409353171	-0.885935176519896	0.375652459342336	0.743373675227821
GPY04_RS06580	2406.77157290128	-0.128266343552172	0.197357688899958	-0.649918147436306	0.515745095249489	0.844104162869951
GPY04_RS06585	126.903619047839	0.55586195149416	0.336292435952302	1.65291244187544	0.0983486846009802	0.410272164898927
GPY04_RS06590	239.730655227522	0.00628741639686808	0.288504423732101	0.0217931368799615	0.982612968864698	0.995508887999584
GPY04_RS06595	395.349849138165	-0.0894548787708593	0.226883269403265	-0.394277105606501	0.69337646421996	0.908191342598984
GPY04_RS06600	302.793048908502	0.0517652908606137	0.290087979136308	0.178446866411827	0.858372045822763	0.965760236492878
GPY04_RS06605	454.806598988327	-0.947828613714796	0.333218661032972	-2.84446438496734	0.00444861588364589	0.0681151940698981
GPY04_RS06610	50.9878410204295	-0.23460498644088	0.369979674642636	-0.634102364319028	0.526014019887262	0.847146353238055
GPY04_RS06615	1221.84919363665	0.443415172430071	0.211987031869256	2.09170895276061	0.0364645591580419	0.242772268817255
GPY04_RS06620	1404.06657024795	-1.36291473538771	0.27580533890657	-4.94158213467145	7.7491158826241e-07	5.61573683657105e-05
GPY04_RS06625	100.622645601997	0.131625808639932	0.295232566469765	0.445837700812764	0.655714486534326	0.894499638808094
GPY04_RS06630	58.1469422958807	0.144600035493851	0.343679849295308	0.420740511235509	0.673944575634837	0.900561524619054
GPY04_RS06635	378.351926359403	-0.225323371723589	0.242084336138816	-0.930763944984794	0.351975684014801	0.718520504225324
GPY04_RS06640	3906.1990152549	-0.205513842580924	0.192247375391359	-1.0690072733766	0.285066392025521	0.661540887981323
GPY04_RS06645	4222.35251619514	0.0180703453549627	0.230919890900324	0.0782537410896439	0.937626213831294	0.987067317964827
GPY04_RS06650	5956.33042002514	-0.110218573721784	0.199588433419836	-0.552229264157497	0.580791286936038	0.867240032365101
GPY04_RS06655	181.186584893339	-0.0945862151594377	0.305057966840738	-0.310059809743695	0.756515474295984	0.934073459753216
GPY04_RS06660	753.725052422419	0.0621860474466243	0.219999859565715	0.282664032465208	0.777434390177318	0.942282281179755
GPY04_RS06670	26.7315852691152	-0.536260070647081	0.483806113858871	-1.10841937562515	0.267680740902996	0.64530503119249
GPY04_RS06675	42.9567940621978	0.361870630631714	0.41066382413494	0.881184583019921	0.378217922339763	0.746608492499891
GPY04_RS06680	1354.01008969857	0.000168791105033494	0.25500314788647	0.000661917730947547	0.999471866100521	0.999732408974021
GPY04_RS06685	7847.75641209269	-0.00806767672491665	0.217310936248565	-0.0371250378107463	0.970385308500201	0.993010459451497
GPY04_RS06690	215.530888897231	0.461343145706805	0.256985297376941	1.79521221803641	0.0726198945584934	0.355344213509585
GPY04_RS06695	25.5476786925775	0.268272565682311	0.481791202367811	0.556823296822065	0.577648164994072	0.865129560715954
GPY04_RS19305	57.2637343106428	-0.238098483038679	0.381519870011967	-0.624078853432222	0.532575800775106	0.848600094548245
GPY04_RS06700	88.1764700140251	-0.417918102153933	0.340753205392798	-1.2264539130958	0.220027908358405	0.594611189178611
GPY04_RS06705	147.319302173186	0.351017020850709	0.29413217774784	1.19339891180365	0.232713180969694	0.604952053897061
GPY04_RS06710	177.999179848916	-0.256005831185308	0.259931114542979	-0.984898755331494	0.324673804827184	0.700001530883951
GPY04_RS06715	84.5508791760965	-0.0318190842652014	0.306757155112381	-0.103727276560328	0.91738577984548	0.983518375527655
GPY04_RS06720	16.9752496850509	0.110212606631068	0.579222685991049	0.19027674380967	0.849092276480231	0.962684123174106
GPY04_RS06725	36.3083456475637	-0.409442317646656	0.439719831432953	-0.931143624594712	0.351779275070302	0.718520504225324
GPY04_RS06730	109.135933373273	-0.204526103393982	0.33696679278579	-0.606962192633621	0.543876002898742	0.853420009147994
GPY04_RS06735	816.613175043569	0.207445486228831	0.225138690005695	0.921411980426744	0.356835376229618	0.724483945678316
GPY04_RS06740	505.513780476442	0.25725964910457	0.222291593342137	1.15730714435347	0.247146895666644	0.624748405372492
GPY04_RS06745	1255.6688190036	0.479641863886418	0.314818496104611	1.52355045787093	0.127621047009523	0.466780423894167
GPY04_RS06750	456.250341173061	0.568210522163728	0.304031021099894	1.86892284908333	0.061633548889247	0.321381398099436
GPY04_RS06755	512.694712786068	0.169750976193532	0.322797390521737	0.525874685415405	0.598975278581438	0.872739070808473
GPY04_RS06760	1495.7011135326	0.0327039175153393	0.273189599456275	0.119711429646038	0.904711745927462	0.97931940061712
GPY04_RS06765	31.193083175961	0.699105194589454	0.437376524283948	1.59840584890557	0.109952683788873	0.433299589279237
GPY04_RS06770	164.370799608093	0.0663397938411914	0.260027055743339	0.255126504630627	0.798625393626066	0.951331356177846
GPY04_RS06775	122.45913896074	0.371754559528802	0.290693349714103	1.27885471027948	0.20094822371469	0.573607027661466
GPY04_RS06780	1505.82856088404	0.000567598192386925	0.221193459231709	0.00256607132217388	0.997952573557074	0.999077978207266
GPY04_RS06785	379.757835674854	-0.360441620757258	0.249544055345777	-1.44440075023153	0.148626279821261	0.501431786202758
GPY04_RS06790	656.014170973073	0.0787512540878616	0.239236100872046	0.32917797021772	0.742021173118575	0.927302696179876
GPY04_RS06795	648.47109038623	-0.0585150482310319	0.274566833061428	-0.213117686424786	0.831235169752287	0.959580896803975
GPY04_RS06800	3512.43116133517	0.240986461551949	0.194529708007976	1.23881572650111	0.215413748471047	0.59113927420455
GPY04_RS06805	1542.6744770615	0.461937969087411	0.227349193200679	2.03184345008721	0.0421695069149744	0.265986534074077
GPY04_RS06810	719.839392238583	0.262209115458127	0.212904406257962	1.23158144101736	0.218105477153209	0.593309270048746
GPY04_RS06815	1369.19610284275	-0.168772281373974	0.213371599570484	-0.790978188820408	0.428956719425966	0.786837719550755
GPY04_RS06820	1162.21001836619	0.395928489832271	0.204832034480728	1.93294223159963	0.0532433146276482	0.298684060415133
GPY04_RS06825	790.7861687158	0.100320015166845	0.207803999427665	0.482762677538195	0.629264254001817	0.884607033238501
GPY04_RS06830	974.143119066345	0.0201896803716828	0.205305160771531	0.0983398580718119	0.921662429384591	0.984019917026215
GPY04_RS06835	436.291328054724	0.468656863369311	0.240740963867528	1.94672670508704	0.0515675082169662	0.293991741365702
GPY04_RS06840	809.120066387012	0.58591170664212	0.243140247536324	2.40976848785426	0.0159626461527614	0.157892357906562
GPY04_RS06845	1420.3781695387	0.347066582378011	0.242266890940697	1.43257950366386	0.151978042631438	0.50479840244067
GPY04_RS06850	464.450487950143	0.268661934111012	0.292885561760928	0.917293199759404	0.358989019840561	0.727608452884608
GPY04_RS06855	3381.26025072107	0.383831447178889	0.248318098930173	1.54572481358607	0.122171041901262	0.458593414155795
GPY04_RS06860	1202.06502120337	0.110144771154607	0.357323910451272	0.30824909258242	0.757892799382387	0.934297971586499
GPY04_RS06865	406.478927036975	0.285413602261575	0.332323130862772	0.858843624639034	0.390426795726347	0.75512284946855
GPY04_RS06870	4782.46838542668	0.464627357700834	0.305807574716221	1.5193454842706	0.128675556443117	0.466780423894167
GPY04_RS06880	1111.25564316907	0.535477530207911	0.277566382915904	1.92918726173748	0.0537076189762061	0.299355589122877
GPY04_RS06885	1122.76751232615	0.708489076757309	0.261955227592159	2.70461896588054	0.00683827786122359	0.0923297516547717
GPY04_RS06890	1716.22722183333	0.320651705531092	0.251741904310077	1.27373194546164	0.202758430894033	0.576318293696259
GPY04_RS06895	5909.77431595091	0.0154602712397525	0.212421845675009	0.0727809853578132	0.941980402308265	0.987480658828396
GPY04_RS06920	118.833822597715	-0.0625795289594769	0.32300311418938	-0.193742803738994	0.84637727426202	0.962684123174106
GPY04_RS06925	103.787070636216	0.154351399890131	0.376976101699218	0.409446113943014	0.682212304160116	0.903834340084107
GPY04_RS06930	53.4045064487572	0.609720789505947	0.374448898254991	1.62831508477491	0.103458092529353	0.421306980013453
GPY04_RS06935	69.2491991425897	0.190728717053405	0.371525387085071	0.513366579198886	0.607694919162605	0.873300144858928
GPY04_RS06940	61.9593904075573	0.21101059003742	0.37593225666022	0.56129950622497	0.574593378139112	0.86481228323369
GPY04_RS06945	28.6152697458909	-0.02682850427849	0.448113929493188	-0.0598698288822058	0.952259309838918	0.99018237459385
GPY04_RS06950	541.522794127646	-0.11313765670828	0.216035910031963	-0.523698382789886	0.600488340630713	0.872739070808473
GPY04_RS06955	65.8276813473577	0.0904830992350616	0.331072882055474	0.273302659744571	0.784620570957306	0.944276686323077
GPY04_RS06960	45.3838228881591	0.381085597829031	0.380697188098913	1.00102025899392	0.316817014121162	0.693782299744079
GPY04_RS06965	60.8641863288819	-0.111336132764988	0.340399386651681	-0.327075009917436	0.743611152430959	0.92793039515729
GPY04_RS06970	58.8946714473607	-0.225874643878818	0.356149894618381	-0.634212300191317	0.525942281348553	0.847146353238055
GPY04_RS06985	9.57149674626422	-1.1358564069772	0.760201565366546	-1.49415162862697	0.135135992238483	NA
GPY04_RS19310	587.492678259951	-0.0430561744192981	0.283659332907223	-0.151788322908383	0.879353892383374	0.973353135763934
GPY04_RS06995	44.6705191734232	-0.0913735814483471	0.412208476619236	-0.221668370815068	0.824572053999831	0.956961031260552
GPY04_RS07000	36.4899237822743	-0.362696382530435	0.423584424349726	-0.856255239052368	0.391856614086326	0.755829894959556
GPY04_RS07005	35.7124147990842	0.256533273420391	0.429286683654217	0.597580319139422	0.55011999946846	0.856412151737178
GPY04_RS19465	15.0560849949199	-0.389847812884396	0.59343323181535	-0.656936268452353	0.511221896488719	0.840970588427694
GPY04_RS07015	2197.97847144603	0.237690643775014	0.267410371919161	0.888860974498285	0.374077801263441	0.743340946998589
GPY04_RS07020	45.1651416962842	0.270996623987817	0.42169247001232	0.642640415134517	0.520457452328245	0.844672949368189
GPY04_RS07025	19.4911722311685	0.378441815074741	0.605328051199868	0.62518466528125	0.531849865216906	0.848600094548245
GPY04_RS07030	84.6481767928203	-0.965061033059199	0.362011862268678	-2.66582710028145	0.0076799179430615	0.0998951963949136
GPY04_RS07035	51.5494664287665	0.0133876918561213	0.363181682362578	0.0368622441777113	0.970594844055217	0.993010459451497
GPY04_RS07040	18.7114389278823	0.190588288735046	0.544086768692351	0.350290247257992	0.726120883751926	0.92227046696419
GPY04_RS07045	8.74531011615166	-0.0618248013102183	0.816686985389478	-0.0757019548692012	0.939656220697998	NA
GPY04_RS07050	15.2956105508469	0.190120344504707	0.641081072687075	0.296562092697297	0.766800855139737	0.936351388102203
GPY04_RS07055	50.1781347237681	0.318531308341221	0.365228162670648	0.872143336406571	0.38313018702326	0.749852580376092
GPY04_RS07060	45.2421121444291	-0.401001381182171	0.393017748505492	-1.02031366956591	0.307579722390165	0.68536935918165
GPY04_RS07065	292.127123121193	0.687571455469745	0.338400860434292	2.03182537593828	0.0421713372806831	0.265986534074077
GPY04_RS07070	1288.62240615699	0.704016508867343	0.287516032367877	2.44861652781349	0.0143406034373657	0.148033380250248
GPY04_RS07075	2079.7498811752	-0.0803253473595144	0.237143986460427	-0.338719731241925	0.7348208750644	0.926036648733387
GPY04_RS07080	245.466311911285	-0.360838063496556	0.241040039167209	-1.49700466670703	0.134392043771654	0.473438638326531
GPY04_RS07085	144.571530805141	0.383674983722763	0.317257445226316	1.20934903024598	0.226528781588171	0.599340388183593
GPY04_RS07090	319.757020697687	-0.607445684355792	0.290645856052712	-2.08998570495918	0.0366190838395081	0.242772268817255
GPY04_RS07095	938.360233576186	2.45932389323577	0.377489449669776	6.51494735915709	7.27151544000757e-11	7.17254203540747e-09
GPY04_RS07100	194.413950584225	0.525145757603005	0.272753746286118	1.92534755160477	0.0541858924275479	0.299355589122877
GPY04_RS07105	219.792666956467	-0.126258531698795	0.260492635967902	-0.484691366531958	0.627895291565759	0.883907199826973
GPY04_RS07110	605.365805640884	-0.128537783644282	0.23390231125981	-0.549536184366762	0.582637539587974	0.867240032365101
GPY04_RS07115	529.585037321688	0.425372706734916	0.249441551540556	1.70530011582996	0.088138466008593	0.388794649436663
GPY04_RS07120	559.816822273967	-0.0615189753119235	0.24810119749312	-0.247959203476354	0.804165972107574	0.954090667208151
GPY04_RS07125	897.599963804732	0.077216352754403	0.221306390703539	0.348911536214251	0.727155724162869	0.922615579188056
GPY04_RS07130	18432.3312451469	0.451764255454874	0.191211131351894	2.36264621343343	0.0181449822258275	0.166387920468314
GPY04_RS07135	14454.2788863308	0.62818986904517	0.208978000064193	3.00600957446337	0.00264700662926474	0.0459082803588067
GPY04_RS07140	883.800891009361	0.0221785391344295	0.250769703161782	0.0884418606187093	0.929525491665841	0.984288032845635
GPY04_RS07145	124.672350820118	0.0273904478408165	0.288358370502957	0.0949875247007459	0.924324735960654	0.984019917026215
GPY04_RS07150	250.91817607383	-0.459090676537174	0.274595767916956	-1.67187819397134	0.094548343550654	0.404507431263099
GPY04_RS07155	422.926553845476	-0.324505935623828	0.246051901715204	-1.31885156490045	0.187218741395189	0.551255182996945
GPY04_RS07160	207.54535589033	-0.729431411852363	0.303984496098045	-2.39956781090934	0.0164144392346682	0.158930794038586
GPY04_RS07165	278.277294176884	-1.15146899855517	0.339031438996472	-3.39634873380327	0.000682912917362113	0.0176443112083482
GPY04_RS07170	3579.32292371959	-0.782556423302589	0.384565626816185	-2.03490995745347	0.0418599338950253	0.265986534074077
GPY04_RS07175	9903.76132196466	-0.0360112740165371	0.218642614939186	-0.164703820554623	0.869177109686322	0.968145519603553
GPY04_RS07180	237.952359080346	-0.120111913816912	0.276039483353195	-0.43512584633854	0.663471083638871	0.897518406857764
GPY04_RS07185	64.1151459158421	-0.111721105817919	0.382361721704116	-0.292186951455282	0.770143687776662	0.938560436532551
GPY04_RS07190	85.50415818547	0.325446292005454	0.321114702888237	1.01348922699041	0.310826539285451	0.688110630688908
GPY04_RS07195	2020.33616977103	-0.094587807065317	0.227378212793161	-0.415993273512801	0.677414925314826	0.902626791667147
GPY04_RS07200	4490.12245161583	0.0855798901612736	0.193309468353328	0.442709252114087	0.657976049421706	0.895200364558037
GPY04_RS07205	249.220098394279	0.146994194015776	0.241753482299923	0.608033409146153	0.543165315948811	0.853420009147994
GPY04_RS07210	175.821347833904	-0.0613488573874779	0.255185909540612	-0.240408482968039	0.810013602564387	0.95555532189512
GPY04_RS07215	281.669844449301	-0.276083658474513	0.247233093381169	-1.11669378358205	0.264125276718654	0.643197704734564
GPY04_RS07220	2724.64514772038	-0.0901126243154419	0.228966006339868	-0.393563331762367	0.693903457726723	0.908191342598984
GPY04_RS07225	1374.0426478154	-0.230081714451596	0.226192246077969	-1.01719540983861	0.309060479211893	0.686354232302617
GPY04_RS07230	525.698421735594	0.035807936138822	0.214870700891773	0.166648761279268	0.867646424180284	0.968088378967773
GPY04_RS07235	255.887555797051	-0.268188245306491	0.241026782885668	-1.11269064000123	0.265841316860471	0.643930775014687
GPY04_RS07240	136.320004283689	-0.422819359811803	0.304584444793504	-1.38818435097188	0.165080916254377	0.521532325284069
GPY04_RS07245	55.7800218006318	0.461494363716514	0.400068073823603	1.15353959466407	0.248688975589544	0.625864317731022
GPY04_RS07250	517.395646330823	0.172942048955177	0.218648814541	0.79095809102934	0.428968447708789	0.786837719550755
GPY04_RS07255	1348.39732695187	0.0127734815410803	0.211087432530645	0.0605127524075876	0.951747259510686	0.989939812103822
GPY04_RS07260	33.5733806355549	-0.060829274901288	0.450061060827252	-0.1351578267835	0.8924870904096	0.97488773885305
GPY04_RS07265	54.8117131741334	0.0901077318116137	0.355236926134415	0.253655307718542	0.799761864222374	0.952365653874464
GPY04_RS07270	313.73548556933	-0.458117129334645	0.291022898897942	-1.57416179644098	0.115450049004153	0.446690669465694
GPY04_RS07275	303.621780419752	-0.140810527589153	0.341450545733328	-0.412389229856806	0.680054155967859	0.903433021488793
GPY04_RS07280	4513.55556939457	-0.164767679442586	0.202148077356813	-0.815084078943545	0.415024184300584	0.779762369550991
GPY04_RS07285	39907.0910393739	-0.118255386914917	0.312257589517634	-0.378711009386817	0.704902476992937	0.910552453911211
GPY04_RS07290	510.953764441114	0.225652869154607	0.265431436376874	0.850136186710803	0.395249374933235	0.759739892505767
GPY04_RS07295	139.510482108901	-0.240631958522538	0.271211819326085	-0.887247315107681	0.374945763610373	0.743373675227821
GPY04_RS07300	287.721907785807	-0.522094708349984	0.241861738208076	-2.15864945079003	0.0308773732097879	0.222856813552758
GPY04_RS07305	61.7613139252651	-0.279525575679019	0.351766111659756	-0.794634748526853	0.426825999051587	0.785864615248606
GPY04_RS07310	5041.62858579777	0.218171347822508	0.275976289433175	0.790543811827489	0.429210246335376	0.786837719550755
GPY04_RS07315	576.590197472503	-0.505562827577521	0.232746264416005	-2.1721630155743	0.0298433692363023	0.218502688985793
GPY04_RS07320	91.4921952885182	-0.515506658489046	0.301298989068779	-1.71094718930958	0.0870908622390058	0.387058387748072
GPY04_RS07325	117.412223013874	-0.483215528489505	0.301289036590748	-1.60382712214608	0.108752164426589	0.432195645419486
GPY04_RS07330	430.38235540718	-0.283072378611567	0.230438602707684	-1.2284069391388	0.219294244277772	0.593309270048746
GPY04_RS07335	39.7578140246961	-0.384766539003811	0.401398499979139	-0.958564964801332	0.337777949377137	0.706389574934166
GPY04_RS07340	250.171852943703	0.566852229106161	0.265356988240539	2.1361873032427	0.0326641499347531	0.229141991657607
GPY04_RS07345	1398.72598509074	-0.0285334317658848	0.200075170299372	-0.142613557310436	0.886595389748004	0.974102793624741
GPY04_RS07350	121.976772697458	0.00407229572411043	0.279392874705079	0.0145755174623156	0.988370831413725	0.997459679954583
GPY04_RS07355	145.72084467674	0.413304941358445	0.295230829305725	1.39993828669718	0.161531799618745	0.516291107512298
GPY04_RS07365	197.834517728829	0.158909007038455	0.255145996178408	0.622815993268967	0.533405447236719	0.848600094548245
GPY04_RS07370	186.815799973589	-0.0267808480719169	0.262794605696911	-0.101907906370057	0.918829774262644	0.983649239797
GPY04_RS07375	79.4049394568952	0.0276868467099011	0.329765150028208	0.0839592865029334	0.933088802091904	0.985837053325901
GPY04_RS07380	257.813544308247	-0.0524423693376477	0.28887380371881	-0.181540758152979	0.855943144227348	0.965760236492878
GPY04_RS07385	772.377476006402	0.440662424374257	0.219436728522092	2.00815254284058	0.0446270842525584	0.273225476173853
GPY04_RS07390	1823.22922728443	-0.0445849351044618	0.202599657060383	-0.220064218031592	0.825821141571125	0.957391731543932
GPY04_RS07395	425.313310137551	0.126940173291208	0.238148967125647	0.533028443596965	0.594013890922359	0.872739070808473
GPY04_RS07400	147.895191849069	0.12995867063691	0.26583798547009	0.488864186986295	0.624937851750182	0.8830618916593
GPY04_RS07405	648.263735972905	-0.101082037223593	0.2352500180597	-0.429679190068931	0.667429023153991	0.89824227153047
GPY04_RS07410	1684.7594569824	-0.544438922903658	0.215369536994368	-2.5279291143106	0.01147375150572	0.12812355848054
GPY04_RS07415	334.827645009067	-0.0319723465056396	0.269988165175267	-0.118421288891994	0.905733858366251	0.97931940061712
GPY04_RS07420	5892.11608974148	-0.237121174945834	0.216017817002709	-1.09769267292827	0.272338710302025	0.648608155789733
GPY04_RS07425	729.05799863574	-0.304764599611703	0.21360798719106	-1.42674720931249	0.153652772593675	0.50772976704654
GPY04_RS07430	544.9782204529	-0.214313601493383	0.217426431271641	-0.9856832963681	0.324288548721058	0.700001530883951
GPY04_RS07435	494.311168893206	-0.268741935615754	0.240130689797165	-1.11914864294421	0.263076730906079	0.643197704734564
GPY04_RS07440	4470.07985818933	-0.13131762215391	0.28901861802608	-0.454356965135238	0.649571921448558	0.891820973291535
GPY04_RS07445	390.329173857356	0.930817929824094	0.229142961213618	4.06217116552117	4.86184065967981e-05	0.00200748792820035
GPY04_RS07450	840.098191384892	0.0813341236180282	0.219432653647503	0.37065642813892	0.71089344742557	0.91249812479012
GPY04_RS07455	3397.38531477308	-0.210172459991443	0.23716413695506	-0.886189888108035	0.37551521167022	0.743373675227821
GPY04_RS07460	247.65092226285	-0.0241377194976148	0.266480404206528	-0.0905797166192663	0.927826549459662	0.984019917026215
GPY04_RS07465	1569.17471517967	0.092564582685631	0.204878514308962	0.451802293656041	0.65141141721075	0.891820973291535
GPY04_RS07475	7704.95316513718	-0.0115946019101874	0.272934418122006	-0.0424812744027189	0.966115039135336	0.993010459451497
GPY04_RS07480	4646.42479448803	0.326401444356576	0.196019147213089	1.66515082325989	0.0958826692420375	0.406477295653958
GPY04_RS07485	184.932341401861	-0.0695832001076456	0.251039760824477	-0.277179996822483	0.781641898336898	0.943443365395759
GPY04_RS07490	1901.49601580728	0.191897937015099	0.27802925368598	0.690207719047571	0.490063569821587	0.829329745003243
GPY04_RS07495	1452.60160226067	-0.127556761206959	0.203931201849217	-0.625489184834361	0.531650044448058	0.848600094548245
GPY04_RS07500	440.299415857365	-0.211132072383379	0.219928825945752	-0.960001816385163	0.337054300768377	0.70612378880738
GPY04_RS07505	215.703688201367	-0.380587399005559	0.243189404826855	-1.56498347153129	0.117586784882502	0.450432225585508
GPY04_RS07510	884.251780019756	-0.0696443213574311	0.216530648980119	-0.321637244821751	0.747727524644189	0.929764541857403
GPY04_RS07515	1029.42092014535	-0.0999988320685342	0.218869700572966	-0.456887507986502	0.64775190330479	0.891540132283116
GPY04_RS07520	996.977731845544	-1.15503091584416	0.246261320190678	-4.69026526354131	2.72851088200214e-06	0.000164872753555573
GPY04_RS07525	50861.7444195664	0.7082912958871	0.19543765682831	3.62412908229516	0.000289936783583457	0.00903127647811278
GPY04_RS07530	2432.75064301427	0.193886156992646	0.245489228154184	0.789794967585596	0.429647518504341	0.786837719550755
GPY04_RS07535	253.562873771052	5.17042478615146	0.42156666791303	12.2647855717524	1.39982362223842e-34	5.52308186952068e-32
GPY04_RS07540	3138.18939812863	0.092263002966667	0.201083773115759	0.458828683871739	0.646357194821164	0.891297143671914
GPY04_RS07545	55252.7755633584	-0.564864030748886	0.271357744112032	-2.0816211919704	0.0373770841488446	0.245788936689902
GPY04_RS07550	2050.43150698075	0.370504574294372	0.211587605098611	1.75106936969062	0.0799339616150987	0.372293910518813
GPY04_RS07555	32735.5282810977	-0.347164511768319	0.275918194064352	-1.25821536686106	0.208313878981842	0.581195005337415
GPY04_RS07560	4376.34957247392	-0.414047819833069	0.248630864491851	-1.66531142736158	0.0958506398609706	0.406477295653958
GPY04_RS07565	7853.68742628127	0.536631646734146	0.238425828003352	2.25072783107458	0.0244027809145459	0.195908836627238
GPY04_RS07575	1101.4638839837	0.397075588132158	0.22211356876356	1.78771423259983	0.0738221243051857	0.358607884278679
GPY04_RS07580	264.679083846659	-0.39190832207717	0.236405664465537	-1.6577788986706	0.0973621019398642	0.408185152288616
GPY04_RS07585	22.0302583767171	0.0659130090649448	0.536898169674143	0.122766313591549	0.902292150286357	0.979104627438183
GPY04_RS07595	41.0269210899381	0.153371719366156	0.413063145870947	0.371303324683617	0.710411621942736	0.91249812479012
GPY04_RS07600	57.1769383738804	-0.230397564167588	0.346749356141541	-0.664449868721719	0.506402424365423	0.839423480667717
GPY04_RS07610	38.6597683156607	0.0168688448307573	0.406694427446827	0.0414779345186941	0.966914883416256	0.993010459451497
GPY04_RS07615	159.393289571873	-0.0496401791619914	0.257750757671635	-0.192589847690113	0.847280196450739	0.962684123174106
GPY04_RS07620	190.35337247107	1.43761663160264	0.370045839666828	3.88496904301641	0.000102342928231248	0.00378562227238711
GPY04_RS07625	166.806567204677	1.22170430940104	0.295917932283075	4.12852408090078	3.65099208259596e-05	0.00164109783358206
GPY04_RS07630	67.0842401707418	0.257134276079157	0.331889599495565	0.774758463266013	0.438482397661229	0.794819292544677
GPY04_RS07635	190.833102676384	0.190270517835503	0.255136461120701	0.745759806339436	0.45581252411966	0.806472482884362
GPY04_RS07640	349.663248768628	-0.186288568355088	0.240676269878507	-0.774021337662935	0.438918173108635	0.794986089280644
GPY04_RS07645	112.402172313405	0.0973671497600581	0.291900608294262	0.333562681931458	0.738709582353306	0.927302696179876
GPY04_RS07650	555.175796874517	-0.0506330538362334	0.23684640952548	-0.213780119942187	0.830718528560144	0.959580896803975
GPY04_RS07660	216.717038729517	0.280575343761278	0.264584093890679	1.06043919585433	0.288944838397839	0.665829410221108
GPY04_RS07665	105.870352372502	0.0644909381929358	0.325796771130673	0.197948365077778	0.843085462930748	0.962684123174106
GPY04_RS07670	74.123369738245	-0.190490524537296	0.318186295435733	-0.598676081496324	0.549388910208042	0.856024581021834
GPY04_RS07675	39.4041431870898	-0.330225903363611	0.42674748436037	-0.773820386682699	0.439037014872771	0.794986089280644
GPY04_RS07685	78.1421651017245	-0.261269090986865	0.349218918691944	-0.748152740308259	0.454368033250451	0.804718646420126
GPY04_RS07690	866.09338433068	-0.74753054787151	0.288570098265635	-2.5904643355785	0.00958465524393609	0.116160787615075
GPY04_RS07695	1132.73958676892	-0.347942171251477	0.322680909415282	-1.07828557903215	0.28090633067956	0.655817475505009
GPY04_RS07700	139.672009448429	-0.285323647399842	0.271797410144815	-1.04976587984345	0.293825766067797	0.670549675647011
GPY04_RS07705	27.7850016914258	-0.657922553856977	0.466585520528892	-1.41007923501612	0.158516287935194	0.514056016856507
GPY04_RS07710	129.126760561863	-0.169860764948629	0.278759120736558	-0.609346035027697	0.542295099551823	0.853420009147994
GPY04_RS07715	1282.84148430539	-0.241594664568053	0.210999126791479	-1.14500314878938	0.252207853015898	0.629001511008632
GPY04_RS07720	591.303851072541	-0.0383763857397723	0.211773194775318	-0.181214557302628	0.856199168693989	0.965760236492878
GPY04_RS07725	153.284101794378	-0.250202946390186	0.274650998274966	-0.910985024491688	0.362303264261702	0.730484131532987
GPY04_RS07730	524.487608619968	0.728985617873428	0.224285578302979	3.25025631781223	0.00115301035559943	0.0255896235795848
GPY04_RS07735	152.141650955519	0.465331311406106	0.308760131949881	1.50709649094735	0.131785926125398	0.470796603291034
GPY04_RS07740	268.258348136281	0.169441480139427	0.249276721299694	0.679732464611949	0.496673875927825	0.833036699366955
GPY04_RS07745	16.214790604145	-0.0544374228839897	0.564233243909874	-0.0964803535976783	0.923139076685457	0.984019917026215
GPY04_RS07750	2629.47403134976	0.0782276276962445	0.202498489594257	0.386312153996743	0.699265500270536	0.908840589137201
GPY04_RS07755	256.287820820977	-0.828462692363278	0.257211540992342	-3.22093903394461	0.00127771325160883	0.0273322876895359
GPY04_RS07760	379.09699016685	0.144657698893749	0.256535529561816	0.563889528833831	0.572829316736527	0.863743908166203
GPY04_RS07765	198.29922285048	-0.00943624048094152	0.251943802606874	-0.037453751127451	0.970123215504426	0.993010459451497
GPY04_RS07770	253.395582237193	0.0932013480043987	0.235252604939065	0.39617562589175	0.691975471086664	0.907592537333292
GPY04_RS07775	329.980667168513	-0.186688935767232	0.230856918302522	-0.808678107374667	0.418700324058584	0.782117228159933
GPY04_RS07780	525.947866497948	-0.134122227081373	0.221630970405966	-0.605160130985748	0.54507260369239	0.853420009147994
GPY04_RS07785	947.028678271957	-0.570275578925323	0.237427304249951	-2.40189552219726	0.0163103660615605	0.158930794038586
GPY04_RS07790	3932.31328679252	0.27798662004751	0.224280305637617	1.23946067960452	0.215174941751539	0.591070029804901
GPY04_RS07795	655.543523808126	0.448588937445562	0.234449090936415	1.91337460791104	0.0557001126669875	0.300925409741271
GPY04_RS07800	746.977706857918	0.00730527717794742	0.21733555774898	0.0336128945194735	0.973185839739669	0.993010459451497
GPY04_RS07805	395.815588887667	-0.245592524296747	0.229901421866894	-1.06825143708305	0.285407107966034	0.661540887981323
GPY04_RS07810	379.125798026441	-0.141097134388152	0.254536440448886	-0.554329801027002	0.579353158798635	0.866224449218506
GPY04_RS07815	120.695864973443	0.172832155958914	0.344539285155699	0.501632653822946	0.615925945456754	0.878271891136718
GPY04_RS07820	618.59483833929	0.392817500038903	0.297517074802317	1.32031917932746	0.186728474729133	0.550855525877658
GPY04_RS07825	65.0079386229019	-0.104037495816227	0.357536246113011	-0.290984472056414	0.771063195412635	0.938651150809142
GPY04_RS07830	112.045852811943	-0.531271680623957	0.295697080751999	-1.79667543309139	0.0723871612685217	0.355344213509585
GPY04_RS07835	1615.7492040257	0.291330122630301	0.197479922225425	1.47523920076161	0.140148245781746	0.484909541709812
GPY04_RS07840	881.04219235442	-0.206055355886901	0.224814004509638	-0.916559252331043	0.359373644979294	0.727972511877623
GPY04_RS07845	954.567315623847	-0.128401981796951	0.213302976031841	-0.60196994990723	0.547194140379187	0.854920940805215
GPY04_RS07850	142.412535163682	-0.262904861187045	0.267204618043666	-0.983908373709627	0.325160566099667	0.700001530883951
GPY04_RS07855	213.375207209515	-0.176871573428502	0.269292065466332	-0.65680202319446	0.511308223152743	0.840970588427694
GPY04_RS07860	16.8554320433666	-0.754740300447734	0.573475290944596	-1.3160816383293	0.188146643140784	0.552561788097728
GPY04_RS07865	140.762004216788	-0.668330350607193	0.282960158133221	-2.36192386594771	0.0181803754271207	0.166387920468314
GPY04_RS07870	380.240448145399	-0.0314005124125709	0.227010424649852	-0.13832189627857	0.889986021117868	0.97488773885305
GPY04_RS19330	49.5375999709512	-0.299589545305028	0.371030811782658	-0.807451930651305	0.419406158240815	0.783023800164634
GPY04_RS07880	159.347986579699	-0.208292742756948	0.267409294546037	-0.778928582533201	0.436021785740784	0.793487381204034
GPY04_RS07885	84.5068975172463	0.14464678291054	0.329696918562612	0.438726523563399	0.660859706006653	0.896559992844523
GPY04_RS07890	1143.36646347296	0.66820885069305	0.275674314558002	2.42390681832079	0.0153545447143583	0.154022565764651
GPY04_RS07895	308.986332682046	-0.104605858161957	0.229823975895439	-0.455156420275093	0.648996710280656	0.891540132283116
GPY04_RS07900	505.130219410515	-0.530521768726402	0.260692314368312	-2.03504951809538	0.0418458907188105	0.265986534074077
GPY04_RS07905	350.079032539136	-0.0194597927694809	0.237478956351587	-0.081943230122128	0.934691857342494	0.98612946842501
GPY04_RS07910	554.469656932998	-0.343875261522971	0.290403374170394	-1.18412970408947	0.236361723367251	0.610485582537704
GPY04_RS07915	76535.4777548204	0.087068125880542	0.214990743581457	0.404985463234854	0.685488196363887	0.905551623617294
GPY04_RS07920	313.73122259651	-0.432311656579835	0.338760432945377	-1.27615746863077	0.201899859946996	0.575398397007852
GPY04_RS07925	239.900198251984	0.341475912296108	0.279989141336281	1.21960412702569	0.222614981164378	0.596368818558787
GPY04_RS07930	97.0542267687771	-0.443633376363946	0.318476156256086	-1.39298772498127	0.163623502636604	0.520167464514396
GPY04_RS07935	73.9352228827313	0.147033393199297	0.317455633066136	0.463162022923266	0.643248235453685	0.890943414213605
GPY04_RS07940	454.422411316163	-1.0295469881744	0.245340557475458	-4.19639948147338	2.71191738712034e-05	0.00125065177164472
GPY04_RS07945	2839.92956583521	-0.616274032812899	0.260100840949525	-2.36936578352891	0.0178186210847475	0.164618214146688
GPY04_RS07950	1848.80403573256	0.045893562275058	0.22277400227552	0.206009506523558	0.836783485449532	0.96038363689786
GPY04_RS07955	430.300479302699	-0.0890569025475253	0.311008276817931	-0.286348979064826	0.774610848006399	0.940836672479535
GPY04_RS07960	1399.77016005996	-0.100178013848966	0.210727492826985	-0.475391286182178	0.634508104206863	0.888811943999435
GPY04_RS07965	50.7146945764354	-0.491627423745814	0.375974617624607	-1.30760801580675	0.191006296701574	0.555785930850457
GPY04_RS07970	207.957777437548	0.141232697777384	0.269742712333041	0.52358299713028	0.60056861006788	0.872739070808473
GPY04_RS07975	111.56977118786	-0.0347577465963895	0.284397349663976	-0.122215437793133	0.902728400516083	0.979104627438183
GPY04_RS07985	15546.3421917484	-0.27658719332009	0.293852030029945	-0.941246495019634	0.346578554896755	0.714964751367811
GPY04_RS07990	272.561421272814	0.241917814904466	0.237924216406461	1.01678517032996	0.309255638322779	0.686354232302617
GPY04_RS07995	86.8161287080868	-0.150401331779385	0.305871247380217	-0.491714514089083	0.622921176323466	0.882678809706555
GPY04_RS08000	234.705112829279	-0.173941077024808	0.242215214247067	-0.718126140694791	0.472679513431513	0.815982930370527
GPY04_RS08005	394.529434245362	-0.29395996267011	0.258465957451762	-1.13732564848495	0.255402176458388	0.634662791185259
GPY04_RS08010	490.221339797158	-0.36065119977976	0.254254254713721	-1.4184667241295	0.156054547107907	0.510908561678585
GPY04_RS08015	1719.19209234451	-0.28590219697626	0.216755658635537	-1.31900684289395	0.187166824797382	0.551255182996945
GPY04_RS08020	9530.77983024	-0.195358432715365	0.264212625578136	-0.739398551783404	0.45966502142046	0.809922072264012
GPY04_RS08025	3659.72389072106	-0.0645598880203359	0.197014770211825	-0.327690598785679	0.743145612347228	0.927886803602323
GPY04_RS08030	1292.7701308515	0.104061926134645	0.245208565399222	0.424381285234559	0.671287767020471	0.900205007813327
GPY04_RS08035	1701.52271982984	0.0058215888567563	0.205347240730274	0.0283499736156816	0.977383023416641	0.993071622216392
GPY04_RS08040	198.223443596169	0.692284376848267	0.29573805963532	2.34087008517583	0.019238860360015	0.172223883354976
GPY04_RS08045	1627.20105669839	-0.0217064710784346	0.225015282803424	-0.0964666524335487	0.923149957878402	0.984019917026215
GPY04_RS08050	3467.28093212539	-0.0145312085445743	0.22070891375326	-0.0658387932660454	0.947506170663481	0.989004824228695
GPY04_RS08055	191.432706991975	-0.494196576525784	0.25615799074519	-1.92926472872509	0.0536980060943692	0.299355589122877
GPY04_RS08060	610.898312277342	0.0656643754039832	0.235159819883578	0.279232972012361	0.780066041552443	0.942282281179755
GPY04_RS08065	4176.42989095293	0.101527151984502	0.213478026853539	0.47558595833452	0.634369380975793	0.888811943999435
GPY04_RS08070	106.789570830429	0.501674237355873	0.306977101408156	1.6342399320816	0.102208480860866	0.418848729677853
GPY04_RS08075	41.2164301622325	-0.228548177396019	0.409075480197041	-0.55869439372395	0.576370306123984	0.865086373112404
GPY04_RS08080	55743.8449593303	-0.0865756903224742	0.293508182187979	-0.294968575244101	0.768017885538306	0.937515129441913
GPY04_RS08085	218.708403738735	-0.355646593297455	0.277814748593051	-1.28015735341111	0.200489801095872	0.573291244098069
GPY04_RS08090	5177.02904720633	-0.0328286699180286	0.225179068679571	-0.145789171749101	0.884087824261544	0.973353135763934
GPY04_RS08095	4607.5066196368	0.307541860886654	0.252303105523256	1.21893807152646	0.22286769825618	0.596368818558787
GPY04_RS08100	40.0163280440429	0.125337766380465	0.409113269683368	0.306364461063484	0.75932716418782	0.934703169423279
GPY04_RS08105	803.814321766561	-0.266510276207085	0.21799469598254	-1.22255394795674	0.221498215972671	0.596368818558787
GPY04_RS08110	1221.5172293103	0.322330086649889	0.221590951228561	1.45461755032326	0.14577516956783	0.495413076944942
GPY04_RS08115	1394.29542695436	0.195859689903431	0.209414133885269	0.935274454830904	0.349646876549832	0.717685583022228
GPY04_RS08125	39.8359896916594	0.870119489563371	0.445516590738178	1.95305743411635	0.0508127899946891	0.292441194928916
GPY04_RS08130	107.917465213507	-0.27158742612616	0.318529273348119	-0.852629409132341	0.393864848354523	0.758408272249028
GPY04_RS08135	121.436516618956	0.325772573600457	0.287150640218393	1.13450059993838	0.256584622228651	0.635821349290957
GPY04_RS08140	683.503327921676	0.108037502029958	0.251064205928847	0.430318219318672	0.666964175643192	0.89824227153047
GPY04_RS08145	7124.97158667936	0.0970688062377682	0.258541038204271	0.375448350141903	0.70732705212701	0.911363701779033
GPY04_RS08150	193.283226472672	-0.0360355112515763	0.312282661651935	-0.115393890461139	0.90813292132069	0.980176292890507
GPY04_RS08155	179.545535710052	0.0138938535030508	0.269193474121894	0.0516128912425249	0.958837147305692	0.991747666537433
GPY04_RS08160	254.822829656716	-0.0287557905534988	0.279035261710779	-0.103054325023997	0.917919855292482	0.983518375527655
GPY04_RS08165	976.169360460579	-0.016048774440851	0.210874857682562	-0.0761056800095621	0.939335021255421	0.987480658828396
GPY04_RS08170	321.581048264901	-0.40709359269212	0.230860125630984	-1.76337767979402	0.0778368117398505	0.369328581176791
GPY04_RS08175	181.60462388464	-0.18262684509151	0.271447760594715	-0.67278818101646	0.501082057937455	0.83522158237242
GPY04_RS08180	1009.79297328868	0.0496987413880378	0.224292939337758	0.221579607163636	0.824641159013598	0.956961031260552
GPY04_RS08185	51.2864023536883	-0.427462438047449	0.391088327313436	-1.09300740572822	0.274390548191436	0.650193785499444
GPY04_RS08190	195.516782626114	0.652354802638337	0.251144896743759	2.59752362519207	0.00938986606081175	0.114584056044003
GPY04_RS08195	438.390104809303	0.640105375284416	0.233388206791847	2.7426637535945	0.00609430548786815	0.0846493515089626
GPY04_RS08200	199.39395048082	-0.52543888688576	0.274682507435254	-1.91289533429649	0.0557614530019026	0.300925409741271
GPY04_RS08205	83.9583492080114	-0.582146192772458	0.339491471379037	-1.71475940296156	0.0863893474917619	0.385872418796537
GPY04_RS08210	916.917644217035	-0.468472086764951	0.219847213909455	-2.13089844730938	0.0330975093398827	0.229998543377541
GPY04_RS08215	3429.88824966847	-0.355976131562618	0.211205209088282	-1.68545147678542	0.0919014991212949	0.396225412868013
GPY04_RS08220	731.172079463526	-0.144231130653072	0.216853629581919	-0.665108215763516	0.505981280178749	0.839205757083016
GPY04_RS08225	1979.89905635825	-0.278207698276416	0.232871260070372	-1.19468455743463	0.232210298163953	0.604707393201511
GPY04_RS08230	1444.9661206589	0.0390777382512691	0.231936465370314	0.168484667509599	0.866202004801158	0.968088378967773
GPY04_RS08235	1983.64746493212	-0.164705453635706	0.236586219887685	-0.696175177547945	0.486319130808564	0.827861569271913
GPY04_RS08240	1320.76979178348	-0.596814144573705	0.215674009084848	-2.76720476011976	0.00565392312669205	0.0806308474814597
GPY04_RS08245	3243.54151346203	0.0924725504942567	0.238366795833318	0.387942247455134	0.698058772749047	0.908191342598984
GPY04_RS08250	1813.4914886681	-0.65270596427944	0.266264022738381	-2.45134869355128	0.0142322007704598	0.147577833517846
GPY04_RS08255	963.355709690545	-0.303243270525921	0.222874439432982	-1.36060138299128	0.173639694313356	0.532925284794059
GPY04_RS08260	1536.91210475387	-0.23051167900617	0.198469967455939	-1.16144362777378	0.24546153554788	0.623245956288327
GPY04_RS08265	1590.65249903364	-0.519536295216887	0.212301121712054	-2.44716698163065	0.0143984114776967	0.14819930190522
GPY04_RS08270	1333.98885682059	-0.0933422566260708	0.216692227824135	-0.430759596517816	0.66664318030449	0.89824227153047
GPY04_RS08275	228.747250727116	0.0347848050481499	0.242125767441328	0.143664201525263	0.885765640930192	0.97379374332604
GPY04_RS08280	98.4124735452407	0.384201774425832	0.296288721466064	1.29671413925163	0.19472956254708	0.562510109257533
GPY04_RS08285	549.709525380269	-0.0374433627370395	0.221742629311862	-0.168859559631083	0.865907109079113	0.968088378967773
GPY04_RS08290	134.960234771411	0.187862792438049	0.276472602284045	0.679498767277638	0.496821888436524	0.833036699366955
GPY04_RS08295	674.366036109623	0.787165143759351	0.337200190955231	2.33441488134821	0.0195740083141923	0.173334921505478
GPY04_RS08300	2178.56903664873	0.547393398416475	0.308151102380104	1.77637981557913	0.0756703356786501	0.362625319831156
GPY04_RS08305	315.503824051767	0.758467999873643	0.380022607244712	1.99584968213545	0.0459502871082532	0.277027961836005
GPY04_RS08310	645.871439342664	0.112630551204102	0.223624121152406	0.503660117806974	0.614500238831933	0.878271891136718
GPY04_RS08315	177.441918583231	0.0983608512304041	0.25566780958329	0.384721296712016	0.700443914932707	0.908840589137201
GPY04_RS08320	183.128764386191	0.809858601940104	0.256623857392453	3.15581961150865	0.00160047809876042	0.0322914643676037
GPY04_RS08325	117.470823328831	0.724370489333246	0.295567960180874	2.45077473515724	0.0142549132347567	0.147577833517846
GPY04_RS08330	5826.65801826505	0.533693831853689	0.211068552262293	2.52853315253933	0.0114540268406649	0.12812355848054
GPY04_RS08335	9279.96779318871	0.399630191858291	0.195271194339291	2.04653939466319	0.0407033306732402	0.262254917388344
GPY04_RS08340	8189.25840201472	0.280816792002726	0.238328799130428	1.17827469037448	0.238687114458119	0.612411808844495
GPY04_RS08345	7847.4594368772	0.57500271253434	0.226845356257629	2.53477841477745	0.0112518474556299	0.127246211194082
GPY04_RS08350	3003.37596027929	0.22827596326697	0.209489561240339	1.08967703171175	0.275855437132431	0.650886102679345
GPY04_RS08355	9096.39414304171	0.345553940460806	0.194400304766256	1.77753805929623	0.075479754672162	0.362625319831156
GPY04_RS08360	1599.9615410201	0.301741024595519	0.235729129803286	1.28003282770916	0.200533590814852	0.573291244098069
GPY04_RS08365	5273.24584656046	0.356537312408633	0.264709665384114	1.3468994866178	0.178012606911184	0.538744370344491
GPY04_RS08370	9461.09153413617	0.424154458283376	0.297746344592193	1.42454967453695	0.154287416186134	0.50772976704654
GPY04_RS08375	99.4486296711571	-0.16907835379024	0.29546875576438	-0.572237674852736	0.567160966945295	0.86236123389547
GPY04_RS08380	633.709518465628	0.0858847973888906	0.208593674021206	0.411732511984804	0.680535492203002	0.903433021488793
GPY04_RS08385	2384.51407122897	-0.128984672581825	0.244064503948874	-0.528485996508713	0.59716206393803	0.872739070808473
GPY04_RS08390	692.939128613822	-0.463639103668923	0.21807842101209	-2.12602008725669	0.0335015870088414	0.231447734374311
GPY04_RS08395	1276.08488686611	0.23439173757521	0.236651477314718	0.990451191071577	0.321953634787048	0.698860482138601
GPY04_RS08400	54.2181900599032	-0.754561359488664	0.392341167504137	-1.9232275937006	0.054451473282649	0.299355589122877
GPY04_RS08405	2879.36397348654	-0.456548168303291	0.279409984070002	-1.63397227848848	0.102264671537792	0.418848729677853
GPY04_RS08410	67.7760467110574	-0.093499362993981	0.351289339310471	-0.266160547819374	0.790115565682916	0.946912039736765
GPY04_RS08415	30.1658036769773	-0.527151746974575	0.532029516363234	-0.990831769218366	0.321767733668513	0.698860482138601
GPY04_RS08420	64.4827611919859	-0.765255986468979	0.34613807555958	-2.21084024122985	0.0270469020898424	0.206990408019462
GPY04_RS08425	31.9241140267464	-0.211370776345842	0.489208076742932	-0.432067225367812	0.665692554450152	0.89824227153047
GPY04_RS08430	3247.55044688629	0.0823510801814359	0.204366792765697	0.402957246952786	0.686979676197584	0.905551623617294
GPY04_RS08435	530.976049522786	0.078795295509809	0.260703167567715	0.302241419791506	0.762468031351951	0.93493184481849
GPY04_RS08440	270.273357838839	-0.141431466880618	0.258202695795731	-0.547753641551859	0.583861074119612	0.867846625717796
GPY04_RS08445	10153.3934485735	0.338774525080619	0.206452316319477	1.64093351491576	0.100811217013204	0.417226843372828
GPY04_RS08450	343.241059821599	0.0850238057985625	0.257372228274794	0.330353458756954	0.741132903784579	0.927302696179876
GPY04_RS08455	112.619325217327	-0.0629991880106197	0.345874756443237	-0.182144509933204	0.855469319057124	0.965760236492878
GPY04_RS08460	185.397127861938	-0.661972884574211	0.273094533992517	-2.42396973273859	0.0153518849284827	0.154022565764651
GPY04_RS08465	143.948127340381	-0.238071449513518	0.270179770858388	-0.881159417513538	0.378231541135293	0.746608492499891
GPY04_RS08470	328.893398848672	-0.211251652524546	0.25194698909565	-0.838476590979802	0.401763089520304	0.767021898326129
GPY04_RS08475	3265.9446826674	0.330595529879313	0.215118735480363	1.53680491446312	0.124341089612959	0.462172291221616
GPY04_RS08480	894.951376631963	-0.294271633647964	0.217252923973304	-1.35451172884617	0.175573174023359	0.534369850067348
GPY04_RS08485	166.647088249841	0.0763960995966578	0.273498217701137	0.279329423931161	0.779992027550805	0.942282281179755
GPY04_RS08490	507.086222899419	0.104143894807902	0.225384882352599	0.462071340902874	0.644030161368162	0.890943414213605
GPY04_RS08495	92.4374747470319	0.297134657257805	0.309812927292118	0.959077659718315	0.33751962386708	0.706389574934166
GPY04_RS08500	110.136282976097	0.270394837001408	0.304725625005641	0.887338690326428	0.374896581078218	0.743373675227821
GPY04_RS08505	236.419328989926	-0.0773492576288513	0.298796164708164	-0.258869646818923	0.795735818394442	0.949481818252239
GPY04_RS08510	68.1545752730685	-0.0945265741161255	0.4100272516672	-0.230537296562054	0.81767428538629	0.956062360028553
GPY04_RS08515	1586.85795377895	-0.530723387960018	0.240625458371973	-2.2055994887274	0.027412054917401	0.208024141384707
GPY04_RS08520	1696.10000016042	-0.25478307979088	0.224403025647927	-1.13538166009677	0.256215440548805	0.635349880858105
GPY04_RS08525	920.764499127672	-0.259389209148602	0.205102098112048	-1.26468335300449	0.205984859784689	0.578119561944806
GPY04_RS08530	616.667158152605	-0.243409754972345	0.252352482054391	-0.964562555480952	0.334763961924613	0.705623619913693
GPY04_RS08540	99.2887805335088	0.253362488142965	0.350666089909262	0.722517789525999	0.469976192103421	0.814352283291223
GPY04_RS08545	298.572802973258	-0.362927661142071	0.234366155670926	-1.54854978997761	0.121489983894004	0.457003106787719
GPY04_RS08550	918.383528086626	-0.0932753854784383	0.2061483034442	-0.452467393231232	0.650932306144825	0.891820973291535
GPY04_RS08555	1512.32517555472	-0.548700524348259	0.254564288024609	-2.15544972394249	0.0311266588701988	0.223294476056719
GPY04_RS08560	1274.52951396368	0.0488228358627358	0.210968709895046	0.23142216628724	0.816986846296258	0.956062360028553
GPY04_RS08565	1659.44213715653	-0.467789344243529	0.250215054372918	-1.86954915808679	0.0615464511493952	0.321381398099436
GPY04_RS08570	498.333746874933	-0.0389724041647419	0.225393439708368	-0.172908334045425	0.862723480705907	0.967329043254397
GPY04_RS08575	398.375612166037	0.0239084122762601	0.229244212725334	0.104292326475895	0.916937367291462	0.983518375527655
GPY04_RS08580	871.020644471934	-0.523748746115775	0.220018991353328	-2.3804706261683	0.0172905394854961	0.161151458564296
GPY04_RS08585	677.462408429423	-0.45753688560573	0.21103868527542	-2.1680237678159	0.0301568782089312	0.219891323449517
GPY04_RS08590	1329.38728681549	-0.298110123009559	0.257056753655644	-1.15970546881219	0.246168742833942	0.623498720259151
GPY04_RS08595	2948.62321174069	-0.341379754993456	0.212794323157241	-1.60427096892617	0.108654337349262	0.432195645419486
GPY04_RS08600	4375.6335790987	-0.37938566824291	0.251383756026893	-1.5091892739574	0.131250420472606	0.470302969826665
GPY04_RS08605	3362.45772258818	-0.18796595236775	0.204307976875328	-0.920012792659829	0.357566074174543	0.725552645367887
GPY04_RS08610	22728.8010877776	-0.262293964156464	0.199819074440657	-1.31265728705175	0.18929845646751	0.553679894300815
GPY04_RS08615	1011.24960381402	-0.417574200625068	0.228770994017365	-1.82529346615232	0.067956755646546	0.340358870664153
GPY04_RS08620	2589.69255005154	-0.521229746769664	0.204814731946424	-2.54488406090831	0.0109314026487566	0.124940026507818
GPY04_RS08625	134.518680476353	-0.605037844976354	0.28282385315821	-2.1392744572994	0.0324134470943498	0.228827337240629
GPY04_RS08630	101.034977774866	-0.322301137959055	0.331742397635586	-0.971540388735895	0.331279250833392	0.702814118505444
GPY04_RS08635	1221.45990402233	-0.619372279790824	0.260038308985179	-2.38185012895975	0.0172259064889403	0.161151458564296
GPY04_RS08640	114.090629557997	0.21741103878002	0.296869983439569	0.732344295172828	0.463958449628572	0.813186798929447
GPY04_RS08645	484.63638840836	0.148082173301145	0.229504485456018	0.645225617298548	0.51878098746022	0.844171579731483
GPY04_RS08650	218.00951871976	0.255394603304898	0.258842027186121	0.986681359597205	0.323798870989357	0.699889781720747
GPY04_RS08655	331.595489543183	-0.415647590295094	0.270324603185183	-1.53758698023635	0.12414963288148	0.462112522392176
GPY04_RS08660	3078.20918153952	-0.102029582716435	0.202182225476055	-0.504641703672009	0.613810513091887	0.878271891136718
GPY04_RS08665	3141.21550235246	-0.0255160954283035	0.22512571393906	-0.11334154140744	0.909759784130786	0.980515791376569
GPY04_RS08670	993.684673804515	0.376964901760431	0.222867475460625	1.69143075265387	0.0907545629663962	0.394938055261854
GPY04_RS08675	1768.53490658215	-0.0772961408911608	0.226630469638073	-0.341066852196009	0.733053254778714	0.926036648733387
GPY04_RS08680	1947.70131881727	-0.120156606689815	0.219043869290096	-0.54855042087794	0.583314018179702	0.867398692862697
GPY04_RS08685	727.361027682371	-0.276065140752737	0.208523974176688	-1.32390120533009	0.185535857875117	0.54903152609545
GPY04_RS08690	117.085630263224	0.014613964358559	0.291676181676945	0.0501033861405425	0.960040001379342	0.991883050595881
GPY04_RS08695	799.152212849715	0.142197428260515	0.243702070140689	0.583488799165411	0.559564295099335	0.85795026420455
GPY04_RS08700	135.85866770752	0.15116847061826	0.317191604093155	0.476584085667866	0.633658318001115	0.888711253599447
GPY04_RS08705	236.620159443334	0.28051024566384	0.277354933156264	1.01137644271068	0.311836291704299	0.68821048591794
GPY04_RS08710	174.822158393386	-0.604433790285591	0.306121188494537	-1.97449184506997	0.0483258438065737	0.283412255883518
GPY04_RS08715	933.668300054021	-0.277966819289453	0.207441579631311	-1.33997639134588	0.180253020462462	0.542138031201314
GPY04_RS08720	700.057737849558	0.709277348930624	0.268521069327312	2.64142158642328	0.00825589156620084	0.105455650904961
GPY04_RS08725	44.2632112777277	0.213116641866846	0.435729368754155	0.489103230466638	0.624768614500732	0.8830618916593
GPY04_RS08730	7038.03072227314	0.668727733483493	0.19090653822479	3.50290639441628	0.000460211158491118	0.0131791114822739
GPY04_RS08735	3648.02652397469	0.18265994427855	0.217557115098713	0.839595359571075	0.401135301956299	0.766235318583549
GPY04_RS08740	559.379050541273	0.225622248679558	0.227084540567658	0.993560583717213	0.320436841818256	0.698080506316948
GPY04_RS08745	323.671783156421	-0.242443850858144	0.229111163262225	-1.05819309459251	0.28996741882782	0.66635853887984
GPY04_RS08750	243.141654185959	0.131098816959853	0.277675408019064	0.472129735561068	0.636834189041385	0.889613770765522
GPY04_RS08755	1099.18493606336	0.310338385075012	0.207757754737118	1.49375115007232	0.135240673852629	0.475014473640638
GPY04_RS08760	1011.00469923906	-0.298451675703601	0.212393828220003	-1.40518054693405	0.159967597220781	0.51546727561796
GPY04_RS08765	137.032097448811	0.514854008201671	0.338323858891932	1.52177859961726	0.128064565424121	0.466780423894167
GPY04_RS08770	426.802272227855	0.135550167833322	0.223463992887254	0.606586171140835	0.544125579900823	0.853420009147994
GPY04_RS08775	1825.2095475426	0.348441155470763	0.229214838654175	1.52015095321324	0.128473041028781	0.466780423894167
GPY04_RS08780	249.703615393504	-0.0492506649297489	0.278076639061361	-0.177111839009537	0.859420542753449	0.965760236492878
GPY04_RS08785	953.138047335772	0.137974449849746	0.212457453713664	0.649421554471322	0.516065935677461	0.844104162869951
GPY04_RS08795	92.3129599201479	-0.163337149617826	0.35869166567607	-0.455369235607871	0.648843624054544	0.891540132283116
GPY04_RS08800	18.3087783993736	0.190213750378717	0.586837470649672	0.324133614317669	0.745836878985238	0.928710301676137
GPY04_RS08805	321.861949001824	0.358965653269724	0.290381494597028	1.23618639599563	0.216389286256975	0.591986406393312
GPY04_RS08810	208.096488081565	-0.446170275382056	0.35362521932103	-1.26170377847687	0.207055396782602	0.579396149704506
GPY04_RS08820	47.5728749535167	-0.132306648799653	0.443034810344858	-0.298637140265943	0.765216924038046	0.93600653160774
GPY04_RS08825	81.9483726029541	-0.435291824569286	0.389388034383783	-1.11788700764302	0.26361525466587	0.643197704734564
GPY04_RS08830	53.26517709394	1.29047487108133	0.426162326804384	3.02812986956888	0.00246072311619284	0.0434727750527401
GPY04_RS08835	235.564486403818	-0.0541277247838055	0.279534768972059	-0.193635035036432	0.846461663361124	0.962684123174106
GPY04_RS08840	98.904666673221	0.288792650188207	0.331297363300333	0.871702229414986	0.383370843722402	0.749852580376092
GPY04_RS08845	159.782986433018	0.202386495879507	0.35279986723588	0.573658084015638	0.566199198032335	0.86236123389547
GPY04_RS08850	47.2925767467938	0.331987702062049	0.458563236621096	0.723973654120829	0.4690819096716	0.814352283291223
GPY04_RS08855	130.430453626941	-0.297523550274755	0.30673488355054	-0.969969723791564	0.332061583685369	0.702814118505444
GPY04_RS08860	271.881759017154	0.147589380801067	0.27962195075287	0.527817577996609	0.597625955569103	0.872739070808473
GPY04_RS08865	28.6835198165617	0.286659668805123	0.471540205929195	0.607922007923469	0.543239202328455	0.853420009147994
GPY04_RS08870	9894.29189603514	-0.295977396237638	0.219115284327243	-1.35078389052771	0.176764669958016	0.536488327368304
GPY04_RS08875	36780.5398021252	-0.0991392486949108	0.234428007577706	-0.422898482648448	0.672369329929376	0.900561524619054
GPY04_RS08885	736.130135355602	-0.168055797859978	0.210933995533309	-0.796722204190362	0.425612385396934	0.785322777025458
GPY04_RS08890	2480.21199567909	-0.279667890111184	0.222541771495004	-1.25669840871857	0.208862864563049	0.581247674030869
GPY04_RS08895	1084.84260731952	0.0431812401656422	0.221258292529919	0.195162132329134	0.845266023024603	0.962684123174106
GPY04_RS08900	890.054195906725	-0.410989148715554	0.282552693759472	-1.45455753136587	0.145791795383685	0.495413076944942
GPY04_RS08905	1481.36979658965	-0.363308324506354	0.206631010774503	-1.75824685338655	0.0787055162651253	0.37158869819264
GPY04_RS08910	2177.20628117334	-0.0498221400437166	0.232414422511504	-0.214367677811606	0.830260345151802	0.959580896803975
GPY04_RS08915	1161.83945324145	-0.509115829578041	0.204131563655958	-2.49405736408359	0.0126292132463627	0.139274336142342
GPY04_RS08920	4623.26379109954	0.0274583084043032	0.234547572310859	0.11706925010467	0.906805177006788	0.979831520638885
GPY04_RS08925	3287.72271623474	-0.28893288249539	0.22711171670346	-1.27220597285454	0.20329994601104	0.576318293696259
GPY04_RS08930	4258.99767313328	-0.598432596729667	0.269559162229921	-2.22004175921586	0.0264159330665921	0.203643139824854
GPY04_RS08935	1014.67533717582	-0.870815051991495	0.296597184357995	-2.93601928108803	0.00332453657770323	0.0551655578851597
GPY04_RS08940	4277.58980560101	-0.583178029539272	0.243228330077501	-2.39765667656169	0.0165003226951758	0.159219146441764
GPY04_RS08945	2284.8052763544	-0.730325975066516	0.254969770099489	-2.86436299794106	0.00417848864215116	0.0656540405676052
GPY04_RS08950	872.509980431431	-0.0394444037165066	0.207151798255683	-0.190413040333935	0.848985479901101	0.962684123174106
GPY04_RS08955	3173.6707973402	0.00301100655834789	0.200374283214184	0.0150269111886448	0.988010710780746	0.997459679954583
GPY04_RS08960	1188.65279253014	0.304530163984176	0.217223209051264	1.40192277480031	0.160938308703632	0.515842250721953
GPY04_RS08965	292.653236483812	-0.343843828565668	0.239981556239505	-1.4327927277149	0.151917080224652	0.50479840244067
GPY04_RS08970	2951.85758909263	-0.340445769673346	0.211551679423404	-1.60927944699493	0.107555251150265	0.430746391854596
GPY04_RS08975	852.423603180521	-0.133678619080515	0.219408987524103	-0.609266833546779	0.54234758712703	0.853420009147994
GPY04_RS08980	277.219893554898	0.136786322128147	0.258868524121006	0.528400749347988	0.597221217526642	0.872739070808473
GPY04_RS08985	208.705074741943	0.243485518670975	0.335755896672289	0.725186128029872	0.468337851876613	0.814352283291223
GPY04_RS08990	219.073837067656	0.493383883760334	0.30089705694748	1.63970990200297	0.101065499109108	0.41730649690284
GPY04_RS08995	26.5315489474205	0.325697558233082	0.459206539535895	0.709261585347312	0.478162162308627	0.819335444128949
GPY04_RS09000	39775.5953170088	0.467258390062552	0.203146061872042	2.30011050057603	0.0214419605308544	0.181719336145738
GPY04_RS09005	1550.05512232711	0.296102808127092	0.228406591082142	1.29638469154599	0.194842983493879	0.562510109257533
GPY04_RS09010	1163.32809680087	-0.652586083532834	0.352859496546259	-1.84942190849406	0.0643969143401202	0.32950063807171
GPY04_RS09015	1312.2869143888	-0.782438294776526	0.259697174176047	-3.01288721087938	0.0025877507478123	0.0452665167757708
GPY04_RS09020	216.661932179263	-0.0116385063042561	0.256783335680652	-0.045324227420779	0.963848876589517	0.992918667536885
GPY04_RS09025	282.343371863863	0.22734136655501	0.23776191541142	0.95617233803665	0.338985172867973	0.707095337912374
GPY04_RS09030	14.0528973507475	1.81996124764904	0.710261272331166	2.56238277173088	0.0103956675805895	NA
GPY04_RS09035	1633.62076283481	-0.867443475141122	0.296023203442496	-2.93032257287097	0.00338610301459772	0.0559258223480767
GPY04_RS09040	106.180143324953	0.230764971715032	0.369045175909067	0.625302772612023	0.531772360593856	0.848600094548245
GPY04_RS09045	171.945331034098	0.176936471069916	0.311423980939674	0.568153006509125	0.569931077833118	0.86236123389547
GPY04_RS09050	240.72164706809	0.160498437343457	0.252388582302239	0.63591797964639	0.524829883123495	0.847146353238055
GPY04_RS09055	271.133976386395	-0.865723177759518	0.271498946702503	-3.18867969203631	0.00142924149158023	0.0296797458280783
GPY04_RS09060	2094.22193587902	0.0463969847836861	0.271383109934551	0.170964894590807	0.86425136920003	0.968088378967773
GPY04_RS09065	381.438088500756	0.460114892908294	0.272930239488767	1.68583332418624	0.0918279072509848	0.396225412868013
GPY04_RS09070	739.55035196668	0.0185381107074744	0.207685527155707	0.0892604841625571	0.928874897739193	0.984019917026215
GPY04_RS09075	558.013055469505	-0.318786854734441	0.215053835353106	-1.48235837882645	0.138244962378317	0.480810833893638
GPY04_RS09080	320.509990600801	0.133269037704457	0.247195379672752	0.539124306776625	0.589801084737682	0.870121999129002
GPY04_RS09085	824.94054487865	-0.191098652716044	0.225276631957755	-0.848284400629176	0.396279602966182	0.76023169645214
GPY04_RS09090	1236.62187567544	-0.260767072341596	0.23984309960796	-1.0872402531815	0.27693064550462	0.651677085610937
GPY04_RS09095	111.459569528955	0.122630899009288	0.314421657051676	0.390020522629372	0.696521371420308	0.908191342598984
GPY04_RS09100	390.68950459624	-0.066659323915215	0.23281265130703	-0.286321742143238	0.774631707061307	0.940836672479535
GPY04_RS09105	494.218938053972	-0.181142687993658	0.222856867786306	-0.812820757076031	0.41632083284511	0.780958942119907
GPY04_RS09110	951.194526396938	0.279172300308865	0.236237135887924	1.18174604199955	0.237306483448973	0.611520553503123
GPY04_RS09115	121.423717538012	0.0610042956946777	0.287360307613083	0.212292004422605	0.831879232823995	0.959580896803975
GPY04_RS09120	3200.26052955397	-0.593354258661965	0.261209166214791	-2.27156752291784	0.0231126443343037	0.191312354384877
GPY04_RS09125	111.958109504054	-0.155423425697528	0.286282437578469	-0.542902411381514	0.587196995597114	0.868727992011211
GPY04_RS09130	3944.08390291298	-0.695573694191588	0.218643945481945	-3.18130782290071	0.0014661175789565	0.0300935463749972
GPY04_RS09135	206.523033956679	-0.395864873030681	0.280842755374244	-1.40956056531763	0.15866947806746	0.514083318081708
GPY04_RS09140	4506.96607189388	-0.423372236790482	0.232459085483733	-1.82127635884599	0.0685648582486545	0.341957600619343
GPY04_RS09145	3042.44120450636	-0.119805624734351	0.233093492450123	-0.51398099309867	0.60726527941494	0.873274732052901
GPY04_RS09150	87.2210935848396	0.41028681251643	0.31417099924358	1.30593470913695	0.191574761858902	0.555785930850457
GPY04_RS09155	86.9085491284637	-0.17982430584208	0.312030650787062	-0.576303338753719	0.564410166530639	0.86236123389547
GPY04_RS09160	562.92015702256	-0.372356194766845	0.218178059325096	-1.70666196187957	0.087884901163313	0.388641698668648
GPY04_RS09165	244.992458356012	0.0234208208990413	0.260896107151975	0.0897706798108657	0.928469448212845	0.984019917026215
GPY04_RS09170	5986.65380300259	-0.555210486171596	0.231403546369516	-2.39931710158413	0.0164256833039035	0.158930794038586
GPY04_RS09175	5663.29686736187	0.208414422054233	0.207191558500503	1.00590209158414	0.314462670034435	0.691856840949367
GPY04_RS09180	2563.00132198916	0.0339254144962221	0.19333445663945	0.175475262329931	0.860706206990694	0.966353052290316
GPY04_RS09185	1312.81218988268	-0.0402296493501997	0.205887686424688	-0.19539609215491	0.845082875660845	0.962684123174106
GPY04_RS09190	426.144456268429	0.268029465922493	0.250291411459959	1.07086960898525	0.284228062529231	0.660844892921356
GPY04_RS09195	774.59409231865	0.354496281248134	0.21901371696056	1.61860310015182	0.105532687654115	0.427792892533974
GPY04_RS09200	226.880716243059	-0.454994641417684	0.306707947827455	-1.48347848381696	0.137947328875145	0.480640265177851
GPY04_RS09205	5206.62230853819	0.110252388203643	0.233911240818707	0.471342838496136	0.637395928705057	0.889797347385346
GPY04_RS09210	970.917908983998	0.0923278850033278	0.213224312903551	0.4330082425689	0.665008781723993	0.898229815101521
GPY04_RS09215	11233.5138218574	0.192776684682014	0.201083824571422	0.958688174411279	0.33771585761979	0.706389574934166
GPY04_RS09220	21775.4580242481	0.400351556897844	0.219680986833525	1.82242242566596	0.0683909144287524	0.341569813131505
GPY04_RS09225	1101.972127914	-0.34304751192718	0.215462819444112	-1.59214249963048	0.111352689613483	0.4361980712264
GPY04_RS09230	781.163653399321	0.551025128545206	0.251008858382963	2.19524176196407	0.0281462600221112	0.21180342243053
GPY04_RS09235	822.188295663282	-0.0554481176860015	0.220675010689028	-0.251265956724652	0.801608493596968	0.952966776284845
GPY04_RS09240	51.9514175749964	0.107657820624519	0.383278096576948	0.280886963241599	0.778797100109512	0.942282281179755
GPY04_RS09245	251.848639522522	-0.361548102563839	0.241764660841248	-1.49545471743385	0.134795809410603	0.473920712096089
GPY04_RS09250	1513.47273533838	0.158844084724976	0.245863457912358	0.646066260003546	0.518236444947791	0.844171579731483
GPY04_RS09255	1445.95326618893	-0.629652257848001	0.234676029867179	-2.68307018064166	0.00729496800086986	0.0977525712116562
GPY04_RS09260	1080.25676824684	0.476744497598835	0.234926364177453	2.02933586985037	0.0424240921776273	0.266162458167411
GPY04_RS09265	1700.27295772561	0.318700683077102	0.209607250885379	1.5204659272564	0.128393915939501	0.466780423894167
GPY04_RS09270	910.103243117198	0.0802759874926333	0.207040517786828	0.387730809170825	0.698215253532871	0.908191342598984
GPY04_RS09275	2747.76645844388	-0.0577717592283012	0.258081229905333	-0.223851069097479	0.822873190720941	0.956961031260552
GPY04_RS09280	956.747117039815	0.0762296629853395	0.210251862311889	0.36256355661792	0.716930937995142	0.917082766866264
GPY04_RS09285	959.9677071711	-0.251397836936239	0.214419431662716	-1.17245827482506	0.24101311476939	0.616597673304109
GPY04_RS09290	312.5390631885	-0.123673192992732	0.244497140284084	-0.505826746476605	0.61297828049308	0.878271891136718
GPY04_RS09295	256.880047533549	0.494075275484528	0.254315145876626	1.94276779615877	0.0520442205687309	0.294751239616528
GPY04_RS09300	402.141041612682	-0.0927470080463578	0.239553359143659	-0.387166384883536	0.698633034243651	0.90840201559839
GPY04_RS09305	493.491767704576	0.442324471418788	0.221256010732426	1.99915233920452	0.0455918735686256	0.276274305532746
GPY04_RS09310	1639.10776406588	0.0510817871704974	0.235044912295746	0.217327772260919	0.8279529151417	0.958971743994704
GPY04_RS09315	537.724062301447	-0.627085988342981	0.25437469527957	-2.46520585569167	0.0136934554709536	0.146022403535604
GPY04_RS09320	309.521033370766	-0.457170589308277	0.252563593510389	-1.81012070248942	0.0702770711794781	0.348512223533097
GPY04_RS09325	258.637739206254	0.549418136172165	0.257705148264945	2.13196414534688	0.0330097942078829	0.229998543377541
GPY04_RS09330	198.849215212794	0.0965669593857155	0.251033508898913	0.384677566788907	0.700476317719395	0.908840589137201
GPY04_RS09335	437.860212495868	-7.31158917480912e-05	0.218011945161522	-0.00033537562216566	0.999732408974021	0.999732408974021
GPY04_RS09340	453.596532567296	0.0381183934268224	0.224097453308089	0.170097396753622	0.864933540773187	0.968088378967773
GPY04_RS09345	196.673793118695	0.286038394340236	0.261685583392739	1.09306133961131	0.274366868791087	0.650193785499444
GPY04_RS09350	30.9175497635669	-0.00768843720702629	0.483893196801323	-0.0158887069664321	0.987323179401966	0.997459679954583
GPY04_RS09355	2290.77412271421	0.0280891454219228	0.194363167191923	0.144518870667436	0.885090756232538	0.973353135763934
GPY04_RS09360	11978.8047392256	0.116447114541555	0.245597304448659	0.474138406376108	0.635401212455343	0.889207378404433
GPY04_RS09365	3298.18026388725	0.350717376694871	0.260992460812373	1.34378355452574	0.179018388969114	0.540556376895683
GPY04_RS09370	2639.57676722111	-0.272265482068585	0.200813310128386	-1.35581392435849	0.175158379805064	0.534339479056419
GPY04_RS09375	4580.82662138206	-0.0682205596094482	0.197782661823531	-0.344926895919305	0.730149330033489	0.924093904975586
GPY04_RS09380	7520.59176604649	0.518316540557088	0.258714319991069	2.00343197305422	0.0451309424892441	0.274934508690433
GPY04_RS09385	12089.9220477402	0.391936572915006	0.201577088126078	1.94435080176307	0.0518531623554386	0.29460892723866
GPY04_RS09390	713.548395832871	-0.394087641553079	0.207530747010874	-1.89893616839548	0.0575728691495609	0.306992439043978
GPY04_RS09395	408.398819871173	0.338915640498338	0.235222048510527	1.44083279031205	0.149631927337911	0.502242735454904
GPY04_RS09400	2683.8902425565	0.145545382202278	0.234166815926939	0.621545719986596	0.534240622364095	0.848600094548245
GPY04_RS09405	1432.03587313864	0.172853036091464	0.272682808153619	0.633897814320901	0.526147512084023	0.847146353238055
GPY04_RS09415	867.935400921947	-0.0401831275316155	0.301529802065851	-0.133264198949197	0.893984440112915	0.975880340252371
GPY04_RS09420	554.339831267884	-0.216805378097522	0.22563575139648	-0.960864476288414	0.33662031434223	0.705657949265872
GPY04_RS09425	820.387819087008	0.0966700021029596	0.237742197906742	0.406616927723028	0.684289362481032	0.905035827109269
GPY04_RS09430	183.898126082137	-0.647741531051811	0.271943930750533	-2.38189368398155	0.0172238692880233	0.161151458564296
GPY04_RS09435	4621.01132656144	0.440547438587041	0.270140670831143	1.63080752421176	0.102930939303882	0.420123868354121
GPY04_RS09440	131.227511339188	-0.146063837994555	0.301763054425346	-0.484034860638283	0.628361128893849	0.883907199826973
GPY04_RS09445	68.1161524679209	0.0943451733888823	0.331658765060971	0.284464586279027	0.776054369536346	0.94209452924051
GPY04_RS09450	175.442743065976	-0.0722392028743109	0.295850144593597	-0.244174979104858	0.807095304440437	0.955239367646263
GPY04_RS09455	29.8439753485362	0.00761914420561069	0.456673622649973	0.0166840032524728	0.986688708941542	0.997459679954583
GPY04_RS09460	372.154275479629	0.0757195170347073	0.250538440006723	0.302227143398336	0.762478913712855	0.93493184481849
GPY04_RS09465	210.864516181168	-0.335979215020858	0.247168901803185	-1.35931022296806	0.174048305945151	0.533620046161747
GPY04_RS09470	17.1940262738581	-0.871382524370816	0.569575495804421	-1.52988064056398	0.126046276139274	0.462864867187757
GPY04_RS09475	130.177231320809	0.0658172186234091	0.279425060750133	0.235545152774482	0.813785637637509	0.95555532189512
GPY04_RS09480	37.9505651985617	0.768561329645563	0.429563370458654	1.78916868266713	0.0735876536212218	0.358281046992662
GPY04_RS09485	500.179069411796	-0.121574787820094	0.224083689403244	-0.542541887559327	0.587445259675857	0.868727992011211
GPY04_RS09490	607.495348305979	-0.00762566573866656	0.221079241046068	-0.0344929071702283	0.972484098242665	0.993010459451497
GPY04_RS09495	976.632567933783	-0.241317329300644	0.202864140910385	-1.18955143189769	0.234222744758785	0.606655701413893
GPY04_RS09500	375.430719873566	-0.197213199147971	0.259832499255491	-0.75900127856621	0.447851791951031	0.802120421112263
GPY04_RS09505	383.721593345438	0.115909934568881	0.251060127996816	0.46168197034597	0.644309402337521	0.890943414213605
GPY04_RS09510	161.518320051928	-0.794531712810404	0.323540683593839	-2.45573973567983	0.0140594940430825	0.147272163265445
GPY04_RS09515	3684.34793356864	0.174108079216816	0.200864323808055	0.866794440725041	0.386054648658144	0.751458499123383
GPY04_RS09520	122.851943040087	-0.785750954641784	0.305638749200425	-2.5708486135916	0.0101449663239371	0.119683639256813
GPY04_RS09525	2013.88897508247	0.0520141285974031	0.222148166590964	0.234141606458429	0.814875046237298	0.955711315948896
GPY04_RS09530	2126.35082617449	-0.114273385632973	0.250977799323158	-0.455312724635996	0.64888427311631	0.891540132283116
GPY04_RS09535	271.943743421854	-0.0496211643818051	0.24317094957325	-0.204058767993822	0.838307574718238	0.960887733319711
GPY04_RS09540	142.625117736586	0.721464842379114	0.280168436365651	2.57511107153242	0.0100207901243803	0.119345946205134
GPY04_RS09545	363.702175948518	2.04195811768654	0.248230199423891	8.22606645938188	1.93461700249879e-16	2.8624270732805e-14
GPY04_RS09550	2322.68063796359	2.57097735063002	0.210137989676166	12.2347099379414	2.02828111668316e-34	7.20242624534191e-32
GPY04_RS09555	1214.73977268686	-12.9453976996256	1.42424382253676	-9.08931286538299	9.96669344783887e-20	1.86272254911978e-17
GPY04_RS09560	106.764318867757	0.0379934457375298	0.295666802414932	0.128500884871785	0.897752598004092	0.977589535575753
GPY04_RS09565	200.556113681579	-0.233520096273491	0.247277092184927	-0.944366072126295	0.344982612816146	0.714305106769757
GPY04_RS09570	248.904283879797	0.102042651098154	0.248699177307105	0.410305543440327	0.681581826124606	0.903433021488793
GPY04_RS09575	26260.2786597438	0.570365284700219	0.220591494597321	2.58561775349223	0.00972046635226771	0.116875820383272
GPY04_RS09580	684.843364638691	-0.289659012594113	0.226332953528625	-1.27979159940348	0.200618439103574	0.573291244098069
GPY04_RS09585	1811.52733043638	-0.143329588581857	0.20522922362844	-0.698387812650647	0.484934696021662	0.826120697708828
GPY04_RS09590	979.11804824302	0.338590128560416	0.203710705050402	1.66211259480272	0.0964902007116914	0.406477295653958
GPY04_RS09595	637.792232754129	-0.445220661841278	0.233851389150371	-1.90386152273397	0.0569282214251654	0.305365731541937
GPY04_RS09600	495.502257018883	-0.716065095964955	0.241707351745473	-2.9625292354326	0.00305122832117607	0.05159481794522
GPY04_RS09605	371.61023115433	-0.258777159835077	0.358238384609146	-0.722360224232852	0.470073034949347	0.814352283291223
GPY04_RS09610	325.384547592411	-0.550573813636455	0.282718275024769	-1.94742916278836	0.0514833046189538	0.293991741365702
GPY04_RS09615	684.353038927645	-0.235864338911198	0.235572466547081	-1.00123899184143	0.316711279805181	0.693782299744079
GPY04_RS09620	539.260589826446	-0.129876967459121	0.227443996911851	-0.571028337623948	0.567980434006118	0.86236123389547
GPY04_RS09625	5763.47686147064	0.150082766683	0.220298550989257	0.681269876760645	0.495700740233876	0.833036699366955
GPY04_RS09630	264.009103546082	-0.278615890911391	0.236219428168825	-1.17947915237635	0.238207433339085	0.612411808844495
GPY04_RS09635	9.32924901359799	0.157711774851523	0.749126003424459	0.210527700454369	0.833255834241825	NA
GPY04_RS09640	1013.525484597	-0.267230996452062	0.204351276663031	-1.30770407122397	0.190973701934013	0.555785930850457
GPY04_RS09645	590.943776861684	0.277052768377168	0.217950980357535	1.27117009486574	0.203668143000236	0.576318293696259
GPY04_RS09650	36.8981882388989	-0.4016724973262	0.482273044121506	-0.832873622571784	0.40491600741833	0.771108618847079
GPY04_RS09655	1093.38575748389	-0.28010790079716	0.209845816656978	-1.33482718530928	0.181932913766752	0.544724938267907
GPY04_RS09660	528.37053097256	0.139666289847927	0.278569331329984	0.50136994327808	0.616110788990781	0.878271891136718
GPY04_RS19745	39.1647475910639	0.317848138611212	0.414624104409831	0.766593488489125	0.443323248153121	0.798756351280352
GPY04_RS09665	191.361229605509	0.557386380273707	0.26591294314686	2.09612354207923	0.0360712331286883	0.241364842452865
GPY04_RS09670	14951.3621917485	-0.839818659122146	0.276565166346668	-3.03660316378908	0.00239260218962021	0.0429097493704109
GPY04_RS09675	1133.23127061664	0.110676162402036	0.233360205678785	0.474271789742844	0.635306105619472	0.889207378404433
GPY04_RS09680	340.155641092083	-0.462705596877211	0.275041406261675	-1.68231250401982	0.0925082577118167	0.397695911785304
GPY04_RS09685	1594.69062254538	0.351566033371764	0.200598373014055	1.75258666403606	0.0796729820427794	0.372293910518813
GPY04_RS09695	351.905427977077	0.0363320017264941	0.236724133483393	0.153478233046496	0.878021154444108	0.972211626334019
GPY04_RS09700	779.795787712773	-0.371243105127791	0.238916448694612	-1.5538616414072	0.120217423209675	0.456569058628401
GPY04_RS09705	485.587802365197	-0.362387692235886	0.220704994701226	-1.64195510267658	0.100599308988278	0.416835643194137
GPY04_RS09710	7155.27492712441	-0.255663263720468	0.22934992954974	-1.1147300730477	0.264966109851803	0.643197704734564
GPY04_RS09715	721.794395910482	0.228459505783648	0.241023476161882	0.947872420652519	0.343194406660809	0.71146310287418
GPY04_RS09720	126.149560797498	-0.183750137585671	0.305269876677256	-0.601926857591451	0.547222825610443	0.854920940805215
GPY04_RS09725	709.267224430605	-0.588157877013455	0.22569111305968	-2.60603029086895	0.00915983606774262	0.113140993908316
GPY04_RS09730	4228.46810450738	-0.183424037881593	0.312938941980934	-0.586133629520508	0.557785718639531	0.857336223859731
GPY04_RS09735	1456.96631506054	-0.248059522231756	0.325572291342879	-0.761918408991724	0.446108702103358	0.800640769688071
GPY04_RS09740	4787.23277223563	0.343004396559093	0.239259385014173	1.43360895347438	0.151683887015307	0.50479840244067
GPY04_RS09745	1435.19679650225	0.0861402692916371	0.253738868703984	0.33948393374501	0.734245198254178	0.926036648733387
GPY04_RS09750	84.9590959186499	0.145671017071758	0.347248887415051	0.419500313323234	0.674850525770573	0.900561524619054
GPY04_RS09755	759.917380275499	0.2163265400291	0.240364225739143	0.899994744907963	0.368123047305088	0.739369310509258
GPY04_RS09760	194.450432545602	0.258072092754897	0.255123729539879	1.01155660126298	0.311750105192122	0.68821048591794
GPY04_RS09765	102.742251840174	-0.298833781163034	0.310197329876849	-0.963366710092809	0.335363526322804	0.705623619913693
GPY04_RS09770	138.405471258604	0.246239776484239	0.26939236629127	0.914056251386137	0.36068728884763	0.728970155206565
GPY04_RS09775	214.03867961322	0.0435441678855683	0.267946709789836	0.162510552638329	0.870903818932692	0.969156835170789
GPY04_RS09780	174.464049648311	-0.0274029696953182	0.264893637207384	-0.10344895401872	0.917606660837342	0.983518375527655
GPY04_RS09785	1062.06480147921	-0.0171034144697972	0.235737168342063	-0.072552896898208	0.942161910708962	0.987480658828396
GPY04_RS09790	2503.88258795643	0.461105367953415	0.213829226653102	2.15641881687891	0.0310509766684003	0.223217078096857
GPY04_RS09795	648.631612059702	0.601230133508248	0.216099718631232	2.78218841429512	0.00539936838693411	0.0782577842530735
GPY04_RS09800	103.555005324564	0.0325920786199067	0.314243123502638	0.103716123543537	0.917394630926293	0.983518375527655
GPY04_RS09805	2125.36098432613	0.307182895577416	0.224348978675127	1.36921905056782	0.170930812775475	0.53014646452904
GPY04_RS09810	736.291152646343	0.420255036812883	0.219239997903767	1.91687210742152	0.0552541813973986	0.300463535870782
GPY04_RS09815	23.6960509379654	0.45910237808642	0.481768904352958	0.952951454397039	0.34061466786047	0.708833786623628
GPY04_RS09820	2289.99078054502	-0.249529829438892	0.207212510236353	-1.20422183561345	0.228503848467972	0.602388393399976
GPY04_RS09825	22.6905350997827	-0.125911747738384	0.609170761049473	-0.206693682279604	0.836249091673064	0.96038363689786
GPY04_RS09830	7949.11666006091	0.484303927586164	0.198682534236866	2.43757675754622	0.0147860747213638	0.151312251687501
GPY04_RS09835	105.659964179805	-0.0704328679128247	0.302998501069699	-0.232452859219337	0.816186297325964	0.955896286874834
GPY04_RS09840	11324.0908156878	-0.55294806356017	0.262667915596152	-2.1051222122245	0.0352806711885625	0.238178067282482
GPY04_RS09845	22959.7764087402	-0.321558464963952	0.260103903622092	-1.23626927733906	0.216358487048118	0.591986406393312
GPY04_RS09850	3419.3477269367	-0.196671850068763	0.252986085247902	-0.777401847520757	0.436921722788162	0.794423470363935
GPY04_RS09855	2904.19597094276	-0.376595296888224	0.273914725890155	-1.37486327419741	0.169173837040064	0.528817161381396
GPY04_RS09860	1472.35705737882	0.35053322992195	0.201137252160083	1.74275638230836	0.0813761782986551	0.372441934240574
GPY04_RS09865	562.546699913479	-0.0748696159991744	0.217012702568012	-0.345001076495558	0.730093561437693	0.924093904975586
GPY04_RS09870	253.569889812945	0.159003627729134	0.243909536922284	0.651895902618179	0.514468328339759	0.844104162869951
GPY04_RS09875	665.581724932594	-0.00538846515212736	0.208170969719275	-0.0258848059332858	0.979349219095843	0.993071622216392
GPY04_RS09880	817.875228866123	-0.0510915243120954	0.218624310347344	-0.23369553107302	0.815221357389383	0.955711315948896
GPY04_RS09885	728.31516512388	-0.0492558965319104	0.238636140854595	-0.206405854350129	0.836473898182718	0.96038363689786
GPY04_RS09890	1356.62639960649	0.106491665207106	0.20029749579178	0.531667481843159	0.594956317784124	0.872739070808473
GPY04_RS09895	588.824749899523	-0.738800529073803	0.24053484052599	-3.07149071401977	0.00212992789081742	0.0395988164413227
GPY04_RS09900	47.8274210983006	0.803895638639247	0.4043064006432	1.98833270351484	0.0467749061671276	0.279625743770152
GPY04_RS09905	974.35678762794	-0.00978328917484032	0.203381009465979	-0.0481032580206404	0.961633949688419	0.992918667536885
GPY04_RS09910	67166.1805290614	-1.09671839589806	0.27465725642069	-3.99304358526841	6.52305724882395e-05	0.00257370847673043
GPY04_RS09915	11689.3942148808	0.107038222156335	0.194816276655828	0.549431618310999	0.582709280512012	0.867240032365101
GPY04_RS09920	6655.23634659116	-0.319321302126991	0.218093743670652	-1.46414700739515	0.143153785758299	0.490995566215638
GPY04_RS09925	11528.9891115456	0.503485251711616	0.234703710225073	2.14519511101376	0.0319372503482757	0.227729269049652
GPY04_RS09930	575.255619671075	-0.0162716318596322	0.261497230598839	-0.0622248726014021	0.950383755394655	0.989391004223518
GPY04_RS09935	530.053071948559	0.776015806918801	0.280215244872731	2.76935613289439	0.00561672036363197	0.0804232823034562
GPY04_RS09940	529.757694509584	0.571732119878929	0.233012009328169	2.45365945526745	0.0141410828823375	0.147577833517846
GPY04_RS09945	480.960865960079	0.0580954757792608	0.261583111851372	0.222091844416431	0.824242386547264	0.956961031260552
GPY04_RS09950	179.132229079977	-0.374557927703682	0.281462442931416	-1.33075633041013	0.183269201304506	0.545963870664682
GPY04_RS09955	2444.71792047199	0.284340678464145	0.250216815635841	1.13637717649627	0.255798743594263	0.635137796023965
GPY04_RS09960	157.583213605646	-0.0443662049102063	0.298166776967805	-0.148796607594537	0.881714127587322	0.973353135763934
GPY04_RS09965	471.049995980118	-0.27453302275208	0.245168751859035	-1.11977167020832	0.262811074594713	0.643197704734564
GPY04_RS09970	1542.96020127747	-0.326862267322731	0.247278922609488	-1.32183634526313	0.186222652718747	0.55060502897941
GPY04_RS09975	151.71615647833	-0.0502765728346103	0.263680490496742	-0.190672327482004	0.848782320374687	0.962684123174106
GPY04_RS09980	38.437414223682	0.154204588505847	0.409718678392738	0.376366996766579	0.706644078083969	0.911363701779033
GPY04_RS09985	239.455344310949	-0.183340425071871	0.285022304252697	-0.643249396051907	0.520062286104748	0.844417548220375
GPY04_RS09990	155.296098392308	0.427584089098004	0.298839946446353	1.4308130294581	0.152483807840961	0.505135411684867
GPY04_RS09995	745.794037716039	0.131217762848085	0.212012598646985	0.618914930930929	0.535972401814557	0.850229967363124
GPY04_RS10000	406.087497519195	-0.841194200480759	0.251442751712458	-3.34547007122608	0.000821432237795326	0.0202562908084111
GPY04_RS10005	2480.46822610951	-0.103799120848659	0.213685354921895	-0.48575683105002	0.627139584706704	0.883907199826973
GPY04_RS10010	1671.67013741167	0.156469341111861	0.206754977258466	0.756786333207628	0.449177881979507	0.802186458394591
GPY04_RS10015	282.787208476673	-0.491975535867944	0.244153316006738	-2.01502704904638	0.0439018149860303	0.271122339157206
GPY04_RS10020	1139.35997984214	0.0790828961230198	0.206795937977269	0.382419968673237	0.702149881085001	0.908840589137201
GPY04_RS10025	1106.17761334872	0.0553518152503533	0.207576717047415	0.266657147476273	0.789733150844838	0.946773267606353
GPY04_RS10030	624.834202331161	-1.15167787680777	0.304363956387619	-3.78388390818875	0.000154399863758535	0.00542845461590653
GPY04_RS10035	2917.62047467006	0.0485615354010996	0.227534883829776	0.213424572899466	0.830995815604248	0.959580896803975
GPY04_RS10040	1324.53000811397	0.0741969039564927	0.200242593452672	0.370535072869147	0.71098384888389	0.91249812479012
GPY04_RS10045	1154.44744425524	-0.0798882586887432	0.216508190572223	-0.368984926055691	0.712138960500572	0.913468341764331
GPY04_RS10050	1212.85875276986	-0.257397653385256	0.262112790538522	-0.982011037524806	0.326094410588592	0.700521023593521
GPY04_RS10055	1501.85441272636	-0.315189893759204	0.211624445845919	-1.48938319719778	0.136386490662625	0.477652666247766
GPY04_RS10060	910.660436436199	-0.131097239536244	0.220039657190641	-0.595789146420375	0.551316095303255	0.856604562585708
GPY04_RS10065	881.865786400898	0.0633022651387614	0.216957114344691	0.291773170610067	0.770460059840153	0.938560436532551
GPY04_RS10070	301.928376689269	-0.420180788532538	0.249294045768281	-1.68548264856312	0.0918954897378063	0.396225412868013
GPY04_RS10075	130.947163794047	0.348971922139056	0.286158265374073	1.2195067008911	0.222651934112855	0.596368818558787
GPY04_RS10080	149.352304299951	-0.185827197409253	0.265648190887659	-0.699523669964829	0.484224825887705	0.825483608606452
GPY04_RS10085	79.3263477224405	-0.311590393038654	0.320372873788533	-0.972586690483427	0.330758760163346	0.702814118505444
GPY04_RS10090	25065.2910418504	0.00357142010132068	0.284321693138154	0.0125611945465775	0.989977880361104	0.997459679954583
GPY04_RS10095	12432.0175191213	0.00754552392270674	0.209866083125646	0.0359539941391543	0.971319042573274	0.993010459451497
GPY04_RS10100	708.948866498909	-0.0427180711557262	0.218552375496038	-0.195459193974767	0.845033480015208	0.962684123174106
GPY04_RS10105	1335.50839177972	0.0207821462737182	0.209633411679046	0.0991356583250011	0.921030560276701	0.984019917026215
GPY04_RS10110	591.32066213552	-0.26599168751127	0.221431142084702	-1.20123883662905	0.229658568418247	0.603137398950391
GPY04_RS10115	927.788739715106	0.0845326108836592	0.217493379435246	0.388667513021135	0.697522117349503	0.908191342598984
GPY04_RS10120	290.60215334048	-0.137744325412671	0.246133269437799	-0.559633103348026	0.575729720519415	0.86481228323369
GPY04_RS10125	135.083885661797	0.0104214994116128	0.285981622128594	0.0364411507776073	0.970930602379625	0.993010459451497
GPY04_RS10130	339.925276397781	-0.204586711085243	0.237386110804688	-0.861831007685066	0.388780519062487	0.75512284946855
GPY04_RS10135	314.258018041184	0.104776034395076	0.256903855057796	0.407841425234763	0.683390098492279	0.904816644200627
GPY04_RS10140	1109.92866707167	0.0617865950166196	0.203826446489479	0.303133357230014	0.761788233971678	0.93493184481849
GPY04_RS10145	148.746667385399	0.415427596098261	0.268966720401347	1.54453158918088	0.12245960467714	0.458669370029567
GPY04_RS10150	1409.99198856722	0.906822682907385	0.212303108682686	4.27135847672748	1.94285807594943e-05	0.00101457191583771
GPY04_RS10155	603.34094257454	0.384966774346913	0.217082877010245	1.77336314889887	0.0761685512342539	0.364508749068411
GPY04_RS10160	796.111363735683	0.105284621130414	0.216051703935383	0.487312153584784	0.626037136216557	0.883568311091015
GPY04_RS10165	3152.06630615153	0.0538566773964164	0.197787607142725	0.272295510191156	0.785394808193523	0.944276686323077
GPY04_RS10170	638.83041663623	0.0907019088977787	0.21524574321613	0.421387701064565	0.673471998589493	0.900561524619054
GPY04_RS10175	1530.50920917295	-0.40476782696407	0.204131757839088	-1.98287533134917	0.0473813567867841	0.281859282975433
GPY04_RS10180	1114.90995632635	-0.614381007165096	0.230066693697061	-2.67044741371421	0.00757502358780463	0.0992579659051448
GPY04_RS10185	2314.83031131109	-0.279061813130277	0.224557585900214	-1.24271826316428	0.213971671536466	0.589525468968654
GPY04_RS10190	4814.69586846193	-0.127013277913123	0.194362920781606	-0.653485126701918	0.51344357490473	0.843701126555621
GPY04_RS10195	73.3344042690249	-0.312927537521177	0.3248680558456	-0.963245021757085	0.3354245762924	0.705623619913693
GPY04_RS10200	3241.6727008719	-0.679428479990987	0.263612009748258	-2.57738060052659	0.00995522682028055	0.119026971174465
GPY04_RS10205	814.266836702482	0.566798190863914	0.213272405061422	2.65762554091645	0.00786932752680461	0.101614480173393
GPY04_RS10210	1542.04561854747	-0.827100707297588	0.22856353501122	-3.61869056346624	0.00029609742595576	0.00914297356146874
GPY04_RS10215	364.311365736025	-0.20060628975807	0.231511561111462	-0.866506574423244	0.386212422596379	0.751458499123383
GPY04_RS10220	412.916971644018	-0.145198605160632	0.231571609821797	-0.627013843676122	0.530650160657663	0.848600094548245
GPY04_RS10225	1411.34836656608	0.108133371361828	0.199611058952756	0.541720343197121	0.588011173318573	0.868752682131497
GPY04_RS10230	9640.1621807295	-0.0185379600620553	0.246774285845371	-0.0751211172531615	0.940118346157146	0.987480658828396
GPY04_RS10235	631.552662111045	0.143206274816134	0.213829318831191	0.669722354253902	0.503034798672871	0.836271802475359
GPY04_RS10240	144.06028207495	0.664151776834651	0.276392473396656	2.40293003884195	0.0162642986928266	0.158930794038586
GPY04_RS10245	844.423846262299	0.217018734671727	0.21235898560016	1.02194279209989	0.306807977496871	0.684773807725573
GPY04_RS10250	4387.75650345051	-0.32672632799159	0.277282990421292	-1.17831363364618	0.238671594511168	0.612411808844495
GPY04_RS10255	1083.13241861609	-0.0733224071826079	0.226202012294893	-0.324145689239137	0.745827737653437	0.928710301676137
GPY04_RS10260	2525.43166374043	-0.0495543984705579	0.205336036233042	-0.241333179405085	0.809296897261059	0.95555532189512
GPY04_RS10265	1394.8736301727	0.0965451393482079	0.210107319720032	0.459503931023698	0.645872329793698	0.891297143671914
GPY04_RS10270	419.434960563289	-0.0268372763767267	0.231433416359973	-0.115961112266449	0.907683361732678	0.979988938130964
GPY04_RS10275	100.073809634835	-0.788404309925201	0.308306843328956	-2.55720664975312	0.0105516513199969	0.1216523176536
GPY04_RS10280	37.9367377169782	0.293085916346337	0.424844749676713	0.689865925304153	0.490278505906087	0.829329745003243
GPY04_RS10285	112.330209518849	-0.228541455735017	0.317648433868896	-0.719479246132042	0.471845685129664	0.815737111925724
GPY04_RS10290	254.597827438358	0.287484990614415	0.267734307317141	1.0737697140691	0.282925907061167	0.659853065675101
GPY04_RS10295	458.604922272863	0.0847379809204337	0.307605275950993	0.275476357349391	0.78295028750005	0.944276686323077
GPY04_RS10300	717.159139850738	0.332288858490996	0.329226539819247	1.0093015547089	0.312830034743225	0.689875887148387
GPY04_RS10305	522.407667239034	0.0335490920798241	0.308906687534039	0.108605910566851	0.913515072534593	0.982838661698322
GPY04_RS10310	58.2248375232479	0.0760927291824514	0.359305593177404	0.211777190857369	0.832280863972899	0.959580896803975
GPY04_RS10320	22.6996140763285	-1.52177890805895	0.557961353228407	-2.72739124180165	0.00638372979348853	0.0868529674202213
GPY04_RS10340	18.0242332383863	-0.61893440498642	0.55279330948829	-1.1196488712198	0.262863420927404	0.643197704734564
GPY04_RS10345	16.7622347196917	-1.52195144058605	0.754192880106737	-2.01798701728749	0.0435926134522336	0.269966102100778
GPY04_RS10350	1039.7996329457	0.110516441656052	0.211420500031103	0.522732855327623	0.601160170993389	0.872739070808473
GPY04_RS10360	210.065776472215	-0.82272103616989	0.293030518037074	-2.80762919057393	0.00499076570273909	0.0738425375434438
GPY04_RS10365	494.963844998208	-0.0788483850706679	0.217162513275277	-0.363084695795166	0.71654161664124	0.916915056105601
GPY04_RS10370	578.175475216189	-0.337666418183072	0.241718274109566	-1.39694203686899	0.162431002146444	0.518232244943417
GPY04_RS10375	3499.92658284007	0.00651902463677721	0.212919377338028	0.030617338441807	0.975574714554947	0.993010459451497
GPY04_RS10380	196.632994317183	0.902106455256706	0.301990314962189	2.9872032663354	0.00281542460607579	0.0482974530250007
GPY04_RS10385	3204.50364470461	0.474046512587309	0.210186463243099	2.25536176437316	0.0241106306790383	0.195908836627238
GPY04_RS10390	405.608165151215	0.107102934364974	0.226150994329045	0.473590375681219	0.635792039923643	0.889207378404433
GPY04_RS10395	488.734910843473	-0.226709208167865	0.230269153242594	-0.9845400696333	0.324850039944798	0.700001530883951
GPY04_RS10400	439.145146629362	-0.00456083010250302	0.22450664691356	-0.0203149000940673	0.983792169683895	0.995851195709097
GPY04_RS10405	728.263494819408	-0.752581264445767	0.293413570018108	-2.56491635475251	0.0103200680261066	0.120547899870738
GPY04_RS10410	85.3606624353962	-1.25155723992114	0.324715096168566	-3.85432415889722	0.000116049754410118	0.00424837812278691
GPY04_RS10415	661.95468364562	0.418059742031024	0.214467184093189	1.94929468486597	0.0512602429697727	0.293991741365702
GPY04_RS10420	434.255619938302	0.448163453294055	0.240728596993871	1.86169594676558	0.0626459602424873	0.323807576158766
GPY04_RS10425	2447.5567990964	0.0184103415617427	0.199000889021555	0.0925138659041296	0.926289775067815	0.984019917026215
GPY04_RS10430	398.446182967557	-0.307850558311931	0.225414420490298	-1.36570924629545	0.172030241021495	0.530737954706629
GPY04_RS10435	2690.71476126086	-0.543558952293688	0.255198207365343	-2.12994816031574	0.0331758934391509	0.230092964067236
GPY04_RS10440	383.923426124586	0.31687872145535	0.22816504572305	1.38881361275636	0.164889434732397	0.521394619783281
GPY04_RS10445	799.393794442197	-0.0620599752527631	0.204225970858413	-0.303878958155565	0.761220109157889	0.93493184481849
GPY04_RS10450	976.120283986663	0.410017243171221	0.219774847140661	1.86562406256072	0.062093980647824	0.322327160120526
GPY04_RS10455	191.483889567137	0.0698922130827952	0.248839110815016	0.280873102519451	0.778807731605833	0.942282281179755
GPY04_RS10460	823.065005040738	-0.133698760558106	0.235581427227132	-0.567526744921203	0.57035636121599	0.86236123389547
[truncated: 1,623 more rows]
