# Supplementary material for: Constitutive expression of the Type VI Secretion System carries no measurable fitness cost in Vibrio cholerae
Source: Ecol Evol. 2024 Mar 1;14(3):e11081. doi: 10.1002/ece3.11081 (PMC10905242; doi:10.1002/ece3.11081)
Supplement: Supplementary file 12 — Table S9 [file ECE3-14-e11081-s011.csv]

Gene ID	baseMean	log2FoldChange	lfcSE	stat	pvalue	padj
GPY04_RS00010	851.621797041913	-0.254776263992138	0.218952025669918	-1.16361683895187	0.244579324242078	0.773982388806067
GPY04_RS00015	1126.02104900529	-0.0351421336381184	0.205912966065882	-0.170664986812315	0.864487195329533	0.978257828560034
GPY04_RS00020	463.316319884222	0.164588084739821	0.259099955971534	0.635230076063402	0.525278370327421	0.90487251130578
GPY04_RS00025	830.733219871133	-0.174738598286172	0.293350836269137	-0.595664224136921	0.551399562634835	0.910837693533428
GPY04_RS00030	63.3746636334891	0.0968490055733044	0.397529654734521	0.243627121699845	0.807519621016231	0.973120893188041
GPY04_RS00035	91.8512860052658	-0.361407241182641	0.331780087745383	-1.08929756345111	0.276022686902018	0.790059350490778
GPY04_RS00040	2890.67743320404	-0.183925557269357	0.228225213492053	-0.805894994926849	0.420303397414292	0.871809293914144
GPY04_RS00045	1310.59511021047	0.648205705287761	0.304019442761685	2.13211924671501	0.0329970447768575	0.417025982430134
GPY04_RS00050	10380.4515202126	0.434818511043059	0.251226664308982	1.73078169166103	0.0834907084988988	0.593478408927955
GPY04_RS00055	440.176960904138	0.0290976646267361	0.23620331006894	0.123189063769866	0.901957385453566	0.981635480560203
GPY04_RS00060	5771.99077932746	0.20702892478488	0.259208678851566	0.798695960729902	0.424466729512263	0.872124886207216
GPY04_RS00065	117.760304846677	0.351007879831467	0.290867715611225	1.2067612216566	0.227524114109809	0.763016802713145
GPY04_RS00070	1048.11936198941	-0.00904602881200856	0.212821689047712	-0.0425052016666428	0.96609596516934	0.993796186999579
GPY04_RS00075	32177.5461745241	0.00973769670414633	0.313069081626174	0.0311039871889164	0.97518660989259	0.993796186999579
GPY04_RS00080	11932.9161213159	0.0403145764648682	0.336556759994773	0.119785371315954	0.904653170496289	0.981635480560203
GPY04_RS00085	1167.85356491773	0.00700463299814903	0.226206524935128	0.0309656540639481	0.975296930616108	0.993796186999579
GPY04_RS00090	706.984895435151	-0.230751478564082	0.22150246591342	-1.04175579992991	0.297524911276385	0.800901978312643
GPY04_RS00095	72.69172773517	0.0733583645576691	0.373778176373853	0.196261764850327	0.844405286585955	0.978257828560034
GPY04_RS00100	908.177977246046	-0.128348707050415	0.256311408506693	-0.500753001195667	0.616544966077949	0.933415994334299
GPY04_RS00105	619.01307235332	-0.204381390615558	0.240174561475793	-0.850970183352067	0.394785916058164	0.862197503703887
GPY04_RS00110	173.026755115616	0.0548461635041777	0.312509215117791	0.175502547928083	0.860684768895425	0.978257828560034
GPY04_RS00115	977.174349509665	0.137921912192177	0.209731782927075	0.657610927000669	0.510788171332025	0.899984928266524
GPY04_RS00120	927.018008291656	0.267785534878374	0.223076057387058	1.20042257342634	0.229975266318631	0.764566625507308
GPY04_RS00125	1541.78140351345	0.201959351824263	0.247596198747656	0.815680340997862	0.414682985661462	0.870261884850433
GPY04_RS00130	2230.92527054683	0.120926581581274	0.201022363019729	0.601557855378536	0.547468489513253	0.910837693533428
GPY04_RS00135	804.511996703584	-0.237457847786548	0.242993489619832	-0.977218970590757	0.328460758164585	0.824943650195469
GPY04_RS00140	15.892889179659	-0.384747051662674	0.593669410357878	-0.648082998635115	0.516931269559759	NA
GPY04_RS00145	269.179672068769	-0.0227818113559124	0.275667176085447	-0.0826424519575403	0.934135844926866	0.988366831668821
GPY04_RS00150	758.729465825483	-0.17503572832503	0.279619569338762	-0.625978105677475	0.53132930216465	0.908529471021785
GPY04_RS00155	1117.64839074572	0.122665209012192	0.258796981808744	0.473982378599933	0.635512473151595	0.939836849009869
GPY04_RS00160	41.0307220013288	0.204793512360895	0.418513270939487	0.489335766823285	0.624604003129121	0.938388664174567
GPY04_RS00165	274.711380269124	0.283506505292475	0.24234095233535	1.16986626717617	0.242054790762979	0.773327517770056
GPY04_RS00170	22.0400296607403	-0.00892644684274172	0.536938870184523	-0.016624698524199	0.986736020706782	NA
GPY04_RS00175	745.690675250383	0.422985697221208	0.252557071665378	1.67481232828688	0.0939710592609841	0.60436649978386
GPY04_RS00180	1070.78008471795	0.087402941117154	0.264322903723726	0.330667300812149	0.740895804271704	0.95859250340804
GPY04_RS00185	273.351649886808	0.165702522479965	0.312659777884679	0.529977100351816	0.596127808023812	0.929348261565145
GPY04_RS00190	474.737887654509	0.112436644878246	0.22185362389778	0.50680553647414	0.612291271273275	0.933398570047468
GPY04_RS00195	27.1207548046535	-0.0644954582559685	0.457778155390854	-0.140888020750798	0.88795840580582	0.980953097622996
GPY04_RS00200	113.910711663077	0.0380157300008532	0.293267364496318	0.12962823212922	0.896860565691121	0.981443454627725
GPY04_RS00205	681.438503883338	-0.0154001352298921	0.261947470446922	-0.0587909293554816	0.953118633290957	0.992702198784911
GPY04_RS00210	272.328569184165	-0.0441248369541174	0.238781578549159	-0.184791629330121	0.853392473615969	0.978257828560034
GPY04_RS00215	404.018700491042	0.31234594302224	0.220549384348713	1.4162177053661	0.156711773588266	0.706063425674604
GPY04_RS00220	196.823053395812	-0.0506171231968809	0.256667517404456	-0.197208917235595	0.843664052702157	0.978257828560034
GPY04_RS00225	196.188678951257	0.178801351315699	0.327052187805302	0.5467058713643	0.584580819827608	0.925386918517464
GPY04_RS00230	719.172985496786	0.484563347291539	0.258756235736106	1.87266345838221	0.0611148723844313	0.52920614619454
GPY04_RS00235	838.019595991303	0.891857045388951	0.37700413788005	2.36564259056676	0.0179988107823694	0.304432159676725
GPY04_RS00240	414.70863975539	0.301433717643423	0.255833860779714	1.17824011538087	0.238700894124933	0.770795744386729
GPY04_RS00245	1000.63657695801	-0.0267717061124566	0.203600762377594	-0.131491187949515	0.895386757048768	0.981443454627725
GPY04_RS00250	329.097360452503	-0.00582521875339018	0.263501195172834	-0.0221069917712112	0.982362609213236	0.994649285244699
GPY04_RS00255	553.91145582572	-0.236794946984466	0.231871722126966	-1.02123253673341	0.307144280499352	0.805097319592051
GPY04_RS00260	101.469551530856	-0.144690021680009	0.292953129109558	-0.493901608492115	0.621375668553405	0.937178813793068
GPY04_RS00265	632.546058884799	-0.0746646442282416	0.210980398242265	-0.353893749610358	0.723418511405963	0.95459432835639
GPY04_RS00270	274.520540666758	0.00969535556458071	0.23754146349696	0.0408154240605021	0.967443042983202	0.993796186999579
GPY04_RS00275	322.502610946811	0.413924099782942	0.230185121158471	1.79822265531218	0.0721417307656445	0.570490500132581
GPY04_RS00280	1009.923604681	0.56318881000345	0.243865106411937	2.30942761057464	0.0209198643541212	0.333608068038172
GPY04_RS00285	129.231567777533	-0.990887761116084	0.274311249770711	-3.61227533301802	0.00030352204274905	0.0173206595214663
GPY04_RS00290	59.0551686183461	-1.66138152708318	0.364100974814293	-4.56296918164132	5.04352203621394e-06	0.000390144449068016
GPY04_RS00295	28.1739304532259	0.0795446037141549	0.473898388071534	0.167851602192299	0.866700025666313	0.978257828560034
GPY04_RS00300	2117.22331853345	0.33668921383077	0.19464062439378	1.72979928973928	0.0836661414017744	0.593478408927955
GPY04_RS00305	3197.65925851631	0.386199731174499	0.269589273034386	1.43254858336014	0.151986884531782	0.705916070921845
GPY04_RS00310	77.6925662693304	-0.345910989543068	0.357232985371589	-0.968306409844142	0.332891364501715	0.826567604168531
GPY04_RS00315	216.871580502423	0.112705530548052	0.270343359980643	0.41689772057328	0.676753220890527	0.940349573655566
GPY04_RS00320	2320.83035635075	-0.0988900171840604	0.197469555700833	-0.500786143125167	0.616521638814115	0.933415994334299
GPY04_RS00325	14160.0340790863	0.0737897819612792	0.252214124114718	0.292568000385722	0.769852375985509	0.96821100218165
GPY04_RS00330	17025.4779786216	0.277695770298423	0.23474894093627	1.18294791529565	0.236829790209115	0.768317334313073
GPY04_RS00340	4857.59878374844	-0.132138076861296	0.199495679898542	-0.662360593114088	0.507740152431568	0.899817062000418
GPY04_RS00345	151.386402250653	-0.786750113974341	0.264659145230431	-2.97269196305059	0.00295200549809187	0.104956002828891
GPY04_RS00350	181.429471052731	-0.0404000271191942	0.278919375999822	-0.144844821104218	0.884833393227271	0.980848390857248
GPY04_RS00355	1174.59172591209	0.084343308864827	0.204709817427626	0.412013990949144	0.680329168445229	0.941266230269412
GPY04_RS00360	18231.0473995648	-0.31634135353379	0.205851191805292	-1.53674773878894	0.124355095761852	0.651927843896097
GPY04_RS00365	912.484460840421	-1.51434202067396	0.278371695302731	-5.43999999363119	5.32805731246487e-08	4.63674187617255e-06
GPY04_RS00370	634.826446367207	0.0499144506971212	0.269496179791204	0.185213945280386	0.853061231573017	0.978257828560034
GPY04_RS00375	177.338381739904	0.0871406676672557	0.287324732267671	0.303282863885438	0.76167430422775	0.965839419851454
GPY04_RS00380	74.6346128029603	-0.0515354309423163	0.326666098070102	-0.157761797893263	0.874644502472077	0.978480508820154
GPY04_RS00390	7597.72000346725	0.119234391676275	0.201374204632821	0.592103600824558	0.553781215843293	0.911017208105153
GPY04_RS00395	1030.99338282005	0.370356001365877	0.346956909768122	1.06744091539607	0.285772780794193	0.794371732306373
GPY04_RS00400	7402.44354117308	-0.452486995131906	0.208141470944357	-2.17393964344987	0.0297096682994571	0.399302530310464
GPY04_RS00405	733.043262050226	-0.0976847206692419	0.225498749979014	-0.433194067276795	0.664873788560055	0.940349573655566
GPY04_RS00410	28.6093188219446	-0.0899321386011105	0.474370399496801	-0.189582104398816	0.849636611505477	0.978257828560034
GPY04_RS00415	23.6670237272457	-0.452696978326582	0.505730055481233	-0.895135603312746	0.370714603728889	0.850664163203864
GPY04_RS00420	22.320692251758	-0.644035849784562	0.498744419884916	-1.29131439692733	0.196594680391506	NA
GPY04_RS00425	79.2558904512941	-0.29288542633072	0.354221307070654	-0.826843051178456	0.408326025216271	0.869318778586024
GPY04_RS00435	190.549668797736	-0.428941622905033	0.29132493287846	-1.47238212214396	0.140917718141216	0.678059392165347
GPY04_RS19420	25.3256955657377	-0.384803527927145	0.477567219321424	-0.805757833366186	0.420382495608727	0.871809293914144
GPY04_RS00440	165.640549824149	-0.323266923678379	0.262940618096757	-1.22942938986864	0.218910856695043	0.75792001488408
GPY04_RS00445	858.029080248686	-0.427525280881289	0.229737812210739	-1.86092692694888	0.0627544966114056	0.536820508561961
GPY04_RS00450	136.322322365659	-0.723346596248746	0.304145548513267	-2.37829091954371	0.0173930975078211	0.301115410138564
GPY04_RS00455	395.136890139578	-0.524652667307587	0.268808785869864	-1.95176904508464	0.0509656309720257	0.480983776717455
GPY04_RS00460	104.377344357225	-0.272629332414188	0.298936283544294	-0.911998132785349	0.361769700492446	0.841229343630063
GPY04_RS00465	166.360322581965	-0.556975002289038	0.278190272394859	-2.0021368737814	0.0452700126784774	0.453615630661258
GPY04_RS00470	434.84933823787	-0.163014602538438	0.272076357195309	-0.599150195257202	0.549072731538914	0.910837693533428
GPY04_RS00480	37.8355691087172	0.374108654534922	0.430781493666287	0.868441797141667	0.385152521819468	0.862197503703887
GPY04_RS00485	29.7066787384278	-0.616838379029095	0.465762766181815	-1.32436172192499	0.185382940846255	0.735141768894502
GPY04_RS00495	2172.38987541656	-0.268206600585605	0.248361224197716	-1.07990529299409	0.28018435602683	0.792448357194023
GPY04_RS00500	1901.92610479041	-0.374344046945237	0.250912740688719	-1.49192920980304	0.135717704247657	0.667450453844432
GPY04_RS00505	4929.61122151368	-0.258580929420833	0.210986568814778	-1.22558004935299	0.220356749343866	0.75792001488408
GPY04_RS00510	625.195350132961	-0.467256918619412	0.230090447326261	-2.03075322791152	0.042280033835563	0.438026183873794
GPY04_RS00515	1028.02001736808	-0.109792645190214	0.208227142470417	-0.527273456705154	0.598003704090251	0.930100478050379
GPY04_RS00520	62.9241290904287	0.147923548090302	0.351347937816638	0.421017265704005	0.673742474175927	0.940349573655566
GPY04_RS00525	3759.4145001507	0.597050095787409	0.207135229510244	2.88241694664442	0.00394637155487129	0.127863834735489
GPY04_RS00530	1223.30518835077	0.0540911251953454	0.21176455783653	0.255430491995269	0.798390622472569	0.973120893188041
GPY04_RS00535	4550.75021725024	0.235159901327315	0.23782799088262	0.988781431717089	0.322770090947543	0.820021010231986
GPY04_RS00540	4807.3877383843	-0.005190918587675	0.230025110512762	-0.0225667475003212	0.981995868719852	0.994649285244699
GPY04_RS00545	490.34561806049	-0.0930680083105275	0.223791396425126	-0.415869465033993	0.677505524483815	0.940349573655566
GPY04_RS00550	523.764973688181	-0.0589068545448058	0.240705326058097	-0.24472601213065	0.806668585593478	0.973120893188041
GPY04_RS00555	791.632942154331	-0.11394439984223	0.211406396209449	-0.538982745485809	0.589898760365514	0.928683568286262
GPY04_RS00560	128.595720341981	-0.475044485521685	0.285240566219735	-1.66541699105917	0.0958295918889833	0.60436649978386
GPY04_RS00565	308.649732850369	-0.252380196240037	0.229705287587661	-1.09871304614058	0.271893250224694	0.7896123214047
GPY04_RS00570	382.994267226839	0.627541266659438	0.268029719025012	2.34131225799209	0.0192160878173834	0.318529531868151
GPY04_RS00575	228.698986628703	0.105523726099679	0.267363857665892	0.394682089871493	0.693077522158705	0.945803109697263
GPY04_RS00580	309.486625078869	0.0646091965775071	0.263401355560758	0.245288018506814	0.806233428277549	0.973120893188041
GPY04_RS00585	182.623502025131	0.422887777143017	0.284982649663868	1.48390709975434	0.137833568100735	0.671650056675476
GPY04_RS00590	313.771534255711	0.163846032104887	0.233936105413489	0.700387961983398	0.48368505203774	0.888153266785997
GPY04_RS00595	309.384716685891	-0.00229025654094398	0.235742024957152	-0.00971509658220785	0.992248596364126	0.996830408064508
GPY04_RS00600	224.872098258712	-0.449764724003271	0.255039723523503	-1.76350851463271	0.0778147624890335	0.580002465468441
GPY04_RS00605	3391.16542783586	-0.32009041451546	0.250422020604977	-1.27820394445415	0.201177525711996	0.745519857652836
GPY04_RS00610	396.967747964383	-0.402582173198116	0.280778111007217	-1.43380896663903	0.151626785471931	0.705916070921845
GPY04_RS00615	441.085945137951	0.0492947752248721	0.253927814599822	0.194129088625278	0.846074805438211	0.978257828560034
GPY04_RS00620	958.200827868048	-0.979197661137697	0.384607718938829	-2.54596466196623	0.0108976219693301	0.244739497259599
GPY04_RS00625	2491.55881437294	-2.99098334558077	1.24786734926853	-2.39687603600976	0.0165355168699481	0.298210575546461
GPY04_RS00630	211.586135622525	-2.40551405196879	0.832184232860625	-2.89060277397934	0.00384503784838475	0.127863834735489
GPY04_RS00635	492.443605745509	-2.47332698387116	0.964855815312155	-2.5634161546417	0.0103647731741919	0.24053183612908
GPY04_RS00640	1044.71593722452	-2.40077885865596	1.06393860179782	-2.25650131934227	0.0240392527720847	0.357573629617518
GPY04_RS00645	1109.79064774062	2.20361901795698	0.248715868966526	8.85998560169703	8.00247744122857e-19	1.26621018058712e-16
GPY04_RS00650	6114.8105903289	0.384781597737347	0.206962645580807	1.85918379936399	0.0630010903558166	0.537516655707347
GPY04_RS00655	51.4462467013005	0.593643982651683	0.371592144572334	1.59756870892658	0.110138994974433	0.628514494272133
GPY04_RS00660	4112.45122988431	0.0943562155863779	0.199224420836878	0.473617718099105	0.635772538304097	0.939836849009869
GPY04_RS00665	1313.53080461753	-0.39897413535901	0.223812338765599	-1.78262797109171	0.0746468834805376	0.574078897432493
GPY04_RS00670	3534.16774803723	-0.220399696996014	0.260399296572058	-0.84639129174846	0.397334494848614	0.863910916032496
GPY04_RS00675	303.607767120688	-0.307481136175986	0.239581540379391	-1.28340912947247	0.19934877707959	0.742611472135402
GPY04_RS00680	1054.8595592541	0.127255752362474	0.233302244504991	0.545454471012396	0.585440985755162	0.925915060853067
GPY04_RS00685	551.89093500641	0.267710492777039	0.248457048015543	1.07749204506483	0.281260502743734	0.792448357194023
GPY04_RS00690	1275.50600198627	0.290496340177299	0.238190534533612	1.21959649129678	0.222617877176307	0.75792001488408
GPY04_RS00695	432.389917518506	-0.180562821157876	0.244284354210672	-0.739150166785375	0.459815817025502	0.882856513549792
GPY04_RS00700	804.090337432362	0.170319825359432	0.260521769879272	0.653764272514958	0.513263687649609	0.901468096700897
GPY04_RS00705	572.557760003742	0.156578097654138	0.260665199176488	0.60068662080251	0.54804873189351	0.910837693533428
GPY04_RS00710	101.712545978769	-0.0728106222642524	0.371376771129689	-0.196055940824651	0.844566381071133	0.978257828560034
GPY04_RS00715	1979.97991703278	0.132958620797295	0.269035154782678	0.49420537960809	0.6211611408836	0.937178813793068
GPY04_RS00720	4080.00898456169	0.174889279092217	0.262450784194498	0.666369809596795	0.505174754657473	0.89911752937547
GPY04_RS00725	2225.39789007741	0.249545474313	0.253495873134743	0.984416319000018	0.324910857501489	0.821563680284741
GPY04_RS00730	1682.24996662353	-0.128709904537481	0.206123495942506	-0.624431018642253	0.532344559431235	0.909269583601633
GPY04_RS00735	179.897681263231	-0.25856702147056	0.257298189882932	-1.00493136616392	0.314929899686131	0.809231811646394
GPY04_RS00740	982.7573645047	0.326043358302534	0.269791512690703	1.20850116836818	0.226854546651159	0.7622400356107
GPY04_RS00745	1854.2796443428	0.530251091348353	0.252976524312521	2.09604860683948	0.0360778793236377	0.417387115640714
GPY04_RS00750	1099.39581393598	0.14880162628909	0.220834848113672	0.673814063134168	0.500429532875884	0.89605660080002
GPY04_RS00755	1475.78135252645	0.166123077802627	0.200089270671227	0.830244806457363	0.406400386849039	0.869318778586024
GPY04_RS00760	759.993135602347	-0.176853685418949	0.20830197938666	-0.849025467447263	0.395867121268098	0.862783902046513
GPY04_RS00765	1058.5038432231	0.394172209207604	0.245904854169321	1.60294602780062	0.108946570503824	0.625954206590134
GPY04_RS00770	5156.09332111063	0.190246559012537	0.210330703437912	0.904511590095529	0.365724191482815	0.845495355239421
GPY04_RS00775	11222.4581347541	0.293258229486219	0.204566484829283	1.43355950868957	0.151698005478151	0.705916070921845
GPY04_RS00780	14055.5029112394	0.317508414599208	0.200646939969114	1.58242340824177	0.113552944421259	0.634474798604178
GPY04_RS00785	7806.37885174697	0.202440565667298	0.211767598097226	0.955956281727079	0.339094322338384	0.829600122558208
GPY04_RS00790	1588.812017286	-0.22190004148331	0.206771188113614	-1.07316712501252	0.283196137991774	0.792448357194023
GPY04_RS00795	3093.35803892102	0.23234722935372	0.287387688145958	0.808480108708468	0.418814252307426	0.871809293914144
GPY04_RS00800	1460.65452758727	0.510658125681469	0.316782798371886	1.61201343098808	0.106959017076807	0.622902774848838
GPY04_RS00805	539.428273261944	0.0143930969913041	0.246852256013703	0.0583065240064288	0.953504470952545	0.992702198784911
GPY04_RS00810	44913.2291629058	0.471653879277565	0.247271609030595	1.90743240247693	0.0564646167743204	0.511857632790128
GPY04_RS00815	19143.1384744735	0.560259096639043	0.243668132930954	2.29927110246213	0.0214895496899829	0.335448979689823
GPY04_RS00820	2883.82529335306	-0.288159198594861	0.212758757686168	-1.35439406456731	0.175610690221801	0.73478672626447
GPY04_RS00825	3441.25442876415	0.15356541028538	0.225849561449926	0.679945576602009	0.496538921668416	0.894505839045354
GPY04_RS00830	2958.57188538633	-0.233752327309085	0.223322482004234	-1.04670306908309	0.295236547802792	0.800528822169113
GPY04_RS00835	1186.96077460843	-0.0776060706548724	0.22746767145401	-0.341174067324828	0.73297254462171	0.957043296259629
GPY04_RS00840	1209.21815187095	0.132843405157076	0.230501693717429	0.576322902511632	0.564396945364915	0.918068115334238
GPY04_RS00845	558.497346057987	0.142421958905535	0.216040268558987	0.65923802009461	0.509742935814191	0.899817062000418
GPY04_RS00850	447.809780327421	-0.279880952562683	0.266298968029789	-1.05100276817962	0.293257318466796	0.797523872438893
GPY04_RS00855	246.278670850326	0.224419163663906	0.263541987135609	0.851549941256336	0.394463933490422	0.862197503703887
GPY04_RS00860	1740.4254759529	0.767570770525062	0.322854361385825	2.37745207229145	0.0174327082753611	0.301115410138564
GPY04_RS00865	676.025793465898	0.0431849533452606	0.209242162417137	0.206387435717515	0.836488284414948	0.978257828560034
GPY04_RS00870	9490.09238157407	0.341637480526751	0.207989816946516	1.64256830234435	0.100472283529477	0.613876670565044
GPY04_RS00875	701.970744761166	-0.493203118557874	0.260529812396469	-1.89307747171494	0.0583475676143556	0.516889124104965
GPY04_RS00880	497.952166173353	0.213998760328012	0.245453122717386	0.871851854883138	0.383289201518395	0.862197503703887
GPY04_RS00885	308.512705157293	0.198192556071979	0.235083339166032	0.84307359583659	0.39918728483675	0.86523719708389
GPY04_RS00890	511.80969004862	0.870810608188045	0.230962347303057	3.77035745590778	0.000163013890880177	0.0101330598956053
GPY04_RS00895	315.951907085674	1.1628169211746	0.27441581434477	4.23742678223952	2.26096114971153e-05	0.00154321681610703
GPY04_RS00900	451.960560562022	0.375612975083905	0.225650053408185	1.66458181334639	0.0959962162137502	0.60436649978386
GPY04_RS00905	531.825429134202	0.445551446355485	0.264153736802077	1.68671263844102	0.0916586207129131	0.603024860752005
GPY04_RS00910	506.043565329495	0.533360248557637	0.280705468168502	1.90007074688503	0.0574238360269641	0.516445262201349
GPY04_RS00915	1446.11899861038	0.159258784049507	0.202975734368331	0.784619819433725	0.432676506139515	0.876776109431132
GPY04_RS00920	296.899554169898	0.0716999520946142	0.247635163965162	0.289538654149703	0.772169204220659	0.96821100218165
GPY04_RS00925	2645.48383371635	-0.475738928215384	0.280600088719101	-1.69543399072703	0.089993122395845	0.600188936669081
GPY04_RS00930	423.272135118499	0.188329363408243	0.337702013513314	0.557679125004146	0.57706351474453	0.923089541190584
GPY04_RS00935	24.062332171822	-0.373229692543145	0.4938749224542	-0.75571703598244	0.449818867735103	0.878193762527141
GPY04_RS00940	462.036382169272	0.147688484336613	0.228764361916668	0.645592185335283	0.518543499610677	0.90222277790388
GPY04_RS00945	791.34446621043	0.111829969134392	0.222142468754935	0.503415532208574	0.614672153599784	0.933398570047468
GPY04_RS00950	2094.92622300585	-0.117788525517886	0.213838392069755	-0.550829644657369	0.581750460376492	0.923625352167793
GPY04_RS00955	8072.16995172741	0.373397238729816	0.245512737182595	1.52088744158357	0.12828808598157	0.655232813685122
GPY04_RS00960	450.717294660574	-0.274760289518898	0.302251232111433	-0.909046052846528	0.363325817048509	0.843158112763906
GPY04_RS00965	38.3647500022384	-0.0770557648275667	0.484008291037798	-0.159203398483827	0.873508626410634	0.978480508820154
GPY04_RS00970	61.8440187496437	0.730039528020867	0.351366615685847	2.0777145449515	0.0377356585902555	0.418795557874003
GPY04_RS00975	981.382711832962	0.266502051422711	0.290415555273663	0.917657634321902	0.358798134089972	0.839794779377718
GPY04_RS00980	264.132888614387	0.0564188163549491	0.23611944456174	0.238941847672341	0.81115067546935	0.973120893188041
GPY04_RS00985	186.901366744976	-0.077187852183092	0.270465132630138	-0.285389290044446	0.775345911826821	0.96821100218165
GPY04_RS00990	126.064772292956	0.272216954655205	0.323460055862933	0.841578271323115	0.400024056022816	0.866099793336457
GPY04_RS00995	373.646040392872	0.42995505924466	0.280967652656594	1.5302653354554	0.125951064945972	0.654774666346963
GPY04_RS01000	98.4951826813962	-0.0932638832434521	0.294675732674021	-0.316496653447277	0.751625564889403	0.959797722443144
GPY04_RS01005	23.3331215772281	-0.398051503279623	0.513873782291006	-0.774609479987456	0.438570453847777	0.877025790964103
GPY04_RS01010	320.044225774074	-0.0646665805504237	0.271915868918816	-0.237818339942972	0.812021993492617	0.973120893188041
GPY04_RS01015	86.9795310938148	0.0120492558681937	0.305315902962317	0.0394648812960157	0.968519752358209	0.993796186999579
GPY04_RS01020	71.3832065809808	-0.432022275312127	0.337403113505832	-1.28043357639217	0.200392691630364	0.745263845689422
GPY04_RS01025	53.3724374744509	0.648065505748559	0.419280227046175	1.54566197961248	0.122186224053112	0.649359154089897
GPY04_RS01030	74.5065318650734	0.434296036294935	0.400943939917102	1.08318393934256	0.278726787020832	0.791265116502088
GPY04_RS01035	811.459090959048	0.441025772156605	0.330684630761023	1.33367484041108	0.182310443751416	0.735064657214175
GPY04_RS01040	1485.76375664928	0.522524798282023	0.224216783837625	2.33044462300569	0.0197826636405599	0.324827604399948
GPY04_RS01045	261.336953182567	0.165861864174599	0.261493452704994	0.634286872037741	0.525893622415008	0.90487251130578
GPY04_RS01050	569.159028499275	0.293802638393029	0.223511525656751	1.314485405304	0.188682906362946	0.737316188287795
GPY04_RS01060	1477.58899053154	0.125680944716851	0.201776096141061	0.622873309180233	0.533367778925635	0.910124136490262
GPY04_RS01065	195.87828641553	0.171336992520576	0.256418285704799	0.668193346857592	0.504010181789447	0.897947452619939
GPY04_RS01070	528.635521969315	0.0826553908336147	0.231645050738966	0.356819153139416	0.721227196753051	0.952786289145112
GPY04_RS01075	710.527568972115	0.182478971488425	0.215596462219126	0.846391307214303	0.397334486223714	0.863910916032496
GPY04_RS01080	326.611631482945	0.213256380771792	0.251298357113488	0.848618284740654	0.396093729200022	0.862783902046513
GPY04_RS01085	1152.05025118026	-0.00506396192512876	0.2464881100963	-0.0205444470451346	0.983609055933284	0.994753958077793
GPY04_RS01090	352.910069686476	0.134608646269255	0.243382588877138	0.553074264228517	0.580212558496121	0.923089541190584
GPY04_RS01095	113627.45600064	0.705944958195848	0.29845982387812	2.36529308709949	0.0180158072086772	0.304432159676725
GPY04_RS01100	1596.49251759885	-0.211926798445161	0.303413453310673	-0.698475285564096	0.484880008557016	0.88975609372007
GPY04_RS01105	4311.83058709001	-0.181834744251047	0.242748444794733	-0.749066567263925	0.453817084577478	0.881058154720693
GPY04_RS01110	1963.32803195307	-0.0465239192739368	0.221339602909066	-0.210192476459129	0.833517451322452	0.976643352057968
GPY04_RS01115	8306.60345021313	0.437162932527859	0.235885877184663	1.85328150097611	0.0638420212476313	0.541282127141324
GPY04_RS01120	531.509450888379	-0.350827167254897	0.22275934441981	-1.57491560306324	0.115275926605954	0.636496882455004
GPY04_RS01125	1182.22765654245	0.50590759371377	0.215233189169743	2.35050921126661	0.0187477436278674	0.31527002690148
GPY04_RS01130	4496.13936929256	-0.483034942573076	0.268708451747378	-1.79761722949896	0.0722376860846186	0.570490500132581
GPY04_RS01140	83.3014896452372	-0.639296460470846	0.491767349750398	-1.29999777495462	0.193601731778113	0.74002682538384
GPY04_RS01145	1152.0472874456	-0.0870901490907247	0.255803921358783	-0.340456661602833	0.733512654508633	0.957100316355688
GPY04_RS01150	1461.81358161419	0.21352423440241	0.224106054989741	0.952782085304141	0.340700492953377	0.831246270465608
GPY04_RS01155	13802.1529326894	0.124051730653692	0.193170106018464	0.642189069574951	0.520750429163506	0.904105857315793
GPY04_RS01160	771.698316872365	0.0685797537471197	0.247312613950433	0.27729986211243	0.781549865430992	0.970694831192104
GPY04_RS01165	630.586751889281	0.253140349206206	0.227919607683106	1.11065630456054	0.26671631714655	0.785481810479814
GPY04_RS01170	36448.9962775059	0.0328218032438612	0.266520315969548	0.123149348388178	0.901988834286736	0.981635480560203
GPY04_RS01175	4799.93631166005	0.416714558927476	0.242252262330393	1.72016787343412	0.0854019309692974	0.593478408927955
GPY04_RS01180	863.369145928345	0.218013096146126	0.243953907433744	0.893665112559582	0.371501096946491	0.851907324420774
GPY04_RS01185	93.440435580868	-0.317645703819307	0.316131647444584	-1.00478932238187	0.314998306458163	0.809231811646394
GPY04_RS01190	131.596831277113	0.397075176167712	0.290876120485297	1.36510063289222	0.172221423163451	0.73241690197468
GPY04_RS01195	1011.90486587327	0.449063343720923	0.244233817066799	1.83866161170507	0.0659649730417431	0.548028809447035
GPY04_RS01200	840.550797916134	0.307599462669354	0.317967189845381	0.967393720147449	0.33334724819648	0.826654005373709
GPY04_RS01205	1674.67616396529	0.126165166814384	0.235356631958154	0.536059535542708	0.591917404799804	0.928683568286262
GPY04_RS01210	820.700211066509	-0.181736173717761	0.226565334063916	-0.802135836308001	0.422474387242715	0.872124886207216
GPY04_RS01215	481.332292221776	0.143618562896939	0.28062025258841	0.511789728546739	0.608798179775494	0.932355910846507
GPY04_RS01220	676.999420574193	-0.421503520528259	0.246958414321446	-1.70677934455646	0.0878630730160768	0.599708543468556
GPY04_RS01225	78.3408382963098	-0.545114154959923	0.315598637382864	-1.7272386201675	0.0841248175292464	0.593478408927955
GPY04_RS01230	278.084294837466	-0.210172901645693	0.244079320024744	-0.861084427899859	0.389191545045664	0.862197503703887
GPY04_RS01235	779.094733552218	0.195539107414588	0.211273402247897	0.925526381144526	0.354692167591904	0.83764140799689
GPY04_RS01240	182.32052154943	0.324249505066439	0.281833792874655	1.15049902908785	0.249938393871839	0.776554874302457
GPY04_RS01245	98.6187264556538	0.029412552943232	0.292145303903474	0.100677822132476	0.91980621727999	0.986580283102987
GPY04_RS01250	602.727395054726	0.226500979888107	0.263074354703003	0.860977042569638	0.389250687278355	0.862197503703887
GPY04_RS01255	1952.1731827376	0.136377421003859	0.20577925830539	0.662736478530141	0.507499342558117	0.899817062000418
GPY04_RS01260	2346.62841808927	0.53293353859008	0.244990487973511	2.17532338907664	0.029605891010284	0.399302530310464
GPY04_RS01265	543.850992991441	0.0436291654831693	0.214360138715955	0.20353208271143	0.838719172054232	0.978257828560034
GPY04_RS01275	249.695699464303	0.361788984132218	0.290919763662519	1.24360400812064	0.213645340305932	0.75792001488408
GPY04_RS01280	1308.6410584784	0.507075371017358	0.288651398852531	1.75670505333812	0.0789680957580444	0.580627789052121
GPY04_RS01285	36.4785577089732	0.224604321415635	0.430267562067877	0.522010816563026	0.601662799475024	0.931253092473347
GPY04_RS01290	764.799933334322	-0.354209348910421	0.260388009038639	-1.36031359592238	0.173730707756508	0.732931097614738
GPY04_RS01295	2316.78903308924	-0.373234080205503	0.213513443220697	-1.7480589258247	0.080453824390184	0.58419182642119
GPY04_RS01300	943.648481426643	-0.269906997134489	0.201901393019138	-1.33682582917546	0.181279495985756	0.735064657214175
GPY04_RS01305	332.257414760641	0.256357637821035	0.313857943773901	0.816795123101016	0.414045519717685	0.870261884850433
GPY04_RS01310	481.67168706326	0.0275923798951124	0.223456880580317	0.123479661147399	0.901727279081746	0.981635480560203
GPY04_RS01315	60.5136458654184	0.0714706137621061	0.347343375810657	0.205763572128884	0.836975597504892	0.978257828560034
GPY04_RS01320	1221.15693206049	-0.0439614303155424	0.229034474388424	-0.19194241579976	0.847787312107401	0.978257828560034
GPY04_RS01325	458.004863123503	-0.34875839610642	0.218676017334779	-1.59486348963679	0.110742765654969	0.628867157006442
GPY04_RS01330	31175.5641730084	0.383063944998746	0.210839728838153	1.81684897390851	0.0692402415761459	0.557928891033713
GPY04_RS01335	309.734052130673	0.348796572402758	0.281040705023366	1.24108915957124	0.214572813724786	0.75792001488408
GPY04_RS01340	1635.01949496937	-0.141925805570939	0.209995986564814	-0.67585008595931	0.499135831105673	0.895614344370539
GPY04_RS01345	5319.20241569217	0.0244286110779732	0.194081662182237	0.125867693028285	0.899836656474867	0.981635480560203
GPY04_RS01350	554.360578075062	-0.212340870580423	0.221117152459889	-0.96030935736178	0.336899541994478	0.829600122558208
GPY04_RS01355	176.350065782794	-0.435506738770499	0.265714081488425	-1.63900511531404	0.101212194365591	0.613876670565044
GPY04_RS01360	975.345158215079	-0.197060439868431	0.276203459040447	-0.713461158499007	0.475560439945121	0.887926417863346
GPY04_RS01365	1728.49917272253	0.575165949467584	0.261766173228513	2.19725086084932	0.0280025349943065	0.388353881733788
GPY04_RS01370	192.526209543747	-0.107844328405014	0.25156102407019	-0.428700466630806	0.668141221015926	0.940349573655566
GPY04_RS01375	256.313742438964	-0.0763815115694875	0.255010661628159	-0.299522816347429	0.764541165724265	0.967770108322242
GPY04_RS01380	467.698422791367	0.18555960875429	0.252584358209755	0.734644100962876	0.462556272169158	0.884702408472989
GPY04_RS01385	469.118040101522	0.00648903203055414	0.228196564663269	0.0284361512634051	0.977314291312385	0.993796186999579
GPY04_RS01390	707.659657899611	-0.0906552662651535	0.234259016782698	-0.386987307938916	0.698765604133298	0.948043044942201
GPY04_RS01395	71.1000364157615	-0.216689528533254	0.331776626107753	-0.653118729536054	0.513679738517009	0.901468096700897
GPY04_RS01400	408.006734435089	0.27532346216967	0.238982172740941	1.15206694713636	0.24929356410415	0.776554874302457
GPY04_RS01405	2737.53900735494	0.228024044595033	0.20377166812315	1.11901741147462	0.263132711099769	0.780208660424442
GPY04_RS01410	1572.85344779488	0.26143088366545	0.20597889277655	1.26921200585856	0.204365460181347	0.748838070411863
GPY04_RS01415	249.571942918072	-0.0261205506550906	0.291823750115518	-0.0895079672053795	0.928678222086128	0.987997827347742
GPY04_RS01420	1885.6023056567	0.429757848916846	0.198868003031336	2.16102058836045	0.0306937490687826	0.404166706117617
GPY04_RS01425	529.090579191955	-0.0629382294422696	0.23110714676413	-0.272333548847388	0.785365562452479	0.971278081996525
GPY04_RS01430	436.434539204175	-0.237115164333841	0.27758511333022	-0.8542070627965	0.392990270536669	0.862197503703887
GPY04_RS01435	215.632507775653	-0.106228413145603	0.269684136624838	-0.393899376044426	0.693655331052982	0.945803109697263
GPY04_RS01440	661.16782018519	0.0763045264099024	0.236630199099453	0.322463179679921	0.747101827562773	0.95859250340804
GPY04_RS01445	445.529954116782	0.0332860661990984	0.234825937303489	0.141747826416975	0.887279196297933	0.980848390857248
GPY04_RS01450	549.498533851601	0.357510771895126	0.293632300034767	1.21754579401788	0.223396624059533	0.75792001488408
GPY04_RS01455	98925.6461213953	-0.411940454918257	0.253801058422428	-1.62308407017208	0.104571434435448	0.622244723538111
GPY04_RS01460	841.717015821552	0.136415462740154	0.254282187521796	0.536472743410159	0.591631868623412	0.928683568286262
GPY04_RS01465	2846.88551523972	-0.0259823180450419	0.197801581467896	-0.131355461630922	0.895494119778233	0.981443454627725
GPY04_RS01470	240.813760399844	0.0976402669574665	0.255765110650017	0.381757569315524	0.702641194061538	0.948043044942201
GPY04_RS01475	9249.45886083166	0.320865280617292	0.245814912481348	1.30531251085769	0.191786455676078	0.73932298140468
GPY04_RS01480	16.2398033412584	-1.05692275251822	0.622350013438881	-1.69827706225641	0.0894554818467208	NA
GPY04_RS01500	41.8910244855646	0.0120825813934478	0.442237011094544	0.0273215065458752	0.978203303527057	0.993796186999579
GPY04_RS01505	127.964367355731	0.116008352369529	0.31282433704594	0.370841838793675	0.710755336895566	0.951379300462279
GPY04_RS01510	714.402306472101	-0.060603826176304	0.252918382469784	-0.239618115474641	0.810626319738613	0.973120893188041
GPY04_RS01515	116.000156183272	0.0802106915746512	0.317665996494811	0.252500086442086	0.800654547299352	0.973120893188041
GPY04_RS01520	369.715121924798	0.126718633814804	0.233238071127227	0.543301671131044	0.586922113866277	0.927702412000588
GPY04_RS01525	402.559241491248	0.170540830910325	0.223634278567007	0.762588061200222	0.445709106866017	0.877056755794577
GPY04_RS01530	178.488954586204	-0.387524924426993	0.286642111121223	-1.35194693798186	0.17639229049084	0.73478672626447
GPY04_RS01535	140.548024443109	-0.109981928857408	0.277511541292294	-0.396314792333512	0.691872816055678	0.945803109697263
GPY04_RS01540	122.562651204938	0.0443743668460164	0.281495381413388	0.157637992578112	0.874742064105011	0.978480508820154
GPY04_RS01545	2072.30552456801	0.0610779648631217	0.263156176708538	0.232097781731984	0.816462067763075	0.973120893188041
GPY04_RS01550	1491.43171070992	-0.287833823108502	0.203655362147326	-1.41333780792023	0.157556422377199	0.706063425674604
GPY04_RS01555	266.872443752065	-0.281625066395391	0.244684806383442	-1.15097079609455	0.249744250199379	0.776554874302457
GPY04_RS01560	358.425835921964	-0.214577597196894	0.235498544625181	-0.911163156181773	0.362209413699187	0.841689565478552
GPY04_RS01565	588.525283482819	-0.187217363213584	0.247586664511842	-0.756169010890445	0.449547870022193	0.878193762527141
GPY04_RS01570	835.211378723359	-0.212137223047118	0.310974526942598	-0.682169131770319	0.495132010952314	0.894505839045354
GPY04_RS01575	764.843554296319	-0.0462959195017711	0.223159181382101	-0.207456933723474	0.835653022897361	0.978257828560034
GPY04_RS01580	465.082313070264	0.206933715510392	0.240251072344204	0.861322754946629	0.389060306489008	0.862197503703887
GPY04_RS01585	15839.5825510423	0.346058309509855	0.249494442584975	1.38703814772144	0.165430130789206	0.719827856596534
GPY04_RS01590	349.410976853261	0.0071215655285964	0.245072387957914	0.029059028591256	0.976817512434638	0.993796186999579
GPY04_RS01595	90.544359846912	-0.178752818371997	0.300866897098346	-0.594125907821515	0.552427903847132	0.910837693533428
GPY04_RS01600	339.887034352037	-0.0247833419772486	0.234918518122027	-0.105497609023632	0.915980967126324	0.985429508815795
GPY04_RS01605	329.511352216096	-0.180391998303247	0.307369484564899	-0.586889744629672	0.557277757840379	0.913930269782606
GPY04_RS01610	327.414881329252	0.052826278989963	0.227863284186316	0.231833220426897	0.816667553710545	0.973120893188041
GPY04_RS01615	550.863975576579	0.100223079735912	0.238743116847763	0.419794635586582	0.674635484074653	0.940349573655566
GPY04_RS01620	2525.93740964408	0.386915625108281	0.19455497394297	1.98872132265145	0.0467319711129578	0.463458665083208
GPY04_RS01625	4106.57457781987	0.385905611227275	0.192242875626357	2.00738576121448	0.0447086037551151	0.450270953794209
GPY04_RS01630	2240.81535921047	0.25824642341831	0.216256534234723	1.19416703098558	0.232412636817486	0.764566625507308
GPY04_RS01635	991.282228584151	0.106523918671732	0.253862400099019	0.419612824231481	0.674768318399632	0.940349573655566
GPY04_RS01640	1314.66361357691	-0.311604021496633	0.273164366343779	-1.14071987377914	0.253986513547483	0.779595961640875
GPY04_RS01645	922.461467515629	-0.161270237426465	0.261987069992546	-0.615565636239428	0.538181237103444	0.910837693533428
GPY04_RS01650	2651.73910864618	-0.0278480879883317	0.206016448634323	-0.135174099800942	0.892474224487824	0.981443454627725
GPY04_RS01655	584.552592254296	-0.402419943680263	0.217637890664846	-1.84903438666373	0.0644528475598951	0.541933242405785
GPY04_RS01660	811.786036153073	-0.538005553060988	0.236187072689122	-2.27787891579117	0.0227337928049724	0.344210307012269
GPY04_RS01665	472.025886769567	-0.131927378448357	0.231093010257887	-0.570884330517543	0.568078053355678	0.918903208053492
GPY04_RS01670	1010.80436616273	0.165497277272638	0.207297148861145	0.7983577110532	0.424662936547323	0.872124886207216
GPY04_RS01675	497.428737266664	-0.425960317003689	0.240487938408424	-1.77123360041565	0.0765218639496342	0.574078897432493
GPY04_RS01680	1301.53956405991	-0.55533232106239	0.264692246531304	-2.09803017783792	0.0359024796289348	0.417387115640714
GPY04_RS01685	4385.75560167964	0.0616571365980485	0.197520927403675	0.31215495698863	0.754922761991101	0.961535649315707
GPY04_RS01690	1607.42696630125	0.465877855375237	0.288983990662028	1.61212340624117	0.106935088301472	0.622902774848838
GPY04_RS01695	274.980337368187	-0.143123946603895	0.247799554805684	-0.57757951468528	0.563548040705413	0.918068115334238
GPY04_RS01700	1098.39888811354	0.376881447165875	0.296736621706695	1.27008740949541	0.204053495944407	0.748580672477081
GPY04_RS01705	1195.44718562239	0.215811528465179	0.226574594743053	0.952496588198338	0.34084519542085	0.831246270465608
GPY04_RS01710	1468.33694479366	0.190303862317132	0.201447158813737	0.944683774334551	0.344820343163556	0.831246270465608
GPY04_RS01715	1584.263911396	-0.136998657969082	0.198980673343173	-0.688502333755834	0.491136501158935	0.893698986165318
GPY04_RS01720	1454.61918125038	-0.0457113169279367	0.204746298453163	-0.223258331277688	0.823334455602119	0.973648831307074
GPY04_RS01725	1789.68300589915	-0.0503988671146676	0.228634464825885	-0.220434251472316	0.825532972557429	0.973648831307074
GPY04_RS01730	108.250819215459	-0.0797374103822604	0.292700236718837	-0.272420040639922	0.785299065001662	0.971278081996525
GPY04_RS01735	57.4373435267987	-0.0644447359618863	0.3714666104137	-0.173487291065311	0.862268416675209	0.978257828560034
GPY04_RS01740	263.789199660466	0.0495093550966754	0.254831087711	0.194283027009731	0.845954274909474	0.978257828560034
GPY04_RS01745	692.980647796509	0.188962018941097	0.269837147201799	0.700281710285726	0.483751391504237	0.888153266785997
GPY04_RS01750	1470.9949809596	0.161474154878031	0.201480385819301	0.801438582824884	0.422877786303557	0.872124886207216
GPY04_RS01755	96.4618176050445	-0.247361172636572	0.303985963372764	-0.813725640131761	0.415802142170305	0.870261884850433
GPY04_RS01760	189.589930550236	0.551013964536196	0.329305776467303	1.67325933497831	0.0942762540911542	0.60436649978386
GPY04_RS01765	117.227746739549	-0.14260786550718	0.362048916471266	-0.39389115398305	0.69366140162514	0.945803109697263
GPY04_RS01770	108.768888273597	-0.192498085966668	0.303834572967045	-0.633562152216123	0.52636660738778	0.90487251130578
GPY04_RS01775	12.5708010260867	0.375340066173994	0.650925618461384	0.576625125096779	0.564192722620343	NA
GPY04_RS01785	54.1013283139889	-0.0741902638679231	0.382987447737492	-0.193714609463584	0.846399351832862	0.978257828560034
GPY04_RS01790	65.4330729376438	-0.0876329871037587	0.382395444224348	-0.229168491485336	0.818737961084387	0.973120893188041
GPY04_RS01795	36.8332527454162	-0.285629986883757	0.409712846075169	-0.697146769060185	0.485710947803115	0.889873583843496
GPY04_RS01800	23.6910202411735	-0.280347725195478	0.495565761585866	-0.565712458218127	0.571589264839877	0.920057613461336
GPY04_RS01805	174.139506963445	-0.215196441854144	0.263083550965235	-0.817977562886783	0.413369999147244	0.870261884850433
GPY04_RS01810	42.477399232933	-0.280096544561934	0.389839226807289	-0.718492458688349	0.472453696121257	0.886617327466292
GPY04_RS01815	702.602566942197	-0.266601794550265	0.2627731096154	-1.01457030721473	0.31031069936153	0.805511964561885
GPY04_RS01820	58.6083036207398	-0.478317098128848	0.359340007738363	-1.33109892533067	0.183156462549971	0.735064657214175
GPY04_RS01825	359.997074533901	-0.22039071843502	0.31454238420891	-0.700670973132331	0.48350837486745	0.888153266785997
GPY04_RS01830	233.820202836269	-0.271723687083185	0.261081551044732	-1.04076173132827	0.297986145025441	0.800995962033636
GPY04_RS01835	62.7242402321739	-0.0129342191947902	0.375287714755855	-0.0344648084289267	0.972506504472399	0.993796186999579
GPY04_RS01840	63.0903657223642	0.0361930885771991	0.366819648197581	0.0986672572067468	0.92140246693649	0.986580283102987
GPY04_RS01845	50.8967950189803	-0.289850441331302	0.376189587018635	-0.770490336078718	0.44100908538057	0.877025790964103
GPY04_RS01850	50.4970987123684	-0.358346850341019	0.374032479399305	-0.958063457260512	0.338030760896108	0.829600122558208
GPY04_RS01855	109.119830879313	-0.54546204320803	0.317960707602699	-1.71550141311674	0.086253336532824	0.594550226674773
GPY04_RS01860	27.4872469120676	-0.353596358972646	0.467086042165471	-0.757026173022272	0.449034182184026	0.878139319203704
GPY04_RS01865	29.2117948273536	0.0467937030415073	0.459057421707152	0.101934313288063	0.918808813741717	0.986580283102987
GPY04_RS01875	14.740853398976	0.376692859727215	0.614809039389075	0.612698961130319	0.540075409576674	NA
GPY04_RS01895	18.491781762191	-0.135931895496372	0.570367492173081	-0.238323357066646	0.811630306861435	NA
GPY04_RS01905	9.42663023369135	0.455960330105541	0.745784447898674	0.611383532319904	0.540945702058749	NA
GPY04_RS01910	67.2714899437881	-0.615904109349388	0.344079903832074	-1.79000314313612	0.0734534061076255	0.572307607765648
GPY04_RS01915	120.158603720567	0.0247358286950677	0.291764751041165	0.0847800449053481	0.932436258272541	0.988070202449533
GPY04_RS01920	18.4279008621811	0.626501484661216	0.556208229178589	1.12637938778151	0.260004967643961	NA
GPY04_RS01925	283.124182489591	0.316842425135104	0.235740223844698	1.34403208738715	0.178938011041229	0.73478672626447
GPY04_RS01930	314.395218331145	-0.273002636292838	0.292191176636583	-0.934328816617174	0.350134304093767	0.833664509268401
GPY04_RS01940	230.763096293797	-0.189555276993654	0.253035404881747	-0.749125511041587	0.453781560159942	0.881058154720693
GPY04_RS01945	332.392741774451	-0.670949615058463	0.286145058682864	-2.34478840259156	0.0190378805016489	0.317085464240382
GPY04_RS01950	5511.89577331187	-1.35311131162454	0.258129499243546	-5.24198635022291	1.58857124447806e-07	1.34873573220198e-05
GPY04_RS01955	597.529281937176	-0.817348964515787	0.226960225482653	-3.60128724219239	0.000316645493253553	0.017495920031994
GPY04_RS01960	37.0418273823786	-0.987934117658011	0.405744362150044	-2.43486837974269	0.0148972074334917	0.284042278198335
GPY04_RS01965	302.621714392252	-0.398310273544286	0.26828906352168	-1.48463104800431	0.137641586172527	0.671650056675476
GPY04_RS01970	622.17079441947	-0.300379973785637	0.216443518744642	-1.387798422091	0.165198435453219	0.719719341442624
GPY04_RS01980	159.151564422036	-0.511228973432124	0.262614647661491	-1.94668872427518	0.0515720642589716	0.483887751173801
GPY04_RS01985	31.5561588769562	-0.400415928921734	0.458452968371987	-0.873406775712789	0.382441399133226	0.862197503703887
GPY04_RS01990	47.8424681417252	-0.175002719857005	0.376193700919944	-0.465193115751417	0.641793168244035	0.940349573655566
GPY04_RS01995	627.772917369148	-0.295402484577407	0.270402281242068	-1.0924555932757	0.274632898882412	0.790059350490778
GPY04_RS02000	1204.22099995541	-0.147342522980549	0.212272229118234	-0.69412058088145	0.487606592796017	0.89096936124856
GPY04_RS02005	545.195281522663	-0.35593767196362	0.234063714982358	-1.52068710005072	0.128338377440616	0.655232813685122
GPY04_RS02010	1636.10096839238	0.438603750048787	0.282574377243257	1.5521709870786	0.120621316168327	0.6460450005805
GPY04_RS02015	215.971036577273	-0.281090247855707	0.260431822209568	-1.079323738055	0.28044343432987	0.792448357194023
GPY04_RS02020	2815.8097169095	-0.180309015695761	0.217415821378905	-0.829327941969431	0.406918863817308	0.869318778586024
GPY04_RS02025	682.97415759539	0.370654609543732	0.291132018874625	1.27314958683178	0.20296496579791	0.746850999939245
GPY04_RS02030	219.208723672322	-0.102973095442027	0.261083022737993	-0.394407473768848	0.693280226806831	0.945803109697263
GPY04_RS02035	64.555186851489	-0.475927401895036	0.384295385412802	-1.23844162579211	0.215552354167844	0.75792001488408
GPY04_RS02040	61.241569611577	-0.389524469430078	0.350384858386945	-1.11170463022666	0.266265168350745	0.785405247102748
GPY04_RS02045	119.22953993631	-0.0492570655716301	0.287015182856065	-0.171618327230905	0.863737598182886	0.978257828560034
GPY04_RS02050	26.1401631816421	-0.592131170570477	0.479200144341103	-1.23566567657164	0.216582860946973	0.75792001488408
GPY04_RS02055	83.3897891935884	-0.642826313699009	0.345312325225118	-1.86157940722195	0.062662398179145	0.536820508561961
GPY04_RS02060	321.425991866746	-0.405527165813213	0.258136132062178	-1.57098180163144	0.116186875967873	0.638670867821426
GPY04_RS02065	74.7970893889305	-0.255556097992726	0.34657892615536	-0.737367677912905	0.460898785761393	0.883167903774062
GPY04_RS02070	120.78112684533	-0.228397555767044	0.285645774285706	-0.799583177234746	0.42395233749755	0.872124886207216
GPY04_RS02075	648.997097107337	-0.105902753360512	0.249676837271861	-0.424159303352595	0.671449638352049	0.940349573655566
GPY04_RS02080	90.6429319224116	-0.241846797134648	0.33533855238049	-0.721201888115263	0.470785310287146	0.886318910280992
GPY04_RS02085	19.8075643083762	0.384390644134583	0.532399799392549	0.721996222713006	0.470296799859953	NA
GPY04_RS02090	509.715756167874	-0.257511266163965	0.235469407951043	-1.09360816084229	0.274126868498237	0.789930156657584
GPY04_RS02095	1011.7952378003	-0.337645570624901	0.281097630203713	-1.20116832852774	0.229685912257278	0.764375392512033
GPY04_RS02100	78.1859112110474	-0.506443228462818	0.314491312263404	-1.61035681659354	0.107319982204911	0.622902774848838
GPY04_RS02105	75.7692965562071	-0.0641168507268456	0.34984400456101	-0.183272686943143	0.854584064070868	0.978257828560034
GPY04_RS02110	432.849142207474	-0.401929924886496	0.315180224878556	-1.27523839746407	0.202224874389521	0.746850999939245
GPY04_RS02115	1030.17009915879	-0.211242008819598	0.230349971022102	-0.917048124131645	0.359117422933982	0.839794779377718
GPY04_RS19775	90.5871601339072	-0.359042704536497	0.322784345064082	-1.11232998138499	0.265996297608426	0.785354632718348
GPY04_RS02125	92.5646685956213	-0.0237005066270406	0.325897681995795	-0.0727237655754374	0.942025936425644	0.990589948977398
GPY04_RS02130	204.142390644836	0.332267309157291	0.275969856144163	1.20399855911698	0.228590135460473	0.763649003395304
GPY04_RS02135	3718613.5451051	-0.307057052468051	0.28462282808129	-1.07882088916759	0.280667580822355	0.792448357194023
GPY04_RS02140	1466.30701666901	0.221084714479426	0.238587389032197	0.926640403653484	0.354113269739687	0.836903538726057
GPY04_RS02145	89.1591612563733	-0.326793206028293	0.333837321150355	-0.978899557731328	0.327629610744523	0.823610140007052
GPY04_RS02150	19.6988044158393	-0.25768038475511	0.533047936083294	-0.48340940338027	0.628805072738948	NA
GPY04_RS02155	572.943444173996	0.0802996804718773	0.216332612931448	0.371186199730888	0.71049885109998	0.951379300462279
GPY04_RS02160	379.553288543786	0.112678146960005	0.261780485257108	0.43042989567896	0.666882952292154	0.940349573655566
GPY04_RS02165	1658.39374820995	-0.150397645231326	0.211289115203337	-0.711809716684123	0.476582614926236	0.888153266785997
GPY04_RS02170	3050.21636674689	0.212175438458111	0.264194567010055	0.803102958775211	0.421915227711732	0.872124886207216
GPY04_RS02175	16812.0264990714	0.675065751091458	0.228133650344689	2.95908012724776	0.00308558860288839	0.108494282087419
GPY04_RS02180	653.927688922232	0.197789740650893	0.247140920357451	0.800311580796982	0.423530295017273	0.872124886207216
GPY04_RS02185	711.797064110524	-0.736456834277739	0.25172291560609	-2.9256646440175	0.00343721241209147	0.119649364064904
GPY04_RS02190	13.2030536678867	-0.340918118600453	0.635445289809982	-0.536502707734914	0.59161116504394	NA
GPY04_RS02195	10.8831352524615	-0.0417101114830412	0.684554338023144	-0.0609303150477312	0.951414706373938	NA
GPY04_RS02200	42.4398020707031	0.0943699359425604	0.422759639995999	0.223223616955142	0.823361471965575	0.973648831307074
GPY04_RS02205	60.7693041699013	0.0581139690003451	0.358213351652582	0.162232838983366	0.871122500562113	0.978480508820154
GPY04_RS02215	2455.47474846307	0.567626820328027	0.230483707652389	2.46276331680723	0.013787089435904	0.271146092239445
GPY04_RS02220	226.551331103878	-0.0430303005857574	0.265654588287155	-0.161978382768396	0.871322877104427	0.978480508820154
GPY04_RS19725	685.254270011138	-0.25002008054425	0.235643962942539	-1.06100779083068	0.288686360587952	0.796235565824709
GPY04_RS02225	647.518554390716	0.118976248668533	0.207724915237628	0.572758681992621	0.566808098502751	0.918903208053492
GPY04_RS02230	9.88690520783187	0.225688095917561	0.771010553588636	0.292717259014296	0.769738276658837	NA
GPY04_RS02235	2999.96217386685	-0.241038733251391	0.235287723670838	-1.02444245492637	0.30562633792643	0.804213387224186
GPY04_RS02245	4135.64609025557	-0.614831337148371	0.256296581681995	-2.39890572520875	0.0164441477942073	0.298210575546461
GPY04_RS02250	2552.26806144668	-0.542063391399982	0.253823244807633	-2.13559397135121	0.0327125232448287	0.415592311734484
GPY04_RS02255	601.56818583417	-0.348894384395459	0.242086534869764	-1.44119698595857	0.149529039657366	0.70149674804217
GPY04_RS02260	2451.04109604505	0.246265656871571	0.207863943283068	1.18474446785707	0.236118494917366	0.766724329111334
GPY04_RS02265	246.939294516859	-0.0704775026480716	0.254689940172375	-0.276718831534422	0.781996010841175	0.970694831192104
GPY04_RS02270	35.9914747266793	0.350392899167586	0.444669762589253	0.787984541893055	0.430705747847152	0.875751581925197
GPY04_RS02275	33.6781342754951	-0.0126003278279737	0.440895483384701	-0.028578945130584	0.977200404576639	0.993796186999579
GPY04_RS02280	272.796120948362	0.831782386805139	0.248100475974966	3.35260294659438	0.000800554628796659	0.0348341332855146
GPY04_RS02285	117.222901717422	0.0561670572780352	0.28534225271977	0.196841010199762	0.843951957398532	0.978257828560034
GPY04_RS02290	72.4060936248299	0.298828250089652	0.395953243111434	0.754705903508793	0.450425463546246	0.878392738713995
GPY04_RS02295	230.094000342446	0.00796225308881732	0.285318134690063	0.0279065790804591	0.977736661140997	0.993796186999579
GPY04_RS02300	98.3712006447276	0.522924373702279	0.33212614212548	1.57447519895833	0.11537763080411	0.636496882455004
GPY04_RS02305	111.373229405716	0.136441882127619	0.297093073613978	0.459256355147821	0.646050085592523	0.940349573655566
GPY04_RS02310	49.6051538735368	-0.193139132654657	0.359103343969038	-0.537837187813292	0.59068945576445	0.928683568286262
GPY04_RS02315	88.5887017970573	0.0822556787594143	0.30699525125358	0.267937951559618	0.788747080255466	0.971703130459012
GPY04_RS02320	1800.5547187204	0.218356945871894	0.207760807528136	1.05100162282688	0.293257844504965	0.797523872438893
GPY04_RS02325	144.711594664403	0.102263173285551	0.293208722524131	0.348772616330113	0.727260023044926	0.956373681895376
GPY04_RS02330	307.141315054047	0.0233162136715296	0.243262998037733	0.095847760899144	0.923641484232334	0.986580283102987
GPY04_RS02335	337.23691511019	-0.0985458180319421	0.234053066871249	-0.42104049030108	0.673725515358088	0.940349573655566
GPY04_RS02340	510.075982035469	-0.292675778908259	0.24869471415251	-1.17684760573069	0.23925633757771	0.771079938851496
GPY04_RS02345	219.286221480869	0.0202828243945107	0.25131824459121	0.0807057379678199	0.935675973466792	0.989394916050396
GPY04_RS02350	71.6310128361303	-0.131424047781283	0.337772211906841	-0.389090763385624	0.697209005951579	0.947300761013835
GPY04_RS02355	8.3494977084345	-0.107823638428022	0.755357571003655	-0.142745161453476	0.886491448226547	NA
GPY04_RS02360	270.660947048772	-0.0266033956957113	0.24487803290358	-0.108639371936585	0.913488531265672	0.984170095120955
GPY04_RS02365	2951.82995750791	0.410829752877836	0.33525887215354	1.22541053198344	0.220420580709318	0.75792001488408
GPY04_RS02370	1341.62901380153	-0.419982907865259	0.201621388747136	-2.08302755216105	0.0372487122196064	0.417387115640714
GPY04_RS02375	669.519935630728	0.370270560267627	0.220912094482147	1.67609908880543	0.0937187852178516	0.60436649978386
GPY04_RS02380	486.898986107412	-0.0983901438331499	0.233003964518194	-0.42226811048731	0.672829331861353	0.940349573655566
GPY04_RS02385	35.3369068314328	0.0400551585446035	0.414822498550486	0.0965597543155643	0.923076018492594	0.986580283102987
GPY04_RS02390	32.7657637562756	-0.071201377876368	0.429321194421827	-0.165846407774617	0.868277823678377	0.978453072417931
GPY04_RS02395	3071.19127753417	-0.569334614082892	0.299618658706983	-1.90019745946357	0.0574072115653043	0.516445262201349
GPY04_RS02400	183.531098312473	-0.554198853428946	0.279188288811018	-1.98503617680068	0.0471404466859429	0.464316135261766
GPY04_RS02405	167.704820704142	-0.0588657585128336	0.289852780951426	-0.203088472429383	0.839065881653162	0.978257828560034
GPY04_RS02410	978.465850209112	-0.156233413280239	0.275529135686749	-0.567030462643565	0.570693485280391	0.919714825120852
GPY04_RS02415	464.845316249701	0.152688040864029	0.233310830907506	0.654440431548424	0.512828093048005	0.901468096700897
GPY04_RS02420	5270.58201956083	0.364798406930113	0.234346603429365	1.55666180602472	0.119550801266975	0.643209179614129
GPY04_RS02425	6423.80051337466	-0.0234879636894883	0.193800839465683	-0.121196398087055	0.903535476998629	0.981635480560203
GPY04_RS02430	141.990425654904	0.146784181339375	0.326055421940702	0.450181691399904	0.652579436635123	0.940349573655566
GPY04_RS02435	151.072518727133	0.159392956989115	0.331926799593087	0.480205145184169	0.63108152864312	0.939049451555808
GPY04_RS02440	52.9472085542146	-0.062225396393859	0.362548961917814	-0.171633083886653	0.863725996209836	0.978257828560034
GPY04_RS02445	59.8049845769105	-0.485370399554442	0.350583328872245	-1.38446514589207	0.166216073270842	0.722344757872411
GPY04_RS02450	393.749255752278	0.157481401081361	0.2610527991441	0.603254979826635	0.546339077513997	0.910837693533428
GPY04_RS02455	811.606219309438	0.203817515742067	0.219355780394907	0.92916409759129	0.352804050455002	0.836903538726057
GPY04_RS02460	23.6438910104052	-0.260419317424685	0.50517839153065	-0.51549971612134	0.606203867915598	0.932355910846507
GPY04_RS02465	29.1555333187918	-0.57884061198127	0.466921071548938	-1.23969691507187	0.215087518620764	0.75792001488408
GPY04_RS02470	55.168616582702	-0.145933597947886	0.356826376425807	-0.408976487135417	0.682556916470921	0.943489596563841
GPY04_RS02475	57.3091655960813	-0.115563406451771	0.353941856706263	-0.3265039278688	0.744043117984954	0.95859250340804
GPY04_RS02480	39.6104645178221	0.470457846229743	0.409754651491241	1.14814522426428	0.250908617333414	0.776554874302457
GPY04_RS02485	29.4602347557997	-0.706790591724432	0.458952500800897	-1.54000815006138	0.123558366817276	0.651016693322231
GPY04_RS02490	61.1239836451516	0.26242264499061	0.335153798013231	0.782991708720694	0.433631980965267	0.876776109431132
GPY04_RS02500	129.177055924695	-0.123402861338228	0.276564595210683	-0.446199056116424	0.65545346467892	0.940349573655566
GPY04_RS02505	57.9634131650834	0.0581874732975129	0.376330828985721	0.154617875591906	0.877122576790279	0.978480508820154
GPY04_RS02510	107.525013109461	-0.263030739871003	0.287791443001228	-0.913963032145749	0.360736270999147	0.840510682294532
GPY04_RS02515	64.5432930478421	-0.439715748182454	0.333297916136011	-1.3192874209361	0.187073041574139	0.737316188287795
GPY04_RS02520	260.904619702935	-0.286189507386497	0.250284382420984	-1.14345731291024	0.252848768329856	0.779595961640875
GPY04_RS02525	125.184778819633	-0.0974641574684968	0.27624263708878	-0.352820833509396	0.72422276405999	0.954798726717064
GPY04_RS02530	533.079178790856	0.0744637291061209	0.219620278240878	0.33905671053039	0.734567008828003	0.957100316355688
GPY04_RS02535	51.8443387950425	-0.239295547912504	0.377720831046453	-0.63352488992876	0.526390932316635	0.90487251130578
GPY04_RS02540	46.9204397329352	-0.473039657753395	0.387118380571563	-1.22195091086859	0.221726191173589	0.75792001488408
GPY04_RS02545	27.7063266974645	-0.33464428017972	0.524966460604416	-0.637458400284145	0.523826298530683	0.90487251130578
GPY04_RS02550	56.4387348098818	0.196523524836063	0.363104141819438	0.541231845638898	0.588347790031551	0.928683568286262
GPY04_RS02555	14.24241206419	-0.112885990447553	0.692195963876776	-0.163083861129894	0.870452406629216	NA
GPY04_RS02560	150.696889310141	0.0704163742085439	0.264748781703006	0.265974308760132	0.790258995210992	0.971703130459012
GPY04_RS02565	64.1781862989029	-0.34968808724711	0.335808183340913	-1.04133283402479	0.297721103113059	0.800901978312643
GPY04_RS02570	81.7417152220135	-0.142864632004995	0.338048016445016	-0.422616388959738	0.672575167211715	0.940349573655566
GPY04_RS02575	59.6887943447334	0.0636922594746852	0.34824567438331	0.182894617678955	0.854880706136907	0.978257828560034
GPY04_RS02580	3719.55788646868	0.506167265041304	0.254853612499694	1.9861098301752	0.0470211299990081	0.464316135261766
GPY04_RS02585	518.626076617474	-0.155742228198225	0.253534840041951	-0.614283339411875	0.539028110056762	0.910837693533428
GPY04_RS02590	841.810681557195	0.537876673662175	0.282183758424315	1.90612201306561	0.0566343773062832	0.512063032216031
GPY04_RS02595	114.370433630499	0.0264737137089482	0.294102529190265	0.0900152534622421	0.928275093526809	0.987870865352132
GPY04_RS02600	157.111326208462	-0.101346500403089	0.278024143401558	-0.364524099105706	0.715466681406851	0.951669219942969
GPY04_RS02605	1785.48716823148	0.482949672422854	0.233043258702003	2.07236062142613	0.0382318228546584	0.418795557874003
GPY04_RS02610	1996.10059818655	-0.165174228778964	0.200720117556616	-0.822908190716728	0.410560204537611	0.869318778586024
GPY04_RS02615	782.657844953983	0.0355628181820767	0.223481503565115	0.159130924102249	0.873565724730762	0.978480508820154
GPY04_RS02620	490.570975095587	0.253472964210586	0.219642661180133	1.1540242812971	0.24849021424427	0.776554874302457
GPY04_RS02625	119.60580886827	0.0763383608603785	0.282056243043172	0.270649428059971	0.786660675987941	0.971278081996525
GPY04_RS02630	520.782790094116	-0.223899286624124	0.222943571832464	-1.00428680129149	0.315240393635585	0.809256497231174
GPY04_RS02635	286.990969931929	0.114325932199121	0.263140661110358	0.434466994635901	0.66394935733004	0.940349573655566
GPY04_RS02640	262.884789267305	0.447981310013292	0.415834114175464	1.07730774061568	0.281342805318162	0.792448357194023
GPY04_RS02645	2163.80598536264	0.465139431308891	0.220071948429642	2.11357892102091	0.0345512477841347	0.417025982430134
GPY04_RS02650	1342.09487895619	-0.365967951544821	0.211871602317067	-1.72731006676935	0.084111992217964	0.593478408927955
GPY04_RS02655	575.091807311733	0.219092247552854	0.235798620110624	0.929149828994198	0.352811443971233	0.836903538726057
GPY04_RS02660	6833.8226326683	-0.0860681013315245	0.243702123233537	-0.353169271525166	0.723961543203304	0.954798726717064
GPY04_RS02665	267.442688522089	0.390498103986545	0.311170825413014	1.25493160699831	0.209503588897404	0.756516590199027
GPY04_RS02670	859.672901306448	0.590055737408108	0.306796611044409	1.9232798413236	0.0544449148567898	0.49874407530654
GPY04_RS02675	347.679186651064	0.0182674787075297	0.253849439694356	0.0719618634160643	0.942632257717141	0.990589948977398
GPY04_RS02680	186.942569121406	-0.153517993934348	0.268614916987475	-0.571517009018178	0.567649233922442	0.918903208053492
GPY04_RS02685	70321.9067002627	-0.153391585763405	0.276492241314699	-0.554777179403084	0.579047078166696	0.923089541190584
GPY04_RS02690	7404.55691060627	0.501740124629828	0.199418718704415	2.51601318015448	0.0118690744116486	0.251928341627736
GPY04_RS02695	3858.33406223426	0.364542414760625	0.246308418375566	1.48002417929857	0.138866794038012	0.672652239194117
GPY04_RS02705	8055.61382724626	-1.99276621574605	0.883748965267732	-2.2549007626191	0.0241395584487552	0.357573629617518
GPY04_RS02710	338.194810153438	0.424887307757986	0.262351590961572	1.6195339475575	0.105332428434863	0.622902774848838
GPY04_RS02715	1217.3041617357	-0.256672307421754	0.201074710758674	-1.27650218395593	0.201778055280212	0.746428703964313
GPY04_RS02720	736.067628909597	-0.00321115262647141	0.219290252010792	-0.0146433897404312	0.988316682949848	0.995465964510539
GPY04_RS02725	8781.50562314135	0.171685790287808	0.220716843322974	0.777855408327765	0.436654258823195	0.877025790964103
GPY04_RS02730	1189.12201081313	0.53401250766818	0.30886760815868	1.72893658500386	0.0838204453694102	0.593478408927955
GPY04_RS02735	165.471135590797	0.348742632134054	0.318322762805446	1.09556297218745	0.273270073341135	0.7896123214047
GPY04_RS02740	168.37065236324	0.217405650596927	0.283603894736731	0.766582034420736	0.443330060422005	0.877025790964103
GPY04_RS02745	2303.99324737468	0.683883044239425	0.308407843607074	2.21746320145711	0.0265914549914419	0.376279897663453
GPY04_RS02750	652.375401435354	1.03793822987256	0.268724495311824	3.86246229123307	0.000112249895946458	0.00710439795981128
GPY04_RS02760	118.623514012985	0.310720200700252	0.309786951332602	1.00301255221899	0.315854804971697	0.810236238840439
GPY04_RS02765	388.899445013228	0.18713222697445	0.251962758312983	0.742697961505875	0.4576645642013	0.882131975628308
GPY04_RS02770	141.812134859715	-0.177629460195356	0.273269684584483	-0.650015242142385	0.515682376079117	0.901468096700897
GPY04_RS02775	222.079377877147	0.00623739229502568	0.275780171632965	0.0226172616330336	0.981955574557618	0.994649285244699
GPY04_RS02780	435.085762876674	0.119045461659911	0.241804325999112	0.492321471785201	0.622492103404705	0.937238326968763
GPY04_RS02785	1078.77197372948	-0.378483243492675	0.253965393316798	-1.49029455765476	0.136146802863391	0.667786626505053
GPY04_RS02790	7993.95554324072	0.24771699622555	0.254339929127841	0.973960310026816	0.330076246512976	0.825543152309055
GPY04_RS02795	4664.35062206596	-0.277260731054713	0.237323352425394	-1.16828254877225	0.242692812262612	0.773982388806067
GPY04_RS02800	258.898472504967	0.0210002327188234	0.250541774872248	0.0838192861431252	0.933200113854125	0.988275608498619
GPY04_RS02805	158.18493474774	0.487288231565883	0.285982223032787	1.70391091585443	0.0883977313759414	0.599829440389185
GPY04_RS02810	188.471264300947	-0.448812549341288	0.292241409361447	-1.53575959793635	0.124597352069174	0.652215612861346
GPY04_RS02815	4778.94763041448	0.505787956985103	0.23833662847839	2.12215789160986	0.0338244812793133	0.417025982430134
GPY04_RS02820	552.696780527373	0.553508235692404	0.246643527269104	2.24416282811465	0.0248219267456602	0.3603568431302
GPY04_RS02825	2567.38377399346	-0.00648710466555525	0.23836461671402	-0.0272150487559074	0.978288212980548	0.993796186999579
GPY04_RS02830	1446.46331860131	0.14018671128251	0.235485209004292	0.595310048878505	0.551636240038988	0.910837693533428
GPY04_RS02835	6546.24597948891	0.537089745779656	0.257738060955103	2.08385887512832	0.0371730060771225	0.417387115640714
GPY04_RS02840	2502.97053024762	-0.0108300311296779	0.200230414000054	-0.0540878426674729	0.956865178215438	0.99274371650993
GPY04_RS19430	84.4435078031592	0.686069963416018	0.448825573852096	1.52858928587278	0.126366293756641	0.655232813685122
GPY04_RS02845	3282.75264254371	0.0607001131654841	0.205477210661816	0.295410439775666	0.767680359194603	0.96821100218165
GPY04_RS02850	217.610746051117	-0.181568993946377	0.252718743910646	-0.718462711300015	0.47247203172938	0.886617327466292
GPY04_RS02855	1570.17129628821	-0.147616369884311	0.237810631966381	-0.620730741362226	0.534776799275221	0.910548093345574
GPY04_RS02860	520.333009406098	0.404834980791417	0.215221876252128	1.88101222720111	0.0599702555822323	0.526383952159927
GPY04_RS02865	455.084764893464	0.303469865447462	0.224807525555175	1.3499097269899	0.177044941210742	0.73478672626447
GPY04_RS02870	597.129170278586	-0.0653632586892062	0.26356252873491	-0.247999057388573	0.804135136121199	0.973120893188041
GPY04_RS02875	1426.49283220694	0.00878966575506957	0.229366958163641	0.0383214122271205	0.969431418835188	0.993796186999579
GPY04_RS02880	152.644509721484	0.487519483536804	0.264418125504827	1.84374457161752	0.0652203740266427	0.544921583726236
GPY04_RS02885	730.757459062787	-0.51236343477056	0.230333559103977	-2.22444109648508	0.0261187814418834	0.371099911017126
GPY04_RS02890	493.961835894624	-0.168368485080439	0.259268945148171	-0.649397038215344	0.516081777902356	0.901468096700897
GPY04_RS02895	228.281440769512	0.227852538435764	0.264602537133368	0.861112447765077	0.389176114066572	0.862197503703887
GPY04_RS02900	540.544955832138	0.228069408719192	0.245924634224504	0.927395539037331	0.353721205958392	0.836903538726057
GPY04_RS02905	141.258554099717	0.322257067583649	0.346439764506394	0.930196532268169	0.352269337027833	0.836903538726057
GPY04_RS02910	264.172354527402	0.482747619556274	0.394622325530453	1.22331553063391	0.221210543464434	0.75792001488408
GPY04_RS02915	199.997579537549	0.403144884991396	0.295519541677503	1.36419027554984	0.172507687968901	0.73241690197468
GPY04_RS02920	249.026596854629	0.352754677549115	0.291112163353383	1.21174832918576	0.225608732917771	0.759895469271649
GPY04_RS02925	723.888943834661	0.252348362476158	0.217060688300503	1.16257054398907	0.245003787645897	0.77450105104236
GPY04_RS02930	231.911235038814	0.343835728600645	0.26324028032635	1.30616685324289	0.191495822286574	0.739021017050515
GPY04_RS02935	473.022919648785	-0.0196582759854438	0.226457799635135	-0.0868076790338727	0.93082438368238	0.988070202449533
GPY04_RS02940	10.6671369998301	-0.691699727660584	0.704669296423237	-0.981594815002606	0.326299502900643	NA
GPY04_RS02945	1069.00944907966	-0.059154158293739	0.214245329980378	-0.276104773434999	0.782467594462811	0.970694831192104
GPY04_RS02950	1552.9766041787	-0.124554833076186	0.20729625687535	-0.600854231299908	0.547937079667674	0.910837693533428
GPY04_RS02955	176.638816717142	-0.111508740854813	0.279319355455357	-0.399215946467536	0.689734094294595	0.94545436331475
GPY04_RS02960	194.129762598955	-0.0596804367508822	0.294468798500275	-0.202671512414333	0.83939179085636	0.978257828560034
GPY04_RS02965	645.851725730277	-0.0163115846628503	0.253361467270683	-0.0643806843975354	0.94866710973341	0.99159485159751
GPY04_RS02970	429.633938705904	0.151323234384297	0.233620728770505	0.647730341312941	0.517159376360727	0.901468096700897
GPY04_RS02975	80.4850877726344	-0.00886147390833768	0.325989251815373	-0.0271833315331404	0.978313510303745	0.993796186999579
GPY04_RS02980	25.8483613504979	-0.0140588661760426	0.461560744049428	-0.0304594061719796	0.975700667529489	0.993796186999579
GPY04_RS02985	84.9726388173362	0.166904442285649	0.328235215344162	0.50849035838719	0.611109499034614	0.932355910846507
GPY04_RS02990	151.953606434108	0.0659642892258773	0.277857242344663	0.23740352660685	0.812343754092161	0.973120893188041
GPY04_RS02995	71.5992294472958	1.25405496489015	0.371584935275514	3.37488107250721	0.000738475964386788	0.0329568568209027
GPY04_RS03000	809.438489111732	0.853370219531444	0.304578534619017	2.80180683316664	0.0050817291088129	0.149293183676772
GPY04_RS03005	2850.64913274597	0.371485886866708	0.276929535068356	1.34144552972658	0.179775843624542	0.73478672626447
GPY04_RS03010	63.6970015303146	0.116441125671932	0.335695422549194	0.346865395982181	0.728692444518632	0.956373681895376
GPY04_RS03015	3193.99961994309	-0.144741550711089	0.203543653191655	-0.711108150224667	0.477017219835736	0.888153266785997
GPY04_RS03020	506.165126044394	-0.281147561259151	0.227587247785219	-1.23533969497482	0.216704106291656	0.75792001488408
GPY04_RS03025	543.230990361324	0.0713272231774825	0.218010881772903	0.327172765861212	0.743537218074037	0.95859250340804
GPY04_RS03030	2318.41529927008	0.300493538802755	0.264769781824193	1.1349238449057	0.256407228118919	0.779595961640875
GPY04_RS03035	989.087032093893	-0.264438666205585	0.300159579004053	-0.880993593751056	0.378321287389918	0.860534434150641
GPY04_RS03040	24.9792026453834	-0.11561435224448	0.475732344038618	-0.243023947589938	0.807986845983227	0.973120893188041
GPY04_RS03045	269.691798330886	-0.194251892054527	0.252043225192833	-0.770708642955625	0.440879647817673	0.877025790964103
GPY04_RS03050	3442.11553403918	0.0387445585813055	0.212316185087955	0.182485186257726	0.855201978825666	0.978257828560034
GPY04_RS03055	202.29947662806	0.119734318376398	0.245960946150075	0.486802153962039	0.62639854377402	0.939049451555808
GPY04_RS03060	174.818472785673	-0.10287559111083	0.255209451373165	-0.40310259105728	0.686872754565655	0.94356908391596
GPY04_RS03065	359.738668526105	0.220023085601337	0.229797464273109	0.957465245742855	0.338332480091875	0.829600122558208
GPY04_RS03070	479.856513337223	0.135209747996657	0.254684731448819	0.530890671095565	0.5954945427653	0.92931935107193
GPY04_RS03075	1057.87829362821	-0.186143116380101	0.243913944467247	-0.763150777569	0.445373480182255	0.877025790964103
GPY04_RS03080	2214.59049411328	0.194495349241997	0.209468932774156	0.928516447122478	0.353139740305614	0.836903538726057
GPY04_RS03085	145.058067553726	-0.242656641619344	0.277992390894031	-0.87288950909395	0.382723305011642	0.862197503703887
GPY04_RS03095	67.9068791414083	-0.33734090630367	0.394155360800013	-0.855857714630528	0.392076486770519	0.862197503703887
GPY04_RS03100	187.702332152102	-0.0150590854969474	0.256018375624829	-0.0588203306117959	0.953095215008908	0.992702198784911
GPY04_RS03105	1648.36943564518	0.215936027999181	0.221872775879424	0.973242558233148	0.330432763749499	0.825543152309055
GPY04_RS03110	134.456749669888	0.0573497384876088	0.284565276596321	0.201534562380793	0.840280606930824	0.978257828560034
GPY04_RS03115	533.904863135978	0.276311014741631	0.223761069781809	1.23484847033965	0.216886904249008	0.75792001488408
GPY04_RS03120	78.0419072773643	-0.299734906840982	0.340511293837313	-0.880249531412566	0.378724146256473	0.860534434150641
GPY04_RS03125	68.6830376361689	0.0154443286972628	0.352244923226921	0.0438454259490161	0.96502761720834	0.993796186999579
GPY04_RS03130	1532.88050017412	0.0572563193652958	0.23620388790721	0.242402103845929	0.808468604348518	0.973120893188041
GPY04_RS03135	667.708937447655	0.0304198673597939	0.212028090751105	0.143470929969856	0.885918268236868	0.980848390857248
GPY04_RS03140	99.4472284974221	0.919878823031019	1.03546230946582	0.888374994069627	0.374339071702833	0.855184797811557
GPY04_RS03145	234.626258571843	0.284120060037798	0.296423033964761	0.958495216237395	0.337813102572193	0.829600122558208
GPY04_RS03150	195.178525901669	-0.10822066690338	0.252356660060624	-0.428840145837175	0.668039560898284	0.940349573655566
GPY04_RS03155	538.158356594932	0.216174201327598	0.264505714928778	0.817276108328345	0.413770657044502	0.870261884850433
GPY04_RS03160	12.9493691560217	1.02643528932854	0.672040796175524	1.5273407435528	0.126676303025556	NA
GPY04_RS03165	1292.66615634494	-0.312699413113831	0.232790028319273	-1.34326807454554	0.179185185770955	0.73478672626447
GPY04_RS03170	716.251052927907	0.0536512206003224	0.207109086291127	0.259048125609064	0.795598108595441	0.973120893188041
GPY04_RS03175	11.4312621936715	0.113348902163098	0.692773315271338	0.163616149272006	0.870033330755243	NA
GPY04_RS03185	137.20479059981	0.550413669945051	0.335966979546718	1.63829692634574	0.101359768559814	0.613876670565044
GPY04_RS03190	58.6402730445774	-0.124968287234983	0.341798652034384	-0.365619602333633	0.714648945868579	0.951669219942969
GPY04_RS03195	33.2685061839708	0.452864125981837	0.436933143430267	1.03646091579709	0.29998716418477	0.803521300446566
GPY04_RS03200	98.7627597052522	-0.657425637349542	0.29943652325725	-2.19554258177363	0.0281246998718869	0.388500318468406
GPY04_RS03205	84.4496624032483	0.0392411016729706	0.332524411394223	0.118009686893178	0.906059982487771	0.981635480560203
GPY04_RS03210	41.1201853411912	0.020289467394578	0.403633129825778	0.0502671012246584	0.959909540032265	0.993295216662401
GPY04_RS03215	65.7064435657001	0.1409865440743	0.341827910484983	0.412448895335285	0.680010431077698	0.941241640506281
GPY04_RS03220	1640.28218692276	0.357393980501289	0.259331078627572	1.3781378706813	0.168160725037236	0.7251951028328
GPY04_RS03230	168.231027793992	0.22975406559798	0.259435328028869	0.885592827097215	0.375836978193406	0.857331927320606
GPY04_RS03235	575.819011301179	-0.0624655322760757	0.218142165198607	-0.286352398763459	0.774608229084571	0.96821100218165
GPY04_RS03240	869.369721752918	-0.414916907559282	0.248971423338134	-1.66652422192154	0.0956090479012309	0.60436649978386
GPY04_RS03245	153.473613645719	-0.756543521091263	0.278431066651446	-2.71716633560271	0.00658435077808546	0.172331767357259
GPY04_RS03250	292.59926994585	-0.196921827802734	0.244479790143906	-0.805472827372852	0.420546880540937	0.871809293914144
GPY04_RS03255	101.936749399092	0.0756936513186781	0.302756204764136	0.250015194164716	0.802575598458355	0.973120893188041
GPY04_RS03260	140.038545138591	0.197933323142188	0.272885006248974	0.725336015572796	0.468245915926989	0.886318910280992
GPY04_RS03265	283.216856448496	-0.138213233565672	0.24449722352433	-0.565295718181924	0.571872640607749	0.920057613461336
GPY04_RS03270	595.283958787681	-0.0298783433382943	0.222268312529749	-0.134424664488759	0.893066779190253	0.981443454627725
GPY04_RS03275	68.5148584303617	-0.13767911358134	0.332453121197988	-0.414130909901572	0.678778236856926	0.941240534779042
GPY04_RS03280	56.9763804039532	0.479375902712887	0.409564583016129	1.17045253078929	0.241818906403369	0.773327517770056
GPY04_RS03285	30017.2627445903	0.618302663035851	0.220271496156007	2.80700260281493	0.00500048376585542	0.149293183676772
GPY04_RS03290	1514.99478371362	0.987453016960501	0.331460013944281	2.97910147655546	0.00289095019252962	0.104827058543704
GPY04_RS03295	631.824453040036	0.893223230451229	0.343126148578932	2.60319195768245	0.00923602249198171	0.220209549962934
GPY04_RS03300	1067.3791980876	0.676568075096187	0.293429499495279	2.30572616679624	0.0211259380394455	0.33426995597868
GPY04_RS03305	3058.96763198501	0.358974572572244	0.230255637736404	1.55902620279464	0.118990178521417	0.643209179614129
GPY04_RS03310	73.8208300234463	-0.131807084593906	0.339649275024602	-0.388068205310785	0.697965560234309	0.947958687153972
GPY04_RS03315	4582.99281925787	0.354553383292668	0.313285450002358	1.13172630037558	0.257749520774933	0.779595961640875
GPY04_RS03320	1923.91307384795	0.31438767366733	0.265361420155164	1.18475275525545	0.236115217256214	0.766724329111334
GPY04_RS03325	1267.6355419562	-0.00371724131940601	0.248972842673901	-0.0149303083801584	0.988087780024072	0.995465964510539
GPY04_RS03330	164.106173730854	-0.33144595757781	0.268002925350104	-1.23672514822302	0.21618913907789	0.75792001488408
GPY04_RS03335	468.578647617703	0.0908787193080733	0.224736428823775	0.404379119948262	0.685933952071504	0.94356908391596
GPY04_RS03340	80.3600959955173	0.319414660111014	0.324570278887231	0.984115554899565	0.325058699654067	0.821563680284741
GPY04_RS03345	114.557273635268	-0.195273504836718	0.301435201812132	-0.647812543667086	0.517106201344449	0.901468096700897
GPY04_RS03350	434.991584509897	-0.0782144390270391	0.242251382384908	-0.3228647789624	0.746797651282922	0.95859250340804
GPY04_RS03355	121.349296259139	0.0145161534193504	0.287932581091458	0.0504151123305478	0.959791593802145	0.993295216662401
GPY04_RS03360	173.089919055529	0.142522960858242	0.26943506088403	0.528969616614175	0.596826527088157	0.929348261565145
GPY04_RS03365	276.537377646178	-0.119841006464331	0.249720671156629	-0.479900225757302	0.631298340708787	0.939049451555808
GPY04_RS03370	544.069174046741	0.0583305940457566	0.264135057570413	0.220836244087768	0.825219941502202	0.973648831307074
GPY04_RS03375	4670.83506482613	0.0532192141211881	0.20721683087312	0.256828626791298	0.797311070132321	0.973120893188041
GPY04_RS03380	28.7867936994569	-0.554331433743858	0.465030395044538	-1.19203269216578	0.233248426728856	0.764566625507308
GPY04_RS03385	57.3294004235611	0.298898065192665	0.350653442581756	0.852403053544743	0.393990425948179	0.862197503703887
GPY04_RS03390	41.4892616484135	0.0365281709678921	0.401399741802394	0.0910019792336454	0.927491018382878	0.987870865352132
GPY04_RS03395	222.573022153433	-0.410431506026804	0.275125759763793	-1.49179599314574	0.135752634680224	0.667450453844432
GPY04_RS03400	1507.97205937658	-0.47432224169676	0.229529557061536	-2.06649743836519	0.0387815340350984	0.418795557874003
GPY04_RS03405	57.7875120778747	-0.683746317225507	0.39435446374716	-1.73383689062004	0.0829470280410282	0.593478408927955
GPY04_RS03410	939.844380831379	0.360318991492095	0.259133648102379	1.3904755099567	0.164384530954871	0.717970579992352
GPY04_RS03415	350.621173685251	-0.514093544962447	0.317758309937502	-1.61787600476463	0.105689322415404	0.622902774848838
GPY04_RS03420	101.292029923553	-0.484608784700977	0.318365015065952	-1.52217976777563	0.127964043181225	0.655232813685122
GPY04_RS03425	102.042041833261	0.0863793188659581	0.295671938038759	0.292145813494938	0.770175139675393	0.96821100218165
GPY04_RS03430	51.2220416048304	0.287991951192023	0.38671315576359	0.744717232656243	0.456442679252859	0.881590619673056
GPY04_RS03435	409.893946314612	0.127728674266752	0.249910052268021	0.511098585701415	0.609282026220863	0.932355910846507
GPY04_RS03440	74.2696828606687	0.277845297515454	0.333940169642181	0.832021190541906	0.405396983610017	0.869318778586024
GPY04_RS03445	85.2852660971597	-0.218912823484607	0.322630375513281	-0.678525148589414	0.497438783999058	0.894505839045354
GPY04_RS03450	106.953914834014	-0.20321166102282	0.29802835765128	-0.681853440472253	0.49533162860079	0.894505839045354
GPY04_RS03455	771.767994390527	0.308934965046456	0.207591653500463	1.48818586796298	0.136701883115497	0.668341650456525
GPY04_RS03460	194.83519760237	0.356979359882905	0.267989076877429	1.33206682914982	0.182838229199553	0.735064657214175
GPY04_RS03465	1363.05983338002	0.0256619971348724	0.225537606885491	0.113781455293624	0.90941103964314	0.982513913407129
GPY04_RS03470	204.608946815131	0.367442309765859	0.254500800872059	1.4437766345206	0.148801816562819	0.700452933027199
GPY04_RS03475	13238.9822345369	-0.10404772656808	0.241448106777106	-0.430932045634684	0.666517781787254	0.940349573655566
GPY04_RS03480	113.058489661669	0.00156713652317594	0.282258270419449	0.00555213677475988	0.995570058547692	0.998150741303144
GPY04_RS03485	318.403422258515	0.0692072050103206	0.232540679825946	0.297613325385138	0.765998303023756	0.968190033725822
GPY04_RS03490	223.590085943651	0.109350472149541	0.276603827818684	0.395332461636148	0.692597545534307	0.945803109697263
GPY04_RS03495	113.73879531475	0.383121472590083	0.322594696893082	1.18762483165389	0.234981250247138	0.765503023154538
GPY04_RS03500	272.954275949135	-0.250360323751313	0.237010835404327	-1.05632437995593	0.290820041212944	0.796787074727717
GPY04_RS03505	81.2762902070317	0.0619464728623631	0.324036674568043	0.191171178215987	0.848391483606474	0.978257828560034
GPY04_RS03510	98.1751530058697	-0.29998282951934	0.320992183198571	-0.934548706233653	0.350020923933228	0.833664509268401
GPY04_RS03515	36.7485718276999	0.224732335556145	0.458949669117654	0.489666625075034	0.624369822444319	0.938388664174567
GPY04_RS03520	105.51331195676	0.23232921073837	0.340847272113814	0.681622620294265	0.495477607813407	0.894505839045354
GPY04_RS03525	219.984534873687	-0.276987032790532	0.243363094719755	-1.13816366902096	0.255052146128389	0.779595961640875
GPY04_RS03530	7716.74698853207	0.336003362967627	0.224406600358781	1.49729714914991	0.134315956357028	0.666031116921386
GPY04_RS03535	6745.9571006218	-0.492147107534482	0.323737936404545	-1.52020215177838	0.128460176783504	0.655232813685122
GPY04_RS03540	1318.34960645243	-0.292505116446576	0.260653415209663	-1.12219943947902	0.261777650922802	0.780096250624888
GPY04_RS03545	5481.87302237291	0.15978357044586	0.22142386213001	0.72161856860776	0.470529019674014	0.886318910280992
GPY04_RS03550	593.962714801936	0.146000705394227	0.215698157360286	0.676875070148878	0.498485222707861	0.895614344370539
GPY04_RS03555	3761.29950660233	0.378668251233894	0.265256058502338	1.42755740763054	0.153419290386253	0.706063425674604
GPY04_RS03560	1284.54587445285	-0.511508024366621	0.209653693492993	-2.43977587918677	0.0146963764177884	0.282641360830505
GPY04_RS03565	5487.90886005316	0.133590073177104	0.196906539018716	0.678444067133832	0.497490176498651	0.894505839045354
GPY04_RS03570	686.240011034323	0.536543095353732	0.273090699594834	1.96470658337967	0.0494482075503731	0.475495056582455
GPY04_RS03575	1063.64920679964	0.182384225539684	0.247027952665758	0.738314120209951	0.460323587928735	0.883167903774062
GPY04_RS03580	175.292026618249	0.0976710701017141	0.26770244227908	0.364849380043727	0.715223842165029	0.951669219942969
GPY04_RS03585	1571.90596703132	0.0880929146187025	0.229417460054271	0.383985223260093	0.700989399670468	0.948043044942201
GPY04_RS03590	4220.44657444157	-0.509872611652905	0.243513118220044	-2.09381989512439	0.0362760271959904	0.417387115640714
GPY04_RS03595	2431.18030440285	0.0579181372907103	0.213036684028818	0.271869314689838	0.785722506171404	0.971278081996525
GPY04_RS03600	363.579568745681	-0.0767486869212502	0.258249370159801	-0.297188283068258	0.766322766752612	0.968190033725822
GPY04_RS03605	773.420702285457	0.00182987812636195	0.259129302262217	0.00706164108183437	0.994365672434536	0.997640400904162
GPY04_RS03610	707.538405591461	0.334933914836833	0.240666330268061	1.39169411219166	0.16401504600767	0.717970579992352
GPY04_RS03615	898.932333806214	0.153980419676716	0.20945676386462	0.735141786952461	0.462253147503649	0.884608689642772
GPY04_RS03620	144.678203019204	0.340041411394046	0.332136514573051	1.02380014383892	0.30592968244255	0.804213387224186
GPY04_RS03625	402.76352657406	0.701376030722295	0.314293620325311	2.2315948697792	0.0256417510214015	0.365815308629093
GPY04_RS03630	245.402507518413	0.476492622442565	0.337176634664833	1.41318399157823	0.157601632217514	0.706063425674604
GPY04_RS03635	125.116477927636	0.489865539224434	0.285159482511015	1.71786515710735	0.085821213464701	0.593478408927955
GPY04_RS03640	100.036574293641	0.345717953069699	0.30125509337479	1.1475920595958	0.251137009269731	0.776554874302457
GPY04_RS03645	60.032857627021	-0.137595217972934	0.340806142933252	-0.403734559443906	0.686407923178421	0.94356908391596
GPY04_RS03650	1834.46282307139	0.334620330915716	0.20427392270338	1.6380961724694	0.101401633316547	0.613876670565044
GPY04_RS03655	28.2929529810654	-0.0336632627932167	0.482613912138293	-0.0697519527443098	0.944391090133083	0.990589948977398
GPY04_RS03660	250.619521716818	0.00634090513182662	0.252659984652009	0.0250965943046344	0.9799779166793	0.994187134080482
GPY04_RS03665	248.620678969996	0.358928299697471	0.279723313996649	1.2831547523485	0.19943786469115	0.742611472135402
GPY04_RS03670	585.216442012722	0.210986335655327	0.244897607110261	0.86152877582154	0.388946879544332	0.862197503703887
GPY04_RS03675	280.553505613471	-0.246214234330637	0.233941282405039	-1.05246167670548	0.292587784316157	0.797523872438893
GPY04_RS03680	240.006545258395	-0.317716696478495	0.244794202032015	-1.29789306217695	0.194324084434319	0.74002682538384
GPY04_RS03685	25.5367687401271	-0.20312610266585	0.477101365702597	-0.425750411271029	0.67028972439992	0.940349573655566
GPY04_RS03690	49.2357461778395	-0.284084551674662	0.396912246105593	-0.715736424013194	0.47415411542072	0.887926417863346
GPY04_RS03695	11.5222101229048	-0.258042413334813	0.704217269354403	-0.366424432577997	0.714048391038957	NA
GPY04_RS03700	278.834604759819	-0.293820983323971	0.234529952589962	-1.25280792529587	0.210275616707776	0.756882690976272
GPY04_RS03705	99.4894881256966	0.311975258488641	0.304664531541621	1.02399598965468	0.305837169114862	0.804213387224186
GPY04_RS03710	638.62647543827	0.0950087472449831	0.222209848767012	0.4275631695542	0.668969185216333	0.940349573655566
GPY04_RS03715	1067.29663358785	0.0271167291125071	0.204491212905838	0.132605840256782	0.894505113358879	0.981443454627725
GPY04_RS03720	651.62619495303	0.554917280974499	0.265582977131778	2.08943090768637	0.0366689514179313	0.417387115640714
GPY04_RS03725	850.106728731238	0.0582364191529194	0.206795919320267	0.281612999639166	0.778240271216391	0.96821100218165
GPY04_RS03730	188.542155426843	-0.137735119433004	0.285375866792125	-0.482644594237304	0.629348109709996	0.939049451555808
GPY04_RS03735	351.634346093783	-0.265008364049561	0.227210839873266	-1.16635440543848	0.243471184843806	0.773982388806067
GPY04_RS03740	954.376258773661	-0.259961884816402	0.251522020690873	-1.03355516985092	0.301344166362275	0.803815358702743
GPY04_RS03745	295.568808193021	-0.0838760273573118	0.231029399763602	-0.363053479094595	0.716564935263793	0.951669219942969
GPY04_RS03750	25.1502059406677	1.21797824265918	0.538215643743925	2.26299301556288	0.0236361198406648	0.353121601568043
GPY04_RS03755	1973.01524137661	0.638021884351435	0.253853863235185	2.51334321337602	0.0119592923536453	0.252304828382055
GPY04_RS03760	1470.87014942723	-0.18122766422922	0.210074492649136	-0.862682860464664	0.388311858458586	0.862197503703887
GPY04_RS03765	573.952500473209	0.277919894876735	0.211409217459233	1.3146063270885	0.188642242607825	0.737316188287795
GPY04_RS03770	185.758540055022	0.0988054159234315	0.251388250872278	0.393039116110606	0.694290590942311	0.945919979283829
GPY04_RS03775	265.910830515974	-0.164622391474738	0.307899337740356	-0.534663025529335	0.59288289340008	0.928683568286262
GPY04_RS03780	180.133039541437	0.33926466601679	0.262075822111611	1.29452867221115	0.195482872074334	0.74002682538384
GPY04_RS03785	304.115035668452	0.091642258612237	0.240761958899394	0.380634295513982	0.703474629441455	0.948043044942201
GPY04_RS03790	424.73066611333	-0.158716804727123	0.250234054581521	-0.634273400527171	0.525902412550528	0.90487251130578
GPY04_RS03795	1118.00461491667	0.417409433187139	0.262283020085898	1.59144664816821	0.1115090932246	0.630051946746986
GPY04_RS03800	1052.59204237362	0.264174841832836	0.222263584574241	1.18856555984589	0.234610667109314	0.765398062050162
GPY04_RS03805	30.5529616328533	0.339238982423537	0.494821329681477	0.685578737363462	0.492978793456671	0.894079307582465
GPY04_RS03810	483.224789499512	0.229801639297207	0.236484241324138	0.971741871722559	0.331178980452251	0.825543152309055
GPY04_RS03815	1141.08210545062	-0.391619754887345	0.224353575998522	-1.74554719328354	0.0808896650736147	0.585399010647095
GPY04_RS03820	365.828370751481	0.509439869211295	0.305171225862126	1.66935748208927	0.0950465545967722	0.60436649978386
GPY04_RS03825	502.333124223185	0.516017576769782	0.29445391815578	1.75245613983233	0.0796954053674161	0.582094986942709
GPY04_RS03830	79.1344443333926	0.33812148662717	0.348941691243341	0.968991367647653	0.33254949621136	0.826567604168531
GPY04_RS03835	150.898183960603	-0.0796660478724193	0.276939926792257	-0.28766544714291	0.773602841662679	0.96821100218165
GPY04_RS03840	171.814806858253	0.284540497003616	0.298968610445776	0.951740373610971	0.341228668348664	0.831246270465608
GPY04_RS03845	112.238408350051	0.152462122096726	0.321363246937199	0.474423019899723	0.635198280698403	0.939836849009869
GPY04_RS03850	8626.69326119476	0.16349617690915	0.295413554105066	0.553448461105483	0.5799563627864	0.923089541190584
GPY04_RS03855	43863.6586748637	0.212934061063819	0.31037565941994	0.686052706136076	0.49267987270931	0.894079307582465
GPY04_RS03860	95.6086956952952	-0.168909075015046	0.306234645272059	-0.551567491212457	0.581244714367898	0.923625352167793
GPY04_RS03865	138.545394184872	0.16027708407863	0.27545382739913	0.58186551841369	0.560657268088054	0.916595852373383
GPY04_RS03870	183.169711836469	0.318995394271431	0.259001859950008	1.23163360422586	0.21808598216279	0.75792001488408
GPY04_RS03875	1624.67458916904	-0.451713674551451	0.240931500747834	-1.8748634908651	0.0608115058440842	0.52920614619454
GPY04_RS03880	509.948432042738	-0.00639441581712901	0.221767412712139	-0.0288338838376996	0.976997076713092	0.993796186999579
GPY04_RS03885	591.928842651467	-0.138706784664844	0.228135020932107	-0.608003033020182	0.543185462286888	0.910837693533428
GPY04_RS03890	12.5777343639121	-0.977112261223296	0.666840047998553	-1.46528731163641	0.142842546817741	NA
GPY04_RS03895	71.309366340026	-0.404137448646022	0.326835183426387	-1.23651757564542	0.216266236781996	0.75792001488408
GPY04_RS03900	264.517948296276	0.10109884003696	0.262745519102535	0.384778550676278	0.700401491991584	0.948043044942201
GPY04_RS03910	656.696939819924	-0.149508361536432	0.219035579402492	-0.682575689046849	0.494875000331243	0.894505839045354
GPY04_RS03915	383.68659924548	-0.0145566887718389	0.334997161264822	-0.0434531705190528	0.965340293750626	0.993796186999579
GPY04_RS03920	639.629397901519	0.455074211139851	0.265746300635683	1.71243855531115	0.0868158789468075	0.597245206746713
GPY04_RS03925	1336.47184379756	0.158350526727307	0.20651828547569	0.766762741432631	0.443222592503286	0.877025790964103
GPY04_RS03930	7245.62561260179	-0.581323594833158	0.275401924722332	-2.1108189255368	0.0347878787739542	0.417025982430134
GPY04_RS03940	828.866835722877	-0.304395917686349	0.323709857842565	-0.940335644132255	0.347045421667179	0.833148353671344
GPY04_RS03945	227.082702128037	-0.101801185049843	0.249798918811826	-0.407532528699733	0.683616908045143	0.94356908391596
GPY04_RS03955	502.638118171628	0.229934743689549	0.234921931079839	0.978770873509485	0.32769320422573	0.823610140007052
GPY04_RS03960	65.3134107027288	0.297904845976244	0.377762026221727	0.788604532212534	0.430343181179956	0.875751581925197
GPY04_RS03965	529.887380151157	0.6456783875063	0.297809540493561	2.16809168180514	0.0301517116156087	0.400603466160053
GPY04_RS03970	221.608964037532	-0.211070746695228	0.245131548807474	-0.861050924379393	0.389209996448421	0.862197503703887
GPY04_RS03975	10.0467839242352	0.191564400063608	0.738850137125949	0.259273688178192	0.795424079230949	NA
GPY04_RS03980	322.485431434444	-0.0308887788207333	0.235818952911271	-0.130985141098287	0.895787061812093	0.981443454627725
GPY04_RS03985	2163.60074386813	-1.56099572885666	0.882879940005369	-1.76807248429176	0.077048786744089	0.575551130163463
GPY04_RS03990	83.1489978658919	-0.789049274352842	0.312733079816901	-2.52307582816252	0.0116333312673805	0.251928341627736
GPY04_RS03995	261.003545826434	-0.212129711866322	0.267930449951628	-0.791734242616395	0.428515651522046	0.874135069844274
GPY04_RS04000	87.84397453426	0.406083902080872	0.32850760069704	1.23614766056928	0.216403681657929	0.75792001488408
GPY04_RS04005	8.5609784798334	-1.38971354319905	0.809272141592253	-1.71723882705856	0.0859355440042912	NA
GPY04_RS04010	101.266543122922	-0.104346182103935	0.334086976204731	-0.312332385085227	0.754787930467146	0.961535649315707
GPY04_RS04015	1002.7057109761	0.0954364531005194	0.217088634153742	0.43961975933264	0.660212527172317	0.940349573655566
GPY04_RS04020	76.0356359774463	-0.0150643527265236	0.320468555855966	-0.0470072724804061	0.962507431336746	0.993796186999579
GPY04_RS04025	195.515545550176	0.042934748950995	0.284793673468601	0.15075738315419	0.880167105258274	0.978480508820154
GPY04_RS04030	508.389665247808	0.290260699809609	0.221129233233126	1.3126292510751	0.189307908039135	0.737316188287795
GPY04_RS04035	2811.28137540671	-0.167485270229713	0.246616121772852	-0.679133501190877	0.497053277264177	0.894505839045354
GPY04_RS04040	266.839149870673	-0.0668858111766208	0.293644562456653	-0.227778136319123	0.81981872462479	0.973120893188041
GPY04_RS04045	2566.48982018764	-0.247893531959906	0.199208164060496	-1.24439444100607	0.213354427851545	0.75792001488408
GPY04_RS04050	1568.93399521504	-0.0443120092986023	0.210865511113904	-0.210143465683518	0.833555702086821	0.976643352057968
GPY04_RS04055	475.76386273488	0.631285313336262	0.234069423763512	2.69700033086794	0.00699672008247242	0.177777975234208
GPY04_RS19295	85.4911976679587	0.0114720342444753	0.347749772365166	0.0329893364600933	0.973683091286402	0.993796186999579
GPY04_RS04065	993.981070472573	0.119171266223827	0.207567102799812	0.574133687932051	0.565877338312953	0.918903208053492
GPY04_RS04070	1450.94051411631	0.219213120689932	0.303750026075549	0.721689224268278	0.470485568637767	0.886318910280992
GPY04_RS04075	1635.10613295883	0.491735866662438	0.2862235847702	1.71801309475331	0.0857942268200021	0.593478408927955
GPY04_RS04080	294.161589631666	0.123723664884595	0.244383382862331	0.506268730040016	0.612668011643253	0.933398570047468
GPY04_RS04085	19220.4977133166	-0.0929936544685504	0.204610822386663	-0.4544903997933	0.649475900141969	0.940349573655566
GPY04_RS04090	58.3880166155412	-0.177847131833671	0.349511544169904	-0.508844800122586	0.610861014336729	0.932355910846507
GPY04_RS04095	144.810826714822	0.227158293514816	0.277695011932153	0.81801358956464	0.413349427578148	0.870261884850433
GPY04_RS04100	52.3342555692833	0.499680970422021	0.358795746880142	1.39266135333801	0.163722220438626	0.717970579992352
GPY04_RS04105	120.519498270346	-0.565855067988425	0.319409630127181	-1.77156545894723	0.0764667176703131	0.574078897432493
GPY04_RS04110	335.386752186501	-0.240833215787249	0.259908409201079	-0.926608017522541	0.354130090648881	0.836903538726057
GPY04_RS04115	635.062734946575	0.262386324756133	0.24439426932914	1.0736189742762	0.282993489894071	0.792448357194023
GPY04_RS04120	132.470403677078	0.447401303898108	0.294927532916135	1.51698723911724	0.129269905890216	0.655281176325078
GPY04_RS04125	420.287141694568	0.247720836011725	0.251544407061627	0.984799618108921	0.324722508267179	0.821563680284741
GPY04_RS04130	243.526443878782	0.0623585462332476	0.27522096860464	0.22657629085968	0.820753230005197	0.973120893188041
GPY04_RS04135	706.820888087963	0.150376779694616	0.24842668176475	0.605316540986593	0.54496869290732	0.910837693533428
GPY04_RS04140	934.685549078809	-0.339424673264509	0.208987218078192	-1.62414082729937	0.104345756207275	0.622244723538111
GPY04_RS04145	387.519257156039	-0.0642013635843819	0.226922276611845	-0.282922261062098	0.777236429603258	0.96821100218165
GPY04_RS04150	26.9343236962881	0.308855440758415	0.499750693482776	0.618019033862652	0.536562791882036	0.910837693533428
GPY04_RS04155	2344.45944253378	0.0949047411833257	0.276437272768776	0.343313838371963	0.731362371256772	0.956373681895376
GPY04_RS04160	26.8032772550422	0.0753416588138828	0.472247210453243	0.159538600009035	0.873244549337604	0.978480508820154
GPY04_RS04165	88.7962607376789	0.0245682334182719	0.319046281190675	0.0770052336187205	0.938619381507264	0.989765743563973
GPY04_RS04170	88.649393178676	0.10657395398926	0.318914860440287	0.334176820240131	0.738246134306776	0.95859250340804
GPY04_RS04175	584.794399806164	-0.202683010389918	0.239825975918378	-0.845125343965655	0.398040859366318	0.864366956615191
GPY04_RS04180	380.995082453656	0.0985076423386713	0.225737758448873	0.436380882912782	0.662560406810258	0.940349573655566
GPY04_RS04185	195.553081708263	0.151778469352957	0.252277442622742	0.601633137608456	0.547418365801079	0.910837693533428
GPY04_RS04190	551.913362130045	-0.0736916894579467	0.223608829978012	-0.329556258870426	0.741735278055928	0.95859250340804
GPY04_RS04195	794.714076937575	0.89452065167004	0.252264526831216	3.54596289421439	0.000391181284833835	0.0202491944210573
GPY04_RS04200	1115.46059421781	-0.468172804235483	0.27747849682003	-1.68723994688185	0.0915572230729058	0.603024860752005
GPY04_RS04205	299.635671150962	0.308767258638633	0.266561547085183	1.15833383327402	0.246727829516759	0.776554874302457
GPY04_RS04215	238.341264648467	0.281354163236203	0.274343096115556	1.02555583581259	0.305100993795923	0.804213387224186
GPY04_RS04220	352.978755610879	-0.0427770453555053	0.225113459900167	-0.190024378704303	0.849290027130823	0.978257828560034
GPY04_RS04225	519.049192748962	0.0740129244565698	0.231729425422295	0.319393725340196	0.749427968317036	0.959764623063786
GPY04_RS04230	522.405936812901	0.457803932860857	0.237858823475985	1.92468762003727	0.0542684502138055	0.49874407530654
GPY04_RS04235	1785.94012060879	0.487604990483402	0.270928992501938	1.79975197921985	0.0718998095282765	0.570490500132581
GPY04_RS04240	1041.43625737448	0.193038338449534	0.203197475922459	0.950003623682797	0.342110411361268	0.831246270465608
GPY04_RS04245	40.5215702369228	0.741756663201663	0.418602561083914	1.77198309843348	0.0763973628811069	0.574078897432493
GPY04_RS04250	492.69676451112	0.365992926923996	0.268730123948183	1.3619348718589	0.173218439777787	0.732931097614738
GPY04_RS04255	2322.46532350497	0.56014857721672	0.264743301704908	2.11581775104203	0.034360310781853	0.417025982430134
GPY04_RS04265	121.910717394599	-0.182406201706693	0.277989781930223	-0.656161533852628	0.511720195799457	0.901010622952913
GPY04_RS04270	482.9202019291	-0.0129716028450916	0.231004853715772	-0.0561529449985145	0.955219966429037	0.992702198784911
GPY04_RS04275	3105.55703740228	0.209802374387128	0.213713192968492	0.981700621627317	0.326247359081234	0.822947142725923
GPY04_RS04280	1244.02527320454	-0.193220390500958	0.23956459055813	-0.806548205019778	0.419926824828543	0.871809293914144
GPY04_RS04285	161.773748058418	-0.0429636137922612	0.290095829555825	-0.148101452744234	0.882262702966059	0.979666678633061
GPY04_RS04290	738.356199235543	0.0504352232479436	0.225482419657123	0.22367696481454	0.823008671248974	0.973648831307074
GPY04_RS04295	1031.02133290374	-0.0373556219344222	0.218447193855027	-0.171005272602464	0.864219619728872	0.978257828560034
GPY04_RS04300	271.891500033426	-0.0912832241935674	0.246258896452372	-0.370679904395746	0.710875959673307	0.951379300462279
GPY04_RS04305	260.784237920678	0.300405154118157	0.260971880080355	1.15110162070205	0.249690431336162	0.776554874302457
GPY04_RS04310	7360.25165283361	0.0487616650483575	0.213795183211903	0.228076537159527	0.819586740047301	0.973120893188041
GPY04_RS04315	416.285121658457	0.149278781672862	0.225207557850352	0.662849786649058	0.507426763813666	0.899817062000418
GPY04_RS04320	572.024651935946	0.0742146679748465	0.21592855521544	0.343700109051347	0.731071829157157	0.956373681895376
GPY04_RS04325	768.312183085533	-0.0423711712599017	0.226243240801319	-0.187281490089293	0.851439934988533	0.978257828560034
GPY04_RS04330	849.333792289902	0.149666024135778	0.221300957068194	0.676300844418211	0.498849656751904	0.895614344370539
GPY04_RS04335	58.6703289627732	0.0604118234532088	0.352034600433349	0.171607629985356	0.863746008586148	0.978257828560034
GPY04_RS04340	155.778895695612	-0.444561807846443	0.263187941960799	-1.68914200450969	0.0911922198869423	0.603024860752005
GPY04_RS04345	115.478288395694	0.512408005405044	0.311561375474259	1.6446454719397	0.100042943751782	0.613876670565044
GPY04_RS04350	73.3859453952819	0.387765829326921	0.34235645828544	1.1326376936743	0.257366432614733	0.779595961640875
GPY04_RS04355	141.90781569175	-0.051408196258205	0.271017250460807	-0.189686066738543	0.849555139715973	0.978257828560034
GPY04_RS04360	1752.17089071261	0.502770605903836	0.274214053808585	1.83349685736674	0.0667287154899898	0.549131580663486
GPY04_RS04365	1195.38687651953	9.98243404958562e-05	0.234169726484169	0.000426290545727758	0.999659869365449	0.999659869365449
GPY04_RS04370	187.784828242901	0.113842927748436	0.286900986736034	0.396802147819652	0.691513366756139	0.945803109697263
GPY04_RS04375	392.954082666515	0.927973360078834	0.30382422187143	3.05431000320813	0.00225578849668224	0.087248886188343
GPY04_RS04380	7722.79630874849	0.542827715937507	0.256384571630708	2.11724017746039	0.0342394691391898	0.417025982430134
GPY04_RS04385	329.946615646507	0.583442771070857	0.263966091602096	2.21029438868361	0.0270847378104516	0.381708389952155
GPY04_RS04390	530.087738090138	0.0967152721557934	0.217709048268994	0.444240939569471	0.656868396238066	0.940349573655566
GPY04_RS04395	1988.30700540685	0.212017625460762	0.210320493235591	1.00806926704603	0.313421210362161	0.80816239501532
GPY04_RS04400	18.7941760742634	-0.16051645839588	0.562885328968053	-0.285167244792394	0.775516013783034	NA
GPY04_RS04405	56.036511890105	0.631544861381325	0.366960446401591	1.72101616829346	0.0852478900091774	0.593478408927955
GPY04_RS04410	2457.6153141742	1.6312515683105	0.316015360381499	5.1619375917083	2.44406778674617e-07	2.02566665849129e-05
GPY04_RS04415	1253.08442670893	1.93959114217106	0.266985544600836	7.26477961595599	3.73646949508677e-13	4.64523225442752e-11
GPY04_RS04420	901.55688516236	1.75297975062698	0.263004453897351	6.66520937060311	2.64288313826835e-11	2.78784127403398e-09
GPY04_RS04425	125.007836115843	0.503669944336673	0.389835092607379	1.29200770758712	0.196354475396398	0.74002682538384
GPY04_RS04430	54.3834055310357	-0.112060888401717	0.362911334528972	-0.308783104135236	0.757486522453335	0.962690976509697
GPY04_RS04435	91.8125281267002	0.197742451719853	0.313047494246562	0.631669172742545	0.527603075845628	0.906061325613534
GPY04_RS04440	32.7811228504895	0.183067914600417	0.447911628763598	0.40871435980743	0.682749294382165	0.943489596563841
GPY04_RS04445	117.799060110741	-0.435761273088473	0.351121970784733	-1.24105384836664	0.214585857091838	0.75792001488408
GPY04_RS04450	65.2356852764447	0.247176349955224	0.350838531587395	0.704530226018381	0.481102633435477	0.888153266785997
GPY04_RS04455	230.669612606524	0.517158196961847	0.302343992118372	1.71049602586239	0.0871741876985132	0.597608203626973
GPY04_RS04460	95.2074344120266	0.182391126995267	0.319253997074572	0.57130412983573	0.567793502749377	0.918903208053492
GPY04_RS04465	92.2067337073172	0.16736944305992	0.328508134354105	0.509483405605747	0.610413427100768	0.932355910846507
GPY04_RS04470	98.9476612146617	-0.0193965373681038	0.300158792346786	-0.0646209202017783	0.948475827609477	0.99159485159751
GPY04_RS04475	159.763885886804	0.142697485747202	0.304965101779642	0.467914147928672	0.639845985569519	0.940349573655566
GPY04_RS04480	602.735238622204	-0.123469325331067	0.306147581627115	-0.403300018490597	0.686727528138578	0.94356908391596
GPY04_RS04485	285.696312287268	0.322835199417049	0.236410823791828	1.36556860738882	0.172074405440655	0.73241690197468
GPY04_RS04500	1197.24304472543	0.0403665485025564	0.26520307314099	0.152209957541089	0.879021340492551	0.978480508820154
GPY04_RS04505	82.1839444002633	-0.283478297656673	0.327885857658714	-0.864563966500001	0.387278157185426	0.862197503703887
GPY04_RS04510	68.5486364505774	0.141094660110819	0.329987162222621	0.42757620981519	0.668959689485625	0.940349573655566
GPY04_RS04515	169.109288623575	-0.126003492968373	0.279785707232992	-0.450357147312901	0.652452938802491	0.940349573655566
GPY04_RS04520	122.10878703966	-0.425259068494991	0.30152317396418	-1.41036943497255	0.158430625662479	0.708865048754615
GPY04_RS04525	96.449694589067	0.207306060176629	0.29889907480001	0.693565412724462	0.487954790572654	0.89096936124856
GPY04_RS04530	591.445408873903	-0.107367765038272	0.209721253736292	-0.511954621315008	0.608682769030785	0.932355910846507
GPY04_RS04535	412.004930772281	0.337600249625737	0.230037954146727	1.4675849943023	0.142216986496251	0.682837696542691
GPY04_RS04540	1104.46876090067	-0.299193632464162	0.218399287671457	-1.36993868274079	0.170706043206202	0.730009504177876
GPY04_RS04545	354.547516116669	0.115137298468516	0.243173293561318	0.47347838564963	0.635871917974374	0.939836849009869
GPY04_RS04550	20.658438637186	0.20331659804018	0.535453917521861	0.379708862680753	0.704161540594545	NA
GPY04_RS04555	75.3636769757989	-0.174213587618926	0.317857652175546	-0.548086813158463	0.583632294758905	0.924822244860271
GPY04_RS04560	5725.87012075356	-0.0563894219148703	0.286244662734245	-0.196997286783382	0.843829661013975	0.978257828560034
GPY04_RS04565	60.2703852791288	0.501753987547536	0.358089015072041	1.40119904947822	0.161154558478383	0.713314004604834
GPY04_RS04570	40.4113926697302	0.299514490023871	0.44427886398777	0.674158764464914	0.500210382501378	0.89605660080002
GPY04_RS04575	105.154277527868	-0.0494926357427845	0.296096718663479	-0.167150233768832	0.867251841119295	0.978257828560034
GPY04_RS04580	119.667082495796	-0.120278180278501	0.284539096925521	-0.42271231468055	0.672505169663193	0.940349573655566
GPY04_RS04585	304.371297573885	0.161812670332266	0.234474493273642	0.690107772803345	0.490126415506371	0.892794375917153
GPY04_RS04590	309.329544253094	0.0892250688893732	0.235015156912334	0.379656657305112	0.704200297719913	0.94828674520813
GPY04_RS04595	139.356290584033	0.311711985766735	0.302707261016454	1.02974730345101	0.303128643730446	0.804213387224186
GPY04_RS04600	75.7980176169581	-0.074989893135432	0.330340708905812	-0.227007726004528	0.820417734509709	0.973120893188041
GPY04_RS04605	753.876214024196	0.0363834882749998	0.238598580185859	0.152488284912083	0.878801829671221	0.978480508820154
GPY04_RS04610	270.504927128883	-0.387177373129577	0.276518423872814	-1.40018653262562	0.161457467646199	0.713314004604834
GPY04_RS04615	70.5218126347333	-1.20156117907662	0.345975518297242	-3.47296590518958	0.000514740740999221	0.0248862849919207
GPY04_RS04620	60.1047947030231	-0.318208299818139	0.395445843826117	-0.804682372532556	0.421002994274541	0.871809293914144
GPY04_RS04625	114.259402409672	-0.153126084062565	0.287119254652304	-0.533318757211174	0.593812945494556	0.928683568286262
GPY04_RS04630	887.0926980475	-0.0590222276385438	0.246799699236814	-0.239150322391234	0.810989022008763	0.973120893188041
GPY04_RS04635	673.974497253161	0.367281237965493	0.244031367884642	1.50505748973679	0.132309296968026	0.659840491039683
GPY04_RS04640	329.937285834508	0.788760186955653	0.281658189009732	2.80041631215771	0.00510367390334268	0.149293183676772
GPY04_RS04645	181.858794792904	0.608600909415774	0.284717520918945	2.13756044043751	0.0325524353487367	0.415073360618873
GPY04_RS04650	442.206731352463	0.0584651621166079	0.235996644053154	0.247737260634265	0.804337700506547	0.973120893188041
GPY04_RS04655	111.400871955	-0.16532621174956	0.296242583837105	-0.558077132626104	0.576791714936547	0.923089541190584
GPY04_RS19735	72.2938612671225	-0.563913309347755	0.365581443919223	-1.54251075574929	0.122949526274476	0.650436627600988
GPY04_RS04660	172.524334049362	0.726305517832656	0.294212266476997	2.46864458280308	0.0135625850356156	0.268989706325034
GPY04_RS04665	108.44038638188	0.439388836007276	0.338894397200655	1.29653614706153	0.194790834974284	0.74002682538384
GPY04_RS04675	1658.14374471454	-0.0419918662005898	0.197772310780093	-0.212324293703992	0.831854043843881	0.975634746165953
GPY04_RS04680	2008.73455514767	-0.08507334116558	0.209020908868268	-0.407008761114879	0.684001553492602	0.94356908391596
GPY04_RS04685	109.63413878935	0.242934525525481	0.297512897458432	0.816551240637974	0.414184929476807	0.870261884850433
GPY04_RS04690	122.858489185935	0.0337155937666452	0.281193180214016	0.119901890013778	0.904560867264453	0.981635480560203
GPY04_RS04700	27.6074215352463	-0.381727218783472	0.477979182831073	-0.798627288582946	0.424506559581636	0.872124886207216
GPY04_RS04705	511.235349407357	0.383152630972353	0.230118290597469	1.66502467047514	0.0959078339817241	0.60436649978386
GPY04_RS04710	760.538196649443	-0.363090276011726	0.20846883886527	-1.7417004766184	0.0815608690742322	0.587812391816568
GPY04_RS04715	19.3700314437309	-0.258210396979438	0.583979982671865	-0.442156246174836	0.658376145218279	NA
GPY04_RS04720	197.097180076497	0.0172876887944618	0.248295085897422	0.0696255776950974	0.944491678282475	0.990589948977398
GPY04_RS04725	29.696934777642	0.131121124913571	0.455864315093848	0.287631912768995	0.773628513864506	0.96821100218165
GPY04_RS04730	11.3585823288235	-0.451126136837831	0.669991723916381	-0.673330909523495	0.500736792580233	NA
GPY04_RS04735	145.723794377215	-0.0117700773770488	0.277387731497401	-0.042431859958302	0.966154430638833	0.993796186999579
GPY04_RS04740	19.6741588367194	-0.0260622246671133	0.526904951848795	-0.0494628577235165	0.960550436192847	NA
GPY04_RS04745	51.3203504637917	-0.559258679079614	0.40123950391179	-1.39382756091375	0.163369683285059	0.717970579992352
GPY04_RS04750	82.2041283922195	-0.216950422990595	0.312352726873057	-0.694568685737027	0.487325642248665	0.89096936124856
GPY04_RS04755	85.5983989574607	0.0193476745001237	0.306824885670217	0.0630577094744494	0.949720550194225	0.99159485159751
GPY04_RS04760	156.388037452859	0.00822178314351981	0.285242739512145	0.0288238121593617	0.977005109411048	0.993796186999579
GPY04_RS04765	274.051268353201	0.0604513067086804	0.260379506871149	0.232166146387993	0.816408970680276	0.973120893188041
GPY04_RS04770	160.353736354795	-0.271821111206895	0.260352560460781	-1.04405007857736	0.296462220802281	0.800528822169113
GPY04_RS19780	341.62232756215	-0.0975708058899495	0.226032253937785	-0.431667623492378	0.665983001894611	0.940349573655566
GPY04_RS04780	388.523350285639	-0.0849462701188976	0.227650108165118	-0.373143991907462	0.709041278457737	0.951126277576641
GPY04_RS04785	203.784869210226	0.0884802546371219	0.276930492667429	0.319503474625958	0.749344756989489	0.959764623063786
GPY04_RS04790	269.606036758552	0.301498516622669	0.293420649194885	1.02752998962394	0.304170971448043	0.804213387224186
GPY04_RS04795	143.686917011461	0.163023196677672	0.330723148713001	0.49292950104059	0.622062401510497	0.937238326968763
GPY04_RS04800	372.171408696296	0.265686760936045	0.254825084317066	1.04262404797427	0.297122447067651	0.800528822169113
GPY04_RS04805	852.206268875997	0.358061427731838	0.216018353947658	1.65755094966883	0.0974081370366062	0.609974307655182
GPY04_RS04810	1429.94481118029	0.529358156555317	0.252415681746708	2.09716826186145	0.0359786829693996	0.417387115640714
GPY04_RS04815	2790.9424373485	-4.71844926094404	0.251262167155513	-18.7789881555215	1.12197821658487e-78	1.95280308596596e-75
GPY04_RS04820	840.809368331814	-1.66028222014963	0.239538923986711	-6.93115837926092	4.17408407560258e-12	4.54062083349143e-10
GPY04_RS04825	238.936157933939	-1.20613610074202	0.286618590142299	-4.20815725924547	2.57461670527872e-05	0.00172350783674524
GPY04_RS04830	1352.83388214442	-1.02754543628177	0.227013704149232	-4.52635861844838	6.00087135296302e-06	0.000435188191243005
GPY04_RS04835	451.416715224421	-0.901376456503745	0.259500646224646	-3.47350370651269	0.000513710267941197	0.0248862849919207
GPY04_RS04840	82.3643400493169	-0.14655410170792	0.352309629940361	-0.415980970297998	0.677423928213486	0.940349573655566
GPY04_RS04845	125.838027420888	0.190413032228919	0.293091243313137	0.649671515520108	0.515904427076793	0.901468096700897
GPY04_RS04850	168.835695840012	0.0646356515633553	0.283127075434618	0.228292018571998	0.819419229006223	0.973120893188041
GPY04_RS04855	60.1303558865311	-0.243701570676842	0.35550772226643	-0.685502889003924	0.49302663821757	0.894079307582465
GPY04_RS04860	992.033777636309	-0.652049413035514	0.271092897324287	-2.40526188428876	0.0161608799403339	0.297650915726467
GPY04_RS04865	2866.70686373102	1.46154994816369	0.201389896478494	7.25731515691881	3.94849006968526e-13	4.73954963192220e-11
GPY04_RS04870	3136.55454817522	0.301795889285707	0.194636013524125	1.55056550851675	0.12100584325725	0.6460450005805
GPY04_RS04875	767.282314210527	0.105574331878698	0.222644903520143	0.474182566991237	0.635369723782303	0.939836849009869
GPY04_RS04880	1038.34372472313	0.596660815989705	0.207115409893868	2.88081324463231	0.00396650589141779	0.127863834735489
GPY04_RS04885	2270.26347627732	0.206325153749921	0.223914005691982	0.921448183253632	0.356816482517849	0.838818956986385
GPY04_RS04890	226.650307155674	-0.0138712991575285	0.246398853366885	-0.0562961189469267	0.955105910565319	0.992702198784911
GPY04_RS04895	261.827577659724	0.376446620768205	0.281991648196033	1.33495663143367	0.181890541027593	0.735064657214175
GPY04_RS04900	470.116856814318	-0.0507958037334707	0.22110062078563	-0.229740665372081	0.81829329355603	0.973120893188041
GPY04_RS04905	244.162237463858	0.112928560742806	0.257542715301841	0.438484779546001	0.661034901170335	0.940349573655566
GPY04_RS04910	2492.52032372927	0.315772273782199	0.312046876683736	1.01193858159407	0.311567420591675	0.806368915300833
GPY04_RS04915	6847.7206674802	-0.208952798039007	0.286281314250114	-0.729886260953982	0.465459711028085	0.885390849228833
GPY04_RS04920	455.396383183966	-0.146656641353077	0.219501546328896	-0.668134889279231	0.50404749279499	0.897947452619939
GPY04_RS04930	1797.51375903072	0.498283012610448	0.222070714136708	2.24380335132215	0.0248450566938374	0.3603568431302
GPY04_RS04935	561.98210462566	0.470699869104634	0.311104989819762	1.51299363400546	0.130281275899317	0.655647889504109
GPY04_RS04940	4142.45537999915	0.134342016051877	0.266608978338051	0.503891567678324	0.61433757642866	0.933398570047468
GPY04_RS04945	656.907010124938	0.215107209636267	0.254468734798236	0.845318816108478	0.397932858202626	0.864366956615191
GPY04_RS04950	1061.71135478022	0.666524763428401	0.289430293569098	2.30288528270202	0.0212852984298373	0.335267528661826
GPY04_RS04955	10776.2312022372	0.549496040438992	0.226544024806889	2.42555962757082	0.015284804626821	0.287472210436539
GPY04_RS04960	170.775676586695	0.127212021412936	0.277208669891984	0.458903473194057	0.646303484524186	0.940349573655566
GPY04_RS04965	1381.73987639619	-0.0424886809245212	0.214368684152464	-0.198203767926766	0.842885639590146	0.978257828560034
GPY04_RS04970	1700.84957979892	0.0538847103239701	0.228599396596374	0.235716765338238	0.81365245957196	0.973120893188041
GPY04_RS04975	110.940478890913	0.0255232802639829	0.282297245752271	0.0904127852752087	0.927959197124295	0.987870865352132
GPY04_RS04980	36.3725046282646	0.524682909033752	0.425641122516981	1.23268848162766	0.217692010854179	0.75792001488408
GPY04_RS04985	48.504699454728	0.398404729990701	0.393244259403673	1.01312281225631	0.311001503234617	0.806320823784356
GPY04_RS04990	249.610291905871	-0.341887135674585	0.25502845473279	-1.34058427336198	0.180055466102727	0.73478672626447
GPY04_RS04995	16.9084678139	0.146650212030277	0.570616846047577	0.257002948731817	0.79717649675485	NA
GPY04_RS05000	1663.51692478544	0.0585644543886746	0.197494456317167	0.296537206566563	0.76681985721979	0.968190033725822
GPY04_RS05005	69.8161570530749	0.298213642894438	0.337056047522448	0.88475980504274	0.376286192559385	0.857794522789273
GPY04_RS05010	52.5940231966294	-0.245865733396683	0.395819695595429	-0.621155885198761	0.534497061990422	0.910548093345574
GPY04_RS05020	53.0582094189664	-0.592362220173745	0.388817095203796	-1.52349839418265	0.127634062146371	0.655232813685122
GPY04_RS05025	317.114226861714	-0.0713678179615015	0.233667373198996	-0.305424830965696	0.76004261233928	0.96523470760782
GPY04_RS05030	392.203714037119	-0.143512565913029	0.238428022105438	-0.60191148945389	0.547233055887662	0.910837693533428
GPY04_RS05035	19.4069512320613	0.0885412777289326	0.535570802354788	0.165321330699201	0.868691070352859	NA
GPY04_RS05045	10.7949892174558	0.58119185184935	0.705389143027201	0.823930815485968	0.409978869819157	NA
GPY04_RS05050	34.8691461175253	-0.335714813199128	0.459911365519805	-0.729955461787062	0.465417409241694	0.885390849228833
GPY04_RS05055	27.7755130257228	0.346127990550865	0.464779144214523	0.744714978844032	0.456444042038277	0.881590619673056
GPY04_RS05065	31.5118117837548	0.0281986435015867	0.445285054470173	0.0633271726021418	0.949505978576339	0.99159485159751
GPY04_RS05070	105.451140965503	0.0959905872454834	0.298166842221456	0.321935821335186	0.747501315138995	0.958751686808711
GPY04_RS05160	59.6960568860814	-0.243180002515255	0.422966743449642	-0.574938825052583	0.565332670945586	0.918903208053492
GPY04_RS05165	4156.54243473207	2.97052661962806	0.257021332830353	11.5575099814332	6.76418262739291e-31	2.61623552510608e-28
GPY04_RS05170	1588.43464211712	0.0584118758136007	0.225826175486719	0.25865857085746	0.795898687572383	0.973120893188041
GPY04_RS05175	1607.68346692063	-0.324106174674486	0.238974761356149	-1.35623600097026	0.175024090878661	0.73478672626447
GPY04_RS05180	662.996833537268	0.238798629426083	0.221803845745642	1.07662078005596	0.281649716845851	0.792448357194023
GPY04_RS05185	2294.2046499796	-0.133097455998324	0.290852491292631	-0.457611538435864	0.647231552340378	0.940349573655566
GPY04_RS05190	1431.59984081312	-0.621726436824181	0.256806098545937	-2.4209956085329	0.0154780642632565	0.287472210436539
GPY04_RS05195	2454.8650944255	0.261602755701917	0.2173995015651	1.20332730212622	0.228849687829794	0.763783090446322
GPY04_RS05200	1241.98668426787	0.0712531241954904	0.203341517582402	0.350411096772778	0.726030199660659	0.956228197131576
GPY04_RS05205	28.9552305348499	0.339451573703345	0.475738591535214	0.713525410263504	0.475520695046343	0.887926417863346
GPY04_RS05210	890.66844968258	0.362707583006294	0.213060818975191	1.70236641702071	0.0886867013928358	0.600177090700775
GPY04_RS05215	858.443223275063	-0.130334232931035	0.240979998683889	-0.540850832612062	0.588610402474253	0.928683568286262
GPY04_RS05220	313.057007110364	0.254269448640265	0.243510376829234	1.04418321695825	0.296400630285797	0.800528822169113
GPY04_RS05225	11607.6014756666	0.217682610235586	0.200441746307107	1.08601433706361	0.277472649251369	0.791265116502088
GPY04_RS05230	180.121850797928	0.309453794336853	0.26230266845439	1.17975846818601	0.238096292140107	0.770272484144715
GPY04_RS05235	4228.27608986423	0.591136375211431	0.259539945651007	2.27763157508828	0.0227485376116193	0.344210307012269
GPY04_RS05240	1158.73044162563	-0.226067178847882	0.222093236702721	-1.01789312544659	0.30872874898763	0.805511964561885
GPY04_RS05245	396.193767530843	0.095127484049331	0.23866812055482	0.39857641577012	0.690205342143197	0.945535142070236
GPY04_RS05250	7004.06928170665	0.0370079710812784	0.208775346302653	0.177262170733653	0.859302463578271	0.978257828560034
GPY04_RS05255	5383.9046890899	-0.233881866355425	0.218425704160912	-1.07076164526464	0.284276616736245	0.793558061635019
GPY04_RS05260	42.1248598014354	0.144709511300741	0.427887068030948	0.338195571010513	0.735215813253407	0.957100316355688
GPY04_RS05265	95.7856680446466	-0.216394122994759	0.327021142268016	-0.661712944594296	0.508155207180783	0.899817062000418
GPY04_RS05270	27.6726222123455	0.00959152123005096	0.462391235298611	0.0207433024197718	0.983450426105494	0.994753958077793
GPY04_RS05275	54.6001558058098	-0.257781511472864	0.375131445768716	-0.687176493414517	0.491971515447346	0.894079307582465
GPY04_RS05280	235.963144480463	-0.114195022880079	0.242337462230502	-0.471223152330697	0.637481386945857	0.940349573655566
GPY04_RS05290	12.1097238033537	-0.328974047573691	0.651613018624911	-0.504861072708338	0.613656416893391	NA
GPY04_RS05295	18.1665810549522	-0.180506493045422	0.556376650785824	-0.324432185984935	0.745610855493475	NA
GPY04_RS05300	36.8100088169217	-0.419230352393421	0.412160319651816	-1.01715359874424	0.309080365856499	0.805511964561885
GPY04_RS05335	47.0038985632885	-0.595380456005248	0.388970462249808	-1.53065724466985	0.12585412584145	0.654774666346963
GPY04_RS05340	66.2431167408759	0.139499886073056	0.345599864741201	0.403645661659964	0.686473302956638	0.94356908391596
GPY04_RS05345	35.8022048270884	-0.687583409389926	0.499339838584654	-1.37698488335887	0.168516921538449	0.7251951028328
GPY04_RS05350	58.0344654529539	-0.0881958803821513	0.361187259165077	-0.244183254376208	0.807088895662271	0.973120893188041
GPY04_RS05355	84.7226032904892	-0.0107867084638637	0.324435828822107	-0.0332475870591292	0.973477150093658	0.993796186999579
GPY04_RS05360	18.2302104910908	0.0313340331894454	0.555182748109037	0.0564391334135826	0.954991982666428	NA
GPY04_RS05365	17.7802156919299	-0.295424051905846	0.614884129980013	-0.480454832873064	0.630904012582238	NA
GPY04_RS05370	14.4100387764393	-0.150500345231309	0.634575770791313	-0.237166863530948	0.812527342074847	NA
GPY04_RS05375	12.6716245944038	-0.186432774571273	0.64786087245011	-0.287766683402584	0.773525341861594	NA
GPY04_RS05380	20.2463633801632	-0.245218181011779	0.538412644816757	-0.455446548985187	0.648788013252113	NA
GPY04_RS05385	66.6462401974128	-0.17769272448643	0.349554040487875	-0.508341211671944	0.611214073126035	0.932355910846507
GPY04_RS05390	235.993246181855	-0.307548731558182	0.301667632819611	-1.01949529249658	0.307967886909479	0.805511964561885
GPY04_RS05395	87.3663367296964	-0.362154514630627	0.330762338873621	-1.09490855538121	0.273556700544564	0.7896123214047
GPY04_RS05405	1299.79561312956	-0.607588106380319	0.342036241249535	-1.77638516947989	0.0756694538286669	0.574078897432493
GPY04_RS05410	379.206489513941	-0.258588541486612	0.237390404260977	-1.08929652102673	0.276023146443417	0.790059350490778
GPY04_RS05415	2356.44529449689	-0.313867400243602	0.259285768818812	-1.21050762513283	0.226084166632401	0.760385491833225
GPY04_RS05420	102.757270940877	0.2706854855279	0.318108433405969	0.850922066509479	0.394812646051133	0.862197503703887
GPY04_RS05425	24.7184062499817	-0.298800251812099	0.493870690973392	-0.605017178126486	0.545167582845567	0.910837693533428
GPY04_RS05430	76.7151062880651	-0.362884259574071	0.337779046847131	-1.07432436369655	0.282677329045913	0.792448357194023
GPY04_RS05435	12.0539785431895	-0.210035666129818	0.653384239488834	-0.3214581152036	0.747863248433344	NA
GPY04_RS19445	43.2522169927799	-0.100064749118817	0.409493964881453	-0.244361963057955	0.806950498007712	0.973120893188041
GPY04_RS05445	35.8398910573997	-0.481020146108278	0.434344534574341	-1.1074621822505	0.268094154156148	0.787540717820718
GPY04_RS05450	24.850326997647	-0.574362749721374	0.504272118213403	-1.13899366825256	0.2547057951191	0.779595961640875
GPY04_RS05455	70.304285997626	-0.245830011324839	0.348890533410871	-0.7046049914898	0.481056091345874	0.888153266785997
GPY04_RS05460	62.3165282946303	0.218553311111048	0.349356804905045	0.625587674384792	0.531585425354101	0.908529471021785
GPY04_RS05465	36.4768206986037	-0.220936081537479	0.460390875673534	-0.479888054284869	0.631306995857259	0.939049451555808
GPY04_RS05470	19.2929844715532	-0.284101348180822	0.566670085677904	-0.501352295385337	0.616123206947484	NA
GPY04_RS05475	34.2377092853763	-0.408731913577394	0.437150065206983	-0.93499222831836	0.349792304597735	0.833664509268401
GPY04_RS05480	14.8719428399777	0.0802203256796986	0.623594134575443	0.128641886175396	0.897641021277875	NA
GPY04_RS05485	162.374400046631	-0.0641488596878198	0.270622279857854	-0.237042048871639	0.81262416940557	0.973120893188041
GPY04_RS05490	168.043527464608	-0.525264801331632	0.277128530501761	-1.89538334570101	0.0580416334733477	0.516733826395712
GPY04_RS05495	70.7847550254373	-0.189114706247138	0.336613834457374	-0.561815014382858	0.574242061300643	0.922444215684144
GPY04_RS05500	311.955382067711	0.518126205963622	0.244937674756357	2.11533895910055	0.0344010682436782	0.417025982430134
GPY04_RS05505	400.395076830488	0.393648524613512	0.224678092580495	1.75205566369352	0.0797642369352692	0.582094986942709
GPY04_RS05510	11.5443759294546	-0.0562414539060832	0.691264945009422	-0.0813601996052565	0.935155500250697	NA
GPY04_RS05515	4337.46677227957	0.320697568778662	0.200214142713363	1.60177280402109	0.109205859043451	0.625954206590134
GPY04_RS05520	2375.26983596264	0.0858416708262497	0.200017044702361	0.429171778605109	0.667798219186165	0.940349573655566
GPY04_RS05525	374.801044135913	0.240788418837689	0.253022277715801	0.951649084070559	0.341274979530352	0.831246270465608
GPY04_RS05530	976.162430452249	-0.255413922428919	0.231396332804808	-1.10379416705956	0.269682435693459	0.789267280028608
GPY04_RS05535	155.845146222087	0.248479138996226	0.279681476804177	0.888436166154124	0.374306178456445	0.855184797811557
GPY04_RS05540	580.653490467932	0.262560690387812	0.217929658314713	1.20479558596218	0.228282224434001	0.763352952213984
GPY04_RS05545	157.323064691543	0.275356019699552	0.280634209807184	0.981191921999609	0.32649810696187	0.822983280473765
GPY04_RS05550	1334.05300841836	-0.0623208163680382	0.252203972420372	-0.247104816668638	0.804827106144614	0.973120893188041
GPY04_RS05555	496.961135153511	0.446210912796216	0.219496534086302	2.03288363824813	0.0420642804433155	0.437460711699598
GPY04_RS05560	14.4794332478777	-0.117193245248566	0.627563560918044	-0.186743228171387	0.851861961064038	NA
GPY04_RS05565	862.447057240888	0.471017099563896	0.222508315361487	2.11685167270573	0.034272438291739	0.417025982430134
GPY04_RS05570	490.288938772286	-0.234527181067602	0.221742706723208	-1.05765454266035	0.290212966515686	0.796784776924486
GPY04_RS05575	155.281429637602	-0.177662293874345	0.274824712373861	-0.646456762711574	0.517983589852907	0.90222277790388
GPY04_RS05580	398.574936260489	0.640399004463561	0.286260262972726	2.23712155439673	0.0252783965705704	0.363838556738132
GPY04_RS05585	394.345936006781	0.579373153985702	0.296175872526232	1.95617944515175	0.0504440190126979	0.48058792995545
GPY04_RS05590	112.706152717747	0.264086398057891	0.344907811629276	0.765672417827823	0.443871242810438	0.877025790964103
GPY04_RS05595	4238.5195793745	1.04309335457969	0.308971222178628	3.37602106508364	0.000735422883276777	0.0329568568209027
GPY04_RS05600	579.505508400675	0.65957386668209	0.318086666076707	2.0735665371243	0.0381195856736796	0.418795557874003
GPY04_RS05605	378.577081615089	1.17938218802934	0.321249553848324	3.6712336994752	0.000241382497580107	0.0142415673572263
GPY04_RS05610	798.579915032092	0.981075275272833	0.305425725245693	3.21215665276273	0.00131742517675958	0.0539524357682365
GPY04_RS05615	171.46127258733	0.30509972317797	0.307609907125886	0.991839716830419	0.321275719829566	0.819317479719055
GPY04_RS05620	146.059309310354	0.678242426147471	0.371078369192153	1.82776060923201	0.0675854873982997	0.553564897961133
GPY04_RS05625	256.704262839407	0.203460493462444	0.236405642093275	0.860641445190919	0.389435552038739	0.862197503703887
GPY04_RS05630	468.363138873806	0.452361027039211	0.222200353113603	2.03582496922467	0.0417679341936182	0.437460711699598
GPY04_RS05635	624.789984872833	0.0670957383271282	0.213376857688443	0.314447119776674	0.753181473240421	0.961103682769528
GPY04_RS05640	465.989487256175	0.252262296075001	0.232427548260916	1.08533733613977	0.277772275325361	0.791265116502088
GPY04_RS05645	841.520712217858	0.397385204529698	0.271127737843454	1.4656752115829	0.142736790408139	0.684389486791644
GPY04_RS05650	243.827301371936	0.400497511587507	0.266526528236656	1.50265534255523	0.132927944172462	0.661031676663345
GPY04_RS05655	260.267966368961	0.237638034560926	0.242448174039245	0.980160133202156	0.327007080069575	0.823610140007052
GPY04_RS05660	224.381141385809	0.492723814926498	0.268501496601916	1.83508777851253	0.0664926844770069	0.549131580663486
GPY04_RS05665	680.051740748754	0.530573393486281	0.22986502293772	2.30819542140622	0.0209882697214477	0.333608068038172
GPY04_RS05670	104.153846305935	0.165717798370024	0.290071848205988	0.571299143281025	0.567796882362015	0.918903208053492
GPY04_RS05675	130.358308010986	0.0212804772727365	0.286261970543039	0.0743391699301427	0.940740510143252	0.990286065252355
GPY04_RS05685	142.648847596444	-0.0137987398050422	0.287281478551223	-0.0480321247113809	0.961690640327835	0.993796186999579
GPY04_RS05690	3532.84403249828	-0.133360008645669	0.200466077267214	-0.665249754290868	0.505890762148154	0.899513199361864
GPY04_RS05695	45.0523641644515	0.259267511687056	0.411679534380501	0.629779938119111	0.528838573207651	0.906779548605587
GPY04_RS05700	178.526226275102	0.0226048159696116	0.264016802693377	0.085618853569196	0.931769410513192	0.988070202449533
GPY04_RS05705	97.593523348684	0.0236306702048214	0.300386750250632	0.0786674851174522	0.937297108419957	0.989765743563973
GPY04_RS05710	709.988929245467	-0.255769470106764	0.208191348389929	-1.22853073427299	0.219247799275674	0.75792001488408
GPY04_RS05715	670.418198276949	-0.184975801280536	0.235659061775634	-0.784929719599104	0.432494775947656	0.876776109431132
GPY04_RS05720	2279.32743307345	-0.198170039238363	0.209526049790009	-0.945801438231538	0.344249871881891	0.831246270465608
GPY04_RS05725	373.860935875955	-0.268409887568983	0.252476167906331	-1.0631097968366	0.28773216216646	0.796180967012278
GPY04_RS05730	174.327752391039	0.496006770002654	0.266548415306963	1.86085056792193	0.0627652820984539	0.536820508561961
GPY04_RS05735	197.377603461934	2.34908089819847	0.306221546646786	7.67118096006498	1.70419913524004e-14	2.28166045760407e-12
GPY04_RS05740	222.700358620621	2.82722186389622	0.333166806170593	8.48590499273383	2.1404627753353e-17	3.10456288372591e-15
GPY04_RS05745	516.549654307719	-0.0102735101320952	0.235693484205348	-0.0435884350674046	0.965232470416268	0.993796186999579
GPY04_RS05750	125.148889287404	0.0605351789502541	0.282372518497521	0.214380561084189	0.830250299295043	0.97506791222876
GPY04_RS05755	60.8058403541725	0.216030082952136	0.360402213335165	0.599413863064247	0.548896934670029	0.910837693533428
GPY04_RS05760	56.7782997024162	-0.067853771341099	0.375570950123198	-0.1806683166492	0.856627929143129	0.978257828560034
GPY04_RS05765	170.668281774748	0.191670393571565	0.28892656914485	0.663387912502686	0.507082145386153	0.899817062000418
GPY04_RS05770	173.490880421187	0.0347447876076334	0.304844648944063	0.11397538952376	0.909257302607832	0.982513913407129
GPY04_RS05775	45.8235225654845	-0.173124147695949	0.398322171352959	-0.43463347045912	0.66382849625001	0.940349573655566
GPY04_RS05780	11.9182294790909	0.105701522365585	0.656379652382303	0.161037171066997	0.872064124413171	NA
GPY04_RS05785	26.66797230164	0.290285471264215	0.482449781327666	0.601690543760578	0.547380145697861	0.910837693533428
GPY04_RS05790	34.6065743388889	-0.32409260316537	0.42588260215371	-0.760990473727778	0.446662757220276	0.877940744146686
GPY04_RS05800	642.264886884308	-0.0530152734334744	0.233354663875208	-0.227187546000047	0.820277911374561	0.973120893188041
GPY04_RS05805	103.146134937124	0.161338491209804	0.302838599126759	0.532754053396848	0.594203843278792	0.928793703840805
GPY04_RS05810	113.956251615759	-0.199067263688528	0.281569570746708	-0.706991395272621	0.479571825125027	0.888153266785997
GPY04_RS05815	193.457570429874	0.220298519988422	0.254277948767637	0.86636895199172	0.386287864689271	0.862197503703887
GPY04_RS05820	546.647482608354	0.184402360253678	0.249381316474201	0.739439356808249	0.459640251161845	0.882856513549792
GPY04_RS05825	1304.59216519829	0.122003510534472	0.261193137738638	0.467100750007278	0.640427797618925	0.940349573655566
GPY04_RS05830	390.853671213678	0.292484532670184	0.227173805347057	1.28749233312067	0.197922740180697	0.742423554492464
GPY04_RS05835	55.56708718646	-0.450087569179304	0.35994089651033	-1.25044854181049	0.211135741761634	0.757083614601785
GPY04_RS05840	61.1722195846588	0.24798158859757	0.375018832822443	0.661251027665003	0.508451341905415	0.899817062000418
GPY04_RS05845	54.3975179787204	0.698685194320954	0.426465112749137	1.63831735219089	0.101355509772192	0.613876670565044
GPY04_RS05850	76.3699999118106	0.0131124019055608	0.35056865619249	0.0374032352121093	0.970163493151146	0.993796186999579
GPY04_RS05855	154.628470617192	0.302886466439041	0.276705082357997	1.09461837078645	0.27368386388206	0.7896123214047
GPY04_RS05860	304.362401556294	-0.00730296861958233	0.234301290513719	-0.031169135276934	0.975134654430142	0.993796186999579
GPY04_RS05865	27.940257583208	-0.0441019644355199	0.528388795277182	-0.0834649879590746	0.933481815783815	0.988275608498619
GPY04_RS05870	8.19811020563381	-0.181911878924975	0.830613467410307	-0.219009065061443	0.826642986285709	NA
GPY04_RS05875	9.17876827459381	-0.608575312708922	0.780007829692719	-0.780216928012977	0.435263199963699	NA
GPY04_RS05880	71.3190265373881	-0.0285636869851103	0.336804611802322	-0.084807885593547	0.932414124332167	0.988070202449533
GPY04_RS05885	60.7289679421054	-0.165575572034354	0.377046470368848	-0.439138368998331	0.660561278836649	0.940349573655566
GPY04_RS05890	74.0833380597896	-0.0304606221692285	0.33167482296985	-0.0918388133789627	0.926826105737893	0.987870865352132
GPY04_RS05895	78.2229802176038	0.0272064663301403	0.342221959462905	0.079499475641011	0.936635348672338	0.989765743563973
GPY04_RS05900	324.564197210216	0.435228714849586	0.27269337216673	1.59603701179608	0.110480530173856	0.628674367212488
GPY04_RS05905	91.002510445012	0.0177165566805026	0.317936662370547	0.0557235411242206	0.95556204553153	0.992702198784911
GPY04_RS05910	997.810892372517	0.169686621329916	0.220476615187547	0.769635460820064	0.441516163849743	0.877025790964103
GPY04_RS05915	44.0318605667529	0.0904071992043012	0.394510268453582	0.229163107867086	0.818742145264822	0.973120893188041
GPY04_RS05920	25.0021972602999	-0.0363279468671395	0.49141965155243	-0.0739244894915718	0.941070469363628	0.990286065252355
GPY04_RS05925	126.637038023389	-0.175637534529431	0.289359482766627	-0.606987311596371	0.543859332701623	0.910837693533428
GPY04_RS05930	91.8989310755303	0.0982066715679145	0.320435425335335	0.306478821638218	0.759240102412414	0.964567443977232
GPY04_RS05935	20.1964829886929	0.000682085089355738	0.560531991217098	0.00121685309677813	0.999029091940925	NA
GPY04_RS05940	243.206604140561	-0.190855885475909	0.25271140004144	-0.755232591187465	0.450109436723233	0.878268469301332
GPY04_RS05945	10.6187715723471	-1.10442484439643	0.733238400988038	-1.50622886486608	0.132008431957864	NA
GPY04_RS05950	681.059887346802	-0.517255546642338	0.238156388393706	-2.17191548012242	0.0298620386251281	0.399465053459263
GPY04_RS05955	614.843055412233	-0.392854671630917	0.237989673701505	-1.65072150199108	0.0987954551905223	0.613876670565044
GPY04_RS05960	700.188302097619	-0.143649896151077	0.268700302918126	-0.53461010125786	0.592919497218798	0.928683568286262
GPY04_RS05965	531.220016404148	-0.152862946563909	0.285905841927007	-0.534661850676472	0.592883705947992	0.928683568286262
GPY04_RS05970	40.4169182342293	0.0286647887442465	0.407229083042398	0.0703898369195359	0.943883380148195	0.990589948977398
GPY04_RS05975	178.921994773655	0.766064302971056	0.268923602042811	2.84863171975921	0.00439076736470206	0.136466617826142
GPY04_RS05980	474.965277620793	1.36979119189357	0.295114700231021	4.64155526926064	3.45796498514985e-06	0.000273572184393332
GPY04_RS05985	1679.16137733531	1.40276688301229	0.236703093472844	5.92627186417917	3.09889394212356e-09	2.83874995066634e-07
GPY04_RS05990	1033.04051397854	1.35174251301644	0.284229271273083	4.75581739685673	1.97645062619214e-06	0.000160000572785461
GPY04_RS05995	132.740437618849	0.317522037019456	0.281939953731035	1.126204473036	0.260078980630984	0.779595961640875
GPY04_RS06000	232.768429934059	0.158532247101096	0.259223181936476	0.611566627324038	0.540824523769466	0.910837693533428
GPY04_RS06005	26.1845051771499	-0.449469779681135	0.486881682984944	-0.92316017502559	0.35592373939753	0.838818956986385
GPY04_RS06010	10.5487852882906	0.111769326521902	0.729023578885298	0.153313733271564	0.878150871123707	NA
GPY04_RS06015	533.060042318677	0.0779197238703599	0.225799121011863	0.345084265701222	0.730031021895958	0.956373681895376
GPY04_RS06020	544.570998811739	-0.0593221613882106	0.237147783447954	-0.250148496122166	0.802472513334342	0.973120893188041
GPY04_RS06030	249.190529866667	-0.183566989735926	0.2477523279869	-0.740929424266125	0.458736233578154	0.882731248803513
GPY04_RS06035	1095.85133399553	-0.0358368015664697	0.224459227201241	-0.159658402166465	0.873150170723676	0.978480508820154
GPY04_RS06040	507.501049149579	-0.22531645357603	0.262834728222254	-0.857255261129352	0.391303827939175	0.862197503703887
GPY04_RS06045	131.985007449374	-0.0165805296264592	0.315492587027559	-0.052554419052042	0.958086935074014	0.993027058452087
GPY04_RS06050	244.426411927721	-0.214763839880636	0.27588576667049	-0.778452047282105	0.43630256562718	0.877025790964103
GPY04_RS06055	888.027393197261	-0.689577936615567	0.270120378997822	-2.5528541725507	0.0106844219753367	0.243088058144751
GPY04_RS06060	447.239776885163	0.0838693291599261	0.23106427583465	0.362969692554046	0.716627524437676	0.951669219942969
GPY04_RS06065	195.686263409648	0.329609808563554	0.335046427960325	0.983773534223697	0.325226874872845	0.821563680284741
GPY04_RS06070	119.912409813668	0.276264783742529	0.309880231409413	0.891521161211244	0.372649644222266	0.853978546107774
GPY04_RS06075	225.216509058201	0.0479675893774059	0.274149643428117	0.174968636754704	0.861104277636495	0.978257828560034
GPY04_RS06080	113.949251601294	-0.58694841624051	0.322887289199506	-1.81781208450682	0.0690928589855227	0.557928891033713
GPY04_RS06085	99.3027036594196	0.12085838854697	0.29717815618287	0.406686649178208	0.68423814740713	0.94356908391596
GPY04_RS06090	104.816716177443	-0.0820136747071173	0.303195259363634	-0.270497879416891	0.786777248120531	0.971278081996525
GPY04_RS06095	646.946759320619	-0.165116245774404	0.257612059931146	-0.640949207962298	0.521555683504796	0.904276300459461
GPY04_RS06100	201.513498312871	0.051331416102259	0.256834851853234	0.199861567586598	0.841588848587954	0.978257828560034
GPY04_RS06105	112.338413720925	-0.341918798332307	0.282205354608076	-1.21159571478422	0.225667175723271	0.759895469271649
GPY04_RS06110	92.6841623130689	0.0287780320424311	0.298552997400007	0.0963917036273253	0.92320948098901	0.986580283102987
GPY04_RS06115	792.499839748491	-0.177361151927967	0.27776603437965	-0.638527141463058	0.5231305919459	0.90487251130578
GPY04_RS06120	61.5479066963953	0.431509819061583	0.345119786321692	1.25031897956545	0.211183047911041	0.757083614601785
GPY04_RS06125	74.2772319689119	0.641505232517682	0.392664046536947	1.63372541534006	0.10231651929884	0.617268290605305
GPY04_RS06130	16510.323907702	0.171876389452073	0.189628054087169	0.906386928239341	0.364731089156879	0.845495355239421
GPY04_RS06135	1412.56706703247	0.152204375591713	0.206286888526336	0.737828645722588	0.46061858360422	0.883167903774062
GPY04_RS06140	1119.40928067337	0.271228425714573	0.264499512373362	1.02544017295469	0.30515554092768	0.804213387224186
GPY04_RS06145	382.165986215028	0.142496277029754	0.225114454148181	0.632994791778034	0.526737044103663	0.905020558008317
GPY04_RS06150	508.134389874337	-0.151334218875091	0.229242526719435	-0.660148974279568	0.509158233134745	0.899817062000418
GPY04_RS06155	429.354948613186	0.398481635942469	0.235165130897192	1.69447585372117	0.0901748962591006	0.600188936669081
GPY04_RS06160	407.324162290372	0.181035290442636	0.268822940526048	0.673436910140092	0.500669373328365	0.89605660080002
GPY04_RS06165	207.029900493884	0.133526939847009	0.274163034276716	0.487034804671144	0.626233666390227	0.939049451555808
GPY04_RS06170	416.773296301313	0.407538789173824	0.239122281872043	1.70431122513251	0.0883229589759119	0.599829440389185
GPY04_RS06175	697.814494296074	0.0753693109948066	0.257929500334145	0.292208959801676	0.770126861519583	0.96821100218165
GPY04_RS06180	477.50123312417	0.995320470879341	0.228610417029043	4.35378441548836	1.33807298953442e-05	0.000950577974810066
GPY04_RS06185	171.1708450507	0.18073279697704	0.26323383786408	0.6865864907169	0.492343343921422	0.894079307582465
GPY04_RS06190	328.562516983059	0.106781880463341	0.238027205231749	0.448612083477499	0.653711515494862	0.940349573655566
GPY04_RS06195	172.278785745757	-0.030759266610557	0.266850040891248	-0.1152679853742	0.908232713156945	0.98246055764429
GPY04_RS06200	264.508590743031	0.053205844239972	0.250113977900935	0.212726392529112	0.831540379632803	0.97559557179029
GPY04_RS06205	255.214769845321	0.189150537614018	0.244832364898648	0.772571623413921	0.43977594365487	0.877025790964103
GPY04_RS06210	51.5548682521361	0.0532522766840489	0.370949039101512	0.143556853019577	0.885850413944048	0.980848390857248
GPY04_RS06215	126.186258448622	0.277026443003737	0.339282292504022	0.816507224586301	0.414210093190692	0.870261884850433
GPY04_RS06220	150.414582738437	0.146541104093375	0.266125542604622	0.55064652065769	0.581876011865547	0.923625352167793
GPY04_RS06225	13435.5644717188	0.279260619497738	0.226803190640146	1.23129052421852	0.21821422465212	0.75792001488408
GPY04_RS06230	188.965335814087	-0.144099018413307	0.290380284250323	-0.496242431834959	0.619723377163265	0.93671605553857
GPY04_RS06235	64.0368318229003	0.0495140960904135	0.391276215620108	0.126545121103111	0.899300434619637	0.981635480560203
GPY04_RS06240	370.832429987056	0.283006668376387	0.299072264110263	0.946281893502659	0.344004826024649	0.831246270465608
GPY04_RS06245	118.005036295216	0.381007141925824	0.291187521818041	1.30845971539917	0.190717429738812	0.737651649664064
GPY04_RS06250	485.408065134414	-0.225443663500161	0.240257047040429	-0.938343604390613	0.348067857930301	0.833664509268401
GPY04_RS06255	101.286920536456	0.507379091885054	0.357497383942315	1.41925260064819	0.155825385610963	0.706063425674604
GPY04_RS06260	189.987052575345	0.361921304906907	0.249609196886762	1.44995180234123	0.147071960142684	0.698441327771737
GPY04_RS06265	5361.2624303	0.433189321758476	0.201730709117687	2.14736429397945	0.031764290939452	0.412580211791912
GPY04_RS06270	99.1568397535566	-0.0425388088912921	0.29520726452076	-0.144098110052778	0.885422997106766	0.980848390857248
GPY04_RS06275	148.756698359722	0.444103018084485	0.277354857998984	1.6012087233248	0.109330697387763	0.625954206590134
GPY04_RS06280	249.86928916924	-0.220139731550773	0.238971822027512	-0.921195351330706	0.356948444871093	0.838818956986385
GPY04_RS06285	574.339393296731	-0.194679937007188	0.222326562334284	-0.875648572816382	0.381221110891951	0.862180322933743
GPY04_RS06290	173.051275226478	0.487519680998512	0.257110291602425	1.8961500061319	0.0579402117760343	0.516733826395712
GPY04_RS06295	175.303602927949	0.137039953270346	0.268062440457625	0.511224000782792	0.609194214533949	0.932355910846507
GPY04_RS06300	170.754987183416	-0.0635765562352568	0.277580386117936	-0.229038359389863	0.818839101975924	0.973120893188041
GPY04_RS06305	79.3242066288056	0.581617981674512	0.374302319444901	1.55387223498124	0.120214895774531	0.645784031159173
GPY04_RS06310	155.148084728218	-0.247435918150886	0.304228356757174	-0.813322994570104	0.416032896679106	0.870261884850433
GPY04_RS06315	120.257501436954	0.0899733907792042	0.331720280630115	0.271232710307299	0.786212056393089	0.971278081996525
GPY04_RS06320	230.004569557855	-0.107979434986106	0.256793827577755	-0.420490772713025	0.674126968752813	0.940349573655566
GPY04_RS06325	34.9385837783664	-0.112019815252426	0.419362382466958	-0.267119369633141	0.789377254471504	0.971703130459012
GPY04_RS06330	2320.79730802401	0.366430476721902	0.213338453044859	1.71760163951714	0.085869301084575	0.593478408927955
GPY04_RS06335	463.869201950486	0.533304952605911	0.279264676168969	1.90967565222332	0.0561749877617849	0.510561703391053
GPY04_RS06340	113.007778134361	0.401756367405655	0.32005549401219	1.25527096057396	0.209380413221756	0.756516590199027
GPY04_RS06345	60.7666609590933	-0.174119407596596	0.361834263227637	-0.481213155557505	0.630365011831329	0.939049451555808
GPY04_RS06350	63.3198455281118	0.283953892351895	0.363792881873114	0.780537241107797	0.435074715913798	0.877025790964103
GPY04_RS06355	33.4320218830608	0.372221161556418	0.433166980604283	0.859301789432697	0.390174037193346	0.862197503703887
GPY04_RS06360	38.6368657445511	-0.204313706579782	0.425450278125086	-0.480229340735587	0.631064325826323	0.939049451555808
GPY04_RS06365	669.882932875458	0.334692559920116	0.268877322080869	1.24477794307789	0.213213386054525	0.75792001488408
GPY04_RS06370	827.739407221088	0.63525293292205	0.282138575234311	2.25156355310324	0.0243498664698402	0.357645085154067
GPY04_RS06375	89.0791448568029	0.11540300886785	0.322958706651995	0.357330539449438	0.720844369937649	0.952786289145112
GPY04_RS06380	359.458314199522	0.448340854682141	0.252268397292849	1.77723749583139	0.0755291726325502	0.574078897432493
GPY04_RS06385	97.4335903458047	0.110803989762992	0.303931106140941	0.364569428808676	0.715432838684202	0.951669219942969
GPY04_RS06390	57.8665338683246	0.194640722986744	0.354748201910592	0.548672895136478	0.583229950503395	0.924822244860271
GPY04_RS06395	139.663438216238	-0.37466692940121	0.277488221149367	-1.35020840830405	0.176949141844131	0.73478672626447
GPY04_RS06400	48.3257300405081	-0.158648537007086	0.367325427752575	-0.43190186418009	0.665812739834583	0.940349573655566
GPY04_RS06405	511.065321427624	-0.257540717411441	0.215746478498006	-1.19371921713115	0.232587820703899	0.764566625507308
GPY04_RS06410	224.02486927559	0.0459138366204397	0.248119897148821	0.185046975869496	0.853192190354672	0.978257828560034
GPY04_RS06415	615.246774412898	0.277597867209214	0.231750452408907	1.19783096138002	0.230982831150033	0.764566625507308
GPY04_RS06420	316.628715839282	0.726914403903071	0.262712032406743	2.76696273575178	0.00565812222932977	0.15631685301823
GPY04_RS06425	396.379169055802	0.0117243330249967	0.239726259810704	0.0489071703461051	0.960993274592426	0.993796186999579
GPY04_RS06430	846.966711361803	-0.162602365662757	0.219269961346797	-0.74156243137009	0.458352492702488	0.882480656580398
GPY04_RS06435	188.825812723655	0.0937749010357048	0.258022388259028	0.363437070978369	0.716278413567557	0.951669219942969
GPY04_RS06440	151.976079582345	0.285802872892726	0.273157708984653	1.04629253904302	0.29542598904833	0.800528822169113
GPY04_RS06445	54.1711867741944	-0.0268145094609169	0.352855064259742	-0.0759929845903483	0.939424679545801	0.989765743563973
GPY04_RS06450	247.467003534851	0.41001948170643	0.289188989630958	1.41782535438043	0.156241759862009	0.706063425674604
GPY04_RS06455	52.4640198491772	-0.626241115051789	0.390789151967531	-1.60250383588903	0.10904423997485	0.625954206590134
GPY04_RS19450	816.21066401823	-0.217351558651422	0.232338747398446	-0.935494234539701	0.349533653198086	0.833664509268401
GPY04_RS06470	190.776619706413	0.334894603420054	0.272399691936112	1.22942357621535	0.21891303527458	0.75792001488408
GPY04_RS06475	33.798125573452	0.195805879558014	0.482795699437569	0.405566743419871	0.685060968648497	0.94356908391596
GPY04_RS06480	11.32136940895	-0.120213702606	0.701391038908572	-0.171393268429924	0.863914547479497	NA
GPY04_RS06490	220.655572532447	0.265665983930235	0.258659840109175	1.02708632239973	0.304379818549133	0.804213387224186
GPY04_RS06495	621.564673368801	-0.0246102054584996	0.212611358516131	-0.115752072844369	0.907849035422051	0.982350790271731
GPY04_RS06500	1011.39032743997	0.433838160273059	0.284534914477632	1.52472732940183	0.127327122197903	0.655232813685122
GPY04_RS06505	524.749883309143	0.163255347962248	0.239947232879076	0.680380206945426	0.496263750386249	0.894505839045354
GPY04_RS06510	1466.15160984581	-0.496672317848194	0.216351648326742	-2.29567152221601	0.0216946699129977	0.337139044496183
GPY04_RS06515	312.364229699739	0.00258263710986142	0.24054743588579	0.0107364981894367	0.991433678434608	0.996561390159534
GPY04_RS06520	65.3105304250482	0.532295144847663	0.338955178505245	1.57039980092656	0.116322128755755	0.638670867821426
GPY04_RS06525	491.112493941897	0.112112375447804	0.276341577538881	0.405702161963048	0.684961453558164	0.94356908391596
GPY04_RS06530	384.109112554976	0.51333583936748	0.298889414584745	1.71747748270266	0.0858919652027374	0.593478408927955
GPY04_RS06535	388.523635536431	0.0162786342348165	0.232026505269092	0.0701585114853039	0.944067495954301	0.990589948977398
GPY04_RS06540	94.3539863409872	-0.145731446826086	0.298804330875207	-0.487715309879324	0.625751505967968	0.939049451555808
GPY04_RS06545	325.860524129715	-0.689553684355423	0.24590730121373	-2.80412041835268	0.00504540574149781	0.149293183676772
GPY04_RS06550	174.220806185765	0.0908810434887639	0.254533373110333	0.357049617416454	0.721054661179647	0.952786289145112
GPY04_RS06555	779.442422071091	0.560787332939629	0.244914300013469	2.28972882722156	0.0220370412323983	0.339428940398135
GPY04_RS06560	1198.64968361259	-0.259317200686299	0.217714038039127	-1.19109085946812	0.233617917803749	0.764566625507308
GPY04_RS06565	301.379832842718	0.29180782553711	0.240275157305972	1.21447355943467	0.224566940580253	0.758212919650688
GPY04_RS06570	22.1100232925034	-0.279718558804276	0.533083635493021	-0.524717962024063	0.599779268811715	NA
GPY04_RS06575	609.773254319037	-0.100977868377719	0.235146705313187	-0.429424976391775	0.667613980698771	0.940349573655566
GPY04_RS06580	2406.77157290128	-0.0191988237088338	0.197335214491066	-0.0972904089031864	0.92249577245443	0.986580283102987
GPY04_RS06585	126.903619047839	0.628271526701388	0.336329361484819	1.86802461708282	0.0617586397141763	0.532613814428081
GPY04_RS06590	239.730655227522	0.434595225218067	0.286824242731702	1.51519697595643	0.129722528680803	0.655281176325078
GPY04_RS06595	395.349849138165	-0.0689651739940643	0.227107232443842	-0.30366788962178	0.761380923795826	0.965839419851454
GPY04_RS06600	302.793048908502	0.225811307344247	0.289723284733169	0.779403379856802	0.435742133493761	0.877025790964103
GPY04_RS06605	454.806598988327	-0.79128482848054	0.332991592096187	-2.37629071502794	0.0174876786695331	0.301115410138564
GPY04_RS06610	50.9878410204295	0.0219183723787211	0.366590699075933	0.0597897667179524	0.952323075972692	0.992702198784911
GPY04_RS06615	1221.84919363665	0.280655790109432	0.212284646492198	1.32207295603805	0.186143858227133	0.73603512601184
GPY04_RS06620	1404.06657024795	-1.53517976629808	0.27615777858726	-5.55906762486138	2.71219603948212e-08	2.42080882395827e-06
GPY04_RS06625	100.622645601997	0.315841007464897	0.294044725635889	1.07412573642283	0.282766331059194	0.792448357194023
GPY04_RS06630	58.1469422958807	-0.681346733575206	0.360499209637471	-1.89000895247562	0.0587567627673308	0.517803268843237
GPY04_RS06635	378.351926359403	-0.1810827125966	0.242217265138111	-0.747604480189912	0.454698761578388	0.881590619673056
GPY04_RS06640	3906.1990152549	-0.217070940199891	0.192290983506194	-1.12886697151299	0.25895395560131	0.779595961640875
GPY04_RS06645	4222.35251619514	-0.0668103041577674	0.23097810174763	-0.289249516089474	0.772390442092757	0.96821100218165
GPY04_RS06650	5956.33042002514	-0.165076612056749	0.199628484521294	-0.826919126559522	0.408282901755409	0.869318778586024
GPY04_RS06655	181.186584893339	0.161676721409163	0.303952385029602	0.531914633252235	0.594785121814396	0.929285013032277
GPY04_RS06660	753.725052422419	0.222680510229882	0.219834357192853	1.01294680719325	0.311085569187702	0.806320823784356
GPY04_RS06670	26.7315852691152	0.465031401906542	0.45687316398489	1.01785668006957	0.308746071182298	0.805511964561885
GPY04_RS06675	42.9567940621978	0.647050934311877	0.406974784848404	1.58990423584326	0.111856392728997	0.630051946746986
GPY04_RS06680	1354.01008969857	0.0487407308651809	0.255032973267458	0.191115408492947	0.848435175906781	0.978257828560034
GPY04_RS06685	7847.75641209269	0.0248744033691138	0.217320181121109	0.114459702917566	0.908873388819121	0.982513913407129
GPY04_RS06690	215.530888897231	0.237572066356412	0.258723212113206	0.918247977890987	0.358489055785956	0.839794779377718
GPY04_RS06695	25.5476786925775	0.0742663734740801	0.488994638347091	0.151875639628927	0.879285022143951	0.978480508820154
GPY04_RS19305	57.2637343106428	-0.157435967023853	0.381449457760627	-0.412730871209284	0.679803804136105	0.941241640506281
GPY04_RS06700	88.1764700140251	-0.196736903016362	0.338971030640262	-0.580394444459628	0.56164865070739	0.916595852373383
GPY04_RS06705	147.319302173186	0.173780839128415	0.296040814566639	0.587016487516444	0.557192633570496	0.913930269782606
GPY04_RS06710	177.999179848916	0.117195278192202	0.257674039308261	0.454819889915255	0.649238819731565	0.940349573655566
GPY04_RS06715	84.5508791760965	0.101923454544354	0.306002942457708	0.333079981930044	0.739073909576694	0.95859250340804
GPY04_RS06720	16.9752496850509	0.046246801734226	0.583948791900395	0.0791966733653494	0.936876190553168	NA
GPY04_RS06725	36.3083456475637	-0.219635217077702	0.437077012130638	-0.502509193990863	0.615309386747481	0.933415994334299
GPY04_RS06730	109.135933373273	-0.0117733680020756	0.33585863802844	-0.0350545338693318	0.9720362558264	0.993796186999579
GPY04_RS06735	816.613175043569	0.281084090904321	0.225147148475252	1.24844615091902	0.211867716934645	0.75792001488408
GPY04_RS06740	505.513780476442	0.220079291159858	0.222626473021328	0.988558495191961	0.322879201497632	0.820021010231986
GPY04_RS06745	1255.6688190036	0.656718948872581	0.314741903365787	2.08653166880469	0.0369304896356575	0.417387115640714
GPY04_RS06750	456.250341173061	0.475084037533626	0.304413753741191	1.5606523414101	0.118605801820504	0.643209179614129
GPY04_RS06755	512.694712786068	0.313466775346122	0.322668553060302	0.971482260583168	0.331308182641698	0.825543152309055
GPY04_RS06760	1495.7011135326	0.342972865198812	0.273001217610453	1.25630525827252	0.209005316203278	0.756516590199027
GPY04_RS06765	31.193083175961	-0.0719142481498726	0.457604126272076	-0.15715384547716	0.875123602194945	0.978480508820154
GPY04_RS06770	164.370799608093	0.137520380031768	0.260073443822241	0.528775172161608	0.596961422826678	0.929348261565145
GPY04_RS06775	122.45913896074	0.281399353433719	0.292198093356741	0.963043085603442	0.33552590167916	0.829306988387668
GPY04_RS06780	1505.82856088404	-0.113905508579337	0.221396026101529	-0.514487593047859	0.606911132506489	0.932355910846507
GPY04_RS06785	379.757835674854	-0.235009895932433	0.249358323924858	-0.942458596261865	0.345957899365529	0.83256299812238
GPY04_RS06790	656.014170973073	-0.19326199023881	0.240018222488536	-0.805197156428573	0.420705917137885	0.871809293914144
GPY04_RS06795	648.47109038623	-0.0190658959067082	0.274642979854051	-0.0694206562892671	0.944654787240748	0.990589948977398
GPY04_RS06800	3512.43116133517	0.0061053309287348	0.194684154365958	0.0313601841332104	0.974982293980357	0.993796186999579
GPY04_RS06805	1542.6744770615	0.026715160986557	0.227833753730791	0.117257256877415	0.906656195375361	0.981670362706572
GPY04_RS06810	719.839392238583	-0.0569720556858809	0.213781397518595	-0.266496787593155	0.78985663311267	0.971703130459012
GPY04_RS06815	1369.19610284275	-0.487840081106797	0.213883299888327	-2.28087036884838	0.022556118815293	0.344210307012269
GPY04_RS06820	1162.21001836619	0.0869749475796271	0.205366757488906	0.423510351154692	0.671922947948133	0.940349573655566
GPY04_RS06825	790.7861687158	0.0879498672622808	0.207989919413593	0.42285639376296	0.672400039663802	0.940349573655566
GPY04_RS06830	974.143119066345	-0.224352679848002	0.205876520726037	-1.08974388656272	0.275825978173532	0.790059350490778
GPY04_RS06835	436.291328054724	0.0196906942545914	0.24239610151175	0.0812335434925999	0.935256223806754	0.989251569453452
GPY04_RS06840	809.120066387012	0.372704423648053	0.243604091585419	1.52995962104916	0.126026724059887	0.654774666346963
GPY04_RS06845	1420.3781695387	0.405837926348083	0.242285249983844	1.67504182105656	0.0939260265190861	0.60436649978386
GPY04_RS06850	464.450487950143	0.496615768098377	0.292535501864842	1.69762563836722	0.0895784407097376	0.600188936669081
GPY04_RS06855	3381.26025072107	0.351279394924893	0.248360367015734	1.41439392744431	0.157246272085656	0.706063425674604
GPY04_RS06860	1202.06502120337	0.82413315498842	0.356846640014305	2.30948834198182	0.0209164978610978	0.333608068038172
GPY04_RS06865	406.478927036975	0.846973537780629	0.331202995024235	2.55726412654769	0.0105499078741502	0.241933874693494
GPY04_RS06870	4782.46838542668	0.776588302736955	0.305758725126636	2.53987290931866	0.0110892756956217	0.246648318506532
GPY04_RS06880	1111.25564316907	0.804019570721136	0.277379707625095	2.89862433559071	0.00374803668123015	0.126669084343322
GPY04_RS06885	1122.76751232615	0.731490770969926	0.262011843507923	2.79182330529958	0.00524119682796668	0.152038384651267
GPY04_RS06890	1716.22722183333	0.325831207729076	0.251796598529847	1.29402545400332	0.195656628763978	0.74002682538384
GPY04_RS06895	5909.77431595091	0.239407584650273	0.212383000005141	1.1272445753402	0.25963908876415	0.779595961640875
GPY04_RS06920	118.833822597715	-0.129703361411001	0.324325694759168	-0.399917007831631	0.689217644868885	0.945298117331989
GPY04_RS06925	103.787070636216	-0.130129882182183	0.380159393281124	-0.342303477125851	0.732122519094136	0.956460953590292
GPY04_RS06930	53.4045064487572	0.549736217607321	0.376523379360566	1.46003209293648	0.144281253937892	0.688947935470237
GPY04_RS06935	69.2491991425897	0.150978254193394	0.373023867411387	0.404741539036397	0.685667505069536	0.94356908391596
GPY04_RS06940	61.9593904075573	-0.353821859063712	0.385642284063801	-0.917487199109045	0.358887397737145	0.839794779377718
GPY04_RS06945	28.6152697458909	-0.47349269052503	0.462905788579455	-1.02287053263703	0.306369063688529	0.804213387224186
GPY04_RS06950	541.522794127646	-0.0641116797689314	0.216123102486761	-0.296644269082055	0.766738109449487	0.968190033725822
GPY04_RS06955	65.8276813473577	-0.0235550141716081	0.334030166526626	-0.0705176254484504	0.943781672392327	0.990589948977398
GPY04_RS06960	45.3838228881591	-0.1797801015131	0.393118796462276	-0.457317490618517	0.647442859783976	0.940349573655566
GPY04_RS06965	60.8641863288819	-0.179637390566464	0.342864511677073	-0.523931128619271	0.600326442924331	0.931253092473347
GPY04_RS06970	58.8946714473607	-0.197467208966346	0.356969516424465	-0.553176671622407	0.580142439505048	0.923089541190584
GPY04_RS06985	9.57149674626422	-0.726811617333264	0.739255287470382	-0.983167289638607	0.325525110876511	NA
GPY04_RS19310	587.492678259951	-0.200262648419829	0.284161474425883	-0.704749469731737	0.480966159459239	0.888153266785997
GPY04_RS06995	44.6705191734232	-0.0538561484964819	0.412941282388573	-0.130420838974883	0.896233480282414	0.981443454627725
GPY04_RS07000	36.4899237822743	0.288139100761673	0.410202993003808	0.702430517758309	0.482410718976266	0.888153266785997
GPY04_RS07005	35.7124147990842	0.200747985730584	0.432065586863773	0.464623871546332	0.642200834242537	0.940349573655566
GPY04_RS19465	15.0560849949199	-1.31881103350336	0.642772428360247	-2.05175420617797	0.0401935558061578	NA
GPY04_RS07015	2197.97847144603	-0.163664019472638	0.267692519096126	-0.61138809566011	0.540942681725427	0.910837693533428
GPY04_RS07020	45.1651416962842	-0.110033034429253	0.429821652134408	-0.255996955674176	0.797953188032154	0.973120893188041
GPY04_RS07025	19.4911722311685	0.310495754973152	0.609216538321413	0.509664028210178	0.610286858335937	NA
GPY04_RS07030	84.6481767928203	-0.474105639016859	0.356255055976436	-1.33080395930779	0.183253524841417	0.735064657214175
GPY04_RS07035	51.5494664287665	-0.219840089666588	0.368964953416519	-0.595829190905331	0.551289340732592	0.910837693533428
GPY04_RS07040	18.7114389278823	0.321589311778201	0.542312247701541	0.592996586636535	0.553183436609391	NA
GPY04_RS07045	8.74531011615166	1.00089536179544	0.769602055074231	1.30053623843157	0.193417244375621	NA
GPY04_RS07050	15.2956105508469	0.687090156865549	0.627391167867215	1.09515433441831	0.273449028000237	NA
GPY04_RS07055	50.1781347237681	0.156147600046431	0.369438600285121	0.422661844013919	0.672541998044255	0.940349573655566
GPY04_RS07060	45.2421121444291	-0.203956974714225	0.390488781140198	-0.522311996054499	0.601453118170248	0.931253092473347
GPY04_RS07065	292.127123121193	0.415828795070281	0.33949392230659	1.22484901127259	0.220632114728685	0.75792001488408
GPY04_RS07070	1288.62240615699	0.891748180968704	0.287428791614358	3.10250123503688	0.00191892747254779	0.0759066651356689
GPY04_RS07075	2079.7498811752	0.00322309810482015	0.237140547680852	0.0135915099140188	0.989155877953526	0.995513673936508
GPY04_RS07080	245.466311911285	-0.31166478566681	0.24121796625654	-1.29204632019553	0.196341103962794	0.74002682538384
GPY04_RS07085	144.571530805141	0.213186924741557	0.318996784402844	0.6683043063918	0.50393936500946	0.897947452619939
GPY04_RS07090	319.757020697687	-1.00294477657968	0.292848971677173	-3.42478503795224	0.000615286039404461	0.0289433878806342
GPY04_RS07095	938.360233576186	2.6792183365446	0.377389822626114	7.09933913400453	1.25354860518111e-12	1.40761377246305e-10
GPY04_RS07100	194.413950584225	0.283602847563753	0.274655922012957	1.03257503237222	0.301802817441357	0.804213387224186
GPY04_RS07105	219.792666956467	-0.309658099343601	0.262143475637693	-1.18125426768804	0.237501728850789	0.769063737794973
GPY04_RS07110	605.365805640884	-0.0969124888153049	0.234018746898735	-0.414122757683345	0.678784206864496	0.941240534779042
GPY04_RS07115	529.585037321688	0.2588424541794	0.250035069545281	1.03522459729404	0.30056403412674	0.803581722576945
GPY04_RS07120	559.816822273967	-0.0540530714002187	0.248279149103227	-0.217710877435564	0.827654387995094	0.973824419277857
GPY04_RS07125	897.599963804732	0.147098620259672	0.22132081734184	0.664639784121488	0.506280916688907	0.899624232258339
GPY04_RS07130	18432.3312451469	0.186161768421825	0.191242758230947	0.973431727004345	0.330338776828285	0.825543152309055
GPY04_RS07135	14454.2788863308	0.227495963662403	0.209028621388478	1.08834839052784	0.276441335506397	0.790059350490778
GPY04_RS07140	883.800891009361	-0.153710576739609	0.251172049772671	-0.61197325450315	0.540555453073181	0.910837693533428
GPY04_RS07145	124.672350820118	0.139292981011248	0.288031241659218	0.483603723710123	0.628667131563443	0.939049451555808
GPY04_RS07150	250.91817607383	-0.0233876506465677	0.27267384401363	-0.0857715221317621	0.931648045077032	0.988070202449533
GPY04_RS07155	422.926553845476	-0.323426698436812	0.246327665265328	-1.31299380476991	0.189185035758275	0.737316188287795
GPY04_RS07160	207.54535589033	-0.0124305169282332	0.300036212458961	-0.0414300554801646	0.966953052552223	0.993796186999579
GPY04_RS07165	278.277294176884	-0.198938883156029	0.335009513695611	-0.593830548158058	0.55262545496771	0.910837693533428
GPY04_RS07170	3579.32292371959	0.36370729809156	0.384263157081518	0.946505777066738	0.343890677081454	0.831246270465608
GPY04_RS07175	9903.76132196466	0.146769441408172	0.218626234366228	0.671325844465279	0.502012973983677	0.897568380009687
GPY04_RS07180	237.952359080346	0.100109840060424	0.275290186879744	0.36365204730002	0.716117855733792	0.951669219942969
GPY04_RS07185	64.1151459158421	-0.0556362272029471	0.382654503249616	-0.145395459168696	0.884398649627934	0.980848390857248
GPY04_RS07190	85.50415818547	0.0555300838055456	0.325255756470451	0.170727443560527	0.864438082792603	0.978257828560034
GPY04_RS07195	2020.33616977103	-0.309791709144552	0.227610423565092	-1.36106116887023	0.173494359712714	0.732931097614738
GPY04_RS07200	4490.12245161583	0.141365617239295	0.193318350976797	0.731258137290145	0.464621495373324	0.885390849228833
GPY04_RS07205	249.220098394279	0.206579390865025	0.241851846337376	0.854156765778223	0.393018134691021	0.862197503703887
GPY04_RS07210	175.821347833904	-0.086686365022963	0.255981791598074	-0.338642699864654	0.734878911383162	0.957100316355688
GPY04_RS07215	281.669844449301	-0.287103936327434	0.247701836028572	-1.15907068324805	0.246427374664123	0.776554874302457
GPY04_RS07220	2724.64514772038	-0.0691896408179313	0.22899853494162	-0.302140102492665	0.762545262757659	0.96594616435932
GPY04_RS07225	1374.0426478154	-0.342434310166709	0.226419544387457	-1.51238847818156	0.130435064284685	0.655647889504109
GPY04_RS07230	525.698421735594	0.192239188305377	0.214637678534496	0.895645115144501	0.370442332217464	0.850600104517805
GPY04_RS07235	255.887555797051	-0.356250394322124	0.242021660824202	-1.47197731438135	0.141027003713792	0.678059392165347
GPY04_RS07240	136.320004283689	-0.0481435858897236	0.301943108635917	-0.159445884051539	0.873317591026464	0.978480508820154
GPY04_RS07245	55.7800218006318	0.548116084851456	0.399931515746474	1.37052486055867	0.170523120390282	0.730009504177876
GPY04_RS07250	517.395646330823	0.167493704312047	0.21889332030213	0.765184173189306	0.444161882695991	0.877025790964103
GPY04_RS07255	1348.39732695187	0.0828316478966521	0.211097576704055	0.392385593382611	0.694773329127412	0.946207339081581
GPY04_RS07260	33.5733806355549	0.288152840166102	0.443919020669353	0.649111271987439	0.516266456546888	0.901468096700897
GPY04_RS07265	54.8117131741334	-0.129695599878469	0.360452181465043	-0.359813607872551	0.718986526226285	0.952786289145112
GPY04_RS07270	313.73548556933	-0.608650533928673	0.292013758928239	-2.08432142431428	0.037130939829482	0.417387115640714
GPY04_RS07275	303.621780419752	-0.650512737637191	0.343638693970536	-1.89301364791291	0.0583560545168776	0.516889124104965
GPY04_RS07280	4513.55556939457	-0.140052263918659	0.202169241590138	-0.692747634690096	0.488467939750464	0.891172378548933
GPY04_RS07285	39907.0910393739	0.280422125932079	0.3122487966308	0.898072719439963	0.369146781945989	0.848956879366879
GPY04_RS07290	510.953764441114	0.428423114248451	0.265136287803248	1.61585997072711	0.106124591919359	0.622902774848838
GPY04_RS07295	139.510482108901	-0.0373298801873843	0.270021846943131	-0.138247629256629	0.890044713756506	0.981443454627725
GPY04_RS07300	287.721907785807	-0.0779073721385116	0.239884780367679	-0.324769966727778	0.745355176504351	0.95859250340804
GPY04_RS07305	61.7613139252651	-0.275839771772388	0.352984399891981	-0.781450318645242	0.434537686001963	0.877025790964103
GPY04_RS07310	5041.62858579777	0.249868836405757	0.275987360022673	0.905363333977431	0.365272933766068	0.845495355239421
GPY04_RS07315	576.590197472503	-0.335315220529633	0.232483020877119	-1.44232133282055	0.149211744782465	0.700952879335708
GPY04_RS07320	91.4921952885182	-0.177282035599518	0.297710287343228	-0.595485084447658	0.551519266386046	0.910837693533428
GPY04_RS07325	117.412223013874	-0.372763636762992	0.300924647131759	-1.23872750310073	0.215446429780199	0.75792001488408
GPY04_RS07330	430.38235540718	-0.204686470820076	0.230436984125481	-0.888253557027188	0.374404375715258	0.855184797811557
GPY04_RS07335	39.7578140246961	-0.18589122838291	0.398551929423186	-0.466416581276989	0.640917345060168	0.940349573655566
GPY04_RS07340	250.171852943703	0.264063317833494	0.267168147914211	0.988378741609146	0.322967194779676	0.820021010231986
GPY04_RS07345	1398.72598509074	0.0730850797726205	0.200046848517607	0.365339820717986	0.714857757025789	0.951669219942969
GPY04_RS07350	121.976772697458	0.0352820001771201	0.279848899694157	0.126075179197343	0.899672414807194	0.981635480560203
GPY04_RS07355	145.72084467674	0.121261491786239	0.298014194477505	0.406898376095278	0.684082628721546	0.94356908391596
GPY04_RS07365	197.834517728829	0.115817767297369	0.255939690358764	0.452519760163113	0.650894589226718	0.940349573655566
GPY04_RS07370	186.815799973589	0.0629433402129846	0.262708036907459	0.239594269569899	0.810644807622218	0.973120893188041
GPY04_RS07375	79.4049394568952	0.201632960451351	0.328521084050031	0.613759573557975	0.539374215059963	0.910837693533428
GPY04_RS07380	257.813544308247	-0.00853363682197139	0.289031786808572	-0.0295249076795255	0.976445954142574	0.993796186999579
GPY04_RS07385	772.377476006402	0.276496860653901	0.219893858639818	1.25741056327907	0.208605006152893	0.756516590199027
GPY04_RS07390	1823.22922728443	0.216902495140326	0.202431716178654	1.07148474179264	0.283951527757268	0.79328673204097
GPY04_RS07395	425.313310137551	0.269932720703915	0.237937637468289	1.13446835723874	0.256598139561564	0.779595961640875
GPY04_RS07400	147.895191849069	-0.233597900830659	0.269733154209873	-0.866033326585066	0.386471886100502	0.862197503703887
GPY04_RS07405	648.263735972905	0.0994826717545889	0.23497318530691	0.423378827778368	0.672018889636025	0.940349573655566
GPY04_RS07410	1684.7594569824	-0.184161711720348	0.215074391166214	-0.856269827020104	0.391848546833987	0.862197503703887
GPY04_RS07415	334.827645009067	0.207177752425379	0.269385247906714	0.769076087258954	0.441848142946453	0.877025790964103
GPY04_RS07420	5892.11608974148	-0.233957338029704	0.216039501849355	-1.08293777770717	0.278836042240572	0.791265116502088
GPY04_RS07425	729.05799863574	-0.197021431862174	0.21353857857579	-0.922650291934233	0.356189477986561	0.838818956986385
GPY04_RS07430	544.9782204529	0.179337673647423	0.216497033737178	0.828360881217126	0.407466153597518	0.869318778586024
GPY04_RS07435	494.311168893206	-0.137303731207816	0.239968306884985	-0.572174438325412	0.567203803030508	0.918903208053492
GPY04_RS07440	4470.07985818933	0.242054539015587	0.288940396196419	0.83773173361	0.402181386683704	0.866099793336457
GPY04_RS07445	390.329173857356	0.640029349255676	0.230368270397594	2.7782877744016	0.00546461974615765	0.15432727110865
GPY04_RS07450	840.098191384892	0.0736138573871698	0.219590594566423	0.335232287760406	0.737449867645113	0.95859250340804
GPY04_RS07455	3397.38531477308	0.135038894499057	0.237048404413806	0.569668017099684	0.568902886340185	0.919133234078381
GPY04_RS07460	247.65092226285	0.378944077871404	0.264833287832839	1.43087782118459	0.152465234500399	0.705916070921845
GPY04_RS07465	1569.17471517967	0.1219598681225	0.204929936015731	0.595129586695121	0.551756852979089	0.910837693533428
GPY04_RS07475	7704.95316513718	-0.0966212751814908	0.2729616257504	-0.353973841252846	0.723358487339381	0.95459432835639
GPY04_RS07480	4646.42479448803	0.0233203254559484	0.196159044395308	0.118884783150515	0.905366637543214	0.981635480560203
GPY04_RS07485	184.932341401861	-0.0153907418949596	0.251211028991285	-0.0612661870649537	0.951147219009143	0.992489049571591
GPY04_RS07490	1901.49601580728	0.579048092375169	0.277842280626171	2.08408918567099	0.0371520555593903	0.417387115640714
GPY04_RS07495	1452.60160226067	0.0111866780673555	0.203860149116393	0.0548742758986628	0.956238625850556	0.99274371650993
GPY04_RS07500	440.299415857365	-0.0360122637531596	0.219572553289473	-0.164010770989592	0.869722664610745	0.978480508820154
GPY04_RS07505	215.703688201367	-0.0309730997263892	0.24129648205311	-0.12836117403308	0.897863155557504	0.981635480560203
GPY04_RS07510	884.251780019756	-0.0213484687661201	0.216585337607474	-0.0985683934191833	0.921480966175355	0.986580283102987
GPY04_RS07515	1029.42092014535	-0.114573111653748	0.219015572868125	-0.523127694315763	0.600885394322105	0.931253092473347
GPY04_RS07520	996.977731845544	-0.486553721885692	0.245197461554223	-1.9843342537137	0.0472185900266203	0.464316135261766
GPY04_RS07525	50861.7444195664	0.153010060244322	0.195458188739286	0.782827576737734	0.433728371284232	0.876776109431132
GPY04_RS07530	2432.75064301427	-0.24738483867611	0.245795020288799	-1.00646806589264	0.314190465669184	0.808890635278299
GPY04_RS07535	253.562873771052	5.45667608173443	0.42111130602629	12.9578000012039	2.12247791920251e-38	1.05547794810628e-35
GPY04_RS07540	3138.18939812863	0.249015083361351	0.201042676990509	1.23861802423724	0.215486989889051	0.75792001488408
GPY04_RS07545	55252.7755633584	-0.259787789540659	0.271351922653276	-0.957383264509265	0.338373842332713	0.829600122558208
GPY04_RS07550	2050.43150698075	0.340537114300884	0.211667607309829	1.60882961086446	0.1076536042227	0.622902774848838
GPY04_RS07555	32735.5282810977	-0.319364080628109	0.275920290917055	-1.15745050705283	0.24708834903535	0.776554874302457
GPY04_RS07560	4376.34957247392	-0.460283522617203	0.248675146380383	-1.85094300462635	0.0641777530784955	0.541282127141324
GPY04_RS07565	7853.68742628127	0.341411072782521	0.238472000888819	1.43166103991258	0.152240851461667	0.705916070921845
GPY04_RS07575	1101.4638839837	-0.0145751329792167	0.222782216291093	-0.0654232336039446	0.947837025963692	0.99159485159751
GPY04_RS07580	264.679083846659	-0.194161766488685	0.23569285842211	-0.823791470766394	0.41005805474223	0.869318778586024
GPY04_RS07585	22.0302583767171	0.208041890452887	0.535040619838698	0.388833824459173	0.697399077624772	NA
GPY04_RS07595	41.0269210899381	0.107564918520933	0.415457135794807	0.25890737997592	0.7957067038977	0.973120893188041
GPY04_RS07600	57.1769383738804	-0.549616141421293	0.354233759259575	-1.55156341555393	0.120766722581049	0.6460450005805
GPY04_RS07610	38.6597683156607	-0.176257693167693	0.412612788094574	-0.427174576875435	0.669252177112577	0.940349573655566
GPY04_RS07615	159.393289571873	-0.218294147101021	0.259864812611388	-0.840029648136575	0.400891763384714	0.866099793336457
GPY04_RS07620	190.35337247107	1.29115662455989	0.370918947082324	3.48096702720695	0.000499606990435382	0.0248447419100795
GPY04_RS07625	166.806567204677	1.16776672873078	0.296660649156563	3.93637218839393	8.27226452599258e-05	0.00543316090848683
GPY04_RS07630	67.0842401707418	0.201250243356796	0.333816976429045	0.60287599962602	0.546591183256774	0.910837693533428
GPY04_RS07635	190.833102676384	0.0797386116320959	0.256419912587825	0.310968874559557	0.755824283822987	0.961983302372146
GPY04_RS07640	349.663248768628	-0.127776944399827	0.240758348786033	-0.530726951086483	0.59560800696394	0.92931935107193
GPY04_RS07645	112.402172313405	-0.260542573230103	0.296538693677509	-0.878612399613009	0.379611470350234	0.861426028871685
GPY04_RS07650	555.175796874517	0.063323251157435	0.23675288573835	0.267465593755918	0.789110701677216	0.971703130459012
GPY04_RS07660	216.717038729517	0.322571625152952	0.264783957067841	1.21824459731261	0.223131036760521	0.75792001488408
GPY04_RS07665	105.870352372502	-0.191345181773746	0.329167791626349	-0.581299831397079	0.561038394223969	0.916595852373383
GPY04_RS07670	74.123369738245	-0.367311575783917	0.322104722153212	-1.14034831072487	0.254141218260077	0.779595961640875
GPY04_RS07675	39.4041431870898	-0.160766650379672	0.424710830901989	-0.378532023867252	0.705035408821027	0.949044183335652
GPY04_RS07685	78.1421651017245	-0.38096148131285	0.351893436041287	-1.08260468168594	0.278983928384611	0.791265116502088
GPY04_RS07690	866.09338433068	0.0436809959093357	0.287459538687584	0.151955284241964	0.879222204003374	0.978480508820154
GPY04_RS07695	1132.73958676892	0.143267373862743	0.322277099637147	0.444547173919735	0.656647030498286	0.940349573655566
GPY04_RS07700	139.672009448429	-0.0767932908096485	0.270550036991166	-0.28384136133811	0.776531955747574	0.96821100218165
GPY04_RS07705	27.7850016914258	-0.499754022677969	0.464018587082418	-1.07701293997778	0.281474484796161	0.792448357194023
GPY04_RS07710	129.126760561863	-0.361587079348116	0.28148822998276	-1.28455487950691	0.198947874464628	0.742611472135402
GPY04_RS07715	1282.84148430539	-0.0114805732719577	0.210799650489052	-0.054462012841686	0.956567073009923	0.99274371650993
GPY04_RS07720	591.303851072541	-0.159786534345413	0.212334497365245	-0.752522723947951	0.45173676959321	0.879292490638819
GPY04_RS07725	153.284101794378	-0.196022442221223	0.2748481995561	-0.7132025697742	0.475720416350227	0.887926417863346
GPY04_RS07730	524.487608619968	0.534300778165266	0.224990798871853	2.37476723867977	0.0175600196087701	0.301115410138564
GPY04_RS07735	152.141650955519	0.66152936483927	0.307984664507826	2.147929559728	0.0317193517151339	0.412580211791912
GPY04_RS07740	268.258348136281	0.457519933474892	0.248259227519663	1.84291209654495	0.0653418458490488	0.544921583726236
GPY04_RS07745	16.214790604145	-0.476117954666856	0.583893391479975	-0.815419324168159	0.414832326734167	NA
GPY04_RS07750	2629.47403134976	0.0256557987970663	0.202582459504794	0.126643732432615	0.899222382115421	0.981635480560203
GPY04_RS07755	256.287820820977	-0.563298640778665	0.256024437129532	-2.20017529222678	0.027794460584094	0.387753292676837
GPY04_RS07760	379.09699016685	0.43083411513147	0.255840274055586	1.68399645724998	0.0921823534110164	0.603731788342906
GPY04_RS07765	198.29922285048	-0.17235828434446	0.25362949157185	-0.67956720362558	0.496778541753062	0.894505839045354
GPY04_RS07770	253.395582237193	-0.0308356247538767	0.236404374533356	-0.130435931292489	0.896221540346841	0.981443454627725
GPY04_RS07775	329.980667168513	-0.119695501714652	0.230907034892149	-0.518370961588759	0.604199471011043	0.932355910846507
GPY04_RS07780	525.947866497948	0.21892808580627	0.220820222113987	0.991431326852212	0.321475009757749	0.819317479719055
GPY04_RS07785	947.028678271957	-0.245749919821519	0.237006951225862	-1.03688908089167	0.299787553283489	0.803521300446566
GPY04_RS07790	3932.31328679252	-0.00985415690413062	0.224420139723232	-0.0439094143523988	0.964976610972176	0.993796186999579
GPY04_RS07795	655.543523808126	-0.0178454614871729	0.235628232683305	-0.0757356675129757	0.939629398899564	0.989765743563973
GPY04_RS07800	746.977706857918	-0.17701683713754	0.217904658075896	-0.812359123942569	0.416585593950642	0.870261884850433
GPY04_RS07805	395.815588887667	-0.188674289170942	0.229984913043795	-0.820376809391032	0.412001331606164	0.870261884850433
GPY04_RS07810	379.125798026441	0.264211476718198	0.253373781493799	1.04277354649918	0.297053185873354	0.800528822169113
GPY04_RS07815	120.695864973443	0.403928775285405	0.343343680484316	1.17645612325128	0.239412655923596	0.771079938851496
GPY04_RS07820	618.59483833929	0.502160054383207	0.29746448940171	1.68813445730346	0.0913854213193309	0.603024860752005
GPY04_RS07825	65.0079386229019	-0.0692072828353494	0.358161358059674	-0.193229340011098	0.846779361709754	0.978257828560034
GPY04_RS07830	112.045852811943	-0.0986632449461236	0.291644023091021	-0.338300246651484	0.735136937863961	0.957100316355688
GPY04_RS07835	1615.7492040257	0.117313883334556	0.197741107468641	0.593270083475993	0.553000416664636	0.911017208105153
GPY04_RS07840	881.04219235442	-0.176299930946634	0.224902581741597	-0.783894651548263	0.43310192835646	0.876776109431132
GPY04_RS07845	954.567315623847	0.0390547536151907	0.213150488790783	0.183226197775811	0.854620539461104	0.978257828560034
GPY04_RS07850	142.412535163682	-0.0379511333093771	0.265813865924009	-0.142773339447336	0.886469193378842	0.980848390857248
GPY04_RS07855	213.375207209515	-0.216000748868911	0.270023495740115	-0.799933162397103	0.423749522780018	0.872124886207216
GPY04_RS07860	16.8554320433666	-0.520627946813106	0.566737561372354	-0.918640270732023	0.358283760893359	NA
GPY04_RS07865	140.762004216788	-0.406425710328153	0.281116518962892	-1.44575534667104	0.148245834560416	0.700452933027199
GPY04_RS07870	380.240448145399	0.0952045674413457	0.226817308623148	0.41974119179558	0.674674529923329	0.940349573655566
GPY04_RS19330	49.5375999709512	-0.119239802402463	0.368971376056792	-0.32316816463321	0.74656788935876	0.95859250340804
GPY04_RS07880	159.347986579699	-0.106196423004182	0.267199904078347	-0.397441845536904	0.691041662864332	0.945803109697263
GPY04_RS07885	84.5068975172463	-0.307824491055418	0.336368260627586	-0.915141311136457	0.360117450051017	0.840193594924659
GPY04_RS07890	1143.36646347296	0.702933879963755	0.27571626628225	2.54948280506658	0.0107882830981952	0.243857230291022
GPY04_RS07895	308.986332682046	-0.0311109654981013	0.229844296369091	-0.135356700120774	0.892329857295384	0.981443454627725
GPY04_RS07900	505.130219410515	-0.220553711032063	0.260022207921725	-0.848211053951425	0.396320442221309	0.862783902046513
GPY04_RS07905	350.079032539136	-0.0384418836796379	0.237882104013853	-0.161600570328734	0.871620408159194	0.978480508820154
GPY04_RS07910	554.469656932998	-0.22884850437511	0.290319192483679	-0.78826515883195	0.430541622772286	0.875751581925197
GPY04_RS07915	76535.4777548204	0.0369798537958006	0.214993398871408	0.172004601024607	0.863433911816341	0.978257828560034
GPY04_RS07920	313.73122259651	0.453316373956425	0.336025597736495	1.34905309896036	0.177319911325178	0.73478672626447
GPY04_RS07925	239.900198251984	0.314046777264974	0.280491119778743	1.11963179979709	0.262870698644928	0.780096250624888
GPY04_RS07930	97.0542267687771	0.0623075333036656	0.313379570852595	0.198824489848362	0.842400038301926	0.978257828560034
GPY04_RS07935	73.9352228827313	-0.151921884239493	0.322922870003895	-0.470458732878415	0.638027310902016	0.940349573655566
GPY04_RS07940	454.422411316163	-0.736725867731828	0.244486094992978	-3.01336510672719	0.00258367873707158	0.0956785711036827
GPY04_RS07945	2839.92956583521	-0.460283306560557	0.260059295573409	-1.76991676281238	0.0767410079283375	0.574484835695791
GPY04_RS07950	1848.80403573256	-0.0753054334106729	0.222941959230617	-0.337780441468064	0.735528649949547	0.957149618868925
GPY04_RS07955	430.300479302699	0.372733456334059	0.310040305445585	1.20220967979751	0.229282299909264	0.764375392512033
GPY04_RS07960	1399.77016005996	-0.344540352102109	0.21112694445572	-1.6319108533983	0.102698267300397	0.618499426423328
GPY04_RS07965	50.7146945764354	-0.249334338186281	0.37266901461718	-0.66905035945209	0.503463354148639	0.897947452619939
GPY04_RS07970	207.957777437548	0.31801083737408	0.269163843785129	1.18147680201783	0.237413363691562	0.769063737794973
GPY04_RS07975	111.56977118786	0.139156082712995	0.283354705426243	0.491102071178475	0.623354256688521	0.937902008510208
GPY04_RS07985	15546.3421917484	0.253121631457339	0.293817358562157	0.861493114961045	0.388966511562934	0.862197503703887
GPY04_RS07990	272.561421272814	-0.169029222592156	0.240508735313944	-0.702798683679893	0.48218121767113	0.888153266785997
GPY04_RS07995	86.8161287080868	0.0475230446395989	0.30427699630778	0.156183494698129	0.875888386398354	0.978480508820154
GPY04_RS08000	234.705112829279	-0.0706539501931463	0.242053834180978	-0.291893538609763	0.770368023913524	0.96821100218165
GPY04_RS08005	394.529434245362	-0.141438899186939	0.258200468161743	-0.547787152339083	0.583838061336773	0.924822244860271
GPY04_RS08010	490.221339797158	-0.312130354644452	0.254343386391485	-1.2272005931541	0.219747206558422	0.75792001488408
GPY04_RS08015	1719.19209234451	-0.126488152068734	0.216676996835417	-0.58376363857771	0.559379345040679	0.915779432913983
GPY04_RS08020	9530.77983024	-0.196060997494935	0.264224025256527	-0.742025625052778	0.458071810033051	0.882428318054815
GPY04_RS08025	3659.72389072106	0.0305518424304355	0.19700689430866	0.155080067312611	0.876758196046056	0.978480508820154
GPY04_RS08030	1292.7701308515	0.298000077582431	0.2450884172763	1.21588804927685	0.224027571167543	0.758212919650688
GPY04_RS08035	1701.52271982984	-0.0287067084281537	0.205459077340191	-0.139719835208947	0.888881353903394	0.981443454627725
GPY04_RS08040	198.223443596169	0.416669969973639	0.297593584580111	1.40013088844485	0.161474126868316	0.713314004604834
GPY04_RS08045	1627.20105669839	0.113389190558543	0.224962624912591	0.504035684161317	0.614236301299863	0.933398570047468
GPY04_RS08050	3467.28093212539	0.134688752937597	0.220677559986899	0.610341862333411	0.541635371534418	0.910837693533428
GPY04_RS08055	191.432706991975	-0.252687615374459	0.254886697434994	-0.991372315296701	0.321503813437347	0.819317479719055
GPY04_RS08060	610.898312277342	-0.102008541399531	0.235752434406802	-0.432693480583578	0.665237466712584	0.940349573655566
GPY04_RS08065	4176.42989095293	0.211620459685499	0.213466313340429	0.991352951076702	0.321513265526064	0.819317479719055
GPY04_RS08070	106.789570830429	0.553054412885573	0.307217891562354	1.80020248844564	0.0718286710624323	0.570490500132581
GPY04_RS08075	41.2164301622325	-0.0360552199721481	0.406625257658808	-0.0886694057809892	0.929344647385866	0.988070202449533
GPY04_RS08080	55743.8449593303	0.173792427566374	0.293504356812772	0.592128953224492	0.553764240172281	0.911017208105153
GPY04_RS08085	218.708403738735	0.279167612810578	0.274548996438587	1.01682255783814	0.309237848967844	0.805511964561885
GPY04_RS08090	5177.02904720633	0.135124100711186	0.225152961688638	0.600143563281428	0.548410561986209	0.910837693533428
GPY04_RS08095	4607.5066196368	0.628390395580916	0.252237559820431	2.49126417187143	0.0127289437787645	0.262186114164967
GPY04_RS08100	40.0163280440429	-0.43602708447992	0.42297163852251	-1.03086600795035	0.302603658911462	0.804213387224186
GPY04_RS08105	803.814321766561	-0.0618948489188756	0.217735845290421	-0.284265775514909	0.776206711888655	0.96821100218165
GPY04_RS08110	1221.5172293103	0.115527823518051	0.221937907208906	0.520541195377258	0.602686423110362	0.932355910846507
GPY04_RS08115	1394.29542695436	0.178772851616403	0.209522398712213	0.853239809753964	0.393526330980519	0.862197503703887
GPY04_RS08125	39.8359896916594	0.550804709968512	0.452165416932188	1.21814868926855	0.223167474206253	0.75792001488408
GPY04_RS08130	107.917465213507	-0.429058733717119	0.32107848598317	-1.33630483650533	0.181449656328404	0.735064657214175
GPY04_RS08135	121.436516618956	0.184193378806468	0.289181296426904	0.636947759354923	0.524158872207214	0.90487251130578
GPY04_RS08140	683.503327921676	-0.0406459904184648	0.251516891700477	-0.161603422114761	0.871618162281232	0.978480508820154
GPY04_RS08145	7124.97158667936	0.368255286741877	0.258506673215466	1.42454847358983	0.154287763560967	0.706063425674604
GPY04_RS08150	193.283226472672	-0.037085200909997	0.312734540986667	-0.118583642193774	0.905605225536518	0.981635480560203
GPY04_RS08155	179.545535710052	0.0211470079416023	0.269688439614891	0.0784127342343624	0.937499744266519	0.989765743563973
GPY04_RS08160	254.822829656716	0.348122340801406	0.277627320454332	1.25391960788192	0.209871227297348	0.756882690976272
GPY04_RS08165	976.169360460579	0.0638898221625686	0.210872305114299	0.302978725100665	0.761906074953201	0.965839419851454
GPY04_RS08170	321.581048264901	-0.300774492807449	0.230714781248542	-1.30366373224884	0.192348260304347	0.74002682538384
GPY04_RS08175	181.60462388464	-0.238623340972636	0.272422830377107	-0.87593004096726	0.381068067040368	0.862180322933743
GPY04_RS08180	1009.79297328868	0.344893434023812	0.223975756409188	1.53986949102525	0.123592168845424	0.651016693322231
GPY04_RS08185	51.2864023536883	-0.145094579078742	0.387289915057128	-0.374640736661938	0.707927672452482	0.950414696985012
GPY04_RS08190	195.516782626114	0.0621337395260997	0.255538760482688	0.243148003882992	0.8078907450824	0.973120893188041
GPY04_RS08195	438.390104809303	0.0780808103750971	0.235418630800281	0.331667931759137	0.740140017988395	0.95859250340804
GPY04_RS08200	199.39395048082	-0.168257262756324	0.27274719979814	-0.616898222532996	0.53730185929578	0.910837693533428
GPY04_RS08205	83.9583492080114	-0.43152967676706	0.338472904660277	-1.27493123031571	0.202333583985003	0.746850999939245
GPY04_RS08210	916.917644217035	-0.235252548455609	0.219557381214625	-1.07148549119212	0.283951190973641	0.79328673204097
GPY04_RS08215	3429.88824966847	-0.377112838341533	0.211257302090958	-1.78508782706675	0.0742470721444953	0.574078897432493
GPY04_RS08220	731.172079463526	-0.231858665764934	0.217230589586395	-1.06733893328003	0.285818813193769	0.794371732306373
GPY04_RS08225	1979.89905635825	-0.381725599997325	0.233019216685732	-1.63817218779922	0.101385779632905	0.613876670565044
GPY04_RS08230	1444.9661206589	0.00362504562469921	0.232053141752763	0.0156216183815406	0.987536258812108	0.995255853191937
GPY04_RS08235	1983.64746493212	0.076509107094641	0.236465256079949	0.323553271051258	0.746276270616625	0.95859250340804
GPY04_RS08240	1320.76979178348	-0.49988280899007	0.215648261027383	-2.31804702068334	0.0204467657324942	0.332594352872954
GPY04_RS08245	3243.54151346203	-0.21046324375875	0.23854040961301	-0.882295977022046	0.377616771406824	0.859701753608343
GPY04_RS08250	1813.4914886681	-0.437081745296064	0.266151047473613	-1.64223191847253	0.100541950238934	0.613876670565044
GPY04_RS08255	963.355709690545	-0.339008656485316	0.223072811538046	-1.51972198739915	0.128580863107442	0.655232813685122
GPY04_RS08260	1536.91210475387	-0.0906476508077174	0.1983978970205	-0.456898244230638	0.64774418605221	0.940349573655566
GPY04_RS08265	1590.65249903364	-0.0928189548748125	0.211914080499245	-0.438002772898063	0.66138427333981	0.940349573655566
GPY04_RS08270	1333.98885682059	-0.267434874148018	0.21700725559724	-1.23237756918308	0.217808075945284	0.75792001488408
GPY04_RS08275	228.747250727116	-0.0409144276831752	0.243074413273683	-0.168320585997296	0.866331079623517	0.978257828560034
GPY04_RS08280	98.4124735452407	0.0353057956306494	0.301066935357028	0.117268924230358	0.906646949958761	0.981670362706572
GPY04_RS08285	549.709525380269	0.0642611773475121	0.221676219967063	0.289887554727611	0.771902262914844	0.96821100218165
GPY04_RS08290	134.960234771411	-0.0419230387041199	0.279241412567636	-0.150131881652639	0.880660567116789	0.978480508820154
GPY04_RS08295	674.366036109623	0.109380361034196	0.338276196729297	0.323346313136324	0.746432983321669	0.95859250340804
GPY04_RS08300	2178.56903664873	-0.189898963087966	0.308568250219789	-0.615419645257423	0.53827762088093	0.910837693533428
GPY04_RS08305	315.503824051767	-0.752775197914574	0.385234194693619	-1.95407159666411	0.0506927505871569	0.480821429956112
GPY04_RS08310	645.871439342664	0.165378416802014	0.22368309104782	0.739342504734337	0.459699045406858	0.882856513549792
GPY04_RS08315	177.441918583231	0.116357376588181	0.256104331555365	0.454335839934934	0.649587123949889	0.940349573655566
GPY04_RS08320	183.128764386191	0.649540604022283	0.258130542309171	2.51632603492658	0.0118585426772996	0.251928341627736
GPY04_RS08325	117.470823328831	0.735010933372389	0.296136930270412	2.48199686780445	0.0130648423749259	0.265957405304778
GPY04_RS08330	5826.65801826505	0.141173129610176	0.211192802546557	0.668456159054262	0.503842457859427	0.897947452619939
GPY04_RS08335	9279.96779318871	0.204324279439671	0.195320201080386	1.04609906353506	0.295515297555714	0.800528822169113
GPY04_RS08340	8189.25840201472	0.293824146545203	0.238339711893284	1.23279559336197	0.217652035835835	0.75792001488408
GPY04_RS08345	7847.4594368772	0.406463055589724	0.226888747007585	1.79146414685844	0.0732188430839409	0.572307607765648
GPY04_RS08350	3003.37596027929	0.0591569670741807	0.209621310604084	0.282208745397608	0.777783452897596	0.96821100218165
GPY04_RS08355	9096.39414304171	0.0732282690977847	0.19446602434791	0.376560735189275	0.706500072073591	0.94954700806493
GPY04_RS08360	1599.9615410201	0.117174611439965	0.235959324428597	0.496588179864121	0.619479490204058	0.93671605553857
GPY04_RS08365	5273.24584656046	-0.304257220851442	0.264896400108475	-1.14858948904873	0.250725293237362	0.776554874302457
GPY04_RS08370	9461.09153413617	0.587956997631314	0.297736932593701	1.97475332505576	0.0482961481965774	0.469333526019164
GPY04_RS08375	99.4486296711571	0.22100580631052	0.291782436576389	0.757433548446843	0.448790163378834	0.878139319203704
GPY04_RS08380	633.709518465628	-0.0989063181139019	0.209279954969894	-0.472602921422311	0.636496497824443	0.939836849009869
GPY04_RS08385	2384.51407122897	0.211971163472097	0.243909686842017	0.869055945323701	0.384816531421959	0.862197503703887
GPY04_RS08390	692.939128613822	0.0542711169228001	0.217008838922475	0.250087126369024	0.802519971389964	0.973120893188041
GPY04_RS08395	1276.08488686611	-0.0903449538249214	0.237107265745749	-0.381029883419088	0.703181074408549	0.948043044942201
GPY04_RS08400	54.2181900599032	-0.504158078407435	0.389004217262674	-1.296022140724	0.19496785704898	0.74002682538384
GPY04_RS08405	2879.36397348654	-0.219677162485769	0.279336050713867	-0.786426105489662	0.431617894508592	0.876582199990904
GPY04_RS08410	67.7760467110574	-0.200077705169268	0.354018180764142	-0.565162231887085	0.571963423019342	0.920057613461336
GPY04_RS08415	30.1658036769773	-0.0678431621406155	0.522983139620475	-0.129723421274821	0.896785251644805	0.981443454627725
GPY04_RS08420	64.4827611919859	-0.183886239347519	0.337129718629328	-0.545446542343247	0.585446437500029	0.925915060853067
GPY04_RS08425	31.9241140267464	-0.379098858797994	0.494956311298747	-0.76592388084365	0.443721595514056	0.877025790964103
GPY04_RS08430	3247.55044688629	-0.140870186786187	0.204525184250906	-0.688766947220406	0.490969938769812	0.893698986165318
GPY04_RS08435	530.976049522786	0.0145248739174531	0.26105417630265	0.0556393087564088	0.955629149131927	0.992702198784911
GPY04_RS08440	270.273357838839	-0.265358879412878	0.259246326443155	-1.0235781661927	0.30603456231135	0.804213387224186
GPY04_RS08445	10153.3934485735	0.206752043750906	0.206485045010383	1.00129306575452	0.316685144327519	0.811170704491606
GPY04_RS08450	343.241059821599	0.110726509804572	0.257571592523492	0.42988634235537	0.667278320873391	0.940349573655566
GPY04_RS08455	112.619325217327	0.334282759134331	0.343110975962729	0.974270083305766	0.329922454809713	0.825543152309055
GPY04_RS08460	185.397127861938	-0.277410059787514	0.270712520947995	-1.02474041029231	0.305485690175788	0.804213387224186
GPY04_RS08465	143.948127340381	-0.277628362494064	0.271272933357953	-1.02342817271683	0.306105444634203	0.804213387224186
GPY04_RS08470	328.893398848672	0.116093270660077	0.250892387531895	0.462721375495375	0.643564094546401	0.940349573655566
GPY04_RS08475	3265.9446826674	0.250585351617994	0.215191925047282	1.16447376714036	0.244232068316609	0.773982388806067
GPY04_RS08480	894.951376631963	-0.166923516769272	0.217161078343184	-0.768662220886005	0.442093857843189	0.877025790964103
GPY04_RS08485	166.647088249841	0.23348609891398	0.272917012701756	0.85552049907982	0.392263060979723	0.862197503703887
GPY04_RS08490	507.086222899419	-0.029369959510075	0.226016969140545	-0.129945816111762	0.896609295554301	0.981443454627725
GPY04_RS08495	92.4374747470319	0.466295975121391	0.308789529757617	1.51007702718226	0.131023770610464	0.657123440898412
GPY04_RS08500	110.136282976097	0.110258176399897	0.307047153388091	0.359091999985215	0.719526266132501	0.952786289145112
GPY04_RS08505	236.419328989926	0.358203136804363	0.297087542305753	1.20571577665048	0.227927099749016	0.763352952213984
GPY04_RS08510	68.1545752730685	0.0936907434795921	0.408662685871256	0.229261801282019	0.818665440970257	0.973120893188041
GPY04_RS08515	1586.85795377895	-0.344649915143123	0.240516813403608	-1.43295560200513	0.151870525749292	0.705916070921845
GPY04_RS08520	1696.10000016042	-0.183286977680855	0.224409818334692	-0.816751152159909	0.414070652635522	0.870261884850433
GPY04_RS08525	920.764499127672	-0.114957849273652	0.20497586852277	-0.560836015000869	0.574909332436963	0.922541560631765
GPY04_RS08530	616.667158152605	-0.000218302596994515	0.251975816919866	-0.000866363287013135	0.99930874219572	0.999659869365449
GPY04_RS08540	99.2887805335088	0.354120190010846	0.350449676678223	1.01047372440864	0.312268381934521	0.806983101346747
GPY04_RS08545	298.572802973258	-0.0284769737861608	0.233031925206958	-0.122202027730193	0.902739020596107	0.981635480560203
GPY04_RS08550	918.383528086626	-0.148868885169919	0.20639895778287	-0.721267620578431	0.470744874638932	0.886318910280992
GPY04_RS08555	1512.32517555472	-0.489720772075338	0.254584407218703	-1.92360866647516	0.0544036539322167	0.49874407530654
GPY04_RS08560	1274.52951396368	0.127316763740679	0.210968735035753	0.603486406263481	0.546185156033583	0.910837693533428
GPY04_RS08565	1659.44213715653	-0.332670828162201	0.250163125393815	-1.32981560587117	0.183579032823218	0.735064657214175
GPY04_RS08570	498.333746874933	-0.0196038125807985	0.225574364527168	-0.086906207723961	0.930746065142241	0.988070202449533
GPY04_RS08575	398.375612166037	0.148857939582201	0.229070441651502	0.649834777935545	0.515798951662296	0.901468096700897
GPY04_RS08580	871.020644471934	-0.29512797697806	0.21971859189479	-1.34320894027656	0.179204327570605	0.73478672626447
GPY04_RS08585	677.462408429423	-0.31235982984051	0.210860612997943	-1.48135692768548	0.138511486036446	0.672466503337332
GPY04_RS08590	1329.38728681549	-0.357176254381062	0.257207441110198	-1.38866998885943	0.1649331241018	0.719463916038052
GPY04_RS08595	2948.62321174069	-0.296959816705957	0.212814701891641	-1.39539145588335	0.162897826429697	0.717275522566826
GPY04_RS08600	4375.6335790987	-0.406105700094122	0.251420262333336	-1.6152465052944	0.106257323176146	0.622902774848838
GPY04_RS08605	3362.45772258818	-0.222246687142127	0.204367556290405	-1.08748517218808	0.276822448099506	0.79049954211188
GPY04_RS08610	22728.8010877776	-0.140429025925297	0.199815634965392	-0.702792981888625	0.482184771508749	0.888153266785997
GPY04_RS08615	1011.24960381402	-0.43805308764816	0.228935242791761	-1.91343666578506	0.0556921742372963	0.507498582513163
GPY04_RS08620	2589.69255005154	-0.109354124440095	0.204578471851218	-0.534533880571872	0.592972215270606	0.928683568286262
GPY04_RS08625	134.518680476353	-0.236316069763352	0.279861815414176	-0.844402689997634	0.398444419707407	0.864670761750585
GPY04_RS08630	101.034977774866	0.102282063230525	0.328042690748264	0.311794977041616	0.755196341634342	0.961535649315707
GPY04_RS08635	1221.45990402233	-0.340275144943474	0.259791146610121	-1.30980269875839	0.190262589948373	0.737651649664064
GPY04_RS08640	114.090629557997	0.275246474818842	0.297053056010032	0.926590281601234	0.35413930265541	0.836903538726057
GPY04_RS08645	484.63638840836	0.162965828969701	0.229693356858377	0.709493000575466	0.478018593532612	0.888153266785997
GPY04_RS08650	218.00951871976	0.323871078740778	0.258893972303358	1.2509796031917	0.21094191914017	0.757083614601785
GPY04_RS08655	331.595489543183	-0.411111658232553	0.270637508197387	-1.51904908144777	0.128750142074296	0.655232813685122
GPY04_RS08660	3078.20918153952	0.175453835086474	0.202072593989542	0.86827130598202	0.385245826525143	0.862197503703887
GPY04_RS08665	3141.21550235246	0.198992109196656	0.22505585206281	0.88418989052158	0.376593714720383	0.857933717893753
GPY04_RS08670	993.684673804515	0.222085243646889	0.223208122947267	0.994969361842434	0.319751165787241	0.817785819358198
GPY04_RS08675	1768.53490658215	-0.245907142929308	0.226851862725594	-1.08399878217779	0.27836533880328	0.791265116502088
GPY04_RS08680	1947.70131881727	0.140720019668054	0.218896490528377	0.642861013113463	0.520314288968932	0.903799421108209
GPY04_RS08685	727.361027682371	0.055325928073695	0.207930075767348	0.266079487873601	0.790177992045744	0.971703130459012
GPY04_RS08690	117.085630263224	0.272162016890678	0.28990831334513	0.93878652098767	0.347840360727768	0.833664509268401
GPY04_RS08695	799.152212849715	0.172666876305238	0.243783963652621	0.708278238314638	0.478772488360386	0.888153266785997
GPY04_RS08700	135.85866770752	0.621156472238861	0.314262943768267	1.97655016143709	0.0480925004102122	0.469333526019164
GPY04_RS08705	236.620159443334	0.128435513719809	0.278504766389781	0.461160917942989	0.644683158787538	0.940349573655566
GPY04_RS08710	174.822158393386	-0.418844744196991	0.305325689846079	-1.37179660318835	0.170126765016004	0.729581726910178
GPY04_RS08715	933.668300054021	0.134185435724629	0.206831689543561	0.648766327929495	0.516489424959609	0.901468096700897
GPY04_RS08720	700.057737849558	0.724935914390021	0.268621153797364	2.69872980642798	0.0069604662549496	0.177777975234208
GPY04_RS08725	44.2632112777277	0.65429169105864	0.429712329946832	1.52262722165686	0.127851995340248	0.655232813685122
GPY04_RS08730	7038.03072227314	0.542645595886118	0.190953157333682	2.84177336192388	0.00448633718789191	0.138203006646475
GPY04_RS08735	3648.02652397469	-0.0977028101872746	0.217712410061924	-0.448770054768512	0.653597542660738	0.940349573655566
GPY04_RS08740	559.379050541273	0.126520434312549	0.22754673328416	0.556019559087892	0.57819748394545	0.923089541190584
GPY04_RS08745	323.671783156421	-0.156987890012166	0.229073138419223	-0.685317759626906	0.493143427336493	0.894079307582465
GPY04_RS08750	243.141654185959	0.0602218539996366	0.278415022833059	0.216302458778406	0.828751992603789	0.973965457884466
GPY04_RS08755	1099.18493606336	0.220571416547145	0.207997383602586	1.06045284189047	0.288938633215185	0.796235565824709
GPY04_RS08760	1011.00469923906	-0.163282471303793	0.212297416676976	-0.769121329216352	0.441821287271586	0.877025790964103
GPY04_RS08765	137.032097448811	0.299014410730565	0.340318415081862	0.878631297864495	0.3796012202255	0.861426028871685
GPY04_RS08770	426.802272227855	0.292123387411273	0.223193062708188	1.30883721862452	0.190589496653132	0.737651649664064
GPY04_RS08775	1825.2095475426	0.244410588023168	0.229356139077377	1.06563787220325	0.286587372249497	0.794371732306373
GPY04_RS08780	249.703615393504	-0.106133932002018	0.278754657691774	-0.380743169928922	0.703393832286594	0.948043044942201
GPY04_RS08785	953.138047335772	0.231290466600946	0.212433113003565	1.08876842847501	0.276256017370647	0.790059350490778
GPY04_RS08795	92.3129599201479	-0.038366001706516	0.358183629131776	-0.107112661177491	0.914699602789281	0.984560704177331
GPY04_RS08800	18.3087783993736	0.123133987826619	0.591229544502911	0.208267649970278	0.835019989382238	NA
GPY04_RS08805	321.861949001824	0.346550244504854	0.290690862187841	1.19216077828039	0.233198209200176	0.764566625507308
GPY04_RS08810	208.096488081565	0.0697268688987266	0.351446239771792	0.19839981484509	0.842732262296814	0.978257828560034
GPY04_RS08820	47.5728749535167	0.230311096548072	0.438374641051536	0.525375044495322	0.599322498229451	0.931221650061932
GPY04_RS08825	81.9483726029541	0.0887790288588179	0.384276030027197	0.231029317265859	0.817292026165494	0.973120893188041
GPY04_RS08830	53.26517709394	0.678179185323097	0.43502384432001	1.55894715698438	0.119008887741872	0.643209179614129
GPY04_RS08835	235.564486403818	0.0635987358254522	0.279326168530258	0.22768627858998	0.819890140388527	0.973120893188041
GPY04_RS08840	98.904666673221	0.412090761915912	0.330846917586981	1.24556324998123	0.212924781232276	0.75792001488408
GPY04_RS08845	159.782986433018	0.19550924493452	0.353294912865579	0.55338822557263	0.579997599754613	0.923089541190584
GPY04_RS08850	47.2925767467938	0.29909662939924	0.460186956690104	0.649945907964218	0.515727162690841	0.901468096700897
GPY04_RS08855	130.430453626941	0.0194324980397583	0.304590272952183	0.063798813571466	0.949130422969007	0.99159485159751
GPY04_RS08860	271.881759017154	0.20238775376878	0.279722814154882	0.723529664107837	0.469354536104468	0.886318910280992
GPY04_RS08865	28.6835198165617	0.435446849812818	0.469825008051729	0.926827738733045	0.354015980391384	0.836903538726057
GPY04_RS08870	9894.29189603514	-0.250972925143302	0.21912102561748	-1.14536213234702	0.252059177885021	0.777852835299431
GPY04_RS08875	36780.5398021252	-0.222174895061811	0.234436396442379	-0.947697961721649	0.343283238898722	0.831246270465608
GPY04_RS08885	736.130135355602	-0.283448933063589	0.211387592154129	-1.34089673937398	0.17995398102202	0.73478672626447
GPY04_RS08890	2480.21199567909	-0.264289065269717	0.22258403151142	-1.18736759090536	0.235082657785752	0.765503023154538
GPY04_RS08895	1084.84260731952	0.0674465492450326	0.221335123657491	0.304725920271941	0.760574906413493	0.965558442460018
GPY04_RS08900	890.054195906725	0.133196887710758	0.281882212434876	0.472526757045837	0.636550847776779	0.939836849009869
GPY04_RS08905	1481.36979658965	-0.229542404048498	0.206564044613887	-1.11124084773593	0.2664646931423	0.785405247102748
GPY04_RS08910	2177.20628117334	0.0260323429314325	0.232416349970798	0.112007364949597	0.910817566935614	0.982813375853339
GPY04_RS08915	1161.83945324145	-0.240258924375121	0.203826426526839	-1.17874275906753	0.238500623583365	0.770795744386729
GPY04_RS08920	4623.26379109954	0.0522308991698887	0.234564573981612	0.222671728655766	0.823791006211432	0.973648831307074
GPY04_RS08925	3287.72271623474	-0.266515011494825	0.227139547066364	-1.17335362748151	0.240654025095607	0.77208908880904
GPY04_RS08930	4258.99767313328	-0.527114298050405	0.269561743188292	-1.95544921106334	0.0505300724974705	0.48058792995545
GPY04_RS08935	1014.67533717582	-0.709190509774475	0.296478816918305	-2.39204445412332	0.0167548128938912	0.298210575546461
GPY04_RS08940	4277.58980560101	-0.332360664557563	0.243164022515845	-1.36681677297021	0.171682744041921	0.73241690197468
GPY04_RS08945	2284.8052763544	-0.534130161804979	0.254887347110218	-2.09555385098818	0.036121786672125	0.417387115640714
GPY04_RS08950	872.509980431431	-0.198607244301432	0.207617664766782	-0.956600896771133	0.338768736029799	0.829600122558208
GPY04_RS08955	3173.6707973402	-0.141918500472144	0.200497666780793	-0.707831182032186	0.479050099791214	0.888153266785997
GPY04_RS08960	1188.65279253014	0.0439533478800229	0.217660179700511	0.201935640871474	0.839967038611495	0.978257828560034
GPY04_RS08965	292.653236483812	-0.0321003212063399	0.238774082755923	-0.134438046356786	0.893056198047714	0.981443454627725
GPY04_RS08970	2951.85758909263	-0.155088601078492	0.211489027455135	-0.733317481973821	0.463364814943544	0.885035821016078
GPY04_RS08975	852.423603180521	0.207619600289668	0.218925596904855	0.948356899444239	0.342947793342035	0.831246270465608
GPY04_RS08980	277.219893554898	-0.231647128223103	0.261042967838962	-0.887390800605694	0.374868534608153	0.855683520636709
GPY04_RS08985	208.705074741943	-0.288557908730209	0.338813043179831	-0.851672964009983	0.394395630268311	0.862197503703887
GPY04_RS08990	219.073837067656	0.0894577470238053	0.30327960957553	0.294967891672672	0.768018407731004	0.96821100218165
GPY04_RS08995	26.5315489474205	-0.196275441312988	0.475740051887742	-0.412568671765526	0.679922658087696	0.941241640506281
GPY04_RS09000	39775.5953170088	0.19232275154584	0.203160202277769	0.946655641161887	0.343814281108948	0.831246270465608
GPY04_RS09005	1550.05512232711	0.200215602297385	0.228567623463723	0.875957842424528	0.381052952485292	0.862180322933743
GPY04_RS09010	1163.32809680087	-0.179921473220789	0.352487515085544	-0.510433605505503	0.609747718416341	0.932355910846507
GPY04_RS09015	1312.2869143888	-0.555830345183737	0.259517604637577	-2.14178281261484	0.0322109631224331	0.413204033575314
GPY04_RS09020	216.661932179263	0.245953941901053	0.255695133154197	0.961903102601214	0.336098279927343	0.829306988387668
GPY04_RS09025	282.343371863863	0.267865489410984	0.237942002539781	1.12575958238479	0.260267296255807	0.779595961640875
GPY04_RS09030	14.0528973507475	1.5749748973999	0.718779180467759	2.19118046292738	0.0284387358241675	NA
GPY04_RS09035	1633.62076283481	-0.593760962489145	0.295853046254516	-2.00694557654933	0.0447554582053422	0.450270953794209
GPY04_RS09040	106.180143324953	0.28807318585972	0.369212453082824	0.780236916318468	0.435251436728584	0.877025790964103
GPY04_RS09045	171.945331034098	0.422377560967923	0.31041172770942	1.36070104079095	0.173608185569132	0.732931097614738
GPY04_RS09050	240.72164706809	0.185238538718643	0.252676085411352	0.733106729974379	0.463493335740393	0.885035821016078
GPY04_RS09055	271.133976386395	-0.305073877080829	0.268811680997695	-1.13489814113935	0.25641799887507	0.779595961640875
GPY04_RS09060	2094.22193587902	-0.0765128954841691	0.27150596894522	-0.281809257385449	0.778089772148116	0.96821100218165
GPY04_RS09065	381.438088500756	0.355005031334052	0.273487164750187	1.29806834502938	0.194263850694136	0.74002682538384
GPY04_RS09070	739.55035196668	0.127434909787597	0.207617910831385	0.613795357429889	0.539350565499128	0.910837693533428
GPY04_RS09075	558.013055469505	0.00825861135706602	0.214307467257345	0.0385362743667205	0.969260110190588	0.993796186999579
GPY04_RS09080	320.509990600801	-0.0649512354066138	0.248386127954656	-0.261493006640334	0.793712341858589	0.973120893188041
GPY04_RS09085	824.94054487865	-0.162681230329558	0.22537322690062	-0.721830328148486	0.47039880076551	0.886318910280992
GPY04_RS09090	1236.62187567544	-0.489624456309562	0.24023675058188	-2.03809140409882	0.0415407926575391	0.437460711699598
GPY04_RS09095	111.459569528955	0.108129835403526	0.315292569933594	0.342950788298945	0.731635482587586	0.956373681895376
GPY04_RS09100	390.68950459624	-0.0311777276665199	0.232974858029838	-0.133824430370624	0.893541408316163	0.981443454627725
GPY04_RS09105	494.218938053972	-0.100933675374827	0.222849817827962	-0.452922404687568	0.65060461717292	0.940349573655566
GPY04_RS09110	951.194526396938	0.336767347365724	0.236267148414665	1.42536679189387	0.154051202127725	0.706063425674604
GPY04_RS09115	121.423717538012	0.0681331772035813	0.288036374169951	0.236543656681987	0.813010835109863	0.973120893188041
GPY04_RS09120	3200.26052955397	-0.201014335121551	0.261065046326975	-0.769977972730168	0.441312959141506	0.877025790964103
GPY04_RS09125	111.958109504054	-0.44218177300988	0.290457465760888	-1.52236325498307	0.127918086542163	0.655232813685122
GPY04_RS09130	3944.08390291298	-0.355048988890447	0.218523282889878	-1.62476503279227	0.104212634388095	0.622244723538111
GPY04_RS09135	206.523033956679	-0.17763645896356	0.279943763832845	-0.63454336875183	0.525726273117955	0.90487251130578
GPY04_RS09140	4506.96607189388	-0.253028496700677	0.232426245460273	-1.08863995199684	0.27631269140052	0.790059350490778
GPY04_RS09145	3042.44120450636	-0.15237816750919	0.233149381735068	-0.653564536072159	0.513392398546659	0.901468096700897
GPY04_RS09150	87.2210935848396	0.434910993246818	0.314765850571944	1.38169687866891	0.167064793199274	0.723324061102829
GPY04_RS09155	86.9085491284637	-0.0831885417550556	0.311767546879525	-0.266828740154927	0.789601024811095	0.971703130459012
GPY04_RS09160	562.92015702256	-0.0861658512765696	0.217558049574587	-0.396059127414767	0.692061409624005	0.945803109697263
GPY04_RS09165	244.992458356012	0.329321808629082	0.259708665129012	1.26804320705083	0.204782521192356	0.74957724108369
GPY04_RS09170	5986.65380300259	-0.382845490448929	0.231377232238838	-1.65463769595852	0.0979980121897264	0.612443591440642
GPY04_RS09175	5663.29686736187	-0.272228241110103	0.207359623906432	-1.31283147597211	0.18923974117562	0.737316188287795
GPY04_RS09180	2563.00132198916	0.0552773315729813	0.193373898382463	0.285857253928095	0.774987454566997	0.96821100218165
GPY04_RS09185	1312.81218988268	0.00931135190221317	0.20592472871119	0.0452172595321097	0.963934137203303	0.993796186999579
GPY04_RS09190	426.144456268429	0.098949879088629	0.251057565405244	0.394132233891893	0.693483413917746	0.945803109697263
GPY04_RS09195	774.59409231865	0.0839030434671461	0.2196915438246	0.381912940327525	0.702525941552947	0.948043044942201
GPY04_RS09200	226.880716243059	-0.407175492095231	0.306873600943192	-1.32685082993048	0.184558032291063	0.735064657214175
GPY04_RS09205	5206.62230853819	-0.181086415443305	0.234017496002781	-0.773815712655745	0.439039779297237	0.877025790964103
GPY04_RS09210	970.917908983998	0.0732518641817643	0.213383440624233	0.34328748270003	0.731382196667422	0.956373681895376
GPY04_RS09215	11233.5138218574	0.23519940521266	0.201089116848159	1.16962771978484	0.242150817112715	0.773327517770056
GPY04_RS09220	21775.4580242481	0.453973586188425	0.219682639091838	2.06649732571103	0.0387815446613285	0.418795557874003
GPY04_RS09225	1101.972127914	-0.228576355346302	0.215406706569077	-1.06113852714703	0.288626951158101	0.796235565824709
GPY04_RS09230	781.163653399321	0.433461889227948	0.251320213562302	1.72473945920985	0.0845744364662702	0.593478408927955
GPY04_RS09235	822.188295663282	-0.287226354495344	0.221290047443337	-1.29796327405502	0.194299955363234	0.74002682538384
GPY04_RS09240	51.9514175749964	0.10630709273907	0.384574646211059	0.276427720304596	0.782219568124587	0.970694831192104
GPY04_RS09245	251.848639522522	-0.282783367586661	0.241756419520267	-1.16970365522374	0.242120246681909	0.773327517770056
GPY04_RS09250	1513.47273533838	0.0377744658233078	0.246044547073585	0.153526937591551	0.877982748990185	0.978480508820154
GPY04_RS09255	1445.95326618893	-0.182613603912052	0.234256849216639	-0.779544352802131	0.435659121351637	0.877025790964103
GPY04_RS09260	1080.25676824684	0.131815121180587	0.23546872244123	0.559798854871208	0.575616644822733	0.922948659893106
GPY04_RS09265	1700.27295772561	0.0949693775036582	0.209887487650684	0.452477556269174	0.65092498621761	0.940349573655566
GPY04_RS09270	910.103243117198	0.0277426648759655	0.207276761120727	0.133843585387785	0.893526261088077	0.981443454627725
GPY04_RS09275	2747.76645844388	-0.208801920409595	0.25819672000334	-0.808693156159746	0.418691665747452	0.871809293914144
GPY04_RS09280	956.747117039815	0.0183002125237253	0.210482728046487	0.0869440105303251	0.930716016604399	0.988070202449533
GPY04_RS09285	959.9677071711	-0.186085037344881	0.21444250680379	-0.867761900932936	0.385524690943242	0.862197503703887
GPY04_RS09290	312.5390631885	-0.0248047225366873	0.244400615455876	-0.101492062491002	0.919159858239001	0.986580283102987
GPY04_RS09295	256.880047533549	0.305264378424401	0.25560629510628	1.19427566640123	0.232370152976226	0.764566625507308
GPY04_RS09300	402.141041612682	0.108928617404858	0.239111373062507	0.455555986357799	0.648709299302471	0.940349573655566
GPY04_RS09305	493.491767704576	0.511956908489379	0.221280199805561	2.3136137301902	0.0206889198611622	0.333608068038172
GPY04_RS09310	1639.10776406588	0.329910747565751	0.234872508974994	1.40463755850147	0.160129082171355	0.711716724768821
GPY04_RS09315	537.724062301447	-0.710822711726591	0.254862258452532	-2.78904658556568	0.00528634603845921	0.152080748428731
GPY04_RS09320	309.521033370766	-0.276512414476737	0.252066005421399	-1.09698415704438	0.272648317791134	0.7896123214047
GPY04_RS09325	258.637739206254	0.362801025751463	0.258945517040821	1.40107088895564	0.161192875821167	0.713314004604834
GPY04_RS09330	198.849215212794	0.0567722489528841	0.251824563499955	0.225443650785457	0.821634157107927	0.973488257621748
GPY04_RS09335	437.860212495868	-0.0835961808041306	0.218598928236335	-0.382418072579714	0.702151287272615	0.948043044942201
GPY04_RS09340	453.596532567296	-0.191091138404399	0.225157814239663	-0.848698674081981	0.396048984203147	0.862783902046513
GPY04_RS09345	196.673793118695	-0.151791514985345	0.265096362034282	-0.572589958687233	0.566922360134581	0.918903208053492
GPY04_RS09350	30.9175497635669	0.296267178099302	0.478811403608057	0.618755476304025	0.536077457395563	0.910837693533428
GPY04_RS09355	2290.77412271421	0.00765962874104597	0.194439515392881	0.0393933749812586	0.968576761810466	0.993796186999579
GPY04_RS09360	11978.8047392256	0.282087863403035	0.245587541616112	1.14862448455948	0.250710856452826	0.776554874302457
GPY04_RS09365	3298.18026388725	0.27517005491332	0.261050258217618	1.05408842263596	0.291842436161402	0.796787074727717
GPY04_RS09370	2639.57676722111	-0.0428364273621975	0.200711238168065	-0.213423163312502	0.830996914966788	0.97559557179029
GPY04_RS09375	4580.82662138206	0.0846812413663522	0.197754466563261	0.42821405168749	0.668495286854425	0.940349573655566
GPY04_RS09380	7520.59176604649	0.548233201729708	0.258722076911893	2.11900433188161	0.0340901008598647	0.417025982430134
GPY04_RS09385	12089.9220477402	0.291309153298275	0.201600706192064	1.44498081777921	0.148463273742978	0.700452933027199
GPY04_RS09390	713.548395832871	-0.279873900141922	0.207439549752355	-1.34918293293656	0.177278215314143	0.73478672626447
GPY04_RS09395	408.398819871173	0.00677785084827756	0.236641581840156	0.0286418422137483	0.977150240500291	0.993796186999579
GPY04_RS09400	2683.8902425565	0.189646987147403	0.234185101340967	0.809816619680185	0.4180455791711	0.871387222212335
GPY04_RS09405	1432.03587313864	0.442850411375575	0.27252413976286	1.62499517202742	0.104163587562148	0.622244723538111
GPY04_RS09415	867.935400921947	0.42268281976713	0.30103876240803	1.40408104386977	0.160294717672725	0.711716724768821
GPY04_RS09420	554.339831267884	-0.116957804910888	0.225573513245753	-0.518490860154609	0.604115835396305	0.932355910846507
GPY04_RS09425	820.387819087008	-0.253887151240541	0.238519449089946	-1.06442955578352	0.287134150610732	0.795158296162258
GPY04_RS09430	183.898126082137	-0.362589177810771	0.270303405419546	-1.34141550028933	0.179785587791802	0.73478672626447
GPY04_RS09435	4621.01132656144	0.168452568110767	0.270231916478951	0.623362962841913	0.533046030850546	0.910021203232344
GPY04_RS09440	131.227511339188	-0.272640570799926	0.303620797618321	-0.897964081968655	0.369204698688824	0.848956879366879
GPY04_RS09445	68.1161524679209	0.0360037231707817	0.333662487547816	0.107904617733278	0.914071354091123	0.984493311754702
GPY04_RS09450	175.442743065976	0.017076727525766	0.295771614814372	0.0577361946530381	0.953958762606648	0.992702198784911
GPY04_RS09455	29.8439753485362	-0.199175269637528	0.463869283536485	-0.429378009509573	0.667648154474062	0.940349573655566
GPY04_RS09460	372.154275479629	-0.110400036880358	0.251517868670253	-0.438935163787889	0.660708516547622	0.940349573655566
GPY04_RS09465	210.864516181168	0.0188552640528242	0.245250043783477	0.0768817968875509	0.938717578660062	0.989765743563973
GPY04_RS09470	17.1940262738581	-0.35167719551884	0.550745731005722	-0.638547292734596	0.523117478853531	NA
GPY04_RS09475	130.177231320809	-0.28795395919833	0.283604976398043	-1.01533464911484	0.309946333096653	0.805511964561885
GPY04_RS09480	37.9505651985617	0.430265606285228	0.437267409544881	0.983987365381424	0.325121725178156	0.821563680284741
GPY04_RS09485	500.179069411796	-0.0128190013706744	0.223987847705371	-0.0572307895361192	0.954361351844089	0.992702198784911
GPY04_RS09490	607.495348305979	-0.0887168341042896	0.221491866543598	-0.400542175605472	0.68875722592504	0.945197734492804
GPY04_RS09495	976.632567933783	-0.169427460258107	0.202875931379874	-0.835128440844291	0.403645394872891	0.866804207003414
GPY04_RS09500	375.430719873566	-0.133784717658939	0.259886202432114	-0.514781917650613	0.606705422502722	0.932355910846507
GPY04_RS09505	383.721593345438	0.231950322689291	0.250929537557887	0.92436436517874	0.355296641402352	0.838500073709552
GPY04_RS09510	161.518320051928	-0.263460719197232	0.320048592321464	-0.823189745301571	0.410400099484731	0.869318778586024
GPY04_RS09515	3684.34793356864	0.297871653396656	0.200844384468522	1.48309674768796	0.138048707998639	0.671650056675476
GPY04_RS09520	122.851943040087	-0.364377644964314	0.301922405033896	-1.2068585798507	0.227486611501743	0.763016802713145
GPY04_RS09525	2013.88897508247	0.00848145181321202	0.222241640780739	0.0381631983251047	0.969557562989778	0.993796186999579
GPY04_RS09530	2126.35082617449	0.230209699789336	0.250807304816018	0.917874780235005	0.358684426428737	0.839794779377718
GPY04_RS09535	271.943743421854	0.0184131617074318	0.243220933795233	0.075705497138391	0.93965340246341	0.989765743563973
GPY04_RS09540	142.625117736586	0.776966066533227	0.280329791448638	2.77161432796051	0.00557790807205724	0.15533358399065
GPY04_RS09545	363.702175948518	2.47258570677807	0.247226377451391	10.0013021760359	1.50406107648673e-23	3.27227287953143e-21
GPY04_RS09550	2322.68063796359	2.38242774154525	0.210275537570996	11.3300280625409	9.31748842249444e-30	2.94856156351847e-27
GPY04_RS09555	1214.73977268686	-11.8761688005138	1.04341595551253	-11.3820080455643	5.14023373916311e-30	1.78931536460268e-27
GPY04_RS09560	106.764318867757	0.126588697417464	0.295540387154412	0.428329605426566	0.668411167560051	0.940349573655566
GPY04_RS09565	200.556113681579	-0.319987763454516	0.248488188659496	-1.28773832342187	0.19783706834431	0.742423554492464
GPY04_RS09570	248.904283879797	0.00411302617356232	0.249661299170234	0.0164744242989692	0.986855905772203	0.995255853191937
GPY04_RS09575	26260.2786597438	0.395212024544698	0.220605204538837	1.79149003021424	0.0732146930616867	0.572307607765648
GPY04_RS09580	684.843364638691	-0.188029278709722	0.226277899407205	-0.830966166834299	0.405992742644955	0.869318778586024
GPY04_RS09585	1811.52733043638	-0.102885586241556	0.205265621089817	-0.501231456564938	0.616208238251329	0.933415994334299
GPY04_RS09590	979.11804824302	0.341761637975139	0.203831483260203	1.67668719526934	0.0936036658371839	0.60436649978386
GPY04_RS09595	637.792232754129	-0.284625906069512	0.233642700751918	-1.21821013519154	0.223144129141683	0.75792001488408
GPY04_RS09600	495.502257018883	-0.211638754441591	0.240306842968326	-0.88070215490903	0.378479050142264	0.860534434150641
GPY04_RS09605	371.61023115433	0.312856034403751	0.356946005741223	0.876479998015621	0.380769145477442	0.862180322933743
GPY04_RS09610	325.384547592411	0.177952538395899	0.280088722096377	0.635343462114362	0.525204433401017	0.90487251130578
GPY04_RS09615	684.353038927645	-0.0999500250185396	0.235444325439498	-0.424516602096761	0.671189100138331	0.940349573655566
GPY04_RS09620	539.260589826446	-0.150239614228953	0.22772972828485	-0.65972771917169	0.509428575165953	0.899817062000418
GPY04_RS09625	5763.47686147064	0.474409592471744	0.220235837302227	2.15409807178983	0.031232481732849	0.408722815458824
GPY04_RS09630	264.009103546082	-0.177824060177127	0.236083364343597	-0.753225711907091	0.451314291071943	0.879292490638819
GPY04_RS09635	9.32924901359799	0.308901639807722	0.745554659185938	0.414324605180535	0.678636396450707	NA
GPY04_RS09640	1013.525484597	-0.185827007484869	0.204345939616923	-0.909374601879686	0.363152423643978	0.843158112763906
GPY04_RS09645	590.943776861684	0.351032314858056	0.217961507272536	1.6105243501511	0.107283433970175	0.622902774848838
GPY04_RS09650	36.8981882388989	-0.564816456533494	0.487485459197907	-1.1586324184168	0.246606048778574	0.776554874302457
GPY04_RS09655	1093.38575748389	-0.30353073941648	0.210010104996269	-1.44531492625973	0.148369447161677	0.700452933027199
GPY04_RS09660	528.37053097256	0.160813357778878	0.278698735247859	0.577015025331419	0.563929305485084	0.918068115334238
GPY04_RS19745	39.1647475910639	0.402736355904852	0.414449321672711	0.971738484887401	0.331180665788442	0.825543152309055
GPY04_RS09665	191.361229605509	0.326090107109549	0.267814127914272	1.21759859963	0.223376546854461	0.75792001488408
GPY04_RS09670	14951.3621917485	-0.0195849299057098	0.276493713165778	-0.0708331834437307	0.9435305215756	0.990589948977398
GPY04_RS09675	1133.23127061664	0.249650484182711	0.233284502323545	1.07015460391135	0.284549724175298	0.793683966229337
GPY04_RS09680	340.155641092083	-0.317615773099974	0.274769075451658	-1.15593711766102	0.247706878875431	0.776554874302457
GPY04_RS09685	1594.69062254538	0.337347243378052	0.200691217797298	1.68092678434379	0.0927771366905267	0.60436649978386
GPY04_RS09695	351.905427977077	-0.309070148351176	0.238537761749308	-1.29568646106437	0.195083527681453	0.74002682538384
GPY04_RS09700	779.795787712773	-0.0966804264102219	0.238531039119094	-0.405315915141556	0.685245309383224	0.94356908391596
GPY04_RS09705	485.587802365197	-0.387678684678578	0.221069044846238	-1.75365431622606	0.0794897578828199	0.582094986942709
GPY04_RS09710	7155.27492712441	-0.34960838560365	0.229389065886024	-1.52408478692423	0.127487532461777	0.655232813685122
GPY04_RS09715	721.794395910482	0.116939250362723	0.241385308626857	0.484450570036521	0.628066136494117	0.939049451555808
GPY04_RS09720	126.149560797498	0.131096336916767	0.303122617033859	0.432486160879655	0.665388108347075	0.940349573655566
GPY04_RS09725	709.267224430605	-0.707608267956753	0.226196378069606	-3.1282917701671	0.00175825546504659	0.0711684566724091
GPY04_RS09730	4228.46810450738	0.285982566141785	0.312837112417613	0.914158054751574	0.360633800925892	0.840510682294532
GPY04_RS09735	1456.96631506054	0.258678876847032	0.32525718121437	0.79530565899033	0.426435722529587	0.873239683336577
GPY04_RS09740	4787.23277223563	0.316806811456037	0.23928882228313	1.32395156795576	0.185519130151252	0.735141768894502
GPY04_RS09745	1435.19679650225	0.256807758016174	0.253654921463237	1.01242962894135	0.311332677692403	0.806360901076827
GPY04_RS09750	84.9590959186499	0.146125696783428	0.348106331911882	0.419773165230494	0.674651170137212	0.940349573655566
GPY04_RS09755	759.917380275499	0.329599488552504	0.24030226903797	1.37160373005227	0.170186832016968	0.729581726910178
GPY04_RS09760	194.450432545602	0.334047984766284	0.255132677567829	1.30931085720086	0.190429073381592	0.737651649664064
GPY04_RS09765	102.742251840174	0.3120835090361	0.304279163466895	1.02564863620724	0.30505723338421	0.804213387224186
GPY04_RS09770	138.405471258604	-0.0592863881041281	0.272838696474328	-0.21729464650813	0.82797872889894	0.973824419277857
GPY04_RS09775	214.03867961322	-0.0633555151024168	0.269055091571433	-0.235474135547426	0.813840751360052	0.973120893188041
GPY04_RS09780	174.464049648311	0.0576320978865864	0.264835875993312	0.217614391065513	0.827729570750721	0.973824419277857
GPY04_RS09785	1062.06480147921	-0.264678026825806	0.236202939233507	-1.1205534854253	0.262477973853406	0.780096250624888
GPY04_RS09790	2503.88258795643	0.0552169346390526	0.214127394864951	0.257869548517497	0.796507586990876	0.973120893188041
GPY04_RS09795	648.631612059702	0.0303483470396191	0.217617864392681	0.139457057555059	0.889088987387446	0.981443454627725
GPY04_RS09800	103.555005324564	-0.231097831281824	0.317921295970626	-0.726902646066138	0.467285596114375	0.886318910280992
GPY04_RS09805	2125.36098432613	0.167286065553963	0.224499178089902	0.745152240543939	0.456179691115382	0.881590619673056
GPY04_RS09810	736.291152646343	0.342377015210487	0.219547340375328	1.55946783333916	0.118885692145624	0.643209179614129
GPY04_RS09815	23.6960509379654	-0.243219882145966	0.504658125035231	-0.481949799438949	0.629841608243223	0.939049451555808
GPY04_RS09820	2289.99078054502	-0.0531391309976715	0.207123664323631	-0.256557507183928	0.797520381524588	0.973120893188041
GPY04_RS09825	22.6905350997827	0.212111986506109	0.602739985292705	0.351912917148017	0.724903571612785	0.955105727775967
GPY04_RS09830	7949.11666006091	0.413832499535073	0.198712223172594	2.08257193708528	0.0372902593979495	0.417387115640714
GPY04_RS09835	105.659964179805	0.304566840611825	0.299851057437186	1.01572708535679	0.309759366259532	0.805511964561885
GPY04_RS09840	11324.0908156878	-0.440185108943869	0.262663423747998	-1.67585232333751	0.0937671223347436	0.60436649978386
GPY04_RS09845	22959.7764087402	-0.352008214091047	0.260110751310686	-1.35330128538438	0.175959398734001	0.73478672626447
GPY04_RS09850	3419.3477269367	-0.0544951752854178	0.252960008807751	-0.215430002324336	0.829432080633893	0.974435731585077
GPY04_RS09855	2904.19597094276	-0.4541259136594	0.273990012387081	-1.65745426157297	0.0974276687895091	0.609974307655182
GPY04_RS09860	1472.35705737882	0.168229379507572	0.201424632547273	0.835197648768651	0.403606433319028	0.866804207003414
GPY04_RS09865	562.546699913479	-0.0634105180953399	0.217203544049487	-0.291940531508512	0.770332093023588	0.96821100218165
GPY04_RS09870	253.569889812945	0.237025343960732	0.243907213361264	0.971784887762467	0.331157575556238	0.825543152309055
GPY04_RS09875	665.581724932594	0.0700525961269189	0.208177719403803	0.336503811875456	0.736490977550023	0.958043756671013
GPY04_RS09880	817.875228866123	0.113112237070733	0.218459910105103	0.5177711416997	0.604617955260855	0.932355910846507
GPY04_RS09885	728.31516512388	0.0492328174410701	0.238596296843502	0.206343594147911	0.83652252794795	0.978257828560034
GPY04_RS09890	1356.62639960649	0.000491481622043967	0.20052865919015	0.00245092957799076	0.998044443087963	0.999659869365449
GPY04_RS09895	588.824749899523	-0.262180234086716	0.239417707462113	-1.09507453256441	0.273483984959599	0.7896123214047
GPY04_RS09900	47.8274210983006	1.11283096460826	0.400826353913814	2.77634180922031	0.00549743798261206	0.15432727110865
GPY04_RS09905	974.35678762794	-0.132878042629634	0.203737147110441	-0.652203314487389	0.514270022052452	0.901468096700897
GPY04_RS09910	67166.1805290614	-0.503757292650876	0.274645051866836	-1.83421215575049	0.0666225077170458	0.549131580663486
GPY04_RS09915	11689.3942148808	0.0300603865604585	0.194839505978358	0.154282810406003	0.877386750343638	0.978480508820154
GPY04_RS09920	6655.23634659116	-0.116321033236537	0.21806257048889	-0.533429615984753	0.593736220945993	0.928683568286262
GPY04_RS09925	11528.9891115456	0.0667385052424836	0.234766291661268	0.284276353177556	0.77619860634598	0.96821100218165
GPY04_RS09930	575.255619671075	0.194771355539054	0.261198573989785	0.745683073854266	0.455858886277761	0.881590619673056
GPY04_RS09935	530.053071948559	0.814489332490746	0.280294760722887	2.90583145539417	0.00366278686062579	0.125937622481574
GPY04_RS09940	529.757694509584	0.513828765812092	0.233351824313173	2.20194878409222	0.0276689264394085	0.387753292676837
GPY04_RS09945	480.960865960079	0.295652330650467	0.261162795574763	1.13206144083349	0.257608604417763	0.779595961640875
GPY04_RS09950	179.132229079977	-0.0987320709157089	0.280019953648086	-0.352589412395197	0.724396276144718	0.954798726717064
GPY04_RS09955	2444.71792047199	-0.0296056968836019	0.250433308312539	-0.11821788835954	0.905895016484587	0.981635480560203
GPY04_RS09960	157.583213605646	0.0750892589416328	0.297860603664111	0.252095302359317	0.800967400906908	0.973120893188041
GPY04_RS09965	471.049995980118	0.0137961448699413	0.244518972968068	0.0564215721278321	0.955005972253341	0.992702198784911
GPY04_RS09970	1542.96020127747	-0.271972568405594	0.247302013000403	-1.09975881354897	0.27143722181976	0.7896123214047
GPY04_RS09975	151.71615647833	0.00182312275525506	0.263894997868305	0.00690851577325038	0.994487845773468	0.997640400904162
GPY04_RS09980	38.437414223682	0.43246465009145	0.405549439558469	1.06636727340145	0.286257649605325	0.794371732306373
GPY04_RS09985	239.455344310949	0.118062088094065	0.283881507712303	0.415885096022929	0.677494085958116	0.940349573655566
GPY04_RS09990	155.296098392308	0.330247084305208	0.300031982442969	1.100706270099	0.27102451646542	0.7896123214047
GPY04_RS09995	745.794037716039	0.0529603536991642	0.212346335528649	0.249405545743543	0.803047095784301	0.973120893188041
GPY04_RS10000	406.087497519195	-0.620228329941988	0.25085317090314	-2.4724755429999	0.0134180894423032	0.268438904302628
GPY04_RS10005	2480.46822610951	-0.0884585082969942	0.213727473188982	-0.413884593202378	0.678958627644405	0.941240534779042
GPY04_RS10010	1671.67013741167	0.0752692868692665	0.206910213297547	0.363777532629699	0.716024141200725	0.951669219942969
GPY04_RS10015	282.787208476673	-0.0113855060596771	0.241983129927363	-0.047050825663321	0.962472719332576	0.993796186999579
GPY04_RS10020	1139.35997984214	-0.0688405812433132	0.207126816202011	-0.332359578086561	0.739617757334446	0.95859250340804
GPY04_RS10025	1106.17761334872	-0.212808238814986	0.208108479147071	-1.02258322047798	0.306504946495714	0.804213387224186
GPY04_RS10030	624.834202331161	-0.766355670086614	0.303627660724641	-2.5239982031203	0.0116028521698254	0.251928341627736
GPY04_RS10035	2917.62047467006	0.293151647172853	0.227451698888236	1.28885230844945	0.197449436803594	0.742423554492464
GPY04_RS10040	1324.53000811397	0.201984805972886	0.200180463744473	1.00901357802186	0.312968122400288	0.807592315845369
GPY04_RS10045	1154.44744425524	-0.0585678462646843	0.216588239961266	-0.270411017122437	0.786844065277277	0.971278081996525
GPY04_RS10050	1212.85875276986	0.28629093449304	0.261601784213347	1.09437684209202	0.27378973626414	0.7896123214047
GPY04_RS10055	1501.85441272636	-0.142571724562484	0.211516478529521	-0.674045471793282	0.500282404837806	0.89605660080002
GPY04_RS10060	910.660436436199	0.0385429159946278	0.219880941475917	0.175289935252753	0.860851819837695	0.978257828560034
GPY04_RS10065	881.865786400898	0.31962390964413	0.216648926581732	1.47530806954426	0.140129737922026	0.677488357925796
GPY04_RS10070	301.928376689269	-0.211787166270435	0.248646818284183	-0.851759003923305	0.394347864469107	0.862197503703887
GPY04_RS10075	130.947163794047	0.0578196320428041	0.289388926869793	0.199799047835784	0.841637746030288	0.978257828560034
GPY04_RS10080	149.352304299951	-0.05453328541176	0.265163731359621	-0.205658915463822	0.837057353179779	0.978257828560034
GPY04_RS10085	79.3263477224405	0.168319755552422	0.314716469447324	0.534829829045838	0.592767534475911	0.928683568286262
GPY04_RS10090	25065.2910418504	0.31132265170779	0.284310924066065	1.09500770232609	0.273513262092682	0.7896123214047
GPY04_RS10095	12432.0175191213	-0.358843213123234	0.209927997474156	-1.70936329332352	0.0873836758535275	0.597608203626973
GPY04_RS10100	708.948866498909	-0.272617308352134	0.219265039543539	-1.24332318968707	0.213748762140402	0.75792001488408
GPY04_RS10105	1335.50839177972	0.052862712218506	0.20969006465769	0.252099269962085	0.800964334231021	0.973120893188041
GPY04_RS10110	591.32066213552	-0.302498287295527	0.221754263112459	-1.36411486773591	0.172531416150312	0.73241690197468
GPY04_RS10115	927.788739715106	0.331562378434172	0.217217527869896	1.526407107592	0.126908508652483	0.655232813685122
GPY04_RS10120	290.60215334048	-0.00778374859753607	0.245877276531405	-0.0316570473991803	0.974745548913219	0.993796186999579
GPY04_RS10125	135.083885661797	0.356728507176339	0.283657531060803	1.25760280660369	0.208535437852999	0.756516590199027
GPY04_RS10130	339.925276397781	-0.0659885043011145	0.237118085105229	-0.278293847859938	0.780786798360503	0.970338752264517
GPY04_RS10135	314.258018041184	0.0983700266429696	0.257254990292153	0.38238335641713	0.702177033776672	0.948043044942201
GPY04_RS10140	1109.92866707167	0.0737016463369597	0.203926148869639	0.361413417286048	0.717790419356624	0.951924052774624
GPY04_RS10145	148.746667385399	0.214562047497498	0.271191223572563	0.791183596102209	0.428836862481023	0.874135069844274
GPY04_RS10150	1409.99198856722	0.192474482114822	0.213146950127414	0.903013071497226	0.366518957499652	0.845495355239421
GPY04_RS10155	603.34094257454	0.075274301041111	0.218056695835911	0.34520518048093	0.729940124422649	0.956373681895376
GPY04_RS10160	796.111363735683	0.0793163134483223	0.21625609267319	0.36677030675934	0.713790358189961	0.951669219942969
GPY04_RS10165	3152.06630615153	0.0944560314242627	0.197808315555739	0.477512945595284	0.632996904689944	0.939836849009869
GPY04_RS10170	638.83041663623	0.00517423832724256	0.215651178466049	0.0239935546100304	0.980857749904604	0.994282419166548
GPY04_RS10175	1530.50920917295	0.00126038115979127	0.203748969326495	0.00618595109441552	0.995064356605785	0.99793115106446
GPY04_RS10180	1114.90995632635	-0.120901335552078	0.229447274321964	-0.526924261398839	0.598246185106233	0.930100478050379
GPY04_RS10185	2314.83031131109	-0.404389238063821	0.2247050254856	-1.7996448329979	0.0719167371368741	0.570490500132581
GPY04_RS10190	4814.69586846193	-0.0862435386681725	0.194377262496212	-0.443691497455127	0.657265643559073	0.940349573655566
GPY04_RS10195	73.3344042690249	-0.269154917745973	0.325368799888551	-0.827230262514928	0.40810656203869	0.869318778586024
GPY04_RS10200	3241.6727008719	-0.659558051490035	0.263640423373287	-2.50173339524709	0.0123586952127863	0.256624503687438
GPY04_RS10205	814.266836702482	0.352461341591767	0.21380141052573	1.64854544563143	0.0992407930354596	0.613876670565044
GPY04_RS10210	1542.04561854747	-0.712970514838821	0.228520550415138	-3.11994047600365	0.00180887588869327	0.0723758272246125
GPY04_RS10215	364.311365736025	-0.0723711886099527	0.231298972491743	-0.312890229603317	0.754364060806832	0.961531049311089
GPY04_RS10220	412.916971644018	0.161805232920271	0.230744015766676	0.701232629512201	0.483157849820005	0.888153266785997
GPY04_RS10225	1411.34836656608	-0.0325031897610068	0.199876996523802	-0.162615960447136	0.870820819650338	0.978480508820154
GPY04_RS10230	9640.1621807295	-0.126745838799911	0.246801875172507	-0.513552981359317	0.607564559838934	0.932355910846507
GPY04_RS10235	631.552662111045	-0.234887661185196	0.215013101195269	-1.09243418135659	0.274642305735412	0.790059350490778
GPY04_RS10240	144.06028207495	0.0240243489623618	0.282240983862874	0.0851199873014685	0.932166000404498	0.988070202449533
GPY04_RS10245	844.423846262299	0.168883615239936	0.212591674489942	0.794403711458261	0.426960444215258	0.873239683336577
GPY04_RS10250	4387.75650345051	-0.136546859032812	0.277249521534038	-0.492505300919149	0.622362175478737	0.937238326968763
GPY04_RS10255	1083.13241861609	0.114088510184559	0.226049258611252	0.50470641171517	0.613765057029233	0.933398570047468
GPY04_RS10260	2525.43166374043	0.0245210506351522	0.205339095120824	0.119417350216352	0.904944716167904	0.981635480560203
GPY04_RS10265	1394.8736301727	-0.231251747358185	0.210595587257827	-1.09808448680869	0.272167598712509	0.7896123214047
GPY04_RS10270	419.434960563289	0.115714752644191	0.231206569308897	0.500482114284537	0.616735646931597	0.933415994334299
GPY04_RS10275	100.073809634835	-0.293225729382253	0.30283281304031	-0.968275948826002	0.332906573123896	0.826567604168531
GPY04_RS10280	37.9367377169782	-0.573053242607564	0.446056866226351	-1.28470893735053	0.198894013972864	0.742611472135402
GPY04_RS10285	112.330209518849	-0.427951983671652	0.320532575478306	-1.33512789779027	0.181834490155435	0.735064657214175
GPY04_RS10290	254.597827438358	0.42593403488938	0.267450663452536	1.59257049278163	0.111256577414634	0.629977423524396
GPY04_RS10295	458.604922272863	0.257769223144251	0.307382624434951	0.838593995409136	0.401697181340159	0.866099793336457
GPY04_RS10300	717.159139850738	0.53313665812206	0.32906324043492	1.6201647361687	0.105196894299579	0.622902774848838
GPY04_RS10305	522.407667239034	0.0873370750706033	0.308958589849769	0.282682139095311	0.777420508985935	0.96821100218165
GPY04_RS10310	58.2248375232479	0.152989001853906	0.35929486016235	0.425803480141011	0.67025105084051	0.940349573655566
GPY04_RS10320	22.6996140763285	-0.442550660632153	0.518674950362776	-0.853233147894689	0.393530024578402	0.862197503703887
GPY04_RS10340	18.0242332383863	-1.14490703841813	0.578974375761507	-1.97747445543211	0.047988025169274	NA
GPY04_RS10345	16.7622347196917	-1.67957772862988	0.764691473688799	-2.19641226091845	0.0280624488659491	NA
GPY04_RS10350	1039.7996329457	0.021405194204434	0.211679096958014	0.101120963345189	0.91945443699886	0.986580283102987
GPY04_RS10360	210.065776472215	-0.617074315132755	0.29215807240679	-2.11212481671074	0.0346757449359089	0.417025982430134
GPY04_RS10365	494.963844998208	0.00418566632470365	0.217146275509604	0.0192757914676668	0.984621095950953	0.995000290992409
GPY04_RS10370	578.175475216189	-0.107118495454251	0.24132119767895	-0.443883490072676	0.657126821647866	0.940349573655566
GPY04_RS10375	3499.92658284007	0.263930977564666	0.212838906530521	1.24005043000359	0.214956741956894	0.75792001488408
GPY04_RS10380	196.632994317183	0.361990968464424	0.305192616859792	1.18610657161056	0.235580215650768	0.766406290355443
GPY04_RS10385	3204.50364470461	0.284105828353244	0.210313691936504	1.35086701078415	0.176738037455192	0.73478672626447
GPY04_RS10390	405.608165151215	0.131393508687079	0.226346635861103	0.580496848063196	0.561579611678828	0.916595852373383
GPY04_RS10395	488.734910843473	-0.17296060726556	0.230347176399401	-0.750869231258395	0.452731359290571	0.880423386419261
GPY04_RS10400	439.145146629362	-0.032433514765662	0.224877314024165	-0.144227597640982	0.885320749006544	0.980848390857248
GPY04_RS10405	728.263494819408	-0.085943139648032	0.292332787797183	-0.293990764072822	0.7687649608867	0.96821100218165
GPY04_RS10410	85.3606624353962	-0.639455049984914	0.315764043318362	-2.02510407222078	0.0428566788545999	0.441373074239237
GPY04_RS10415	661.95468364562	0.180240607101858	0.215187805654638	0.837596752072151	0.402257217591771	0.866099793336457
GPY04_RS10420	434.255619938302	0.277289408030482	0.241488277713904	1.14825204210944	0.250864530834039	0.776554874302457
GPY04_RS10425	2447.5567990964	0.200334401298577	0.198929472009351	1.00706244919385	0.313904764927532	0.808810130801435
GPY04_RS10430	398.446182967557	-0.131203623017021	0.225014516449507	-0.583089593894992	0.559832988578269	0.915779432913983
GPY04_RS10435	2690.71476126086	-0.243821253805494	0.255075090386199	-0.955880299547611	0.339132713128506	0.829600122558208
GPY04_RS10440	383.923426124586	-0.144024417832934	0.230258963213734	-0.625488866199947	0.531650253510881	0.908529471021785
GPY04_RS10445	799.393794442197	-0.0871229516523845	0.204447607442012	-0.426138279349127	0.670007088463285	0.940349573655566
GPY04_RS10450	976.120283986663	0.0046637333908662	0.220524133701375	0.0211484036354118	0.983127272998238	0.994753958077793
GPY04_RS10455	191.483889567137	-0.105360062205851	0.250662249848229	-0.420326803376435	0.674246731934892	0.940349573655566
GPY04_RS10460	823.065005040738	-0.00819363114607963	0.235496275420891	-0.0347930392165888	0.972244771173134	0.993796186999579
[truncated: 1,623 more rows]
